# Supplementary material for: A Methanolic Urea-Enhanced Protein Extraction Enabling the Largest Bacterial Phosphorylation Resource
Source: Mol Cell Proteomics. 2025 Jun 24;24(8):101019. doi: 10.1016/j.mcpro.2025.101019 (PMC12345307; doi:10.1016/j.mcpro.2025.101019)
Supplement: Table S1 [file mmc2.xlsx]

## Sheet: Table S1
Table S1. Estimated protein and peptide quantities obtained using different extraction strategies.
Part I. ME and ME' protein extraction strategies (related to Fig. 1)
Bacteria	Method	Bacterial Pellet (mg)	Lysis Buffer	Protein (μg)	Peptide (μg)
L. monocytogenes (LM)	SDS	10	5 % SDS	520 ± 165†	307 ± 80†
	ME	10	50 % MeOH	1514 ± 162*	792 ± 119*
	Tris_50mM	10	50 % MeOH + 50 mM Tris	1027 ± 120*	722 ± 76*†
	Tris_100mM	10	50 % MeOH + 100 mM Tris	1811 ± 60*	980 ± 156*
	Urea_1M	10	50 % MeOH + 1M urea	1540 ± 354*	860 ± 114*
	Urea_2M	10	50 % MeOH + 2M urea	1642 ± 164*	857 ± 33*
	Urea_4M	10	50 % MeOH + 4M urea	1470 ± 225*	998 ± 107*
	Urea_6M	10	50 % MeOH + 6M urea	1270 ± 89*	840 ± 61*
Part II. Six dufferent protein extraction strategies (related to Fig. 3)
Bacteria	Method	Bacterial Pellet (mg)	Lysis Buffer	Protein (μg)	Peptide (μg)
L. monocytogenes (LM)	SDS	10	5 % SDS	995 ± 78†	610 ± 23†
	SU	10	5 % SDS + 8 M urea	508 ± 178*†	321 ± 133*†
	ME	10	50 % MeOH	1578 ± 276*	530 ± 109†
	MU	10	50 % MeOH + 4M urea	1777 ± 72*	934 ± 80*†
	ST (Strap+urea)	10	5 % SDS + 8 M urea	1249 ± 56*†	203 ± 8*†
	UA	10	8 M urea	861 ± 68†	431 ± 101*†
	Strap	10	5 % SDS	638 ± 59*†	287 ± 73*†
Part III. Evaluation in different Gram-positive and Gram-negative bacteria (related to Fig. 4)
Bacteria	Method	Bacterial Pellet (mg)	Lysis Buffer	Protein (μg)	Peptide (μg)
S. aureus (SA)	SDS	50	5 % SDS	351 ± 9†	190 ± 7†
	MU	50	50 % MeOH + 4M urea	696 ± 60*	386 ± 22*
B. subtilis (BS)	SDS	7	5 % SDS	601 ± 13	402 ± 22
	MU	7	50 % MeOH + 4M urea	633 ± 41	446 ± 18
E. coli (EC)	SDS	10	5 % SDS	1068 ± 51†	794 ± 15†
	MU	10	50 % MeOH + 4M urea	820 ± 39*	614 ± 4*
P. aeruginosa (PA)	SDS	10	5 % SDS	680 ± 33†	471 ± 22
	MU	10	50 % MeOH + 4M urea	518 ± 64*	313 ± 45
Statistical significance (t-test, p < 0.05): * vs. SDS; † vs. MU (Urea_4M).
