# Supplementary material for: A Methanolic Urea-Enhanced Protein Extraction Enabling the Largest Bacterial Phosphorylation Resource
Source: Mol Cell Proteomics. 2025 Jun 24;24(8):101019. doi: 10.1016/j.mcpro.2025.101019 (PMC12345307; doi:10.1016/j.mcpro.2025.101019)
Supplement: Table S2 [file mmc3.xlsx]

## Sheet: S2A
Table S2A. The list of phosphopepides identified from SDS in L. monocytogenes.
Annotated Sequence	Modifications	Qvality PEP	Qvality q-value	# Protein Groups	# Proteins	# Isoforms	# PSMs	Master Protein Accessions	Positions in Master Proteins	Modifications in Master Proteins	# Missed Cleavages	Charge	m/z [Da]	Theo. MH+ [Da]	Abundance: SDS_01	Abundance: SDS_02	Abundance: SDS_03	Quan Info	Found in Sample: SDS_01	Found in Sample: SDS_02	Found in Sample: SDS_03	Confidence (by Search Engine): Sequest HT	Percolator q-Value (by Search Engine): Sequest HT	Percolator PEP (by Search Engine): Sequest HT	XCorr (by Search Engine): Sequest HT	Top Apex RT [min]
[-].MAQKTMIQAITDALAVELEK.[D]	1xPhospho [T5(100)]	0.000685102	0.000204637	1	1	1	1	lcl	lcl [1-20]	lcl 1xPhospho [T5(100)]	1	3	762.056	2284.13	414502	NAN	NAN		High	Not Found	Not Found	High	0.000166	0.0002154	2.68	102.36
[-].MAQKTMIQAITDALAVELEK.[D]	1xOxidation [M1]; 1xPhospho [T5(97.6)]	0.00164175	0.000311993	1	1	1	1	lcl	lcl [1-20]	lcl 1xPhospho [T5(97.6)]	1	3	767.387	2300.13	145974	17251.7	190043		Peak Found	Peak Found	High	High	6.5e-05	0.0007922	3.13	103.27
[-].MDASTSFAILPSNVK.[Q]	1xPhospho [S4(100)]	1.27e-06	0.0001023	1	1	4	11	lcl	lcl [1-15]	lcl 1xPhospho [S4(100)]	0	2	830.887	1660.77	9.51599e+06	2.34858e+06	1.0901e+07		High	High	High	High	0.0001084	2.19e-08	4.2	70.9
[-].MDASTSFAILPSNVK.[Q]	1xOxidation [M1]; 1xPhospho [S4(100)]	7.05e-08	0.0001023	1	1	4	13	lcl	lcl [1-15]	lcl 1xPhospho [S4(100)]	0	2	838.883	1676.76	4.35119e+06	1.64064e+06	5.55616e+06		High	High	High	High	9.29e-05	1.47e-09	4.86	64.23
[-].MDASTSFAILPSNVK.[Q]	1xAcetyl [N-Term]; 1xPhospho [S4(100)]	9.73e-06	0.0001023	1	1	1	6	lcl	lcl [1-15]	lcl 1xAcetyl [N-Term]; 1xPhospho [S4(100)]	0	2	851.891	1702.78	2.19177e+06	286441	2.98567e+06		High	High	High	High	6.5e-05	6.01e-07	3.6	82.34
[-].MDISQIK.[A]	1xOxidation [M1]; 1xPhospho [S4(100)]	0.000721819	0.000204637	1	1	1	3	lcl	lcl [1-7]	lcl 1xPhospho [S4(100)]	0	2	465.704	930.4	915930	712061	1.20185e+06		High	High	High	High	6.5e-05	0.0002324	2.43	14.75
[-].MDISQIK.[A]	1xPhospho [S4(100)]	0.0025845	0.000413426	1	1	1	3	lcl	lcl [1-7]	lcl 1xPhospho [S4(100)]	0	2	457.706	914.405	5.65592e+06	2.62385e+06	7.44501e+06		High	High	High	High	0.0002055	0.0005354	2.35	31.54
[-].MDNCLAQLQMYDYLLK.[K]	1xAcetyl [N-Term]; 1xCarbamidomethyl [C4]; 1xPhospho [Y11(97.8)]	0.100214	0.00183687	1	1	1	1	lcl	lcl [1-16]	lcl 1xAcetyl [N-Term]; 1xPhospho [Y11(97.8)]	0	3	714.31	2140.92	85612.8	NAN	112596		Peak Found	Not Found	High	High	0.0005644	0.04359	1.27	104.36
[-].MDNCLAQLQMYDYLLK.[K]	1xAcetyl [N-Term]; 1xCarbamidomethyl [C4]; 1xOxidation [M10]; 1xPhospho [Y11(100)]	0.278653	0.00582335	1	1	1	1	lcl	lcl [1-16]	lcl 1xAcetyl [N-Term]; 1xPhospho [Y11(100)]	0	3	719.641	2156.91	96691.9	18376	292903		Peak Found	Peak Found	High	High	0.001715	0.1035	1.08	103.25
[-].MDNIERTLGQLFEGR.[D]	1xOxidation [M1]; 1xPhospho [T7(100)]	1.41e-05	0.0001023	1	1	1	2	lcl	lcl [1-15]	lcl 1xPhospho [T7(100)]	1	3	625.621	1874.85	420461	179947	436999		High	High	Peak Found	High	9.29e-05	1.29e-06	5.52	67.41
[-].MDNIERTLGQLFEGR.[D]	1xPhospho [T7(100)]	7.86e-08	0.0001023	1	1	1	5	lcl	lcl [1-15]	lcl 1xPhospho [T7(100)]	1	3	620.289	1858.85	1.20012e+06	231030	1398429		High	High	High	High	0.0001084	2.34e-10	5.87	73.29
[-].MDSKDQTMFYNFGDDSIEEDVK.[K]	2xOxidation [M1; M8]; 2xPhospho [S3(100); T7(100)]	0.00011661	0.0001023	1	1	1	3	lcl	lcl [1-22]	lcl 2xPhospho [S3(100); T7(100)]	1	3	936.01	2806.02	368019	191903	1.11147e+06		High	High	High	High	0.0001084	7.28e-06	3.64	70.1
[-].MDSKDQTMFYNFGDDSIEEDVK.[K]	1xOxidation [M1]; 2xPhospho [S3(100); T7(100)]	0.000139093	0.0001023	1	1	2	3	lcl	lcl [1-22]	lcl 2xPhospho [S3(100); T7(100)]	1	3	930.679	2790.02	550490	239985	1.50095e+06		High	Peak Found	High	High	6.5e-05	2.19e-05	4.9	77.99
[-].MDSKDQTMFYNFGDDSIEEDVK.[K]	2xPhospho [S3(100); T7(100)]	6.79e-05	0.0001023	1	1	1	4	lcl	lcl [1-22]	lcl 2xPhospho [S3(100); T7(100)]	1	3	925.348	2774.03	1.7997e+06	348924	5172705		High	High	High	High	6.5e-05	8.21e-06	5.76	80.18
[-].MDSKDQTMFYNFGDDSIEEDVK.[K]	2xOxidation [M1; M8]; 1xPhospho [T7(100)]	1.17e-07	0.0001023	1	1	3	15	lcl	lcl [1-22]	lcl 1xPhospho [T7(100)]	1	3	909.356	2726.05	1.32672e+06	1.98091e+06	6.23147e+06		High	High	High	High	0.0001084	4.05e-10	7.07	60.37
[-].MDSKDQTMFYNFGDDSIEEDVK.[K]	1xOxidation [M]; 1xPhospho [T7(99)]	1.51e-08	0.0001023	1	1	5	38	lcl	lcl [1-22]	lcl 1xPhospho [T7(99)]	1	3	904.024	2710.06	6.87586e+06	4.59797e+06	22343504		High	High	High	High	9.29e-05	2.07e-10	7.35	68.29
[-].MDSKDQTMFYNFGDDSIEEDVK.[K]	1xPhospho [T7(100)]	7.15e-08	0.0001023	1	1	2	7	lcl	lcl [1-22]	lcl 1xPhospho [T7(100)]	1	3	898.692	2694.06	11933539	4.35384e+06	37665992		High	High	High	High	6.5e-05	8.22e-10	7.5	70.32
[-].MDSKDQTMFYNFGDDSIEEDVKK.[L]	2xOxidation [M1; M8]; 2xPhospho [S3(100); T7(100)]	0.000176234	0.0001023	1	1	1	3	lcl	lcl [1-23]	lcl 2xPhospho [S3(100); T7(100)]	2	3	978.711	2934.11	276998	146118	899694		High	High	High	High	6.5e-05	3.03e-05	4.78	57.86
[-].MDSKDQTMFYNFGDDSIEEDVKK.[L]	1xOxidation [M]; 2xPhospho [S3(100); T7(100)]	9.65e-06	0.0001023	1	1	3	6	lcl	lcl [1-23]	lcl 2xPhospho [S3(100); T7(100)]	2	3	973.378	2918.12	1.07447e+06	199090	3.88667e+06		High	High	High	High	9.29e-05	7.92e-07	5.89	65.78
[-].MDSKDQTMFYNFGDDSIEEDVKK.[L]	2xPhospho [S3(100); T7(100)]	8.9e-06	0.0001023	1	1	1	5	lcl	lcl [1-23]	lcl 2xPhospho [S3(100); T7(100)]	2	3	968.048	2902.12	1.78247e+06	NAN	7.20997e+06		High	High	High	High	6.5e-05	5.32e-07	7.07	68.18
[-].MDSKDQTMFYNFGDDSIEEDVKK.[L]	1xAcetyl [N-Term]; 1xOxidation [M8]; 1xPhospho [S/T/Y]	0.000112063	0.0001023	1	1	2	2	lcl	lcl [1-23]	lcl 1xAcetyl [N-Term]	2	3	960.727	2880.16	NAN	NAN	NAN	NoQuanValues	Not Found	Not Found	High	High	6.5e-05	1.63e-05	3.74
[-].MDSKDQTMFYNFGDDSIEEDVKK.[L]	1xAcetyl [N-Term]; 1xPhospho [T7(100)]	5.07e-07	0.0001023	1	1	1	1	lcl	lcl [1-23]	lcl 1xAcetyl [N-Term]; 1xPhospho [T7(100)]	2	3	955.399	2864.17	NAN	NAN	NAN	NoQuanValues	Not Found	Not Found	High	High	6.5e-05	1.14e-08	5.74
[-].MDSKDQTMFYNFGDDSIEEDVKK.[L]	2xOxidation [M1; M8]; 1xPhospho [T7(100)]	2.3e-09	0.0001023	1	1	2	17	lcl	lcl [1-23]	lcl 1xPhospho [T7(100)]	2	3	952.055	2854.15	1.97321e+06	2.49313e+06	6.09735e+06		High	High	High	High	6.5e-05	8.17e-12	8.43	49.54
[-].MDSKDQTMFYNFGDDSIEEDVKK.[L]	1xOxidation [M]; 1xPhospho [T7(100)]	1.39e-10	0.0001023	1	1	4	25	lcl	lcl [1-23]	lcl 1xPhospho [T7(100)]	2	3	946.723	2838.15	7317618	6.24522e+06	2.52021e+07		High	High	High	High	0.0001084	4.05e-14	8.19	51.56
[-].MDSKDQTMFYNFGDDSIEEDVKK.[L]	1xPhospho [T7(100)]	4.3e-10	0.0001023	1	1	1	9	lcl	lcl [1-23]	lcl 1xPhospho [T7(100)]	2	3	941.39	2822.16	9.2203e+06	5.48081e+06	30337521		High	High	High	High	9.29e-05	2.19e-12	9.14	59.44
[-].MDSKDQTMFYNFGDDSIEEDVKK.[L]	1xAcetyl [N-Term]; 2xPhospho [S3(100); T7(100)]	0.1263	0.00260819	1	1	1	1	lcl	lcl [1-23]	lcl 1xAcetyl [N-Term]; 2xPhospho [S3(100); T7(100)]	2	3	982.05	2944.13	NAN	NAN	NAN	NoQuanValues	Not Found	Not Found	High	High	0.0006757	0.052	1.63
[-].MDVESSPLMQK.[I]	1xPhospho [S5(99.3)]	3.92e-06	0.0001023	1	1	1	3	lcl	lcl [1-11]	lcl 1xPhospho [S5(99.3)]	0	2	672.783	1344.56	568133	216815	994113		High	High	High	High	6.5e-05	1.77e-07	4	42.14
[-].MDVESSPLMQK.[I]	2xOxidation [M1; M9]; 1xPhospho [S5(98.3)]	0.00157582	0.000311993	1	1	1	1	lcl	lcl [1-11]	lcl 1xPhospho [S5(98.3)]	0	2	688.777	1376.55	102979	86167.1	184444		Peak Found	Peak Found	High	High	6.5e-05	0.0007462	2.17	17.43
[-].MDVESSPLMQK.[I]	1xOxidation [M9]; 1xPhospho [S5(99.2)]	0.00477692	0.000486341	1	1	1	1	lcl	lcl [1-11]	lcl 1xPhospho [S5(99.2)]	0	2	680.779	1360.55	NAN	128938	292218		Not Found	Peak Found	High	High	0.0001807	0.003281	2.58	29.38
[-].MDYNQLAK.[E]	1xPhospho [Y3(100)]	0.000733505	0.000204637	1	1	1	2	lcl	lcl [1-8]	lcl 1xPhospho [Y3(100)]	0	2	531.721	1062.43	NAN	NAN	495838		Not Found	High	High	High	6.5e-05	0.000238	2.13	15.52
[-].MEASLLK.[K]	1xPhospho [S4(100)]	0.0131813	0.000486341	1	1	1	3	lcl	lcl [1-7]	lcl 1xPhospho [S4(100)]	0	2	436.204	871.399	231218	109498	286420		High	High	High	High	0.0002331	0.008933	1.59	28.27
[-].MEESPQNEPNNVEK.[D]	1xOxidation [M1]; 1xPhospho [S4(100)]	0.000238789	0.0001023	1	1	1	4	lcl	lcl [1-14]	lcl 1xPhospho [S4(100)]	0	2	870.843	1740.68	NAN	81585.5	208869		Not Found	High	High	High	0.0001084	1.47e-05	1.96	7.68
[-].MEESPQNEPNNVEK.[D]	1xPhospho [S4(100)]	4.79e-07	0.0001023	1	1	1	3	lcl	lcl [1-14]	lcl 1xPhospho [S4(100)]	0	2	862.845	1724.68	483139	212313	764609		High	High	High	High	6.5e-05	1.05e-08	4.57	10.46
[-].MEKETLAMFK.[E]	1xPhospho [T5(100)]	0.000627109	0.000204637	1	1	1	1	lcl	lcl [1-10]	lcl 1xPhospho [T5(100)]	1	2	654.293	1307.58	NAN	NAN	274996		Not Found	Not Found	High	High	6.5e-05	0.000188	3.19	34
[-].MELEQTIMQLIVHGGNAKSDAMLAIEAAK.[K]	1xPhospho [S19(100)]	0.00921713	0.000486341	1	1	1	1	lcl	lcl [1-29]	lcl 1xPhospho [S19(100)]	1	3	1064.86	3192.55	NAN	NAN	NAN	NoQuanValues	Not Found	Not Found	High	High	0.0002331	0.006499	2.84
[-].MENPVIIYVISDAIGETAQHIIR.[A]	1xAcetyl [N-Term]; 1xPhospho [Y8(100)]	3.23e-07	0.0001023	1	1	1	2	lcl	lcl [1-23]	lcl 1xAcetyl [N-Term]; 1xPhospho [Y8(100)]	0	3	902.119	2704.34	253271	NAN	336975		High	Not Found	High	High	9.29e-05	1.03e-08	3.97	107.74
[-].MENPVIIYVISDAIGETAQHIIR.[A]	1xPhospho [T17(100)]	3.89e-13	0.0001023	1	1	1	4	lcl	lcl [1-23]	lcl 1xPhospho [T17(100)]	0	3	888.117	2662.33	316939	57527.3	517044		High	High	High	High	6.5e-05	7.23e-16	8.97	100.19
[-].MENTLSFKK.[Q]	1xPhospho [S6(100)]	0.264838	0.00535198	1	1	1	1	lcl	lcl [1-9]	lcl 1xPhospho [S6(100)]	1	2	589.27	1177.53	NAN	118243	257264		Not Found	Peak Found	High	High	0.001496	0.09831	1.69	15.47
[-].MENYVSIVK.[I]	1xPhospho [S6(100)]	0.00455742	0.000486341	1	1	1	2	lcl	lcl [1-9]	lcl 1xPhospho [S6(100)]	0	2	581.764	1162.52	615418	208046	NAN		Peak Found	High	High	High	0.0001807	0.003116	2.5	44.69
[-].MEPLFSIGEMAK.[K]	1xPhospho [S6(100)]	0.0015439	0.000311993	1	1	1	1	lcl	lcl [1-12]	lcl 1xPhospho [S6(100)]	0	2	716.817	1432.63	NAN	NAN	291505		Not Found	Not Found	High	High	6.5e-05	0.0007238	2.45	83.93
[-].MEQALNITSEIGK.[L]	1xAcetyl [N-Term]; 1xPhospho [T/S]	0.0141237	0.000486341	1	1	1	3	lcl	lcl [1-13]	lcl 1xAcetyl [N-Term]	0	2	778.357	1555.71	109068	59869.7	198846		High	High	High	High	0.0002174	0.008246	1.16	100.98
[-].MEQASFVVIDETGIHARPATLLVQAASK.[Y]	1xPhospho [T12(100)]	2.56e-09	0.0001023	1	1	1	4	lcl	lcl [1-28]	lcl 1xPhospho [T12(100)]	0	3	1021.52	3062.54	1.01855e+06	1.07745e+06	4.22345e+06		High	High	High	High	0.0001084	2.37e-12	6.86	79.56
[-].MEQASFVVIDETGIHARPATLLVQAASK.[Y]	1xOxidation [M1]; 1xPhospho [T12(100)]	3.88e-09	0.0001023	1	1	3	7	lcl	lcl [1-28]	lcl 1xPhospho [T12(100)]	0	3	1026.85	3078.53	NAN	1.72128e+06	2.31482e+06		High	High	High	High	6.5e-05	1.65e-11	8.56	77.19
[-].MEQMDAHQIISFIQNSK.[K]	2xOxidation [M1; M4]; 1xPhospho [S11(100)]	8.31e-06	0.0001023	1	1	1	3	lcl	lcl [1-17]	lcl 1xPhospho [S11(100)]	0	3	711.312	2131.92	735527	396078	928002		High	Peak Found	High	High	6.5e-05	4.85e-07	5.38	65.87
[-].MEQMDAHQIISFIQNSK.[K]	1xOxidation [M]; 1xPhospho [S11(100)]	8.19e-08	0.0001023	1	1	2	6	lcl	lcl [1-17]	lcl 1xPhospho [S11(100)]	0	3	705.98	2115.92	1.26087e+06	407339	1.62274e+06		High	High	High	High	6.5e-05	9.87e-10	5.99	79.61
[-].MEQMDAHQIISFIQNSK.[K]	1xPhospho [S11(100)]	3.51e-08	0.0001023	1	1	1	4	lcl	lcl [1-17]	lcl 1xPhospho [S11(100)]	0	3	700.649	2099.93	4.04727e+06	709001	5541178		High	High	High	High	6.5e-05	3.17e-10	8.57	84.07
[-].MESVETNK.[N]	1xAcetyl [N-Term]; 1xPhospho [S3(100)]	0.0390075	0.00107076	1	1	1	3	lcl	lcl [1-8]	lcl 1xAcetyl [N-Term]; 1xPhospho [S3(100)]	0	2	530.207	1059.41	586279	379748	1.2396e+06		High	High	High	High	0.0004415	0.009582	1.84	14.76
[-].METLLSFDK.[V]	1xOxidation [M1]; 1xPhospho [T3(100)]	7.89e-05	0.0001023	1	1	1	6	lcl	lcl [1-9]	lcl 1xPhospho [T3(100)]	0	2	590.254	1179.5	2.5498e+06	1.30647e+06	3.21037e+06		High	High	High	High	6.5e-05	1.01e-05	3.28	52.4
[-].METLLSFDK.[V]	1xPhospho [T3(100)]	8.11e-05	0.0001023	1	1	1	3	lcl	lcl [1-9]	lcl 1xPhospho [T3(100)]	0	2	582.257	1163.51	4.11642e+06	1.00308e+06	5.25237e+06		High	High	High	High	6.5e-05	1.05e-05	3.79	63.09
[-].METLLSFDK.[V]	1xAcetyl [N-Term]; 1xPhospho [T3(100)]	0.00220506	0.000413426	1	1	1	5	lcl	lcl [1-9]	lcl 1xAcetyl [N-Term]; 1xPhospho [T3(100)]	0	2	603.262	1205.52	1.68035e+06	246629	2.28852e+06		High	High	High	High	0.0002795	0.0009868	2.17	85.79
[-].METVLQAK.[N]	1xOxidation [M1]; 1xPhospho [T3(100)]	0.00876146	0.000486341	1	1	1	3	lcl	lcl [1-8]	lcl 1xPhospho [T3(100)]	0	2	508.23	1015.45	145601	138362	171212		High	High	High	High	0.0002795	0.002574	2.21	10.73
[-].METYLEIETLIK.[R]	1xPhospho [T3(100)]	0.000136667	0.0001023	1	1	1	1	lcl	lcl [1-12]	lcl 1xPhospho [T3(100)]	0	2	781.877	1562.74	476562	43276	827715		Peak Found	Peak Found	High	High	6.5e-05	2.14e-05	3.42	90.63
[-].MEVFAEYLAEIENPDHR.[A]	1xAcetyl [N-Term]; 1xPhospho [Y7(100)]	0.000553403	0.000204637	1	1	1	2	lcl	lcl [1-17]	lcl 1xAcetyl [N-Term]; 1xPhospho [Y7(100)]	0	2	1092.97	2184.93	454070	32617.2	794574		High	Peak Found	High	High	0.000166	0.0001587	2.73	103.89
[-].MFDNTDSLAVNTIR.[T]	1xOxidation [M1]; 1xPhospho [S7(100)]	5.92e-08	0.0001023	1	1	2	9	lcl	lcl [1-14]	lcl 1xPhospho [S7(100)]	0	2	846.869	1692.73	592423	231274	1.0818e+06		High	High	High	High	9.29e-05	1.18e-09	4.41	51.67
[-].MFDNTDSLAVNTIR.[T]	1xPhospho [T5(100)]	2.56e-07	0.0001023	1	1	2	5	lcl	lcl [1-14]	lcl 1xPhospho [T5(100)]	0	2	838.872	1676.73	1.97255e+06	NAN	3.43058e+06		High	High	High	High	9.29e-05	7.65e-09	5.03	62
[-].MGDSEIYVSLDIGTASVK.[V]	1xPhospho [S4(100)]	9.03e-07	0.0001023	1	1	1	1	lcl	lcl [1-18]	lcl 1xPhospho [S4(100)]	0	2	982.949	1964.89	NAN	NAN	NAN	NoQuanValues	Not Found	Not Found	High	High	6.5e-05	2.46e-08	4.57
[-].MHSDEEIFK.[E]	1xPhospho [S3(100)]	0.000587963	0.000204637	1	1	1	2	lcl	lcl [1-9]	lcl 1xPhospho [S3(100)]	0	2	608.241	1215.48	131319	72183.4	NAN		High	Peak Found	High	High	6.5e-05	0.0001708	2.55	16.81
[-].MHTNTGFPANFLWGGAAAANQFEGAYNVDGK.[G]	1xAcetyl [N-Term]; 1xPhospho [T3(100)]	2.23e-09	0.0001023	1	1	2	7	lcl	lcl [1-31]	lcl 1xAcetyl [N-Term]; 1xPhospho [T3(100)]	0	3	1126.83	3378.47	151536	NAN	207101		High	Not Found	High	High	6.5e-05	7.83e-12	6.71	99.97
[-].MILLVVDTQK.[L]	1xPhospho [T8(100)]	0.369678	0.00880166	1	1	1	2	lcl	lcl [1-10]	lcl 1xPhospho [T8(100)]	0	2	620.322	1239.64	336870	127240	517216		High	High	Peak Found	High	0.002959	0.06271	1.53	90.01
[-].MILMEDVYK.[K]	1xPhospho [Y8(100)]	0.00060479	0.000204637	1	1	1	1	lcl	lcl [1-9]	lcl 1xPhospho [Y8(100)]	0	2	611.267	1221.53	311051	NAN	703429		Peak Found	Not Found	High	High	6.5e-05	0.0001778	2.88	53.83
[-].MILTLLQNGDYETAR.[T]	1xPhospho [T4(100)]	0.355404	0.00853325	1	1	1	1	lcl	lcl [1-15]	lcl 1xPhospho [T4(100)]	0	2	909.437	1817.85	NAN	NAN	NAN	NoQuanValues	Not Found	Not Found	High	High	0.002473	0.1316	1.61
[-].MISVNDFK.[T]	1xPhospho [S3(100)]	8.63e-05	0.0001023	1	1	1	3	lcl	lcl [1-8]	lcl 1xPhospho [S3(100)]	0	2	517.224	1033.44	750557	205562	1.28844e+06		High	High	High	High	6.5e-05	1.14e-05	3.3	47.9
[-].MISVNDFK.[T]	1xAcetyl [N-Term]; 1xPhospho [S3(100)]	0.00214991	0.000413426	1	1	1	2	lcl	lcl [1-8]	lcl 1xAcetyl [N-Term]; 1xPhospho [S3(100)]	0	2	538.229	1075.45	225123	NAN	394321		High	Not Found	High	High	0.0001269	0.001173	2.42	81.25
[-].MISVNDFK.[T]	1xOxidation [M1]; 1xPhospho [S3(100)]	0.0729824	0.00145198	1	1	1	2	lcl	lcl [1-8]	lcl 1xPhospho [S3(100)]	0	2	525.223	1049.44	NAN	NAN	NAN	NoQuanValues	High	High	Not Found	High	0.0004415	0.01206	1.48
[-].MISVNDFKTGLTIEVDNGIWR.[V]	1xPhospho [T9(98.1)]	4.32e-05	0.0001023	1	1	2	2	lcl	lcl [1-21]	lcl 1xPhospho [T9(98.1)]	1	3	830.07	2488.19	159669	NAN	NAN		High	Not Found	High	High	6.5e-05	4.46e-06	3.91	90.11
[-].MKHNFTEDDFVYGESWGLVHR.[G]	1xAcetyl [N-Term]; 1xPhospho [T6(100)]	1.66e-09	0.0001023	1	1	1	2	lcl	lcl [1-21]	lcl 1xAcetyl [N-Term]; 1xPhospho [T6(100)]	1	4	673.044	2689.15	566302	NAN	785651		High	Not Found	High	High	6.5e-05	5.26e-12	7.08	71.5
[-].MKNYLSLSEEVK.[Q]	1xAcetyl [N-Term]; 1xPhospho [Y4(99)]	1.24e-05	0.0001023	1	1	3	7	lcl	lcl [1-12]	lcl 1xAcetyl [N-Term]; 1xPhospho [Y4(99)]	1	2	781.862	1562.72	6216790	1.47141e+06	7.88877e+06		High	High	High	High	6.5e-05	8.31e-07	3.8	58.06
[-].MKQGGQGLQDYYLNQLR.[K]	1xAcetyl [N-Term]; 1xPhospho [Y11(98.9)]	0.0241073	0.000782446	1	1	2	5	lcl	lcl [1-17]	lcl 1xAcetyl [N-Term]; 1xPhospho [Y11(98.9)]	1	2	1067.49	2133.98	1.38941e+06	193745	1.92723e+06		High	Peak Found	High	High	0.0003517	0.0127	1.97	66.64
[-].MKSEILQQIK.[Q]	1xAcetyl [N-Term]; 1xPhospho [S3(100)]	0.000152534	0.0001023	1	1	1	4	lcl	lcl [1-10]	lcl 1xAcetyl [N-Term]; 1xPhospho [S3(100)]	1	2	670.339	1339.67	1394063	507076	2.79817e+06		High	High	High	High	9.29e-05	2.77e-05	3.22	49.14
[-].MKSEILQQIK.[Q]	1xOxidation [M1]; 1xPhospho [S3(100)]	0.000243987	0.0001023	1	1	1	1	lcl	lcl [1-10]	lcl 1xPhospho [S3(100)]	1	2	657.33	1313.65	747983	461825	1.02985e+06		Peak Found	High	Peak Found	High	0.0001084	1.48e-05	3.6	19.65
[-].MKSEILQQIK.[Q]	1xPhospho [S3(100)]	4.47e-06	0.0001023	1	1	1	3	lcl	lcl [1-10]	lcl 1xPhospho [S3(100)]	1	2	649.333	1297.66	3.08979e+06	1362264	4.54194e+06		High	High	High	High	6.5e-05	2.1e-07	4	29.43
[-].MKTGIHPEYRPVVFVDTSTDFK.[F]	1xPhospho [T3(100)]	6.78e-10	0.0001023	1	1	1	6	lcl	lcl [1-22]	lcl 1xPhospho [T3(100)]	1	4	662.571	2647.26	2.69349e+06	1.06121e+06	4.24149e+06		High	High	High	High	6.5e-05	1.59e-12	8.87	51.62
[-].MKTGIHPEYRPVVFVDTSTDFK.[F]	1xOxidation [M1]; 1xPhospho [T3(100)]	0.000476157	0.000204637	1	1	1	4	lcl	lcl [1-22]	lcl 1xPhospho [T3(100)]	1	4	666.571	2663.26	909424	769330	1.26144e+06		High	High	High	High	0.0001084	5.87e-05	4.3	49.17
[-].MKTINSVDTK.[E]	1xAcetyl [N-Term]; 1xPhospho [T3(100)]	4.32e-05	0.0001023	1	1	2	27	lcl	lcl [1-10]	lcl 1xAcetyl [N-Term]; 1xPhospho [T3(100)]	1	2	629.791	1258.57	1.17113e+08	90118821	2.17791e+08		High	High	High	High	6.5e-05	4.48e-06	4.12	15.78
[-].MKTINSVDTK.[E]	1xOxidation [M1]; 1xPhospho [T3(100)]	1.25e-06	0.0001023	1	1	2	9	lcl	lcl [1-10]	lcl 1xPhospho [T3(100)]	1	2	616.783	1232.56	3.13628e+06	4.7992e+06	7.15544e+06		High	High	High	High	6.5e-05	3.85e-08	3.81	1.81
[-].MKTINSVDTK.[E]	1xPhospho [T3(100)]	9.56e-05	0.0001023	1	1	1	7	lcl	lcl [1-10]	lcl 1xPhospho [T3(100)]	1	2	608.786	1216.56	2.26898e+07	1.479e+07	21273269		High	High	High	High	0.0001084	7.17e-06	2.43	2.22
[-].MKVEDFDFDLPEELIAQTPLLDR.[T]	1xPhospho [T18(100)]	0.00189664	0.000413426	1	1	1	1	lcl	lcl [1-23]	lcl 1xPhospho [T18(100)]	1	3	938.781	2814.33	162206	NAN	261199		High	Not Found	Peak Found	High	0.0002174	0.0009153	2.52	101.36
[-].MKVEDFDFDLPEELIAQTPLLDRTSSR.[L]	1xOxidation [M1]; 1xPhospho [T24(98)]	9.43e-06	0.0001023	1	1	1	1	lcl	lcl [1-27]	lcl 1xPhospho [T24(98)]	2	4	816.14	3261.54	292026	NAN	377545		Peak Found	Not Found	High	High	6.5e-05	5.75e-07	5.79	98.05
[-].MKVEDFDFDLPEELIAQTPLLDRTSSR.[L]	1xPhospho [T/S]	1.17e-10	0.0001023	1	1	2	3	lcl	lcl [1-27]		2	3	1082.51	3245.54	712518	17503.7	3.22861e+06		High	Peak Found	High	High	6.5e-05	1.5e-13	11.46	100.46
[-].MKYEQLAK.[D]	1xAcetyl [N-Term]; 1xPhospho [Y3(100)]	0.0016758	0.000311993	1	1	1	3	lcl	lcl [1-8]	lcl 1xAcetyl [N-Term]; 1xPhospho [Y3(100)]	1	2	566.758	1132.51	694719	296661	941899		High	High	High	High	6.5e-05	0.0008144	2.75	26.76
[-].MLEFDTSSESLATIK.[V]	1xPhospho [S10(100)]	2.09e-07	0.0001023	1	1	3	8	lcl	lcl [1-15]	lcl 1xPhospho [S10(100)]	0	2	876.395	1751.78	1.41452e+07	3.49881e+06	19723607		High	High	High	High	9.29e-05	5.92e-09	5.62	72.02
[-].MLEFDTSSESLATIK.[V]	1xOxidation [M1]; 1xPhospho [T6(100)]	5.36e-09	0.0001023	1	1	5	27	lcl	lcl [1-15]	lcl 1xPhospho [T6(100)]	0	2	884.391	1767.78	8.27623e+06	3.78919e+06	9.25067e+06		High	High	High	High	9.29e-05	5.48e-11	5.75	64.02
[-].MLEFDTSSESLATIK.[V]	1xAcetyl [N-Term]; 1xPhospho [S8(98.8)]	5.52e-06	0.0001023	1	1	2	3	lcl	lcl [1-15]	lcl 1xAcetyl [N-Term]; 1xPhospho [S8(98.8)]	0	2	897.401	1793.79	NAN	NAN	311035		High	Not Found	High	High	6.5e-05	2.81e-07	3.83	91.26
[-].MLSIDEIK.[Q]	1xPhospho [S3(100)]	8.04e-05	0.0001023	1	1	1	5	lcl	lcl [1-8]	lcl 1xPhospho [S3(100)]	0	2	514.74	1028.47	NAN	78136.8	796627		High	High	High	High	9.29e-05	1.2e-05	3.14	54.74
[-].MLSIDEIKQLIELIDESTLDEFELETK.[D]	1xAcetyl [N-Term]; 2xPhospho [S3(100); S17(97.7)]	0.0680155	0.00145198	1	1	1	1	lcl	lcl [1-27]	lcl 1xAcetyl [N-Term]; 2xPhospho [S3(100); S17(97.7)]	1	3	1132.85	3396.57	NAN	NAN	NAN	NoQuanValues	High	Not Found	Not Found	High	0.0005538	0.02769	3.51
[-].MNEINHTSER.[A]	1xOxidation [M1]; 1xPhospho [T7(99.4)]	2.84e-05	0.0001023	1	1	2	5	lcl	lcl [1-10]	lcl 1xPhospho [T7(99.4)]	0	2	663.76	1326.51	397887	NAN	436970		High	High	High	High	6.5e-05	2.53e-06	3.77	1.61
[-].MNEINHTSER.[A]	1xPhospho [T7(99.2)]	0.000241895	0.0001023	1	1	1	3	lcl	lcl [1-10]	lcl 1xPhospho [T7(99.2)]	0	2	655.764	1310.52	51445.9	NAN	34542.6		High	High	High	High	0.0001084	1.46e-05	3.12	2.69
[-].MNEINHTSER.[A]	1xAcetyl [N-Term]; 1xPhospho [T7(100)]	0.00200202	0.000413426	1	1	1	2	lcl	lcl [1-10]	lcl 1xAcetyl [N-Term]; 1xPhospho [T7(100)]	0	2	676.768	1352.53	235926	161190	433574		High	Peak Found	High	High	0.0002174	0.0009851	2.78	17.43
[-].MNEMETVIFGMISQVGSAR.[S]	1xOxidation [M1]; 1xPhospho [S13(100)]	1.1e-09	0.0001023	1	1	1	2	lcl	lcl [1-19]	lcl 1xPhospho [S13(100)]	0	3	732.657	2195.95	280802	48084.3	752374		Peak Found	High	High	High	6.5e-05	3.06e-12	7.96	100.84
[-].MNEMETVIFGMISQVGSAR.[S]	1xPhospho [S13(100)]	4.36e-10	0.0001023	1	1	2	6	lcl	lcl [1-19]	lcl 1xPhospho [S13(100)]	0	3	727.325	2179.96	1.17755e+06	36748.4	1.97511e+06		High	High	High	High	6.5e-05	8.79e-13	7.9	103.6
[-].MNESNGSMELYLR.[E]	1xPhospho [S4(100)]	4.1e-06	0.0001023	1	1	1	2	lcl	lcl [1-13]	lcl 1xPhospho [S4(100)]	0	2	812.331	1623.65	NAN	NAN	NAN	NoQuanValues	High	Not Found	High	High	6.5e-05	1.88e-07	4.56
[-].MNESNGSMELYLR.[E]	2xOxidation [M1; M8]; 1xPhospho [S4(98.9)]	0.00293882	0.000486341	1	1	1	1	lcl	lcl [1-13]	lcl 1xPhospho [S4(98.9)]	0	2	828.326	1655.64	NAN	NAN	NAN	NoQuanValues	Not Found	High	Not Found	High	0.0002055	0.0005529	1.46
[-].MNISIEIK.[E]	1xPhospho [S4(100)]	0.000690628	0.000204637	1	1	1	2	lcl	lcl [1-8]	lcl 1xPhospho [S4(100)]	0	2	514.248	1027.49	385603	NAN	545773		High	Not Found	High	High	6.5e-05	0.0002169	2.76	54.72
[-].MNISIEIK.[E]	1xAcetyl [N-Term]; 1xPhospho [S4(100)]	0.109727	0.00193034	1	1	1	1	lcl	lcl [1-8]	lcl 1xAcetyl [N-Term]; 1xPhospho [S4(100)]	0	2	535.254	1069.5	1026204	170737	1235801		Peak Found	Peak Found	High	High	0.0005644	0.0468	1.37	70.73
[-].MNLEETMPLVFER.[S]	1xOxidation [M]; 1xPhospho [T6(100)]	4.12e-07	0.0001023	1	1	2	42	lcl	lcl [1-13]	lcl 1xPhospho [T6(100)]	0	2	852.873	1704.74	1.33806e+07	5.35368e+06	1.67629e+07		High	High	High	High	9.29e-05	1.4e-08	4.78	65.67
[-].MNLEETMPLVFER.[S]	1xPhospho [T6(100)]	2.09e-06	0.0001023	1	1	1	11	lcl	lcl [1-13]	lcl 1xPhospho [T6(100)]	0	2	844.875	1688.74	2.27902e+07	5.69649e+06	3.22559e+07		High	High	High	High	6.5e-05	7.61e-08	3.9	81.85
[-].MNLEETMPLVFER.[S]	2xOxidation [M1; M7]; 1xPhospho [T6(100)]	0.00137152	0.000204637	1	1	1	3	lcl	lcl [1-13]	lcl 1xPhospho [T6(100)]	0	3	574.248	1720.73	450442	231410	428327		High	High	High	High	0.0001084	0.0003038	2.83	55.13
[-].MNLIPTVIEQTSR.[G]	1xOxidation [M1]; 1xPhospho [T/S]	0.000104868	0.0001023	1	1	2	8	lcl	lcl [1-13]		0	2	799.386	1597.77	1.75869e+06	413061	1.52547e+06		High	High	High	High	9.29e-05	1.7e-05	3.65	62.25
[-].MNLIPTVIEQTSR.[G]	1xPhospho [S12(99.4)]	3.33e-06	0.0001023	1	1	3	10	lcl	lcl [1-13]	lcl 1xPhospho [S12(99.4)]	0	3	527.928	1581.77	1.20554e+07	1.66547e+06	1.02973e+07		High	High	High	High	9.29e-05	2.03e-07	5.54	73.55
[-].MNLIPTVIEQTSR.[G]	1xAcetyl [N-Term]; 1xPhospho [T6(100)]	0.324221	0.00741452	1	1	1	2	lcl	lcl [1-13]	lcl 1xAcetyl [N-Term]; 1xPhospho [T6(100)]	0	2	812.394	1623.78	1.32069e+06	291254	2.24046e+06		High	Peak Found	High	High	0.002148	0.1199	1.15	93.87
[-].MNLIPTVIEQTSRGER.[A]	1xPhospho [S12(100)]	3.85e-07	0.0001023	1	1	4	17	lcl	lcl [1-16]	lcl 1xPhospho [S12(100)]	1	3	641.983	1923.94	8.01762e+07	1.5814e+07	1.07412e+08		High	High	High	High	9.29e-05	1.29e-08	5.14	59.09
[-].MNLIPTVIEQTSRGER.[A]	1xOxidation [M1]; 1xPhospho [T/S]	1e-05	0.0001023	1	1	4	56	lcl	lcl [1-16]		1	3	647.315	1939.93	1.713e+07	6.93799e+06	2.61598e+07		High	High	High	High	6.5e-05	6.25e-07	4.03	48.32
[-].MNLSLEGK.[T]	1xOxidation [M1]; 1xPhospho [S4(100)]	0.0048276	0.000486341	1	1	1	2	lcl	lcl [1-8]	lcl 1xPhospho [S4(100)]	0	2	494.214	987.422	562191	306421	678554		High	Peak Found	High	High	0.0002174	0.002983	2.04	15.29
[-].MNQAIDAILGHYSVR.[K]	1xPhospho [S13(100)]	6.13e-08	0.0001023	1	1	1	3	lcl	lcl [1-15]	lcl 1xPhospho [S13(100)]	0	3	589.946	1767.82	353586	104901	NAN		High	High	High	High	6.5e-05	6.7e-10	6.37	65.99
[-].MNRNEYNDDSIQVLEGLEAVR.[K]	1xAcetyl [N-Term]; 1xPhospho [Y6(100)]	4.32e-05	0.0001023	1	1	1	2	lcl	lcl [1-21]	lcl 1xAcetyl [N-Term]; 1xPhospho [Y6(100)]	1	3	863.052	2587.15	302733	NAN	453946		High	Not Found	High	High	9.29e-05	5.39e-06	3.05	88.53
[-].MNSENLIAPELYNITDEIAK.[F]	1xPhospho [S3(100)]	6.64e-06	0.0001023	1	1	1	4	lcl	lcl [1-20]	lcl 1xPhospho [S3(100)]	0	3	786.705	2358.09	199967	46274.5	260895		High	High	High	High	9.29e-05	4.91e-07	3.97	98.1
[-].MNVHDFSEK.[A]	1xOxidation [M1]; 1xPhospho [S7(100)]	0.0633798	0.00135961	1	1	1	1	lcl	lcl [1-9]	lcl 1xPhospho [S7(100)]	0	2	601.731	1202.45	305353	NAN	NAN		High	Not Found	Not Found	High	0.0005538	0.02628	1.92	7.9
[-].MNVTIYDVAR.[E]	1xPhospho [T4(100)]	0.000162185	0.0001023	1	1	2	3	lcl	lcl [1-10]	lcl 1xPhospho [T4(100)]	0	2	631.286	1261.56	470134	109940	871268		High	High	High	High	6.5e-05	2.71e-05	2.88	46.57
[-].MNVTIYDVAR.[E]	1xOxidation [M1]; 1xPhospho [Y6(100)]	0.00881686	0.000486341	1	1	1	1	lcl	lcl [1-10]	lcl 1xPhospho [Y6(100)]	0	2	639.284	1277.56	NAN	NAN	1.40692e+06		Not Found	Not Found	High	High	0.0002331	0.006218	1.64	33.07
[-].MNVTIYDVAR.[E]	1xAcetyl [N-Term]; 1xPhospho [T4(100)]	0.013643	0.000486341	1	1	1	3	lcl	lcl [1-10]	lcl 1xAcetyl [N-Term]; 1xPhospho [T4(100)]	0	2	652.291	1303.58	1.33571e+06	225383	1.39621e+06		High	High	High	High	0.0004415	0.00646	1.29	72.1
[-].MQSIEDIWQETLQIVK.[K]	1xPhospho [S3(100)]	1.14e-06	0.0001023	1	1	1	2	lcl	lcl [1-16]	lcl 1xPhospho [S3(100)]	0	2	1020.99	2040.97	NAN	NAN	NAN	NoQuanValues	High	Not Found	High	High	6.5e-05	3.37e-08	5
[-].MQTIHWNINNQQSNQVIFQEAAK.[L]	1xPhospho [S13(100)]	7.84e-06	0.0001023	1	1	1	1	lcl	lcl [1-23]	lcl 1xPhospho [S13(100)]	0	3	941.443	2822.31	276965	100127	236074		Peak Found	Peak Found	High	High	6.5e-05	4.49e-07	4.03	66.06
[-].MRDITAQGSNVEEAIQNALATLETTR.[D]	1xOxidation [M1]; 1xPhospho [S9(100)]	1.25e-11	0.0001023	1	1	2	4	lcl	lcl [1-26]	lcl 1xPhospho [S9(100)]	1	3	976.797	2928.38	590941	42822.3	2.19406e+06		High	High	High	High	6.5e-05	7.48e-15	9.48	100.36
[-].MRDITAQGSNVEEAIQNALATLETTR.[D]	1xPhospho [S9(100)]	4.78e-13	0.0001023	1	1	3	4	lcl	lcl [1-26]	lcl 1xPhospho [S9(100)]	1	3	971.465	2912.38	1.0096e+06	NAN	3.4228e+06		High	Not Found	High	High	9.29e-05	4.36e-16	9.32	101.62
[-].MRITDLLSK.[D]	1xPhospho [T4(100)]	0.00213188	0.000413426	1	1	1	2	lcl	lcl [1-9]	lcl 1xPhospho [T4(100)]	1	2	578.794	1156.58	NAN	NAN	NAN	NoQuanValues	High	Not Found	High	High	0.0001269	0.001154	3.35
[-].MRMFAYDIYEPIGR.[K]	1xAcetyl [N-Term]; 1xPhospho [Y6(100)]	0.0846259	0.00164542	1	1	1	2	lcl	lcl [1-14]	lcl 1xAcetyl [N-Term]; 1xPhospho [Y6(100)]	1	3	628.612	1883.82	96088.5	NAN	184107		High	Not Found	High	High	0.0005644	0.03826	1.41	87.81
[-].MSDLFTTIK.[G]	1xPhospho [S2(100)]	0.000184092	0.0001023	1	1	2	5	lcl	lcl [1-9]	lcl 1xPhospho [S2(100)]	0	2	568.259	1135.51	3.56929e+06	867995	5482708		High	High	High	High	9.29e-05	3.55e-05	3.24	62.02
[-].MSDLFTTIK.[G]	1xOxidation [M1]; 1xPhospho [S2(100)]	4.75e-05	0.0001023	1	1	1	4	lcl	lcl [1-9]	lcl 1xPhospho [S2(100)]	0	2	576.256	1151.51	1.26885e+06	580278	1.77572e+06		High	High	High	High	6.5e-05	5.06e-06	3.56	50.11
[-].MSIEVGNK.[L]	1xPhospho [S2(100)]	0.000261352	0.0001023	1	1	1	3	lcl	lcl [1-8]	lcl 1xPhospho [S2(100)]	0	2	479.209	957.411	458785	201651	804606		High	High	High	High	6.5e-05	5.24e-05	2.8	21
[-].MSIYQLDSEK.[F]	1xPhospho [S2(94.4)]	0.0263806	0.000782446	1	1	2	2	lcl	lcl [1-10]	lcl 1xPhospho [S2(94.4)]	0	2	647.276	1293.54	2.982e+06	700833	4.30885e+06		Peak Found	High	High	High	0.0004415	0.004936	1.46	45.08
[-].MSKNQATAYIGTYTK.[A]	1xPhospho [S2(100)]	0.00039721	0.000204637	1	1	1	1	lcl	lcl [1-15]	lcl 1xPhospho [S2(100)]	1	2	878.897	1756.8	NAN	NAN	NAN	NoQuanValues	High	Not Found	Not Found	High	0.000166	9.97e-05	2.32
[-].MSQLLGIIQR.[L]	1xAcetyl [N-Term]; 1xPhospho [S2(100)]	6.67e-05	0.0001023	1	1	1	1	lcl	lcl [1-10]	lcl 1xAcetyl [N-Term]; 1xPhospho [S2(100)]	0	2	640.825	1280.64	NAN	NAN	NAN	NoQuanValues	High	Not Found	Not Found	High	9.29e-05	9.44e-06	2.35
[-].MSTELLDALHVLEHDK.[G]	1xAcetyl [N-Term]; 1xPhospho [S2(100)]	1.05e-05	0.0001023	1	1	1	2	lcl	lcl [1-16]	lcl 1xAcetyl [N-Term]; 1xPhospho [S2(100)]	0	3	658.308	1972.91	173279	23298.8	231981		High	Peak Found	High	High	6.5e-05	6.61e-07	3.35	97.8
[-].MSTELLDALHVLEHDK.[G]	1xOxidation [M1]; 1xPhospho [S2(100)]	1.8e-06	0.0001023	1	1	2	3	lcl	lcl [1-16]	lcl 1xPhospho [S2(100)]	0	3	649.635	1946.89	200341	84284.4	259061		High	High	High	High	9.29e-05	9.25e-08	4.02	76.06
[-].MSTELLDALHVLEHDK.[G]	1xPhospho [S2(99.2)]	1.8e-08	0.0001023	1	1	1	1	lcl	lcl [1-16]	lcl 1xPhospho [S2(99.2)]	0	3	644.305	1930.9	725010	185982	995694		High	Peak Found	Peak Found	High	9.29e-05	2.58e-10	6.03	81.47
[-].MTDELEQK.[A]	1xPhospho [T2(100)]	0.00161504	0.000311993	1	1	1	1	lcl	lcl [1-8]	lcl 1xPhospho [T2(100)]	0	2	537.215	1073.42	276163	163338	558828		Peak Found	Peak Found	High	High	6.5e-05	0.0007726	2.43	11.79
[-].MTEALFLNPVFQDR.[I]	1xOxidation [M1]; 1xPhospho [T2(100)]	5.58e-07	0.0001023	1	1	1	2	lcl	lcl [1-14]	lcl 1xPhospho [T2(100)]	0	2	888.903	1776.8	NAN	NAN	NAN	NoQuanValues	High	Not Found	High	High	6.5e-05	1.29e-08	4.69
[-].MTEALFLNPVFQDR.[I]	1xPhospho [T2(100)]	1.01e-07	0.0001023	1	1	1	3	lcl	lcl [1-14]	lcl 1xPhospho [T2(100)]	0	2	880.909	1760.81	368004	103478	574015		High	High	High	High	9.29e-05	2.34e-09	5.17	89.36
[-].MTELGDK.[L]	1xPhospho [T2(100)]	0.0233984	0.000683296	1	1	1	1	lcl	lcl [1-7]	lcl 1xPhospho [T2(100)]	0	2	437.175	873.342	386022	229752	480025		High	Peak Found	Peak Found	High	0.0003517	0.0124	1.16	8.53
[-].MTENKPSEETNELK.[D]	1xPhospho [T10(100)]	5.5e-07	0.0001023	1	1	2	5	lcl	lcl [1-14]	lcl 1xPhospho [T10(100)]	0	3	577.25	1729.74	NAN	983405	2.70196e+06		High	High	High	High	6.5e-05	1.27e-08	5.95	7.68
[-].MTENKPSEETNELK.[D]	1xOxidation [M1]; 1xPhospho [T10(100)]	0.00597583	0.000486341	1	1	1	1	lcl	lcl [1-14]	lcl 1xPhospho [T10(100)]	0	2	873.369	1745.73	NAN	NAN	NAN	NoQuanValues	Not Found	Not Found	High	High	0.0001807	0.00421	1.98
[-].MTFLEEILAQK.[A]	1xPhospho [T2(100)]	6.01e-06	0.0001023	1	1	1	3	lcl	lcl [1-11]	lcl 1xPhospho [T2(100)]	0	2	701.838	1402.67	180455	55108.3	268598		High	High	High	High	6.5e-05	3.15e-07	3.84	92.01
[-].MTVFSEK.[L]	1xPhospho [T2(100)]	0.0304757	0.000880207	1	1	1	1	lcl	lcl [1-7]	lcl 1xPhospho [T2(100)]	0	2	461.192	921.379	303338	154304	324094		High	Peak Found	Peak Found	High	0.0003517	0.01518	1.83	24.13
[-].MTYELPK.[L]	1xPhospho [T2(100)]	0.000370019	0.0001023	1	1	1	6	lcl	lcl [1-7]	lcl 1xPhospho [T2(100)]	0	2	481.208	961.41	11589587	5.24883e+06	16602036		High	High	High	High	0.0001084	4.31e-05	2.47	34.09
[-].MTYELPK.[L]	1xOxidation [M1]; 1xPhospho [T2(100)]	0.000226738	0.0001023	1	1	1	18	lcl	lcl [1-7]	lcl 1xPhospho [T2(100)]	0	2	489.206	977.405	9.01175e+06	6.51206e+06	1.01759e+07		High	High	High	High	6.5e-05	4.3e-05	2.89	23.95
[-].MVGINTDTENISELLK.[T]	1xPhospho [T8(100)]	0.000151866	0.0001023	1	1	1	2	lcl	lcl [1-16]	lcl 1xPhospho [T8(100)]	0	2	928.941	1856.87	NAN	NAN	NAN	NoQuanValues	High	Not Found	High	High	6.5e-05	2.48e-05	2.43
[-].MVTLYTSPSCTSCR.[K]	2xCarbamidomethyl [C10; C13]; 1xPhospho [T/S/Y]	5.53e-05	0.0001023	1	1	1	1	lcl	lcl [1-14]		0	2	871.852	1742.69	NAN	NAN	NAN	NoQuanValues	Not Found	Not Found	High	High	6.5e-05	6.23e-06	3.08
[-].MVYGAIEAGGTK.[F]	1xOxidation [M1]; 1xPhospho [T11(100)]	1.74e-05	0.0001023	1	1	1	1	lcl	lcl [1-12]	lcl 1xPhospho [T11(100)]	0	2	646.783	1292.56	NAN	229101	278177		Not Found	High	Peak Found	High	0.0001084	3.77e-07	3.07	20.56
[-].MYFIDNNNEK.[D]	1xPhospho [Y2(100)]	0.000696198	0.000204637	1	1	1	1	lcl	lcl [1-10]	lcl 1xPhospho [Y2(100)]	0	2	684.271	1367.53	285147	91758.8	501622		Peak Found	Peak Found	High	High	6.5e-05	0.00022	2.06	32.72
[EK].RLSLSIK.[AE]	1xPhospho [S3(100)]	0.00939554	0.000486341	1	1	1	3	lcl	lcl [308-314]; [394-400]	lcl 1xPhospho [S310(100)]; 1xPhospho [S396(100)]	1	2	448.751	896.496	3718980	3.01448e+06	4670385		High	High	High	High	0.0002795	0.003257	2.97	23.06
[K].AADGIVVQTLVQAK.[L]	1xPhospho [T9(100)]	1.83e-08	0.0001023	1	1	1	3	lcl	lcl [58-71]	lcl 1xPhospho [T66(100)]	0	2	746.892	1492.78	4.19315e+06	2.57339e+06	5039360		High	High	High	High	9.29e-05	2.64e-10	5.93	51.23
[K].AADRISHEYDQTGVYPEK.[R]	1xPhospho [S6(100)]	9.4e-07	0.0001023	1	1	1	3	lcl	lcl [215-232]	lcl 1xPhospho [S220(100)]	1	3	720.321	2158.94	196339	84627.2	256575		High	High	High	High	9.29e-05	4.03e-08	5.32	19.61
[K].AAEESREQIEEALK.[G]	1xPhospho [S5(100)]	5.78e-07	0.0001023	1	1	1	4	lcl	lcl [81-94]	lcl 1xPhospho [S85(100)]	1	2	841.887	1682.76	602782	235724	832520		High	High	High	High	6.5e-05	1.36e-08	3.31	23.65
[K].AAEMAQSGDYSVEEIHAK.[I]	1xPhospho [Y/S]	1.08e-07	0.0001023	1	1	1	1	lcl	lcl [130-147]		0	3	672.618	2015.84	574092	NAN	377901		Peak Found	Not Found	High	High	6.5e-05	1.42e-09	4.5	22.81
[K].AAFNADTDGLAGIQQLAGDATLLYYTTDEAK.[E]	1xPhospho [T7(100)]	2.99e-10	0.0001023	1	1	2	3	lcl	lcl [221-251]	lcl 1xPhospho [T227(100)]	0	3	1099.85	3297.52	NAN	NAN	NAN	NoQuanValues	High	Not Found	High	High	9.29e-05	1.37e-12	6.71
[K].AAGLDVGLPEGQMGNSEVGHTNIGAGR.[I]	1xOxidation [M13]; 1xPhospho [S16(100)]	2.69e-10	0.0001023	1	1	2	66	lcl	lcl [47-73]	lcl 1xPhospho [S62(100)]	0	4	676.561	2703.22	1.07298e+08	5.34442e+07	1.24893e+08		High	High	High	High	9.29e-05	1.2e-12	10.14	49.29
[K].AAGLDVGLPEGQMGNSEVGHTNIGAGR.[I]	1xPhospho [S16(100)]	8.46e-11	0.0001023	1	1	3	14	lcl	lcl [47-73]	lcl 1xPhospho [S62(100)]	0	3	896.413	2687.22	1.89128e+08	4.98732e+07	2.27247e+08		High	High	High	High	0.0001084	1.09e-13	10.01	57.35
[K].AAGLDVGLPEGQMGNSEVGHTNIGAGR.[I]	2xPhospho [S16(100); T21(100)]	0.000634725	0.000204637	1	1	1	2	lcl	lcl [47-73]	lcl 2xPhospho [S62(100); T67(100)]	0	3	923.07	2767.19	465619	NAN	512836		High	Not Found	High	High	0.000166	0.0001936	3.62	68.14
[K].AAGLDVGLPEGQMGNSEVGHTNIGAGR.[I]	1xOxidation [M13]; 2xPhospho [S16(100); T21(100)]	0.000478106	0.000204637	1	1	1	1	lcl	lcl [47-73]	lcl 2xPhospho [S62(100); T67(100)]	0	3	928.399	2783.19	309766	NAN	NAN		High	Not Found	Not Found	High	0.000166	0.0001296	2.85	60.12
[K].AAGNTSGENYDEVTYEGYAPGGIAVLVHALTDNK.[N]	1xPhospho [T5(98)]	1.86e-09	0.0001023	1	1	2	3	lcl	lcl [72-105]	lcl 1xPhospho [T76(98)]	0	3	1192.88	3576.62	1.02274e+06	NAN	1.60159e+06		High	Not Found	Peak Found	High	9.29e-05	1.42e-11	7.89	100.01
[K].AAGVHTTIDSCGGCFTRDPEFIEK.[L]	2xCarbamidomethyl [C11; C14]; 1xPhospho [S/T]	2.41e-06	0.0001023	1	1	2	3	lcl	lcl [98-121]		1	3	916.732	2748.18	NAN	NAN	NAN	NoQuanValues	High	High	High	High	6.5e-05	9.22e-08	6.45
[K].AAGYDVTTPVVVTNSNQYLDVMITDAK.[E]	1xPhospho [T13(100)]	4.74e-07	0.0001023	1	1	3	5	lcl	lcl [595-621]	lcl 1xPhospho [T607(100)]	0	3	989.136	2965.39	631140	NAN	364325		High	Not Found	High	High	9.29e-05	1.68e-08	5.49	91.65
[K].AAHDSLHNGTGAGNDALGWINLPTDYDK.[E]	1xPhospho [T10(100)]	1.7e-11	0.0001023	1	1	1	3	lcl	lcl [29-56]	lcl 1xPhospho [T38(100)]	0	3	1001.78	3003.33	NAN	NAN	572305		High	High	High	High	6.5e-05	1.13e-14	7.72	70.62
[K].AAIDAGFSSVMIDGSHHPIDENIAMTK.[Q]	1xPhospho [S15(99.9)]	0.000267014	0.0001023	1	1	1	2	lcl	lcl [95-121]	lcl 1xPhospho [S109(99.9)]	0	3	969.775	2907.31	NAN	NAN	NAN	NoQuanValues	High	Not Found	High	High	9.29e-05	5.82e-05	3.13
[K].AAIESEFGTFDEFK.[E]	1xPhospho [S5(100)]	1.19e-05	0.0001023	1	1	2	8	lcl	lcl [103-116]	lcl 1xPhospho [S107(100)]	0	2	835.855	1670.7	29671358	11021564	51960872		High	High	High	High	0.0001084	2.43e-07	5.33	82.79
[K].AALEGLPLSVLASASNLIDIMNEGIDK.[A]	1xPhospho [S15(100)]	6.31e-09	0.0001023	1	1	2	2	lcl	lcl [177-203]	lcl 1xPhospho [S191(100)]	0	3	945.482	2834.43	NAN	50029	1070140		High	High	Peak Found	High	9.29e-05	6.76e-11	7.21	107.12
[K].AALEGLPLSVLASASNLIDIMNEGIDK.[A]	1xOxidation [M21]; 1xPhospho [S15(100)]	2.11e-06	0.0001023	1	1	2	3	lcl	lcl [177-203]	lcl 1xPhospho [S191(100)]	0	3	950.811	2850.42	NAN	NAN	NAN	NoQuanValues	High	High	High	High	6.5e-05	7.68e-08	6.11
[K].AALQALSIPEEAEK.[L]	1xPhospho [S7(100)]	1.27e-06	0.0001023	1	1	1	3	lcl	lcl [592-605]	lcl 1xPhospho [S598(100)]	0	2	775.379	1549.75	1.48448e+06	740838	1.26315e+06		High	High	High	High	6.5e-05	3.9e-08	4.36	56.39
[K].AALQALSIPEEAEKLSIGK.[E]	1xPhospho [S16(100)]	7.75e-05	0.0001023	1	1	1	1	lcl	lcl [592-610]	lcl 1xPhospho [S607(100)]	1	3	683.361	2048.07	322341	90236.2	570959		High	Peak Found	Peak Found	High	9.29e-05	1.15e-05	4.97	71.63
[K].AALTDQNNVLDR.[S]	1xPhospho [T4(100)]	0.00358807	0.000486341	1	1	1	1	lcl	lcl [73-84]	lcl 1xPhospho [T76(100)]	0	2	705.324	1409.64	231897	85091.3	NAN		Peak Found	High	Not Found	High	0.0002055	0.0007045	1.34	31.83
[K].AAMPTPPVRSAAGDK.[E]	1xPhospho [S10(100)]	0.000130206	0.0001023	1	1	1	5	lcl	lcl [173-187]	lcl 1xPhospho [S182(100)]	1	2	774.866	1548.72	339278	406760	843466		High	High	High	High	6.5e-05	2e-05	2.51	16.28
[K].AANVSLVGYEK.[I]	1xPhospho [S5(100)]	0.00014857	0.0001023	1	1	1	3	lcl	lcl [26-36]	lcl 1xPhospho [S30(100)]	0	2	615.792	1230.58	256006	195544	326470		High	High	High	High	0.0001084	2.3e-05	2.71	31.93
[K].AAQAEQELQTAEK.[A]	1xPhospho [T10(100)]	0.0149349	0.000486341	1	1	1	1	lcl	lcl [174-186]	lcl 1xPhospho [T183(100)]	0	2	748.835	1496.66	NAN	NAN	NAN	NoQuanValues	Not Found	High	Not Found	High	0.0002795	0.002872	1.47
[K].AAQAIELDSR.[S]	1xPhospho [S9(100)]	2.93e-06	0.0001023	1	1	1	3	lcl	lcl [35-44]	lcl 1xPhospho [S43(100)]	0	2	577.266	1153.52	1.99696e+06	625881	2.2063e+06		High	High	High	High	9.29e-05	1.72e-07	4.14	19.82
[K].AAQGTQGILLDYSRQEVNELQILK.[Q]	1xPhospho [Y/S/T]	0.257344	0.00526057	1	1	1	1	lcl	lcl [529-552]		1	3	923.138	2767.4	451756	235703	345138		High	Peak Found	Peak Found	High	0.001544	0.08051	1.45	96.14
[K].AASESQIDER.[I]	1xPhospho [S5(100)]	0.00029836	0.0001023	1	1	1	3	lcl	lcl [36-45]	lcl 1xPhospho [S40(100)]	0	2	593.243	1185.48	656229	402092	789707		High	High	High	High	0.0001084	1.96e-05	3.02	7.68
[K].AASVPDEHIILDPGFGFVK.[T]	1xPhospho [S3(100)]	1.76e-07	0.0001023	1	1	1	5	lcl	lcl [204-222]	lcl 1xPhospho [S206(100)]	0	3	698.009	2092.02	1.71914e+06	942938	2.49873e+06		High	High	High	High	9.29e-05	4.73e-09	5.11	84.43
[K].AAVVTESSYGIER.[F]	1xPhospho [T5(100)]	4.87e-06	0.0001023	1	1	3	6	lcl	lcl [9-21]	lcl 1xPhospho [T13(100)]	0	2	731.335	1461.66	6.25771e+06	3.09412e+06	6.3956e+06		High	Peak Found	High	High	9.29e-05	3.29e-07	3.25	32.32
[K].AAYADDFIR.[R]	1xPhospho [Y3(100)]	6.7e-06	0.0001023	1	1	1	4	lcl	lcl [475-483]	lcl 1xPhospho [Y477(100)]	0	2	561.237	1121.47	6.82766e+06	3.65357e+06	7613444		High	High	High	High	9.29e-05	4.95e-07	3.14	34.66
[K].AAYDNKISTLK.[E]	1xPhospho [S8(100)]	8.31e-06	0.0001023	1	1	2	6	lcl	lcl [61-71]	lcl 1xPhospho [S68(100)]	1	2	652.319	1303.63	2.70613e+06	2.38601e+06	3.33066e+06		High	High	High	High	6.5e-05	4.86e-07	3.89	16.73
[K].ACEDLCTIEQRPK.[M]	2xCarbamidomethyl [C2; C6]; 1xPhospho [T7(100)]	1.83e-07	0.0001023	1	1	1	5	lcl	lcl [139-151]	lcl 1xPhospho [T145(100)]	0	3	567.244	1699.72	225322	3.8875e+06	6542520		High	High	High	High	0.0001084	2.89e-09	5.13	16.76
[K].ACIQLVDKESLLEK.[L]	1xCarbamidomethyl [C2]; 1xPhospho [S10(100)]	4.83e-07	0.0001023	1	1	1	5	lcl	lcl [308-321]	lcl 1xPhospho [S317(100)]	1	2	863.429	1725.85	540448	156933	1.00364e+06		High	High	High	High	6.5e-05	1.06e-08	4.87	49.49
[K].ADDYITIHQLADELYISR.[S]	1xPhospho [S17(100)]	6.33e-07	0.0001023	1	1	1	2	lcl	lcl [108-125]	lcl 1xPhospho [S124(100)]	0	3	739.349	2216.03	NAN	671724	7.54102e+06		Not Found	Peak Found	High	High	6.5e-05	1.54e-08	6.79	85.72
[K].ADDYITIHQLADELYISRSTIEK.[N]	1xPhospho [S17(100)]	4.67e-12	0.0001023	1	1	1	3	lcl	lcl [108-130]	lcl 1xPhospho [S124(100)]	1	3	925.447	2774.33	292944	160188	996278		High	High	High	High	6.5e-05	2.17e-15	10.89	82.44
[K].ADFDNTVAIHPTGSEEFVTMK.[-]	1xPhospho [T19(100)]	0.0567837	0.00126355	1	1	1	1	lcl	lcl [429-449]	lcl 1xPhospho [T447(100)]	0	3	797.02	2389.04	NAN	NAN	NAN	NoQuanValues	Not Found	Not Found	High	High	0.0005129	0.02849	3.5
[K].ADGSPPTNWVSK.[F]	1xPhospho [S4(100)]	0.000341648	0.0001023	1	1	1	1	lcl	lcl [130-141]	lcl 1xPhospho [S133(100)]	0	2	669.791	1338.57	500363	271644	541795		Peak Found	Peak Found	High	High	6.5e-05	7.7e-05	3.3	30.54
[K].ADGSTRELPK.[K]	1xPhospho [T5(98.9)]	0.341378	0.00806874	1	1	1	1	lcl	lcl [388-397]	lcl 1xPhospho [T392(98.9)]	1	2	577.266	1153.52	5.03186e+06	3.52485e+06	6473706		Peak Found	High	Peak Found	High	0.002804	0.05683	2.7	1.89
[K].ADIAEQDSGFVEIVETVK.[L]	1xPhospho [S8(100)]	0.000553403	0.000204637	1	1	1	1	lcl	lcl [28-45]	lcl 1xPhospho [S35(100)]	0	2	1015.48	2029.94	NAN	NAN	NAN	NoQuanValues	High	Not Found	Not Found	High	0.000166	0.0001589	2.33
[K].ADIDAFLNGEQPAASTTTAQTEEK.[A]	1xPhospho [T18(97.3)]	7.12e-08	0.0001023	1	1	4	11	lcl	lcl [268-291]	lcl 1xPhospho [T285(97.3)]	0	3	863.385	2588.14	23706167	5272483	3.36376e+07		High	High	High	High	0.0001084	2.05e-10	7.7	63.71
[K].ADLLNDWMNEMEKQSDQLINDIAK.[E]	1xOxidation [M11]; 1xPhospho [S15(100)]	0.162797	0.00346756	1	1	1	1	lcl	lcl [14-37]	lcl 1xPhospho [S28(100)]	1	3	977.442	2930.29	NAN	194784	1.41863e+06		Not Found	Peak Found	High	High	0.0009505	0.06375	2.23	84.13
[K].ADMSRTNTAFGESGIGLSIVK.[Q]	1xOxidation [M3]; 1xPhospho [T/S]	1.31e-05	0.0001023	1	1	1	1	lcl	lcl [425-445]		1	3	750.687	2250.05	NAN	475053	NAN		Not Found	High	Not Found	High	0.0001084	2.56e-07	4.34	60.75
[K].ADMSRTNTAFGESGIGLSIVK.[Q]	1xPhospho [T/S]	0.208537	0.00460691	1	1	1	1	lcl	lcl [425-445]		1	2	1117.52	2234.05	NAN	NAN	NAN	NoQuanValues	Not Found	Not Found	High	High	0.001223	0.07887	1.96
[K].ADNGLATVSSFDVKTEPEK.[V]	1xPhospho [T15(100)]	2.68e-09	0.0001023	1	1	1	5	lcl	lcl [57-75]	lcl 1xPhospho [T71(100)]	1	3	696.656	2087.95	1.22568e+06	433072	1.2404e+06		High	High	High	High	6.5e-05	1e-11	8.12	43.47
[K].ADNSAFGEYIHMNGR.[I]	1xPhospho [Y9(100)]	5.43e-08	0.0001023	1	1	1	5	lcl	lcl [148-162]	lcl 1xPhospho [Y156(100)]	0	3	587.907	1761.71	963108	252347	1.2225e+06		High	High	High	High	6.5e-05	5.69e-10	5.57	34.59
[K].ADNSAFGEYIHMNGR.[I]	1xOxidation [M12]; 1xPhospho [Y9(99.8)]	0.00798035	0.000486341	1	1	1	3	lcl	lcl [148-162]	lcl 1xPhospho [Y156(99.8)]	0	3	593.238	1777.7	286510	203518	433547		High	High	High	High	0.0002795	0.001932	2.1	19.81
[K].ADSINEFDR.[L]	1xPhospho [S3(100)]	0.0133637	0.000486341	1	1	1	1	lcl	lcl [71-79]	lcl 1xPhospho [S73(100)]	0	2	573.727	1146.45	152053	54191.1	138724		High	Peak Found	Peak Found	High	0.0002174	0.0079	1.36	24.29
[K].ADTDGSEQQFDNNK.[S]	1xPhospho [S6(98.6)]	0.00150034	0.000311993	1	1	1	2	lcl	lcl [269-282]	lcl 1xPhospho [S274(98.6)]	0	2	824.809	1648.61	NAN	NAN	NAN	NoQuanValues	High	Not Found	High	High	6.5e-05	0.0006924	1.18
[K].ADTNFETR.[Q]	1xPhospho [T3(100)]	0.00802963	0.000486341	1	1	1	1	lcl	lcl [316-323]	lcl 1xPhospho [T318(100)]	0	2	517.203	1033.4	103722	NAN	NAN		High	Not Found	Not Found	High	0.0002174	0.005009	1.35	8.4
[K].ADTTTISINNLAK.[M]	1xPhospho [T3(100)]	0.00014988	0.0001023	1	1	2	2	lcl	lcl [163-175]	lcl 1xPhospho [T165(100)]	0	2	721.351	1441.69	280910	504558	1.01865e+06		Peak Found	High	Peak Found	High	0.0001084	7.4e-06	3.35	48.88
[K].ADVQGSVEALAASLRK.[I]	1xPhospho [S13(100)]	2.57e-05	0.0001023	1	1	1	5	lcl	lcl [589-604]	lcl 1xPhospho [S601(100)]	1	3	565.621	1694.85	754665	566908	628454		High	High	High	High	0.0001084	2.11e-06	4.68	52.58
[K].ADVVTYEFENIDYDALK.[M]	1xPhospho [Y13(100)]	8.93e-10	0.0001023	1	1	1	1	lcl	lcl [71-87]	lcl 1xPhospho [Y83(100)]	0	2	1042.96	2084.91	363737	NAN	563363		Peak Found	Not Found	High	High	6.5e-05	2.29e-12	5.14	86.63
[K].AEAAYGTTLVEER.[H]	1xPhospho [T7(99.4)]	8.91e-07	0.0001023	1	1	2	4	lcl	lcl [446-458]	lcl 1xPhospho [T452(99.4)]	0	2	745.333	1489.66	12309799	884342	1.33744e+07		High	High	High	High	0.0001084	3.09e-08	4.2	36.25
[K].AEDLPEEYWDK.[T]	1xPhospho [Y8(100)]	3.22e-05	0.0001023	1	1	1	3	lcl	lcl [104-114]	lcl 1xPhospho [Y111(100)]	0	2	737.793	1474.58	1.04192e+06	282029	1.38303e+06		High	High	High	High	0.0001084	8.77e-07	2.74	46.81
[K].AEDLPEEYWDKTMELNLK.[G]	1xPhospho [T12(100)]	1.12e-05	0.0001023	1	1	1	2	lcl	lcl [104-121]	lcl 1xPhospho [T115(100)]	1	3	768.676	2304.01	918909	201873	2.00441e+06		Peak Found	Peak Found	High	High	6.5e-05	7.25e-07	4.78	71.65
[K].AEDYYGSFYEYLK.[G]	1xPhospho [S7(100)]	0.000368474	0.0001023	1	1	1	1	lcl	lcl [164-176]	lcl 1xPhospho [S170(100)]	0	2	864.347	1727.69	NAN	NAN	NAN	NoQuanValues	Not Found	Not Found	High	High	6.5e-05	8.6e-05	2.92
[K].AEEFPNQLSGGQK.[Q]	1xPhospho [S9(100)]	0.000713176	0.000204637	1	1	1	3	lcl	lcl [132-144]	lcl 1xPhospho [S140(100)]	0	2	742.824	1484.64	424612	197797	425906		High	High	High	High	0.000166	0.0002287	3.11	25.44
[K].AEEGSQATESADGLSIGQQIYK.[H]	1xPhospho [S10(100)]	3.35e-07	0.0001023	1	1	1	1	lcl	lcl [273-294]	lcl 1xPhospho [S282(100)]	0	2	1181.52	2362.04	2.19066e+06	481426	3.31132e+06		Peak Found	High	Peak Found	High	0.0001084	1.7e-09	4.98	55.63
[K].AEEISSIIK.[Q]	1xPhospho [S5(99.3)]	6.72e-05	0.0001023	1	1	3	6	lcl	lcl [5-13]	lcl 1xPhospho [S9(99.3)]	0	2	535.262	1069.52	1.26052e+07	5.66534e+06	1.41248e+07		High	High	High	High	6.5e-05	8.11e-06	3.3	42.89
[K].AEFNQDRTPWNIASR.[T]	1xPhospho [S14(100)]	0.01504	0.000486341	1	1	1	1	lcl	lcl [880-894]	lcl 1xPhospho [S893(100)]	1	3	628.951	1884.84	NAN	419516	552318		Not Found	High	Peak Found	High	0.0002795	0.002885	3.8	44.41
[K].AEGDYIALADESLENVDK.[L]	1xPhospho [S12(100)]	0.00666601	0.000486341	1	1	1	1	lcl	lcl [377-394]	lcl 1xPhospho [S388(100)]	0	2	1016.45	2031.88	NAN	NAN	NAN	NoQuanValues	Not Found	Not Found	High	High	0.0001807	0.004719	1.97
[K].AEGLVSGAAHSTGDTVRPALQIIK.[T]	1xPhospho [S11(100)]	8.81e-10	0.0001023	1	1	3	9	lcl	lcl [118-141]	lcl 1xPhospho [S128(100)]	0	3	824.427	2471.27	8.35016e+06	3.52136e+06	9.78891e+06		High	High	High	High	0.0001084	5.06e-13	7.41	50.15
[K].AEIDSWLER.[A]	1xPhospho [S5(100)]	0.00011661	0.0001023	1	1	1	4	lcl	lcl [109-117]	lcl 1xPhospho [S113(100)]	0	2	599.761	1198.51	6409963	1.55565e+06	9104830		High	High	High	High	9.29e-05	1.95e-05	3.52	62.58
[K].AEIDSWLERAEIVGK.[K]	1xPhospho [S5(100)]	1.54e-06	0.0001023	1	1	1	4	lcl	lcl [109-123]	lcl 1xPhospho [S113(100)]	1	2	898.433	1795.86	235960	326315	361303		Peak Found	High	High	High	0.0001084	1.37e-08	3.87	79.5
[K].AEIISASIR.[H]	1xPhospho [S7(100)]	0.000110586	0.0001023	1	1	1	6	lcl	lcl [158-166]	lcl 1xPhospho [S164(100)]	0	2	520.263	1039.52	3.25299e+07	1.5327e+07	4.28195e+07		High	High	High	High	0.0001084	1.06e-05	3.22	34.93
[K].AEIMIEKEESHK.[E]	1xPhospho [S10(100)]	2.6e-05	0.0001023	1	1	1	6	lcl	lcl [234-245]	lcl 1xPhospho [S243(100)]	1	3	508.565	1523.68	665817	1.0543e+06	1.69139e+06		High	High	High	High	0.0001084	6.59e-07	5.64	8.41
[K].AEIMIEKEESHK.[E]	1xOxidation [M4]; 1xPhospho [S10(100)]	0.00746282	0.000486341	1	1	1	2	lcl	lcl [234-245]	lcl 1xPhospho [S243(100)]	1	3	513.897	1539.68	107156	209558	312986		Peak Found	High	High	High	0.0002795	0.001516	2.62	7.59
[K].AEISVDPFDK.[G]	1xPhospho [S4(100)]	0.000161477	0.0001023	1	1	1	2	lcl	lcl [451-460]	lcl 1xPhospho [S454(100)]	0	2	600.763	1200.52	3.33456e+06	892282	3.89768e+06		High	High	Peak Found	High	9.29e-05	2.98e-05	3.75	56.19
[K].AEISVDPFDKGDESFVTK.[-]	1xPhospho [T17(100)]	1.2e-08	0.0001023	1	1	3	16	lcl	lcl [451-468]	lcl 1xPhospho [T467(100)]	1	2	1032.46	2063.92	9.19912e+06	2.81051e+06	7.91098e+06		High	High	High	High	6.5e-05	7.44e-11	6.35	65.35
[K].AEKPETNALPLTTFAENTEFSFENITVK.[H]	1xPhospho [T13(98.2)]	6.06e-10	0.0001023	1	1	2	3	lcl	lcl [315-342]	lcl 1xPhospho [T327(98.2)]	0	3	1074.51	3221.53	582257	89296.6	929511		High	High	High	High	9.29e-05	3.39e-12	6.83	95.28
[K].AELELKTSVNEYAEK.[A]	1xPhospho [T/S/Y]	0.00526002	0.000486341	1	1	1	1	lcl	lcl [61-75]		1	2	902.424	1803.84	NAN	NAN	NAN	NoQuanValues	High	Not Found	Not Found	High	0.0002174	0.003273	1.87
[K].AENDYTALPAVVFSDPELATVGLTEK.[E]	1xPhospho [T6(100)]	1.44e-08	0.0001023	1	1	2	6	lcl	lcl [341-366]	lcl 1xPhospho [T346(100)]	0	3	944.121	2830.34	681883	243425	883228		High	High	High	High	6.5e-05	9.64e-11	6.94	100.91
[K].AEQIDEATCGK.[D]	1xCarbamidomethyl [C9]; 1xPhospho [T8(100)]	0.000195663	0.0001023	1	1	1	2	lcl	lcl [14-24]	lcl 1xPhospho [T21(100)]	0	2	651.258	1301.51	NAN	352491	31728.6		Not Found	High	High	High	6.5e-05	3.5e-05	3.15	7.36
[K].AEQVSELEK.[L]	1xPhospho [S5(100)]	0.000504119	0.000204637	1	1	1	6	lcl	lcl [35-43]	lcl 1xPhospho [S39(100)]	0	2	556.747	1112.49	21755008	12468789	27118580		High	High	High	High	6.5e-05	0.0001361	3.16	15.77
[K].AERASQHAGNIQESAFGR.[L]	1xPhospho [S5(100)]	0.00124898	0.000204637	1	1	1	1	lcl	lcl [38-55]	lcl 1xPhospho [S42(100)]	1	3	670.304	2008.9	250511	146335	NAN		Peak Found	High	Not Found	High	0.0001084	0.0001677	2.89	10.57
[K].AESTESTPAPAQASGK.[G]	1xPhospho [S6(99.2)]	2.17e-07	0.0001023	1	1	5	25	lcl	lcl [95-110]	lcl 1xPhospho [S100(99.2)]	0	2	806.349	1611.69	3.20212e+07	2.12051e+07	3.95043e+07		High	High	High	High	9.29e-05	6.19e-09	6.19	2.14
[K].AETAWNELFASYK.[A]	1xPhospho [S11(100)]	3.18e-07	0.0001023	1	1	2	6	lcl	lcl [307-319]	lcl 1xPhospho [S317(100)]	0	2	805.352	1609.69	9009711	2.36443e+06	1.00537e+07		High	High	High	High	6.5e-05	6.07e-09	4.79	84.01
[K].AETAWNELFASYKAEYPELAK.[Q]	1xPhospho [S11(100)]	6.78e-10	0.0001023	1	1	1	3	lcl	lcl [307-327]	lcl 1xPhospho [S317(100)]	1	3	837.722	2511.15	1.89516e+06	298634	2.43193e+06		High	High	High	High	9.29e-05	3.91e-12	8.73	83.6
[K].AETVASVLNQTVIADDSGLIVDALDGAPGVYSAR.[Y]	1xPhospho [S6(100)]	2.41e-08	0.0001023	1	1	2	2	lcl	lcl [55-88]	lcl 1xPhospho [S60(100)]	0	3	1156.57	3467.69	126335	NAN	580217		High	Not Found	High	High	9.29e-05	3.75e-10	5.82	106.18
[K].AETYVLTK.[E]	1xPhospho [T7(100)]	0.0013884	0.000311993	1	1	1	3	lcl	lcl [308-315]	lcl 1xPhospho [T314(100)]	0	2	502.738	1004.47	NAN	NAN	NAN	NoQuanValues	High	High	High	High	0.0001084	0.0002571	2.5
[K].AEVESYGIRPGDMIVPAFDFTVMK.[N]	1xPhospho [S5(100)]	1.11e-06	0.0001023	1	1	1	2	lcl	lcl [146-169]	lcl 1xPhospho [S150(100)]	0	3	918.101	2752.28	NAN	NAN	NAN	NoQuanValues	High	Not Found	High	High	6.5e-05	3.25e-08	6.49
[K].AEVVTPETGIHVGDQTAPVK.[V]	1xPhospho [T16(100)]	2.11e-06	0.0001023	1	1	1	4	lcl	lcl [8-27]	lcl 1xPhospho [T23(100)]	0	3	710.017	2128.03	984383	387243	1.00789e+06		High	High	High	High	0.0001084	1.09e-07	4.72	41.74
[K].AFAAGVATGGATAFSTDLAQK.[E]	1xPhospho [T16(100)]	2.68e-13	0.0001023	1	1	3	23	lcl	lcl [268-288]	lcl 1xPhospho [T283(100)]	0	2	1017.98	2034.95	1.19893e+07	3.1928e+06	1.6924e+07		High	High	High	High	0.0001084	1.24e-16	8.91	61.66
[K].AFESYNQEQVDNIVHAMALAGLDQHMPLAK.[L]	1xOxidation [M]; 1xPhospho [S4(100)]	4.19e-12	0.0001023	1	1	2	5	lcl	lcl [31-60]	lcl 1xPhospho [S34(100)]	0	4	859.897	3436.57	1.11575e+06	NAN	1.47832e+06		High	Not Found	High	High	6.5e-05	2.07e-15	9.71	90.99
[K].AFESYNQEQVDNIVHAMALAGLDQHMPLAK.[L]	1xPhospho [S4(100)]	1.34e-11	0.0001023	1	1	1	4	lcl	lcl [31-60]	lcl 1xPhospho [S34(100)]	0	3	1140.86	3420.58	3.07739e+06	NAN	5868865		High	Not Found	High	High	6.5e-05	8.15e-15	10.34	95.71
[K].AFGLTIPLLTK.[A]	1xPhospho [T10(100)]	1.06e-05	0.0001023	1	1	1	3	lcl	lcl [217-227]	lcl 1xPhospho [T226(100)]	0	2	627.349	1253.69	266111	137716	386079		High	High	High	High	9.29e-05	8.97e-07	3.66	93.66
[K].AFLEHAESLGADYVATGHYAQVK.[K]	1xPhospho [S8(100)]	1.64e-14	0.0001023	1	1	2	6	lcl	lcl [112-134]	lcl 1xPhospho [S119(100)]	0	3	853.065	2557.18	2.09027e+06	831933	2.20221e+06		High	High	High	High	9.29e-05	1.75e-17	10.28	64.46
[K].AFLSSVFEK.[E]	1xPhospho [S4(100)]	0.000103028	0.0001023	1	1	2	5	lcl	lcl [56-64]	lcl 1xPhospho [S59(100)]	0	2	554.259	1107.51	3.14882e+06	1.07688e+06	3.73986e+06		High	High	High	High	6.5e-05	1.45e-05	3.17	71.24
[K].AFSGEENITEAELIK.[N]	1xPhospho [S3(100)]	1.15e-07	0.0001023	1	1	1	3	lcl	lcl [26-40]	lcl 1xPhospho [S28(100)]	0	2	865.897	1730.79	2.31769e+06	685734	2.40203e+06		High	High	High	High	0.0001084	3.93e-10	5.67	67.67
[K].AFTDLAPDVQK.[K]	1xPhospho [T3(100)]	4.78e-06	0.0001023	1	1	1	3	lcl	lcl [68-78]	lcl 1xPhospho [T70(100)]	0	2	642.798	1284.59	2.46943e+06	690534	3.83914e+06		High	High	High	High	9.29e-05	3.21e-07	4.67	52.04
[K].AFTEKEPADLK.[D]	1xPhospho [T3(100)]	0.000188147	0.0001023	1	1	1	3	lcl	lcl [52-62]	lcl 1xPhospho [T54(100)]	1	2	664.81	1328.61	337297	187082	456497		High	High	High	High	9.29e-05	3.65e-05	3.45	18.33
[K].AGAEAANYPFATIDPNVGIVEVPDHR.[L]	1xPhospho [Y8(100)]	1.41e-09	0.0001023	1	1	2	6	lcl	lcl [25-50]	lcl 1xPhospho [Y32(100)]	0	3	935.108	2803.31	NAN	NAN	413096		High	High	High	High	9.29e-05	9.93e-12	5.62	79.34
[K].AGDEADIELTFPEEYHAEDLAGQPVVFK.[V]	1xPhospho [T10(100)]	3.66e-11	0.0001023	1	1	2	5	lcl	lcl [209-236]	lcl 1xPhospho [T218(100)]	0	3	1057.48	3170.42	1760369	NAN	2.36032e+06		High	Not Found	High	High	9.29e-05	9.38e-14	8.12	85.21
[K].AGDFALCDNYR.[M]	1xCarbamidomethyl [C7]; 1xPhospho [Y10(100)]	4.44e-05	0.0001023	1	1	1	1	lcl	lcl [96-106]	lcl 1xPhospho [Y105(100)]	0	2	691.266	1381.52	364414	NAN	706811		Peak Found	Not Found	High	High	6.5e-05	4.64e-06	3.65	33.35
[K].AGDYLVFSVDNASHK.[G]	1xPhospho [S8(100)]	1.1e-08	0.0001023	1	1	1	7	lcl	lcl [74-88]	lcl 1xPhospho [S81(100)]	0	3	568.254	1702.75	3.20773e+06	1.554e+06	4256091		High	High	High	High	6.5e-05	6.68e-11	5.76	49.64
[K].AGEALLTDDHTAETK.[I]	1xPhospho [T11(100)]	1.82e-06	0.0001023	1	1	1	4	lcl	lcl [103-117]	lcl 1xPhospho [T113(100)]	0	2	826.366	1651.72	246102	199747	354672		High	High	High	High	6.5e-05	6.28e-08	4.26	15.88
[K].AGEIVQFDTPDEILRNPANSFVEDFIGK.[D]	1xPhospho [S20(100)]	5.06e-10	0.0001023	1	1	2	8	lcl	lcl [211-238]	lcl 1xPhospho [S230(100)]	1	3	1067.84	3201.51	5.33459e+06	282300	1.62349e+07		High	High	High	High	6.5e-05	1.07e-12	10.16	103.4
[K].AGESFTK.[K]	1xPhospho [S4(100)]	0.00118477	0.000204637	1	1	1	3	lcl	lcl [480-486]	lcl 1xPhospho [S483(100)]	0	2	410.168	819.328	271067	232780	431320		High	High	High	High	0.0001084	0.0003924	1.91	7.18
[K].AGETWLEQASDEAIVSAVLR.[D]	1xPhospho [S16(100)]	6.48e-09	0.0001023	1	1	1	4	lcl	lcl [358-377]	lcl 1xPhospho [S373(100)]	0	3	742.354	2225.05	204482	76149.5	606533		High	Peak Found	High	High	6.5e-05	3.28e-11	7.16	99.8
[K].AGFEPEIVADLSPK.[F]	1xPhospho [S12(100)]	1.08e-06	0.0001023	1	1	1	3	lcl	lcl [84-97]	lcl 1xPhospho [S95(100)]	0	2	776.868	1552.73	2.53056e+06	848520	3.1173e+06		High	High	High	High	9.29e-05	4.81e-08	4.42	75.33
[K].AGFIESVTGVNGGYK.[L]	1xPhospho [T8(99.9)]	0.400731	0.00982005	1	1	1	1	lcl	lcl [52-66]	lcl 1xPhospho [T59(99.9)]	0	2	789.86	1578.72	312393	160867	424612		Peak Found	High	Peak Found	High	0.003275	0.06975	1.72	52.34
[K].AGHTITELYPTEVPITSSEPFIK.[Q]	1xPhospho [S18(98.1)]	1.59e-05	0.0001023	1	1	2	4	lcl	lcl [184-206]	lcl 1xPhospho [S201(98.1)]	0	3	870.76	2610.27	NAN	NAN	NAN	NoQuanValues	High	High	High	High	9.29e-05	1.5e-06	4.77
[K].AGIVNLSTEQASQIQAK.[E]	1xPhospho [S/T]	7.16e-09	0.0001023	1	1	3	10	lcl	lcl [220-236]		0	2	919.456	1837.91	4.11334e+06	2.11422e+06	4.8357e+06		High	High	High	High	6.5e-05	3.99e-11	6.39	47.76
[K].AGLDLEVNQLESHYLAGGDVDNTVDALIAAHR.[A]	1xPhospho [S12(100)]	9.18e-11	0.0001023	1	1	1	4	lcl	lcl [67-98]	lcl 1xPhospho [S78(100)]	0	3	1152.89	3456.64	525650	NAN	452755		High	Not Found	High	High	6.5e-05	1.08e-13	7.48	92.71
[K].AGLELQEEDHSK.[A]	1xPhospho [S11(100)]	2.86e-06	0.0001023	1	1	1	6	lcl	lcl [81-92]	lcl 1xPhospho [S91(100)]	0	2	718.309	1435.61	8.90356e+06	3.99283e+06	10233444		High	High	High	High	0.0001084	3.19e-08	4.52	13.07
[K].AGLLPYLEK.[L]	1xPhospho [Y6(100)]	3.66e-05	0.0001023	1	1	1	3	lcl	lcl [540-548]	lcl 1xPhospho [Y545(100)]	0	2	542.278	1083.55	1.54534e+06	569135	1.71281e+06		High	High	High	High	9.29e-05	4.37e-06	2.53	61.09
[K].AGLSGIKDELTPPAPVDR.[N]	1xPhospho [T11(100)]	4.63e-06	0.0001023	1	1	1	7	lcl	lcl [353-370]	lcl 1xPhospho [T363(100)]	1	3	639.323	1915.95	1.53262e+06	743305	2.04318e+06		High	High	High	High	6.5e-05	2.22e-07	5	49.82
[K].AGNTTFIIGTEDERVEDALAIIK.[E]	1xPhospho [T10(100)]	3.65e-06	0.0001023	1	1	2	2	lcl	lcl [39-61]	lcl 1xPhospho [T48(100)]	1	3	852.759	2556.26	NAN	169929	792337		High	Peak Found	High	High	6.5e-05	1.61e-07	5.75	91.55
[K].AGNVHAAIGKVSFDAAK.[L]	1xPhospho [S12(100)]	6.26e-05	0.0001023	1	1	1	1	lcl	lcl [168-184]	lcl 1xPhospho [S179(100)]	1	3	579.29	1735.85	223195	70083.5	233558		Peak Found	Peak Found	High	High	6.5e-05	7.38e-06	3.82	25.54
[K].AGQVGSNIVFSEVR.[T]	1xPhospho [S6(100)]	3.68e-07	0.0001023	1	1	1	3	lcl	lcl [21-34]	lcl 1xPhospho [S26(100)]	0	2	771.87	1542.73	892911	370291	1140361		High	High	High	High	6.5e-05	7.41e-09	4.99	56.15
[K].AGRTYTDQMLFVENGDDGDSYNYSPPR.[K]	1xOxidation [M9]; 1xPhospho [T4(100)]	9.27e-12	0.0001023	1	1	1	3	lcl	lcl [518-544]	lcl 1xPhospho [T521(100)]	1	3	1055.43	3164.29	551541	116339	493451		High	High	High	High	9.29e-05	1.63e-14	8.59	53.9
[K].AGRTYTDQMLFVENGDDGDSYNYSPPR.[K]	1xPhospho [T4(100)]	2.24e-10	0.0001023	1	1	1	2	lcl	lcl [518-544]	lcl 1xPhospho [T521(100)]	1	3	1050.1	3148.3	1.92654e+06	NAN	2.68285e+06		High	Not Found	High	High	9.29e-05	9.51e-13	7.9	64.19
[K].AGRTYTDQMLFVENGDDGDSYNYSPPRK.[D]	1xOxidation [M9]; 1xPhospho [T4(100)]	3.55e-12	0.0001023	1	1	2	2	lcl	lcl [518-545]	lcl 1xPhospho [T521(100)]	2	3	1098.13	3292.39	261475	317610	227518		Peak Found	High	High	High	6.5e-05	1.92e-15	7.51	42.69
[K].AGRTYTDQMLFVENGDDGDSYNYSPPRK.[D]	1xPhospho [T4(98.9)]	2.85e-13	0.0001023	1	1	3	5	lcl	lcl [518-545]	lcl 1xPhospho [T521(98.9)]	2	3	1092.8	3276.39	2.4904e+06	493752	3.21966e+06		High	High	High	High	6.5e-05	6.31e-16	9.36	52.58
[K].AGSGVATLGLPDSPGVTK.[G]	1xPhospho [S3(100)]	7.75e-08	0.0001023	1	1	2	6	lcl	lcl [156-173]	lcl 1xPhospho [S158(100)]	0	2	853.921	1706.84	6.74298e+06	2.42482e+06	8.04597e+06		High	High	High	High	0.0001084	7.29e-10	5.44	57.92
[K].AGSIISMWNTDVYSPHNK.[D]	1xOxidation [M7]; 1xPhospho [S14(100)]	1.25e-06	0.0001023	1	1	1	4	lcl	lcl [158-175]	lcl 1xPhospho [S171(100)]	0	3	705.985	2115.92	7739696	3.9243e+06	7947865		High	High	High	High	0.0001084	1.03e-08	6.1	54.51
[K].AGSIISMWNTDVYSPHNK.[D]	1xPhospho [S14(100)]	9.76e-08	0.0001023	1	1	1	6	lcl	lcl [158-175]	lcl 1xPhospho [S171(100)]	0	3	700.646	2099.93	3.31561e+06	437319	3762218		High	High	High	High	6.5e-05	1.43e-09	7.78	66.82
[K].AGSSDYPIDVLK.[K]	1xPhospho [S4(100)]	2.56e-05	0.0001023	1	1	1	2	lcl	lcl [559-570]	lcl 1xPhospho [S562(100)]	0	2	672.808	1344.61	371653	NAN	NAN		High	Not Found	High	High	9.29e-05	2.75e-06	3.19	60.88
[K].AGTERPFQNEFYDNEAK.[G]	1xPhospho [T3(100)]	5.72e-06	0.0001023	1	1	1	3	lcl	lcl [24-40]	lcl 1xPhospho [T26(100)]	0	3	699.299	2095.88	139550	NAN	NAN		High	High	High	High	9.29e-05	4.06e-07	4.98	36.94
[K].AGTILPVGSSVQNTK.[E]	1xPhospho [T14(100)]	3.07e-05	0.0001023	1	1	2	5	lcl	lcl [666-680]	lcl 1xPhospho [T679(100)]	0	2	776.393	1551.78	5.20801e+06	3176944	6.13125e+06		High	High	High	High	0.0001084	8.24e-07	3.77	40.52
[K].AGTKDEYADFVAGTVDTWLNNIDGEK.[I]	1xPhospho [T3(100)]	1.64e-11	0.0001023	1	1	1	5	lcl	lcl [81-106]	lcl 1xPhospho [T83(100)]	1	3	970.433	2909.29	1.1452e+06	87365.3	1.65269e+06		High	High	High	High	6.5e-05	1.08e-14	7.93	97.78
[K].AGTLTATEK.[V]	1xPhospho [T7(98.6)]	0.0445351	0.00107076	1	1	2	2	lcl	lcl [19-27]	lcl 1xPhospho [T25(98.6)]	0	2	486.226	971.445	NAN	918870	417044		Not Found	High	High	High	0.0004588	0.02379	1.83	2.14
[K].AGTLTATEKVEQDK.[L]	1xPhospho [T7(100)]	2.45e-07	0.0001023	1	1	3	7	lcl	lcl [19-32]	lcl 1xPhospho [T25(100)]	1	2	785.872	1570.74	376426	1.53101e+06	1.6769e+06		High	High	High	High	6.5e-05	4.28e-09	4.97	8.32
[K].AGVAEGTIFR.[H]	1xPhospho [T7(100)]	0.00121397	0.000204637	1	1	1	2	lcl	lcl [53-62]	lcl 1xPhospho [T59(100)]	0	2	550.761	1100.51	301003	125437	369264		High	High	Peak Found	High	0.0001084	0.0001599	2.45	34.46
[K].AGVNIETSLLK.[E]	1xPhospho [S8(100)]	3.57e-06	0.0001023	1	1	1	3	lcl	lcl [290-300]	lcl 1xPhospho [S297(100)]	0	2	612.815	1224.62	6.39391e+06	2405802	8219422		High	High	High	High	0.0001084	4.31e-08	4.79	57.79
[K].AGVSHVETFVHFGTPK.[T]	1xPhospho [S4(100)]	7.65e-08	0.0001023	1	1	1	3	lcl	lcl [78-93]	lcl 1xPhospho [S81(100)]	0	3	598.286	1792.84	775451	519255	1.16212e+06		High	High	High	High	0.0001084	2.25e-10	6.28	48.36
[K].AGVTKVESYIEYGSPK.[T]	1xPhospho [T4(100)]	8.87e-07	0.0001023	1	1	1	6	lcl	lcl [79-94]	lcl 1xPhospho [T82(100)]	1	3	603.289	1807.85	1.21837e+06	935328	2.21511e+06		High	High	High	High	6.5e-05	2.41e-08	5.83	53.84
[K].AGVVSAELDQAELDWVHK.[L]	1xPhospho [S5(100)]	2.67e-11	0.0001023	1	1	1	6	lcl	lcl [350-367]	lcl 1xPhospho [S354(100)]	0	3	682.989	2046.95	8.84542e+06	3.30758e+06	1.16827e+07		High	High	High	High	0.0001084	4.25e-15	8.2	81.86
[K].AGYPYRGPEYAADYVR.[Q]	1xPhospho [Y3(100)]	0.00100778	0.000204637	1	1	1	2	lcl	lcl [42-57]	lcl 1xPhospho [Y44(100)]	1	3	643.285	1927.84	518537	NAN	NAN		High	Not Found	Not Found	High	0.000166	0.0003754	2.34	36.98
[K].AHATSIGEEIEIEALPVSEASSVVDK.[M]	1xPhospho [S18(100)]	6.92e-12	0.0001023	1	1	4	8	lcl	lcl [23-48]	lcl 1xPhospho [S40(100)]	0	3	921.11	2761.32	2.70901e+06	183190	3.25825e+06		High	High	High	High	6.5e-05	3.66e-15	8.04	78.68
[K].AHDDGEPSGTAGVPMLEVLK.[K]	1xPhospho [S8(97.9)]	0.000248223	0.0001023	1	1	2	3	lcl	lcl [68-87]	lcl 1xPhospho [S75(97.9)]	0	3	701.653	2102.95	996977	194146	1.14406e+06		Peak Found	High	High	High	0.0001084	1.51e-05	3.36	70.82
[K].AHGFESIESYYDK.[T]	1xPhospho [S6(100)]	0.00131144	0.000204637	1	1	1	1	lcl	lcl [111-123]	lcl 1xPhospho [S116(100)]	0	2	813.33	1625.65	NAN	NAN	NAN	NoQuanValues	Not Found	Not Found	High	High	6.5e-05	0.0005677	1.77
[K].AHGFESIESYYDKTSENNSNIVIDTVHK.[M]	1xPhospho [T/S/Y]	2.72e-06	0.0001023	1	1	1	3	lcl	lcl [111-138]		1	4	820.127	3277.47	NAN	NAN	NAN	NoQuanValues	High	Not Found	High	High	9.29e-05	1.57e-07	4.85
[K].AHGFIRSEIGR.[R]	1xPhospho [S7(100)]	6.88e-05	0.0001023	1	1	1	6	lcl	lcl [69-79]	lcl 1xPhospho [S75(100)]	1	2	661.82	1322.64	2.31729e+07	9.6174e+06	24125043		High	High	High	High	9.29e-05	9.82e-06	3.37	13.44
[K].AHLFSTTVLNNIR.[L]	1xPhospho [S/T]	9.99e-05	0.0001023	1	1	1	3	lcl	lcl [423-435]		0	3	522.6	1565.78	194350	113953	243242		High	High	High	High	9.29e-05	1.6e-05	3.5	65.63
[K].AHVRPEDQGLFGIVQGGAYEDLR.[A]	1xPhospho [Y19(100)]	1.72e-07	0.0001023	1	1	1	2	lcl	lcl [177-199]	lcl 1xPhospho [Y195(100)]	0	3	869.752	2607.24	NAN	NAN	NAN	NoQuanValues	High	High	Not Found	High	9.29e-05	4.62e-09	4.61
[K].AHYEGYQVASGR.[A]	1xPhospho [S10(100)]	0.000128496	0.0001023	1	1	1	4	lcl	lcl [156-167]	lcl 1xPhospho [S165(100)]	0	2	709.299	1417.59	611852	290100	715382		High	High	High	High	9.29e-05	2.22e-05	3.08	9.99
[K].AIAPHILQKDSDAR.[M]	1xPhospho [S11(100)]	8.75e-07	0.0001023	1	1	1	3	lcl	lcl [486-499]	lcl 1xPhospho [S496(100)]	1	3	538.937	1614.8	760994	267187	1.22994e+06		High	High	High	High	6.5e-05	2.37e-08	5.32	14.17
[K].AIASSLTIPVEVLVYGPTCIHQSK.[R]	1xCarbamidomethyl [C19]; 1xPhospho [S23(100)]	3.27e-09	0.0001023	1	1	2	8	lcl	lcl [147-170]	lcl 1xPhospho [S169(100)]	0	3	888.456	2663.35	6.09714e+06	2.40605e+06	8451113		High	High	High	High	9.29e-05	2.92e-11	8.82	93.98
[K].AIDVLLDSAVEK.[-]	1xPhospho [S8(100)]	4.05e-06	0.0001023	1	1	1	3	lcl	lcl [416-427]	lcl 1xPhospho [S423(100)]	0	2	676.839	1352.67	5.22097e+06	1.94358e+06	5966630		High	High	High	High	0.0001084	1.75e-07	3.87	63.88
[K].AIDVPYLAR.[A]	1xPhospho [Y6(100)]	0.000817496	0.000204637	1	1	1	4	lcl	lcl [81-89]	lcl 1xPhospho [Y86(100)]	0	2	549.273	1097.54	4.91848e+06	2.33233e+06	6.83481e+06		High	High	High	High	0.0001084	9.57e-05	2.12	49.4
[K].AIDYLREK.[G]	1xPhospho [Y4(100)]	0.000462717	0.000204637	1	1	1	1	lcl	lcl [37-44]	lcl 1xPhospho [Y40(100)]	1	2	544.263	1087.52	NAN	571684	NAN		Not Found	High	Not Found	High	0.0001084	3.74e-05	2.15	9.14
[K].AIEETAALITEIITSYH.[-]	1xPhospho [S/Y/T]	0.000900286	0.000204637	1	1	2	2	lcl	lcl [254-270]		0	3	652.319	1954.94	52762.9	NAN	161626		Peak Found	Not Found	High	High	6.5e-05	0.0003237	2.49	104.13
[K].AIESANAEQVFVLPNNK.[N]	1xPhospho [S4(100)]	1.62e-06	0.0001023	1	1	1	3	lcl	lcl [376-392]	lcl 1xPhospho [S379(100)]	0	2	962.464	1923.92	711627	272381	766162		High	High	High	High	0.0001084	1.62e-08	3.93	65.85
[K].AIGEVLPTLK.[G]	1xPhospho [T8(100)]	0.00129027	0.000204637	1	1	1	2	lcl	lcl [216-225]	lcl 1xPhospho [T223(100)]	0	2	560.804	1120.6	NAN	NAN	NAN	NoQuanValues	High	Not Found	High	High	0.000166	0.0005339	2.79
[K].AIIAQPAENEFTLGEYSIEGFR.[F]	1xPhospho [T12(100)]	1.34e-07	0.0001023	1	1	2	6	lcl	lcl [109-130]	lcl 1xPhospho [T120(100)]	0	3	845.733	2535.18	2.07965e+06	508948	3637479		High	High	High	High	6.5e-05	1.9e-09	6.12	91.87
[K].AILENSDSK.[L]	1xPhospho [S6(100)]	0.000152534	0.0001023	1	1	1	3	lcl	lcl [56-64]	lcl 1xPhospho [S61(100)]	0	2	528.735	1056.46	981088	302402	1.24761e+06		High	High	High	High	6.5e-05	2.48e-05	3.1	10.46
[K].AILIHGSGGIYSAGPTSSFTHGEPYLR.[T]	1xPhospho [T20(100)]	4.83e-15	0.0001023	1	1	7	28	lcl	lcl [141-167]	lcl 1xPhospho [T160(100)]	0	3	956.796	2868.37	2.4149e+07	7.1937e+06	3.46785e+07		High	High	High	High	6.5e-05	1.04e-16	10.18	60.51
[K].AILNDESVK.[M]	1xPhospho [S7(100)]	0.000117644	0.0001023	1	1	1	3	lcl	lcl [290-298]	lcl 1xPhospho [S296(100)]	0	2	534.752	1068.5	386408	191086	454181		High	High	High	High	6.5e-05	1.74e-05	2.53	19.84
[K].AILPLAIGGTAVGTGLNASRDFGDK.[V]	1xPhospho [S19(98.7)]	2.7e-06	0.0001023	1	1	2	3	lcl	lcl [214-238]	lcl 1xPhospho [S232(98.7)]	1	3	832.091	2494.27	778354	198836	1.12324e+06		High	High	High	High	6.5e-05	1.08e-07	7	82.13
[K].AINELRDSIK.[I]	1xPhospho [S8(100)]	0.000639852	0.000204637	1	1	1	4	lcl	lcl [46-55]	lcl 1xPhospho [S53(100)]	1	2	619.811	1238.61	653572	380307	777352		High	High	High	High	0.000166	0.0001953	3.43	15.59
[K].AINNMELSLEQR.[S]	1xOxidation [M5]; 1xPhospho [S8(100)]	9.07e-07	0.0001023	1	1	1	115	lcl	lcl [53-64]	lcl 1xPhospho [S60(100)]	0	2	757.34	1513.67	7.08755e+07	4.45423e+07	99485203		High	High	High	High	6.5e-05	2.48e-08	4.2	30.79
[K].AINNMELSLEQR.[S]	1xPhospho [S8(100)]	4.93e-06	0.0001023	1	1	1	14	lcl	lcl [53-64]	lcl 1xPhospho [S60(100)]	0	2	749.342	1497.68	9.11247e+07	2.45569e+07	1.37376e+08		High	High	High	High	6.5e-05	2.41e-07	4.85	48.24
[K].AIPIIATK.[D]	1xPhospho [T7(100)]	0.00152508	0.000311993	1	1	1	6	lcl	lcl [292-299]	lcl 1xPhospho [T298(100)]	0	2	453.756	906.506	16047247	12100303	17136072		High	High	High	High	0.0002174	0.0006747	2.31	38.29
[K].AIPIIATKDTMQNLDK.[T]	1xOxidation [M11]; 2xPhospho [T7(100); T10(100)]	4.06e-06	0.0001023	1	1	1	7	lcl	lcl [292-307]	lcl 2xPhospho [T298(100); T301(100)]	1	2	974.449	1947.89	2.28245e+06	1.81806e+06	2.57951e+06		High	High	High	High	9.29e-05	2.62e-07	5.25	46.4
[K].AIPIIATKDTMQNLDK.[T]	2xPhospho [T7(100); T10(100)]	8.26e-08	0.0001023	1	1	1	6	lcl	lcl [292-307]	lcl 2xPhospho [T298(100); T301(100)]	1	2	966.45	1931.89	4.26468e+06	1.46309e+06	5229656		High	High	High	High	9.29e-05	1.81e-09	6.12	59.25
[K].AIPIIATKDTMQNLDK.[T]	1xOxidation [M11]; 1xPhospho [T10(100)]	3.28e-07	0.0001023	1	1	2	39	lcl	lcl [292-307]	lcl 1xPhospho [T301(100)]	1	2	934.463	1867.92	3.40458e+07	3.40955e+07	4.55083e+07		High	High	High	High	6.5e-05	7.33e-09	4.43	35.56
[K].AIPIIATKDTMQNLDK.[T]	1xPhospho [T10(100)]	9.45e-08	0.0001023	1	1	3	14	lcl	lcl [292-307]	lcl 1xPhospho [T301(100)]	1	2	926.467	1851.93	40579951	22999432	78890670		High	High	High	High	9.29e-05	2.15e-09	5.73	48.82
[K].AIPIIATKDTMQNLDKTIVPEGK.[V]	2xPhospho [T10(100); T17(100)]	2.13e-07	0.0001023	1	1	2	13	lcl	lcl [292-314]	lcl 2xPhospho [T301(100); T308(100)]	2	4	664.833	2656.31	6.60714e+07	1.88342e+07	1.3754e+08		High	High	High	High	0.0001084	9.15e-10	7.7	63.59
[K].AIPIIATKDTMQNLDKTIVPEGK.[V]	1xOxidation [M11]; 2xPhospho [T10(100); T17(100)]	3.79e-07	0.0001023	1	1	2	48	lcl	lcl [292-314]	lcl 2xPhospho [T301(100); T308(100)]	2	3	891.439	2672.3	2.53164e+07	1.77156e+07	5.74209e+07		High	High	High	High	9.29e-05	1.26e-08	7.58	53.83
[K].AIPIIATKDTMQNLDKTIVPEGK.[V]	3xPhospho [T7(100); T10(100); T17(100)]	7.75e-05	0.0001023	1	1	1	6	lcl	lcl [292-314]	lcl 3xPhospho [T298(100); T301(100); T308(100)]	2	3	912.762	2736.27	5.79587e+06	1.60365e+06	8.88328e+06		High	High	High	High	0.0001084	6.21e-06	5.44	71.85
[K].AIPIIATKDTMQNLDKTIVPEGK.[V]	1xOxidation [M11]; 3xPhospho [T7(100); T10(100); T17(100)]	0.00010627	0.0001023	1	1	1	3	lcl	lcl [292-314]	lcl 3xPhospho [T298(100); T301(100); T308(100)]	2	3	918.097	2752.27	1.94389e+06	880374	3.03636e+06		High	High	High	High	0.0001084	1.29e-05	5	62.54
[K].AIQFYAQDLDATFH.[-]	1xPhospho [T12(100)]	2.7e-06	0.0001023	1	1	1	5	lcl	lcl [142-155]	lcl 1xPhospho [T153(100)]	0	2	860.375	1719.74	1.38767e+06	433391	1.77413e+06		High	High	High	High	6.5e-05	1.07e-07	5.2	75
[K].AIREGTEIIEPLEER.[L]	1xPhospho [T6(100)]	1.07e-05	0.0001023	1	1	1	4	lcl	lcl [828-842]	lcl 1xPhospho [T833(100)]	1	3	612.303	1834.89	372058	183099	975424		High	High	High	High	6.5e-05	6.85e-07	5.41	48.07
[K].AIRPLAKPENGPASK.[E]	1xPhospho [S14(100)]	0.0263806	0.000782446	1	1	1	1	lcl	lcl [186-200]	lcl 1xPhospho [S199(100)]	0	3	543.622	1628.85	NAN	NAN	1.16359e+06		Not Found	Not Found	High	High	0.0002906	0.01585	3.08	2.22
[K].AISDLNYGAIATVSGR.[F]	1xPhospho [S3(100)]	8.38e-09	0.0001023	1	1	1	4	lcl	lcl [170-185]	lcl 1xPhospho [S172(100)]	0	2	844.406	1687.81	1.64021e+06	436529	1.33875e+06		High	High	High	High	0.0001084	1.75e-11	5.05	68.91
[K].AISKPIESKESIAQVAAISSGDEEVGK.[L]	1xPhospho [S8(100)]	5.14e-06	0.0001023	1	1	1	1	lcl	lcl [132-158]	lcl 1xPhospho [S139(100)]	1	3	941.805	2823.4	NAN	NAN	NAN	NoQuanValues	Not Found	Not Found	High	High	6.5e-05	2.54e-07	3.64
[K].AISSITIDGEFVIHDIR.[V]	1xPhospho [S/T]	2.19e-09	0.0001023	1	1	2	11	lcl	lcl [19-35]		0	3	655.995	1965.97	2.30233e+06	217059	3.65755e+06		High	High	High	High	6.5e-05	7.64e-12	4.71	82.25
[K].AISSPLLETSVDGAK.[G]	1xPhospho [S10(100)]	8.99e-07	0.0001023	1	1	4	13	lcl	lcl [244-258]	lcl 1xPhospho [S253(100)]	0	2	784.383	1567.76	2.73396e+07	7406835	3.71701e+07		High	High	High	High	0.0001084	8.44e-09	4.55	53.21
[K].AISTPYYVEGK.[F]	1xPhospho [S3(99.3)]	5.15e-05	0.0001023	1	1	3	8	lcl	lcl [195-205]	lcl 1xPhospho [S197(99.3)]	0	2	654.3	1307.59	6.40337e+06	2.6541e+06	6.49092e+06		High	High	High	High	0.0001084	2.31e-06	3.4	36.35
[K].AITLMPSEGPEDIK.[A]	1xPhospho [S7(100)]	2.23e-06	0.0001023	1	1	2	8	lcl	lcl [32-45]	lcl 1xPhospho [S38(100)]	0	2	790.868	1580.73	2.73175e+07	4.25448e+06	4.13086e+07		High	High	High	High	0.0001084	2.27e-08	3.8	62.56
[K].AITLMPSEGPEDIK.[A]	1xOxidation [M5]; 1xPhospho [S7(100)]	6.55e-06	0.0001023	1	1	1	47	lcl	lcl [32-45]	lcl 1xPhospho [S38(100)]	0	2	798.865	1596.72	2.02082e+07	7.59332e+06	2.73039e+07		High	High	High	High	0.0001084	1.06e-07	4.49	47.81
[K].AIVTVTADSK.[E]	1xPhospho [T6(100)]	0.00177521	0.000311993	1	1	1	1	lcl	lcl [78-87]	lcl 1xPhospho [T83(100)]	0	2	542.768	1084.53	1.03106e+06	446557	1.17265e+06		High	Peak Found	Peak Found	High	0.0002174	0.0008345	2.43	18.96
[K].AIVVTTPEISAVR.[D]	1xPhospho [S10(100)]	5.18e-06	0.0001023	1	1	1	3	lcl	lcl [139-151]	lcl 1xPhospho [S148(100)]	0	2	718.381	1435.76	2987310	862144	3.49385e+06		High	High	High	High	9.29e-05	3.56e-07	4.14	58.42
[K].AIVVTTPEISAVRDADR.[I]	1xPhospho [S10(100)]	2.93e-06	0.0001023	1	1	1	6	lcl	lcl [139-155]	lcl 1xPhospho [S148(100)]	1	3	631.654	1892.95	2.39289e+06	1.25525e+06	4.33954e+06		High	High	High	High	9.29e-05	1.72e-07	4.92	54.1
[K].AKASFQLNDK.[T]	1xPhospho [S4(100)]	6.35e-06	0.0001023	1	1	1	2	lcl	lcl [57-66]	lcl 1xPhospho [S60(100)]	1	2	601.284	1201.56	398607	255361	NAN		High	Peak Found	High	High	6.5e-05	3.37e-07	3.81	10.51
[K].AKFESGEVFEAVVSDVVK.[G]	1xPhospho [S5(100)]	1.86e-06	0.0001023	1	1	1	2	lcl	lcl [155-172]	lcl 1xPhospho [S159(100)]	1	3	673.994	2019.97	NAN	272523	NAN		Not Found	High	High	High	0.0001084	1.77e-08	4.66	84.37
[K].AKGTGDETYSELR.[Y]	1xPhospho [T4(100)]	7.48e-08	0.0001023	1	1	1	6	lcl	lcl [71-83]	lcl 1xPhospho [T74(100)]	1	2	753.828	1506.65	11108030	3504183	11292396		High	High	High	High	6.5e-05	1.46e-09	4.62	10.5
[K].AKNPSDTVEELVLYNTEVPLLDLELMTAGR.[E]	1xOxidation [M26]; 1xPhospho [T7(97.1)]	0.000130206	0.0001023	1	1	1	1	lcl	lcl [32-61]	lcl 1xPhospho [T38(97.1)]	1	3	1142.89	3426.67	NAN	NAN	NAN	NoQuanValues	Not Found	Not Found	High	High	6.5e-05	2e-05	3.73
[K].AKNSIAGFR.[L]	1xPhospho [S4(100)]	0.000356322	0.0001023	1	1	1	3	lcl	lcl [70-78]	lcl 1xPhospho [S73(100)]	1	2	522.256	1043.5	912240	846784	1.51796e+06		High	High	High	High	9.29e-05	8.59e-05	3.44	9.58
[K].ALAAGGNAVMLGSMLAGTDESPGETEIFQGR.[Q]	2xOxidation [M10; M14]; 1xPhospho [S13(100)]	3.26e-10	0.0001023	1	1	1	2	lcl	lcl [353-383]	lcl 1xPhospho [S365(100)]	0	3	1054.81	3162.41	NAN	NAN	NAN	NoQuanValues	High	Not Found	High	High	9.29e-05	1.53e-12	6.15
[K].ALAAGGNAVMLGSMLAGTDESPGETEIFQGR.[Q]	1xOxidation [M]; 1xPhospho [S13(100)]	3.33e-10	0.0001023	1	1	3	7	lcl	lcl [353-383]	lcl 1xPhospho [S365(100)]	0	3	1049.48	3146.42	772941	75395.3	1.84174e+06		High	High	High	High	9.29e-05	1.57e-12	6.97	88.52
[K].ALAAGGNAVMLGSMLAGTDESPGETEIFQGR.[Q]	1xPhospho [S13(100)]	4.58e-10	0.0001023	1	1	2	3	lcl	lcl [353-383]	lcl 1xPhospho [S365(100)]	0	3	1044.15	3130.42	1.03103e+06	NAN	1.85572e+06		High	High	High	High	9.29e-05	2.38e-12	7.68	91.94
[K].ALAGDPFYRDFYYFRPAK.[A]	1xPhospho [Y8(97.3)]	0.00251794	0.000413426	1	1	1	1	lcl	lcl [112-129]	lcl 1xPhospho [Y119(97.3)]	1	3	759.69	2277.05	780017	257139	1.36974e+06		High	Peak Found	Peak Found	High	0.0002174	0.001347	3.01	73.13
[K].ALANEGIAHYLDSFSASLGK.[Y]	1xPhospho [S17(100)]	2.78e-11	0.0001023	1	1	3	8	lcl	lcl [163-182]	lcl 1xPhospho [S179(100)]	0	2	1072.5	2144.01	1.64304e+06	529440	2439146		High	High	High	High	6.5e-05	2.19e-14	7.02	80.36
[K].ALATLPSR.[E]	1xPhospho [T4(100)]	0.00165528	0.000311993	1	1	1	3	lcl	lcl [125-132]	lcl 1xPhospho [T128(100)]	0	2	454.734	908.46	726009	522337	926918		High	High	High	High	0.0002055	0.000779	2.13	24.53
[K].ALATLPSREGLLSMLCNVLQAPVR.[G]	1xCarbamidomethyl [C16]; 1xPhospho [S7(98.9)]	3.58e-10	0.0001023	1	1	1	2	lcl	lcl [125-148]	lcl 1xPhospho [S131(98.9)]	1	3	897.136	2689.39	539014	NAN	1.08728e+06		High	Not Found	High	High	9.29e-05	1.73e-12	7.5	104.53
[K].ALATLPSREGLLSMLCNVLQAPVR.[G]	1xCarbamidomethyl [C16]; 1xOxidation [M14]; 1xPhospho [S7(93.3)]	0.00951685	0.000486341	1	1	1	1	lcl	lcl [125-148]	lcl 1xPhospho [S131(93.3)]	1	3	902.47	2705.39	225856	NAN	185439		High	Not Found	Peak Found	High	0.0002174	0.005875	2.35	96.09
[K].ALATTSDQEEVK.[Q]	1xPhospho [S6(99.1)]	1.67e-05	0.0001023	1	1	2	3	lcl	lcl [103-114]	lcl 1xPhospho [S108(99.1)]	0	2	686.304	1371.6	8.98406e+06	4.72324e+06	1.14275e+07		High	Peak Found	High	High	6.5e-05	1.24e-06	4	11.79
[K].ALDNIETISVNVAETAQVK.[D]	1xPhospho [S9(100)]	7.29e-09	0.0001023	1	1	1	3	lcl	lcl [378-396]	lcl 1xPhospho [S386(100)]	0	2	1048.02	2095.03	544764	NAN	314092		High	Not Found	High	High	9.29e-05	8.1e-11	4.66	71.92
[K].ALDTIIETAPTEVQER.[L]	1xPhospho [T8(100)]	1.28e-08	0.0001023	1	1	2	9	lcl	lcl [243-258]	lcl 1xPhospho [T250(100)]	0	2	933.448	1865.89	1.60516e+07	1.75137e+06	21996888		High	High	High	High	6.5e-05	8.15e-11	5.7	58.32
[K].ALEALQNGSDIR.[G]	1xPhospho [S9(100)]	4.69e-06	0.0001023	1	1	1	3	lcl	lcl [8-19]	lcl 1xPhospho [S16(100)]	0	2	683.823	1366.64	2.08705e+06	455681	2.85508e+06		High	High	High	High	6.5e-05	2.25e-07	4.62	32.48
[K].ALEITQELDAVK.[A]	1xPhospho [T5(100)]	3.47e-06	0.0001023	1	1	1	3	lcl	lcl [619-630]	lcl 1xPhospho [T623(100)]	0	2	705.35	1409.69	309015	191754	369790		High	High	High	High	9.29e-05	2.14e-07	3.79	71.84
[K].ALENPLIEVIPGSDFATDFSYSSRK.[S]	1xPhospho [S20(93.8)]	0.0151461	0.000486341	1	1	1	1	lcl	lcl [47-71]	lcl 1xPhospho [S66(93.8)]	1	3	946.115	2836.34	NAN	NAN	343518		Not Found	Not Found	High	High	0.0002331	0.01009	3.62	94.33
[K].ALESDHNYVIK.[A]	1xPhospho [S4(100)]	7.74e-06	0.0001023	1	1	1	5	lcl	lcl [309-319]	lcl 1xPhospho [S312(100)]	0	2	684.813	1368.62	1.7501e+07	8265555	23837568		High	High	High	High	0.0001084	1.24e-07	4.18	20.47
[K].ALFSGDVK.[A]	1xPhospho [S4(100)]	0.000270466	0.0001023	1	1	1	3	lcl	lcl [323-330]	lcl 1xPhospho [S326(100)]	0	2	458.712	916.418	798675	360725	968737		High	High	High	High	9.29e-05	5.9e-05	2.39	35.17
[K].ALGREDESQINNLVAMLDGYSTK.[M]	1xOxidation [M16]; 1xPhospho [S8(100)]	1.69e-08	0.0001023	1	1	1	6	lcl	lcl [662-684]	lcl 1xPhospho [S669(100)]	1	3	874.069	2620.2	2.63987e+06	529502	3.44542e+06		High	High	High	High	6.5e-05	1.19e-10	7.74	82.37
[K].ALGREDESQINNLVAMLDGYSTK.[M]	1xPhospho [S8(100)]	5.46e-09	0.0001023	1	1	1	3	lcl	lcl [662-684]	lcl 1xPhospho [S669(100)]	1	3	868.739	2604.2	4.61101e+06	248648	5.30629e+06		High	High	High	High	6.5e-05	2.66e-11	9.16	91.4
[K].ALGTGLEK.[G]	1xPhospho [T4(100)]	0.000338781	0.0001023	1	1	1	3	lcl	lcl [36-43]	lcl 1xPhospho [T39(100)]	0	2	434.712	868.418	1.4043e+06	686049	1.93115e+06		High	High	High	High	6.5e-05	7.58e-05	2.7	15.74
[K].ALIESIDGFELHEISMGR.[I]	1xPhospho [S15(100)]	1.17e-06	0.0001023	1	1	1	5	lcl	lcl [9-26]	lcl 1xPhospho [S23(100)]	0	3	699.663	2096.97	2.05138e+06	567172	2.39036e+06		High	High	High	High	9.29e-05	5.32e-08	6.95	84.32
[K].ALIESLGGNVSGSVSK.[K]	1xPhospho [S]	6.05e-08	0.0001023	1	1	1	3	lcl	lcl [613-628]		0	2	799.396	1597.78	1.43874e+06	594902	1.61865e+06		High	High	High	High	9.29e-05	1.21e-09	5.99	49.77
[K].ALIGNTTYGNIGQLK.[S]	1xPhospho [T/Y]	0.000202585	0.0001023	1	1	2	3	lcl	lcl [325-339]		0	2	821.913	1642.82	NAN	NAN	NAN	NoQuanValues	High	High	Not Found	High	0.0001084	1.13e-05	2.04
[K].ALLAYITK.[K]	1xPhospho [Y5(100)]	0.000176234	0.0001023	1	1	1	3	lcl	lcl [144-151]	lcl 1xPhospho [Y148(100)]	0	2	486.762	972.517	287498	165939	486878		High	High	High	High	9.29e-05	3.34e-05	1.89	52.5
[K].ALLIVNPSSGK.[E]	1xPhospho [S8(99.3)]	2.65e-05	0.0001023	1	1	2	5	lcl	lcl [4-14]	lcl 1xPhospho [S11(99.3)]	0	2	589.813	1178.62	7.71238e+06	9.06259e+06	1.10395e+07		High	High	High	High	0.0001084	6.75e-07	3.82	42.4
[K].ALLSSDDYEK.[V]	1xPhospho [S4(99.5)]	0.000119213	0.0001023	1	1	3	12	lcl	lcl [113-122]	lcl 1xPhospho [S116(99.5)]	0	2	610.758	1220.51	9.63645e+07	4.42591e+07	1.00853e+08		High	High	High	High	9.29e-05	2.01e-05	3.71	32.57
[K].ALMGDTSDGYPGVR.[G]	1xOxidation [M3]; 1xPhospho [T6(99.1)]	0.00217728	0.000413426	1	1	2	2	lcl	lcl [187-200]	lcl 1xPhospho [T192(99.1)]	0	2	767.813	1534.62	NAN	NAN	NAN	NoQuanValues	High	High	Not Found	High	0.0002174	0.001112	1.73
[K].ALMGDTSDGYPGVR.[G]	1xPhospho [T6(98.8)]	0.00707094	0.000486341	1	1	1	2	lcl	lcl [187-200]	lcl 1xPhospho [T192(98.8)]	0	2	759.82	1518.63	NAN	NAN	NAN	NoQuanValues	High	Not Found	High	High	0.0001807	0.005014	2.01
[K].ALNESQDEVEFK.[A]	1xPhospho [S5(100)]	9.47e-05	0.0001023	1	1	1	2	lcl	lcl [69-80]	lcl 1xPhospho [S73(100)]	0	2	744.815	1488.63	NAN	NAN	NAN	NoQuanValues	High	Not Found	High	High	6.5e-05	1.3e-05	2.73
[K].ALNLSSVGVIITDPEQK.[D]	1xPhospho [S/T]	0.00155659	0.000311993	1	1	1	1	lcl	lcl [13-29]		0	2	932.475	1863.95	NAN	NAN	NAN	NoQuanValues	Not Found	High	Not Found	High	0.0001084	0.0002312	1.34
[K].ALNPTGIIFSGGPNSVYDEDAFR.[A]	1xPhospho [S15(100)]	1.47e-09	0.0001023	1	1	2	4	lcl	lcl [52-74]	lcl 1xPhospho [S66(100)]	0	3	840.721	2520.14	403269	61383.7	752748		High	High	High	High	6.5e-05	4.49e-12	6.08	88.32
[K].ALQALFQIELNEMSLDQAIK.[N]	1xPhospho [S14(100)]	0.00189664	0.000413426	1	1	1	1	lcl	lcl [10-29]	lcl 1xPhospho [S23(100)]	0	3	785.727	2355.17	NAN	NAN	114707		Not Found	Not Found	High	High	0.0001269	0.000979	2.08	102.45
[K].ALSGFYYVFSEGK.[V]	1xPhospho [S3(100)]	1.2e-06	0.0001023	1	1	1	3	lcl	lcl [9-21]	lcl 1xPhospho [S11(100)]	0	2	774.345	1547.68	2.84418e+06	1.31017e+06	4.02948e+06		High	High	High	High	0.0001084	9.79e-09	4.38	90.8
[K].ALSILDEVIK.[L]	1xPhospho [S3(100)]	0.000119213	0.0001023	1	1	1	3	lcl	lcl [385-394]	lcl 1xPhospho [S387(100)]	0	2	590.815	1180.62	1.26998e+06	433805	1.67908e+06		High	High	High	High	0.0001084	1e-05	3.23	90.99
[K].ALSLLGLANR.[A]	1xPhospho [S3(100)]	0.000387413	0.0001023	1	1	1	1	lcl	lcl [5-14]	lcl 1xPhospho [S7(100)]	0	2	554.3	1107.59	978276	552989	1.09701e+06		Peak Found	Peak Found	High	High	6.5e-05	9.22e-05	3.01	74.59
[K].ALSLNPDPETACRPFDK.[D]	1xCarbamidomethyl [C12]; 1xPhospho [T10(100)]	0.150947	0.00318174	1	1	1	2	lcl	lcl [208-224]	lcl 1xPhospho [T217(100)]	0	3	670.971	2010.9	NAN	NAN	NAN	NoQuanValues	High	Not Found	High	High	0.0009505	0.06012	2.21
[K].ALTGTYATDTAYATK.[L]	1xPhospho [T10(100)]	1.55e-08	0.0001023	1	1	2	4	lcl	lcl [275-289]	lcl 1xPhospho [T284(100)]	0	2	814.367	1627.73	782770	516274	1.34616e+06		High	High	High	High	6.5e-05	1.76e-10	5.76	29.18
[K].ALVPSFGLDLLR.[D]	1xPhospho [S5(100)]	0.00014988	0.0001023	1	1	1	3	lcl	lcl [22-33]	lcl 1xPhospho [S26(100)]	0	2	690.868	1380.73	735055	346396	1.07043e+06		High	High	High	High	9.29e-05	2.71e-05	2.73	101.71
[K].ALVSEVTEVVAK.[N]	1xPhospho [S4(100)]	3.76e-05	0.0001023	1	1	1	3	lcl	lcl [19-30]	lcl 1xPhospho [S22(100)]	0	2	662.842	1324.68	489611	198951	586143		High	High	High	High	0.0001084	2.72e-06	3.27	78.91
[K].ALVYGESDGFIK.[I]	1xPhospho [Y4(100)]	2.79e-05	0.0001023	1	1	1	3	lcl	lcl [396-407]	lcl 1xPhospho [Y399(100)]	0	2	689.818	1378.63	1.17977e+06	401274	1.59147e+06		High	High	High	High	0.0001084	7.22e-07	2.93	50.1
[K].ALYELGISSEK.[V]	1xPhospho [S9(100)]	4.65e-06	0.0001023	1	1	3	6	lcl	lcl [49-59]	lcl 1xPhospho [S57(100)]	0	2	645.306	1289.6	1.66859e+06	840775	2.23737e+06		High	High	High	High	6.5e-05	2.43e-07	3.52	49.98
[K].ALYHSEVADGGPYQTAYQDLDYK.[Y]	1xPhospho [Y13(100)]	4.12e-07	0.0001023	1	1	2	3	lcl	lcl [39-61]	lcl 1xPhospho [Y51(100)]	0	3	895.389	2684.16	456905	197669	734106		High	High	High	High	9.29e-05	1.41e-08	5.44	49.17
[K].ALYSFQER.[N]	1xPhospho [S4(100)]	0.000100326	0.0001023	1	1	3	6	lcl	lcl [94-101]	lcl 1xPhospho [S97(100)]	0	2	547.24	1093.47	7.73405e+06	3.48523e+06	9.65687e+06		High	High	High	High	0.0001084	4.22e-06	2.39	36.77
[K].ALYTPNREIGK.[Y]	2xPhospho [Y3(100); T4(100)]	0.116477	0.00212243	1	1	1	2	lcl	lcl [113-123]	lcl 2xPhospho [Y115(100); T116(100)]	1	2	711.315	1421.62	163672	63592	262875		High	Peak Found	High	High	0.0007539	0.04126	1.66	104.08
[K].AMDTFSEVALDFLTLLQK.[E]	1xOxidation [M2]; 1xPhospho [T4(99)]	2.58e-05	0.0001023	1	1	1	2	lcl	lcl [48-65]	lcl 1xPhospho [T51(99)]	0	3	713.342	2138.01	NAN	NAN	162570		Not Found	Not Found	High	High	6.5e-05	2.22e-06	2.84	107.44
[K].AMPEGIFIFLTPPDLSELK.[N]	1xPhospho [S16(100)]	7.16e-05	0.0001023	1	1	1	2	lcl	lcl [115-133]	lcl 1xPhospho [S130(100)]	0	2	1099.54	2198.09	NAN	60611.6	362778		High	Peak Found	High	High	6.5e-05	8.82e-06	3.51	106.45
[K].AMPKQSDGLDISER.[F]	1xPhospho [S6(100)]	0.00702904	0.000486341	1	1	1	1	lcl	lcl [385-398]	lcl 1xPhospho [S390(100)]	1	2	813.86	1626.72	NAN	NAN	NAN	NoQuanValues	Not Found	Not Found	High	High	0.0001807	0.004976	1.62
[K].AMSDQDRSLFK.[D]	1xPhospho [S8(100)]	0.000227719	0.0001023	1	1	1	3	lcl	lcl [126-136]	lcl 1xPhospho [S133(100)]	1	2	689.297	1377.59	362011	151405	545485		High	High	High	High	6.5e-05	4.33e-05	3.3	19.97
[K].AMTEELAEHGESGR.[I]	1xPhospho [S12(100)]	0.00188879	0.000413426	1	1	1	1	lcl	lcl [10-23]	lcl 1xPhospho [S21(100)]	0	2	798.822	1596.64	NAN	NAN	NAN	NoQuanValues	Not Found	Not Found	High	High	0.0001269	0.00097	2.92
[K].ANAALIEGSK.[D]	1xPhospho [S9(100)]	1.67e-06	0.0001023	1	1	1	3	lcl	lcl [95-104]	lcl 1xPhospho [S103(100)]	0	2	527.252	1053.5	3625078	1.69475e+06	4356773		High	High	High	High	0.0001084	3.43e-08	4.56	13.99
[K].ANADMEVAQAAASK.[R]	1xOxidation [M5]; 1xPhospho [S13(100)]	2.62e-09	0.0001023	1	1	1	47	lcl	lcl [238-251]	lcl 1xPhospho [S250(100)]	0	2	736.808	1472.61	8.59382e+06	5.11496e+06	9.51355e+06		High	High	High	High	0.0001084	3.38e-12	6.69	11.04
[K].ANADMEVAQAAASK.[R]	1xPhospho [S13(100)]	5.17e-09	0.0001023	1	1	1	6	lcl	lcl [238-251]	lcl 1xPhospho [S250(100)]	0	2	728.809	1456.61	45330724	2.36081e+07	63376185		High	High	High	High	0.0001084	1.51e-11	5.57	19.07
[K].ANANTFSMGVALSSSTLPVTGK.[A]	1xOxidation [M8]; 1xPhospho [S13(98.6)]	7.58e-05	0.0001023	1	1	2	3	lcl	lcl [180-201]	lcl 1xPhospho [S192(98.6)]	0	3	750.356	2249.05	1.09089e+06	3.02713e+06	1.11419e+06		High	High	Peak Found	High	0.0001084	2.87e-06	3.39	63.87
[K].ANANTFSMGVALSSSTLPVTGK.[A]	1xPhospho [S14(98.1)]	5.32e-11	0.0001023	1	1	3	8	lcl	lcl [180-201]	lcl 1xPhospho [S193(98.1)]	0	2	1117.04	2233.06	815282	177437	929215		High	High	High	High	6.5e-05	5.23e-14	6.01	77.5
[K].ANDAPISRETVNTILEQAAYAPFHSK.[V]	1xPhospho [S/T/Y]	7.43e-06	0.0001023	1	1	1	1	lcl	lcl [15-40]		1	3	975.136	2923.4	NAN	NAN	NAN	NoQuanValues	Not Found	High	Not Found	High	0.0001084	1.18e-07	3.88
[K].ANDIRDLSTTEIQDQEK.[A]	1xPhospho [S8(100)]	7.49e-10	0.0001023	1	1	4	18	lcl	lcl [3-19]	lcl 1xPhospho [S10(100)]	1	2	1028.46	2055.92	1.29134e+07	1.65414e+07	2.96177e+07		High	High	High	High	6.5e-05	1.81e-12	6.68	35.15
[K].ANESRTREEGSSGLGLSICQK.[I]	1xCarbamidomethyl [C19]; 1xPhospho [S/T]	0.305867	0.00685365	1	1	1	1	lcl	lcl [411-431]		2	3	787.029	2359.07	NAN	120556	NAN		Not Found	High	Not Found	High	0.002325	0.05002	2.06	19.69
[K].ANETYFINIGGGGRLTELTYDVPSR.[L]	1xPhospho [T16(100)]	4.08e-06	0.0001023	1	1	1	1	lcl	lcl [129-153]	lcl 1xPhospho [T144(100)]	1	3	941.78	2823.33	NAN	NAN	NAN	NoQuanValues	Not Found	Not Found	High	High	6.5e-05	1.87e-07	6.3
[K].ANGEMPRYSGK.[C]	1xPhospho [S9(100)]	0.088646	0.00174178	1	1	1	1	lcl	lcl [126-136]	lcl 1xPhospho [S134(100)]	1	2	645.272	1289.53	NAN	NAN	155746		Not Found	Not Found	High	High	0.0005644	0.03982	2.64	7.56
[K].ANHYLTTQDMEALLDTLR.[E]	1xPhospho [T7(98.5)]	5.67e-06	0.0001023	1	1	3	5	lcl	lcl [555-572]	lcl 1xPhospho [T561(98.5)]	0	3	729.005	2185	567465	65976.2	977038		High	Peak Found	High	High	6.5e-05	2.91e-07	4.6	92.54
[K].ANIEDYVIENDRR.[N]	1xPhospho [Y6(100)]	8.78e-05	0.0001023	1	1	1	3	lcl	lcl [66-78]	lcl 1xPhospho [Y71(100)]	1	2	843.873	1686.75	NAN	NAN	NAN	NoQuanValues	High	Not Found	High	High	6.5e-05	1.17e-05	2.66
[K].ANLDLVLVAPTAKPPVAR.[I]	1xPhospho [T11(100)]	4.88e-10	0.0001023	1	1	1	7	lcl	lcl [37-54]	lcl 1xPhospho [T47(100)]	0	3	642.359	1925.06	3.60658e+06	1.88377e+06	4381154		High	High	High	High	6.5e-05	1.02e-12	7.08	65.79
[K].ANMVWKHSVLEETK.[K]	1xPhospho [S8(100)]	0.00329548	0.000486341	1	1	1	2	lcl	lcl [153-166]	lcl 1xPhospho [S160(100)]	1	3	584.61	1751.82	226920	116730	435298		Peak Found	High	High	High	0.0002795	0.001225	3.18	24.78
[K].ANMVWKHSVLEETK.[K]	1xOxidation [M3]; 1xPhospho [S8(100)]	0.070733	0.00145198	1	1	1	1	lcl	lcl [153-166]	lcl 1xPhospho [S160(100)]	1	3	589.942	1767.81	NAN	56752	128465		Not Found	High	Peak Found	High	0.0004415	0.01167	1.45	16.38
[K].ANQVLVDDYAHHPSEIR.[A]	1xPhospho [S14(100)]	4.46e-08	0.0001023	1	1	3	8	lcl	lcl [305-321]	lcl 1xPhospho [S318(100)]	0	3	681.982	2043.93	2.49083e+06	1.50879e+06	2.69336e+06		High	High	High	High	6.5e-05	4.34e-10	5.12	31.51
[K].ANSYGGEDNITVLLVER.[D]	1xPhospho [S3(100)]	2.73e-08	0.0001023	1	1	1	12	lcl	lcl [226-242]	lcl 1xPhospho [S228(100)]	0	2	965.45	1929.9	5.46374e+06	1.09662e+06	5.27174e+06		High	High	High	High	0.0001084	1.67e-10	5.47	80.72
[K].ANTFEYNVEQVWPLK.[K]	1xPhospho [T3(100)]	4.19e-05	0.0001023	1	1	1	3	lcl	lcl [314-328]	lcl 1xPhospho [T316(100)]	0	2	959.44	1917.88	166665	88847.8	348018		High	High	High	High	6.5e-05	4.29e-06	3.37	91.07
[K].ANTSFIELQHELTTTENK.[V]	1xPhospho [T3(100)]	1.87e-09	0.0001023	1	1	4	18	lcl	lcl [115-132]	lcl 1xPhospho [T117(100)]	0	2	1078.5	2155.99	4.00321e+07	1.57183e+07	4.17751e+07		High	High	High	High	0.0001084	2.08e-12	6.57	57.39
[K].ANVNLVTENAAVYYDPEVTSTEDLIK.[V]	1xPhospho [T21(98.8)]	6.34e-11	0.0001023	1	1	1	3	lcl	lcl [37-62]	lcl 1xPhospho [T57(98.8)]	0	3	983.465	2948.38	1.02318e+06	225650	1580641		High	High	High	High	9.29e-05	1.9e-13	8.44	84.77
[K].ANYELAYSHFTNNPTFLK.[E]	1xPhospho [S8(100)]	3.88e-05	0.0001023	1	1	1	2	lcl	lcl [363-380]	lcl 1xPhospho [S370(100)]	0	3	737.339	2210	660285	270281	591778		High	High	Peak Found	High	0.0001084	1.14e-06	4.72	67.99
[K].ANYTSFWR.[V]	1xPhospho [S5(100)]	0.00020793	0.0001023	1	1	2	6	lcl	lcl [115-122]	lcl 1xPhospho [S119(100)]	0	2	562.732	1124.46	1.87031e+06	716575	2602062		High	High	High	High	6.5e-05	3.81e-05	3.07	55.73
[K].ANYTSFWRV.[-]	1xPhospho [S5(99)]	0.0190404	0.000585441	1	1	1	2	lcl	lcl [115-123]	lcl 1xPhospho [S119(99)]	1	2	612.266	1223.52	NAN	490855	NAN		Not Found	High	High	High	0.0002795	0.003572	2.35	73.93
[K].APAEPATVSNPDNATSSSTPATYNLLQK.[S]	1xPhospho [S9(100)]	6.4e-10	0.0001023	1	1	2	5	lcl	lcl [114-141]	lcl 1xPhospho [S122(100)]	0	3	975.79	2925.35	483625	260310	440519		High	High	High	High	9.29e-05	3.63e-12	7.73	57.02
[K].APDVVDDSDIGNRR.[D]	1xPhospho [S8(100)]	0.00023572	0.0001023	1	1	1	2	lcl	lcl [237-250]	lcl 1xPhospho [S244(100)]	1	2	804.854	1608.7	371157	108078	548960		High	Peak Found	High	High	6.5e-05	4.55e-05	3.17	18.13
[K].APESVVAEER.[L]	1xPhospho [S4(100)]	8.94e-06	0.0001023	1	1	1	5	lcl	lcl [851-860]	lcl 1xPhospho [S854(100)]	0	2	583.758	1166.51	16937026	7974241	17784368		High	High	High	High	6.5e-05	5.74e-07	4.07	16.03
[K].APNFTVVNR.[D]	1xPhospho [T5(100)]	0.00439592	0.000486341	1	1	1	1	lcl	lcl [24-32]	lcl 1xPhospho [T28(100)]	0	2	549.26	1097.51	187977	78645.4	190994		Peak Found	Peak Found	High	High	0.0001807	0.002989	1.5	28.35
[K].APPIISNFSSK.[V]	1xPhospho [S]	8.78e-05	0.0001023	1	1	4	11	lcl	lcl [267-277]		0	2	620.801	1240.6	5.16039e+06	2.32767e+06	5.64104e+06		High	High	High	High	0.0001084	3.52e-06	3.57	45.41
[K].APVGSVLEGK.[V]	1xPhospho [S5(100)]	4.57e-06	0.0001023	1	1	1	3	lcl	lcl [328-337]	lcl 1xPhospho [S332(100)]	0	2	518.758	1036.51	4.57229e+06	1.60942e+06	5.0563e+06		High	High	High	High	6.5e-05	2.18e-07	3.44	26.44
[K].APVILGVSEGAAK.[Y]	1xPhospho [S8(100)]	1.97e-07	0.0001023	1	1	1	6	lcl	lcl [43-55]	lcl 1xPhospho [S50(100)]	0	2	646.337	1291.67	82520440	33424250	100449024		High	High	High	High	6.5e-05	3.19e-09	4.66	43.74
[K].APVLSDSSCK.[S]	1xCarbamidomethyl [C9]; 1xPhospho [S]	0.0183626	0.000585441	1	1	1	1	P00761 SWISS-PROT:P00761	P00761 SWISS-PROT:P00761 [148-157]		0	2	572.244	1143.48	101977	74705.9	NAN		Peak Found	High	Not Found	High	0.0002795	0.003447	2.28	11.47
[K].APVYLIEGSIQFWQSEINK.[A]	1xPhospho [S15(100)]	1.05e-07	0.0001023	1	1	1	2	lcl	lcl [241-259]	lcl 1xPhospho [S255(100)]	0	3	768.044	2302.12	114567	NAN	319760		High	Not Found	High	High	6.5e-05	1.37e-09	5.62	101.42
[K].APYTLVSVLDGEAVLTIDGTKQSIK.[K]	1xPhospho [S23(96.4)]	0.334463	0.00788215	1	1	1	2	lcl	lcl [264-288]	lcl 1xPhospho [S286(96.4)]	1	3	900.141	2698.4	NAN	NAN	NAN	NoQuanValues	High	Not Found	High	High	0.002065	0.104	3.07
[K].AQADLEAQEFTGTAGGGMVTVK.[A]	1xPhospho [T13(100)]	2.96e-11	0.0001023	1	1	1	6	lcl	lcl [24-45]	lcl 1xPhospho [T36(100)]	0	2	1131.01	2261.02	3.26087e+06	593149	4.47115e+06		High	High	High	High	6.5e-05	2.38e-14	8.02	59.69
[K].AQADLEAQEFTGTAGGGMVTVK.[A]	1xOxidation [M18]; 1xPhospho [T13(100)]	1.97e-05	0.0001023	1	1	1	3	lcl	lcl [24-45]	lcl 1xPhospho [T36(100)]	0	3	759.677	2277.01	1.22631e+06	703910	1.12835e+06		High	High	High	High	0.0001084	4.48e-07	5.12	48.98
[K].AQFSTLPYIAPITFPEEYNLTLNNGR.[L]	1xPhospho [T13(100)]	4.43e-07	0.0001023	1	1	1	2	lcl	lcl [804-829]	lcl 1xPhospho [T816(100)]	0	3	1017.16	3049.47	154259	NAN	174546		High	Not Found	High	High	6.5e-05	9.48e-09	4.93	102.27
[K].AQGASASVMISASHNPVDDNGIK.[F]	1xOxidation [M9]; 1xPhospho [S13(100)]	1.53e-11	0.0001023	1	1	2	98	lcl	lcl [89-111]	lcl 1xPhospho [S101(100)]	0	3	789.021	2365.05	1.77513e+08	4.91109e+07	1.61449e+08		High	High	High	High	6.5e-05	9.76e-15	8.5	37.67
[K].AQGASASVMISASHNPVDDNGIK.[F]	1xPhospho [S13(100)]	1.24e-12	0.0001023	1	1	4	95	lcl	lcl [89-111]	lcl 1xPhospho [S101(100)]	0	2	1175.03	2349.05	6.41993e+08	9.13417e+07	675249002		High	High	High	High	6.5e-05	1.21e-15	8.18	44.67
[K].AQGASASVMISASHNPVDDNGIK.[F]	2xPhospho [S5(100); S13(97.3)]	0.0123122	0.000486341	1	1	1	1	lcl	lcl [89-111]	lcl 2xPhospho [S93(100); S101(97.3)]	0	3	810.345	2429.02	NAN	NAN	NAN	NoQuanValues	Not Found	Not Found	High	High	0.0002331	0.008422	3.06
[K].AQGLVEIASSGMTVTK.[E]	1xPhospho [S9(99.1)]	5.84e-08	0.0001023	1	1	2	4	lcl	lcl [60-75]	lcl 1xPhospho [S68(99.1)]	0	2	836.403	1671.8	647345	217751	947335		High	High	High	High	6.5e-05	6.26e-10	4.98	56.38
[K].AQIFDAHLLVLNDPELTGPIEESIK.[N]	1xPhospho [S23(100)]	2.72e-11	0.0001023	1	1	1	4	lcl	lcl [71-95]	lcl 1xPhospho [S93(100)]	0	3	948.147	2842.43	6839368	424511	10245024		High	High	High	High	6.5e-05	5.39e-14	10.87	94.23
[K].AQIFDAHLLVLNDPELTGPIEESIKNSK.[T]	1xPhospho [S27(100)]	4.18e-14	0.0001023	1	1	1	4	lcl	lcl [71-98]	lcl 1xPhospho [S97(100)]	1	3	1057.87	3171.6	2.01185e+06	178844	2514131		High	High	High	High	9.29e-05	2.26e-17	11.79	89.66
[K].AQLATSNPVR.[S]	1xPhospho [S6(99)]	0.00245345	0.000413426	1	1	1	2	lcl	lcl [85-94]	lcl 1xPhospho [S90(99)]	0	2	568.777	1136.55	474391	285472	522855		High	Peak Found	High	High	0.0002174	0.001305	2.35	14.2
[K].AQNAPSLSEVNNSVAIPK.[N]	1xPhospho [S13(100)]	3.13e-10	0.0001023	1	1	4	16	lcl	lcl [16-33]	lcl 1xPhospho [S28(100)]	0	2	959.966	1918.93	6.84699e+06	2859582	8.40387e+06		High	High	High	High	6.5e-05	5.6e-13	6.82	59.07
[K].AQNFTTMVDEIIER.[E]	1xPhospho [T6(98.8)]	0.00113771	0.000204637	1	1	2	3	lcl	lcl [217-230]	lcl 1xPhospho [T222(98.8)]	0	2	873.89	1746.78	138106	40895.4	NAN		High	High	High	High	0.0001084	0.0003518	1.66	96.81
[K].AQSYLETLTVSDSSLEK.[L]	1xPhospho [S11(99.3)]	4.77e-08	0.0001023	1	1	2	2	lcl	lcl [225-241]	lcl 1xPhospho [S235(99.3)]	0	2	975.95	1950.89	NAN	NAN	NAN	NoQuanValues	High	Not Found	High	High	6.5e-05	4.77e-10	5.16
[K].ARSREPITAK.[L]	1xPhospho [S3(100)]	0.00957823	0.000486341	2	2	1	3	lcl; lcl	lcl [102-111]; lcl [107-116]	lcl 1xPhospho [S104(100)]; lcl 1xPhospho [S109(100)]	2	3	403.543	1208.61	559594	617312	602557	NotUnique	High	High	High	High	0.0002174	0.005903	4.07	1.64
[K].ARSWLIER.[G]	1xPhospho [S3(100)]	0.00033171	0.0001023	1	1	1	3	lcl	lcl [12-19]	lcl 1xPhospho [S14(100)]	1	2	555.776	1110.55	7531447	3.87397e+06	9244558		High	High	High	High	0.0001084	2.29e-05	3.61	24.82
[K].ASDVTLSREEWYEIYR.[A]	1xPhospho [T5(98)]	0.00128503	0.000204637	1	1	1	1	lcl	lcl [283-298]	lcl 1xPhospho [T287(98)]	1	3	699.652	2096.93	NAN	NAN	2609313		Not Found	Not Found	High	High	6.5e-05	0.0005497	4.64	64
[K].ASDYFEQAYIRSVPADLPELSELEIMR.[H]	1xPhospho [S12(99.9)]	0.00142279	0.000311993	1	1	1	1	lcl	lcl [33-59]	lcl 1xPhospho [S44(99.9)]	1	3	1074.84	3222.51	NAN	NAN	NAN	NoQuanValues	Not Found	Not Found	High	High	6.5e-05	0.000639	2.9
[K].ASEFEPISR.[A]	1xPhospho [S8(100)]	0.00123385	0.000204637	1	1	2	5	lcl	lcl [724-732]	lcl 1xPhospho [S731(100)]	0	2	558.243	1115.48	1.37571e+06	487379	1.69063e+06		High	High	High	High	6.5e-05	0.0005184	3.25	26.76
[K].ASEIDLTAR.[N]	1xPhospho [T7(100)]	0.000508236	0.000204637	1	1	2	2	lcl	lcl [272-280]	lcl 1xPhospho [T278(100)]	0	2	528.242	1055.48	238301	111580	399841		Peak Found	High	Peak Found	High	0.0001084	4.32e-05	2.95	25.64
[K].ASEVIESRDEETLYNVPLSLQK.[Q]	1xPhospho [S19(100)]	1.15e-08	0.0001023	1	1	1	4	lcl	lcl [233-254]	lcl 1xPhospho [S251(100)]	1	3	867.42	2600.25	676863	318422	809603		High	High	High	High	9.29e-05	1.45e-10	7.09	62.89
[K].ASFAPVTK.[S]	1xPhospho [T7(100)]	0.00021714	0.0001023	1	1	2	6	lcl	lcl [225-232]	lcl 1xPhospho [T231(100)]	0	2	450.715	900.423	7.30782e+06	4.50619e+06	8984243		High	High	High	High	0.0001084	1.25e-05	3.24	16.33
[K].ASFAPVTKSEDAWIK.[E]	1xPhospho [S9(100)]	2.32e-08	0.0001023	1	1	1	6	lcl	lcl [225-239]	lcl 1xPhospho [S233(100)]	1	2	865.412	1729.82	6.95477e+06	2.86784e+06	1.06418e+07		High	High	High	High	6.5e-05	1.81e-10	5.73	50.29
[K].ASFPVVAVR.[F]	1xPhospho [S2(100)]	0.00127982	0.000204637	1	1	1	3	lcl	lcl [145-153]	lcl 1xPhospho [S146(100)]	0	2	513.262	1025.52	3.14877e+06	1.62449e+06	3407983		High	High	High	High	0.0001084	0.0002384	2.3	47.96
[K].ASFQLNDK.[T]	1xPhospho [S2(100)]	0.000745379	0.000204637	1	1	1	3	lcl	lcl [59-66]	lcl 1xPhospho [S60(100)]	0	2	501.718	1002.43	882664	375666	939548		High	High	High	High	0.000166	0.0002441	2.52	19.82
[K].ASFYLDGQDSYGPFGYK.[D]	1xPhospho [S10(100)]	1.14e-08	0.0001023	1	1	2	10	lcl	lcl [29-45]	lcl 1xPhospho [S38(100)]	0	2	997.914	1994.82	9.80229e+06	2.59552e+06	1.75702e+07		High	High	High	High	6.5e-05	6.97e-11	5.99	77.95
[K].ASISELQQELTQLLADQK.[Q]	1xPhospho [S2(99.1)]	1.25e-07	0.0001023	1	1	2	5	lcl	lcl [22-39]	lcl 1xPhospho [S23(99.1)]	0	2	1048.02	2095.03	1.65132e+06	173159	2.23544e+06		High	High	High	High	6.5e-05	2.47e-09	5.15	105.14
[K].ASLAYYASSR.[I]	1xPhospho [S8(99.4)]	1.95e-05	0.0001023	1	1	2	5	lcl	lcl [298-307]	lcl 1xPhospho [S305(99.4)]	0	2	584.754	1168.5	1.93987e+06	931900	2.12722e+06		High	High	High	High	0.0001084	4.4e-07	4.23	22.77
[K].ASLDASVR.[Y]	1xPhospho [S2(100)]	0.00181973	0.000413426	1	1	1	3	lcl	lcl [170-177]	lcl 1xPhospho [S171(100)]	0	2	449.705	898.403	596683	252330	901564		High	High	High	High	0.0002174	0.0008668	2.01	13.29
[K].ASLETDSFLSAASFQETTR.[V]	1xPhospho [T/S]	0.00010769	0.0001023	1	1	1	1	lcl	lcl [1126-1144]		0	2	1070.98	2140.94	NAN	NAN	NAN	NoQuanValues	High	Not Found	Not Found	High	9.29e-05	1.76e-05	3.06
[K].ASLETDSFLSAASFQETTRVLTDAAIK.[G]	1xPhospho [T/S]	7.87e-10	0.0001023	1	1	2	3	lcl	lcl [1126-1152]		1	3	984.812	2952.42	875091	418387	890488		High	High	High	High	9.29e-05	4.73e-12	7.87	87.6
[K].ASMEDQLNELEK.[E]	1xPhospho [S2(100)]	3.36e-05	0.0001023	1	1	1	2	lcl	lcl [241-252]	lcl 1xPhospho [S242(100)]	0	2	743.81	1486.61	1532824	294688	1628429		High	Peak Found	High	High	9.29e-05	3.92e-06	4.09	46.53
[K].ASNAETLETEAGHQGINR.[L]	1xPhospho [T6(100)]	2.51e-08	0.0001023	1	1	1	6	lcl	lcl [214-231]	lcl 1xPhospho [T219(100)]	0	3	659.96	1977.87	451116	308849	NAN		High	High	High	High	6.5e-05	2.02e-10	5.26	19.4
[K].ASPLPNEVSR.[S]	1xPhospho [S9(100)]	0.00104507	0.000204637	1	1	2	6	lcl	lcl [9-18]	lcl 1xPhospho [S17(100)]	0	2	575.269	1149.53	2.34193e+06	1.26655e+06	3.27706e+06		High	High	High	High	0.0001084	0.0001282	2.52	19.07
[K].ASSAETNYIESAHQALR.[E]	1xPhospho [S/T/Y]	1.93e-10	0.0001023	1	1	2	6	lcl	lcl [176-192]		0	3	643.29	1927.85	518537	NAN	NAN		High	High	High	High	6.5e-05	2.93e-13	7.41	36.98
[K].ASSGEAIFAK.[T]	1xPhospho [S2(100)]	0.000426193	0.000204637	1	1	1	3	lcl	lcl [51-60]	lcl 1xPhospho [S52(100)]	0	2	530.74	1060.47	NAN	NAN	NAN	NoQuanValues	High	High	High	High	6.5e-05	0.0001057	2.44
[K].ASSLLSQGK.[S]	1xPhospho [S6(100)]	4.17e-05	0.0001023	1	1	2	5	lcl	lcl [20-28]	lcl 1xPhospho [S25(100)]	0	2	485.734	970.461	4545807	2.68516e+06	4.96331e+06		High	High	High	High	9.29e-05	5.16e-06	2.71	14.41
[K].ASSPEWR.[E]	1xPhospho [S3(100)]	0.0012643	0.000204637	1	1	3	6	lcl	lcl [204-210]	lcl 1xPhospho [S206(100)]	0	2	456.684	912.361	1.04211e+07	4.33358e+06	1.04727e+07		High	High	High	High	0.0001084	0.0004647	2.61	10.45
[K].ASVVDVQK.[G]	1xPhospho [S2(100)]	0.00201039	0.000413426	1	1	1	3	lcl	lcl [57-64]	lcl 1xPhospho [S58(100)]	0	2	463.223	925.439	978800	1.03238e+06	910092		High	High	High	High	0.0002174	0.0009956	2.14	9.77
[K].ATAEFDTAEQK.[V]	1xPhospho [T7(100)]	7.95e-06	0.0001023	1	1	1	3	lcl	lcl [357-367]	lcl 1xPhospho [T363(100)]	0	2	645.766	1290.52	709147	322568	978213		High	High	High	High	9.29e-05	6.18e-07	4.2	10.53
[K].ATAGLYDEFGEDR.[V]	1xPhospho [Y6(100)]	2.53e-06	0.0001023	1	1	1	1	lcl	lcl [40-52]	lcl 1xPhospho [Y45(100)]	0	2	762.308	1523.6	NAN	NAN	NAN	NoQuanValues	High	Not Found	Not Found	High	9.29e-05	1.43e-07	2.72
[K].ATDVHLQILSELSR.[K]	1xPhospho [S10(100)]	2.93e-06	0.0001023	1	1	1	7	lcl	lcl [109-122]	lcl 1xPhospho [S118(100)]	0	3	554.614	1661.83	4158337	799414	4831627		High	High	High	High	0.0001084	1.6e-07	5.25	73.94
[K].ATDVHLQILSELSRK.[L]	1xPhospho [S10(100)]	2.56e-05	0.0001023	1	1	1	2	lcl	lcl [109-123]	lcl 1xPhospho [S118(100)]	1	3	597.312	1789.92	NAN	653766	NAN		High	High	Not Found	High	0.0001084	6.4e-07	5.83	60.92
[K].ATEIKPSGTGESPLANLHDWVNVTDK.[N]	1xPhospho [T9(98.8)]	2.61e-11	0.0001023	1	1	3	8	lcl	lcl [455-480]	lcl 1xPhospho [T463(98.8)]	0	3	953.792	2859.36	851179	401790	NAN		High	High	High	High	6.5e-05	2.01e-14	8.15	69.93
[K].ATEVGNTHDLNLEK.[I]	1xPhospho [T7(100)]	0.00178255	0.000413426	1	1	1	1	lcl	lcl [98-111]	lcl 1xPhospho [T104(100)]	0	2	810.865	1620.73	125686	60701.2	NAN		High	Peak Found	Not Found	High	0.0002174	0.000838	1.56	16.82
[K].ATEYADELLSGYK.[E]	1xPhospho [S10(100)]	3.11e-07	0.0001023	1	1	3	10	lcl	lcl [61-73]	lcl 1xPhospho [S70(100)]	0	2	770.334	1539.66	4.48765e+07	1.26642e+07	6.38723e+07		High	High	High	High	9.29e-05	9.79e-09	4.66	57.24
[K].ATEYADELLSGYKEDALK.[A]	1xPhospho [S10(100)]	3.31e-08	0.0001023	1	1	1	4	lcl	lcl [61-78]	lcl 1xPhospho [S70(100)]	1	3	699.321	2095.95	6.10449e+06	1.288e+06	10267265		High	High	High	High	0.0001084	7.18e-11	7.06	63.1
[K].ATFPLIIK.[E]	1xPhospho [T2(100)]	0.0014462	0.000311993	1	1	1	3	lcl	lcl [175-182]	lcl 1xPhospho [T176(100)]	0	2	491.772	982.537	422794	174430	418812		High	High	High	High	0.0001084	0.0004911	1.92	70.15
[K].ATIEEVGASSK.[A]	1xPhospho [S9(99.4)]	1.61e-06	0.0001023	1	1	3	6	lcl	lcl [109-119]	lcl 1xPhospho [S117(99.4)]	0	2	586.266	1171.52	1.08851e+07	6.54217e+06	1.32591e+07		High	High	High	High	6.5e-05	5.34e-08	4.08	12.4
[K].ATIGAFR.[T]	1xPhospho [T2(100)]	0.00632685	0.000486341	1	1	1	3	lcl	lcl [211-217]	lcl 1xPhospho [T212(100)]	0	2	408.194	815.381	209104	108627	212503		High	High	High	High	0.0002795	0.003076	0.98	23.58
[K].ATNILATQSALK.[G]	1xPhospho [T2(100)]	2.81e-07	0.0001023	1	1	2	6	lcl	lcl [333-344]	lcl 1xPhospho [T334(100)]	0	2	655.839	1310.67	18888529	1.10189e+07	2.08259e+07		High	High	High	High	9.29e-05	8.64e-09	4.95	39.55
[K].ATNSDAEAIQHVAITSWHHTYQDLIPGDVQDDFLER.[F]	1xPhospho [T2(100)]	3.01e-07	0.0001023	1	1	1	2	lcl	lcl [9-44]	lcl 1xPhospho [T10(100)]	0	4	1043.98	4172.9	6797469	905187	9739763		High	Peak Found	High	High	9.29e-05	9.38e-09	7.59	88.53
[K].ATPITQIASETEK.[R]	1xPhospho [S/T]	0.0144217	0.000486341	1	1	2	3	lcl	lcl [58-70]		0	2	734.85	1468.69	911837	390568	1135958		High	High	High	High	0.0002174	0.008434	2.57	39.27
[K].ATSLGFDIPTYQVEISPVK.[F]	1xPhospho [T/S/Y]	0.182332	0.00375213	1	1	1	1	lcl	lcl [116-134]		0	2	1073.03	2145.05	NAN	NAN	NAN	NoQuanValues	Not Found	High	Not Found	High	0.001537	0.0287	0.57
[K].ATSNICSNQALNALASSVAMATLGK.[T]	1xCarbamidomethyl [C6]; 1xOxidation [M20]; 1xPhospho [S7(98.6)]	5.74e-10	0.0001023	1	1	2	22	lcl	lcl [325-349]	lcl 1xPhospho [S331(98.6)]	0	3	863.74	2589.2	1.06898e+07	1.05109e+07	1.62e+07		High	High	High	High	0.0001084	1.05e-12	7.85	96.54
[K].ATSNICSNQALNALASSVAMATLGK.[T]	1xCarbamidomethyl [C6]; 1xPhospho [S7(100)]	2.32e-11	0.0001023	1	1	2	8	lcl	lcl [325-349]	lcl 1xPhospho [S331(100)]	0	3	858.408	2573.21	19124894	8.8487e+06	3.05602e+07		High	High	High	High	6.5e-05	1.72e-14	9.08	99.71
[K].ATSYPSQLSGGQQQR.[V]	1xPhospho [S6(100)]	8.94e-06	0.0001023	1	1	3	6	lcl	lcl [130-144]	lcl 1xPhospho [S135(100)]	0	2	844.374	1687.74	178692	223372	166195		High	High	High	High	9.29e-05	7.18e-07	2.84	18.2
[K].ATTFDELFEK.[T]	1xPhospho [T2(99.2)]	0.000133105	0.0001023	1	1	1	3	lcl	lcl [67-76]	lcl 1xPhospho [T68(99.2)]	0	2	640.776	1280.54	379625	111506	407473		High	High	High	High	9.29e-05	2.32e-05	3.06	65.66
[K].ATTIVAELTGAEFMLHSR.[V]	1xPhospho [T9(100)]	1.66e-06	0.0001023	1	1	3	5	lcl	lcl [305-322]	lcl 1xPhospho [T313(100)]	0	3	676.326	2026.97	409634	77620.9	436776		High	High	High	High	9.29e-05	8.33e-08	5.62	79.46
[K].AVADYVTDHVDEDGVYK.[A]	1xPhospho [Y16(100)]	7.94e-09	0.0001023	1	1	1	2	lcl	lcl [232-248]	lcl 1xPhospho [Y247(100)]	0	2	988.419	1975.83	1174812	NAN	NAN		High	Not Found	High	High	6.5e-05	4.29e-11	3.95	41.56
[K].AVATAIEELK.[A]	1xPhospho [T4(100)]	9.06e-05	0.0001023	1	1	1	2	lcl	lcl [122-131]	lcl 1xPhospho [T125(100)]	0	2	562.783	1124.56	327101	89255.8	422606		High	Peak Found	High	High	9.29e-05	1.41e-05	3.28	61.52
[K].AVATREVSGIVLQELEK.[K]	1xPhospho [T4(97.2)]	0.332745	0.00788215	1	1	1	1	lcl	lcl [353-369]	lcl 1xPhospho [T356(97.2)]	1	3	641.339	1922	NAN	NAN	NAN	NoQuanValues	Not Found	High	Not Found	High	0.002649	0.0551	1.28
[K].AVDSETIDAEGLTK.[V]	1xPhospho [T6(100)]	1.56e-07	0.0001023	1	1	2	6	lcl	lcl [94-107]	lcl 1xPhospho [T99(100)]	0	2	764.843	1528.68	6.13628e+06	2.15245e+06	9031373		High	High	High	High	9.29e-05	4.05e-09	4.7	40.95
[K].AVEAVFETIQTSLSK.[G]	1xPhospho [S14(100)]	5.36e-09	0.0001023	1	1	5	30	lcl	lcl [25-39]	lcl 1xPhospho [S38(100)]	0	2	851.919	1702.83	3.75812e+07	1.43986e+07	4.45582e+07		High	High	High	High	9.29e-05	5.49e-11	5.49	75.87
[K].AVFSLVNELNVIR.[G]	1xPhospho [S4(100)]	0.00881686	0.000486341	1	1	1	1	lcl	lcl [306-318]	lcl 1xPhospho [S309(100)]	0	2	777.405	1553.81	NAN	30484.3	NAN		Not Found	High	Not Found	High	0.0002795	0.001775	1.43	99.82
[K].AVGICGSDIHK.[M]	1xCarbamidomethyl [C5]; 1xPhospho [S7(100)]	4.62e-05	0.0001023	1	1	1	3	lcl	lcl [33-43]	lcl 1xPhospho [S39(100)]	0	2	618.777	1236.54	412511	197674	599197		High	High	High	High	6.5e-05	4.89e-06	3.53	12.29
[K].AVGTGIGLAIVK.[N]	1xPhospho [T4(100)]	7.29e-05	0.0001023	1	1	1	2	lcl	lcl [555-566]	lcl 1xPhospho [T558(100)]	0	2	589.83	1178.65	361842	164256	372401		High	High	Peak Found	High	0.0001084	2.71e-06	3.53	62.18
[K].AVIPAAGLGTR.[F]	1xPhospho [T10(100)]	0.00207012	0.000413426	1	1	1	2	lcl	lcl [6-16]	lcl 1xPhospho [T15(100)]	0	2	553.292	1105.58	12073249	3.30064e+06	10099521		Peak Found	High	High	High	0.0001084	0.0003473	3.14	36.26
[K].AVIQDLEETQIWK.[-]	1xPhospho [T9(100)]	2.57e-07	0.0001023	1	1	1	3	lcl	lcl [362-374]	lcl 1xPhospho [T370(100)]	0	2	826.9	1652.79	1.46424e+06	507356	1.49012e+06		High	High	High	High	0.0001084	1.18e-09	5.21	73.23
[K].AVITVPAYFNDAQR.[Q]	1xPhospho [Y8(100)]	3.38e-05	0.0001023	1	1	1	1	lcl	lcl [112-125]	lcl 1xPhospho [Y119(100)]	0	2	822.89	1644.78	NAN	104780	411151		Not Found	Peak Found	High	High	6.5e-05	3.2e-06	2.91	59.3
[K].AVLEVGGISAEGDEGSSAPATGNIFNR.[F]	1xPhospho [T21(100)]	3.37e-10	0.0001023	1	1	4	23	lcl	lcl [75-101]	lcl 1xPhospho [T95(100)]	0	3	900.083	2698.24	21425415	6502989	29532217		High	High	High	High	6.5e-05	6.24e-13	9.12	77.01
[K].AVLQDQTRTI.[-]	1xPhospho [T9(99)]	0.0184959	0.000585441	1	1	1	2	lcl	lcl [269-278]	lcl 1xPhospho [T277(99)]	1	2	612.803	1224.6	677958	421158	842146		Peak Found	High	High	High	0.0002331	0.01191	3.02	23.86
[K].AVNDLTLNIDK.[G]	1xPhospho [T6(100)]	9.6e-05	0.0001023	1	1	1	1	lcl	lcl [17-27]	lcl 1xPhospho [T22(100)]	0	2	648.316	1295.62	669350	272893	958443		Peak Found	Peak Found	High	High	6.5e-05	1.32e-05	3.42	50.39
[K].AVNEVYATFFSSDFPAR.[S]	1xPhospho [S11(99.3)]	1.64e-08	0.0001023	1	1	2	8	lcl	lcl [87-103]	lcl 1xPhospho [S97(99.3)]	0	2	1000.95	2000.88	1.048e+06	255317	2.02858e+06		High	High	High	High	6.5e-05	1.14e-10	5.18	88.15
[K].AVRSENGLLTTLAWGIDGK.[V]	1xPhospho [S4(100)]	1.45e-06	0.0001023	1	1	1	3	lcl	lcl [279-297]	lcl 1xPhospho [S282(100)]	1	3	694.355	2081.04	316296	NAN	216208		High	High	High	High	9.29e-05	7e-08	4.63	83.43
[K].AVSASNPESYLANK.[N]	1xPhospho [S5(100)]	5.04e-06	0.0001023	1	1	1	3	lcl	lcl [164-177]	lcl 1xPhospho [S168(100)]	0	2	765.844	1530.68	2.48064e+06	1314767	2.38813e+06		High	High	High	High	0.0001084	2.32e-07	4.51	39.22
[K].AVSEAISSSYYMLEDSMSQIR.[Q]	1xPhospho [S8(97.5)]	4.79e-09	0.0001023	1	1	2	6	lcl	lcl [267-287]	lcl 1xPhospho [S274(97.5)]	0	2	1224.03	2447.05	910535	NAN	1.09198e+06		High	High	High	High	6.5e-05	2.19e-11	5.23	90.99
[K].AVTTIQYTPR.[A]	1xPhospho [T3(100)]	1.41e-05	0.0001023	1	1	2	4	lcl	lcl [74-83]	lcl 1xPhospho [T76(100)]	0	2	615.3	1229.59	1.13875e+06	785875	1.76856e+06		High	High	High	High	9.29e-05	1.28e-06	3.92	25.69
[K].AVVSGMDGK.[S]	1xOxidation [M6]; 1xPhospho [S4(100)]	0.000242939	0.0001023	1	1	1	8	lcl	lcl [320-328]	lcl 1xPhospho [S323(100)]	0	2	480.199	959.39	21781990	1.39076e+07	3.62768e+07		High	High	High	High	9.29e-05	5.13e-05	2.71	1.74
[K].AVVSGMDGK.[S]	1xPhospho [S4(100)]	0.00110592	0.000204637	1	1	1	1	lcl	lcl [320-328]	lcl 1xPhospho [S323(100)]	0	2	472.201	943.395	17678450	12214152	30041258		Peak Found	Peak Found	High	High	6.5e-05	0.000441	2.84	12.47
[K].AVVVCPNGLSISR.[L]	1xCarbamidomethyl [C5]; 1xPhospho [S12(100)]	6.04e-05	0.0001023	1	1	2	3	lcl	lcl [402-414]	lcl 1xPhospho [S413(100)]	0	2	726.357	1451.71	2.36627e+06	1078243	3.31219e+06		High	High	High	High	0.0001084	4.8e-06	4.06	51.72
[K].AWNASGDR.[T]	1xPhospho [S5(100)]	0.00248544	0.000413426	1	1	1	3	lcl	lcl [298-305]	lcl 1xPhospho [S302(100)]	0	2	478.685	956.362	2773745	2028187	6.03661e+06		High	High	High	High	0.0002174	0.001328	2.3	7.73
[K].AWNASGDRTIVHLDDIR.[A]	1xPhospho [T9(100)]	4.53e-07	0.0001023	1	1	3	8	lcl	lcl [298-314]	lcl 1xPhospho [T306(100)]	1	3	673.653	2018.94	4.23249e+06	5.27332e+06	1.09191e+07		High	High	High	High	9.29e-05	1.59e-08	6.2	48.59
[K].AYADNFTETK.[T]	1xPhospho [T7(99.5)]	7.84e-06	0.0001023	1	1	2	6	lcl	lcl [317-326]	lcl 1xPhospho [T323(99.5)]	0	2	620.25	1239.49	1.5211e+06	803795	1.86989e+06		High	High	High	High	0.0001084	1.31e-07	2.74	17.89
[K].AYESKVSVDDIE.[-]	1xPhospho [S7(100)]	0.00118477	0.000204637	1	1	2	2	lcl	lcl [560-571]	lcl 1xPhospho [S566(100)]	1	2	717.806	1434.6	499123	NAN	728657		High	Not Found	High	High	6.5e-05	0.0004869	3.58	36.74
[K].AYGELDLPFVDK.[T]	1xPhospho [Y2(100)]	3.31e-07	0.0001023	1	1	1	3	lcl	lcl [35-46]	lcl 1xPhospho [Y36(100)]	0	2	723.832	1446.66	3851916	1.01835e+06	4.50747e+06		High	High	High	High	0.0001084	2.43e-09	4.21	78.51
[K].AYLESANINIAPYAVIVEQDEIENEIK.[S]	1xPhospho [S5(100)]	3.44e-11	0.0001023	1	1	2	3	lcl	lcl [113-139]	lcl 1xPhospho [S117(100)]	0	3	1043.51	3128.51	1.06296e+06	101470	2.01179e+06		High	Peak Found	High	High	6.5e-05	2.91e-14	8.75	102.07
[K].AYLLVEPDLSYEK.[T]	1xPhospho [S10(100)]	2.62e-07	0.0001023	1	1	2	5	lcl	lcl [19-31]	lcl 1xPhospho [S28(100)]	0	2	810.384	1619.76	30425875	8.75336e+06	3.95344e+07		High	High	High	High	0.0001084	4.3e-09	3.01	74.37
[K].AYLLYFAAPKQSK.[T]	1xPhospho [S12(100)]	0.000500034	0.000204637	1	1	1	2	lcl	lcl [164-176]	lcl 1xPhospho [S175(100)]	1	3	527.269	1579.79	NAN	NAN	NAN	NoQuanValues	Not Found	High	High	High	0.0001084	4.22e-05	3.78
[K].AYLSENTIYINGEQDNRR.[G]	1xPhospho [T7(100)]	0.00343767	0.000486341	1	1	1	1	lcl	lcl [37-54]	lcl 1xPhospho [T43(100)]	1	3	746.004	2236	NAN	NAN	NAN	NoQuanValues	High	Not Found	Not Found	High	0.0002174	0.002014	3.57
[K].AYNELGGLDILVLNAGLQQYQLDIQK.[L]	1xPhospho [Y20(100)]	6.33e-08	0.0001023	1	1	1	1	lcl	lcl [122-147]	lcl 1xPhospho [Y141(100)]	0	3	990.509	2969.5	156908	NAN	269264		High	Not Found	Peak Found	High	9.29e-05	1.28e-09	4.39	103.35
[K].AYSAITEEFLLTTAIR.[D]	1xPhospho [S3(100)]	2.09e-06	0.0001023	1	1	1	1	lcl	lcl [166-181]	lcl 1xPhospho [S168(100)]	0	2	939.962	1878.92	NAN	NAN	NAN	NoQuanValues	High	Not Found	Not Found	High	9.29e-05	1.12e-07	4.21
[K].CAIASVSK.[N]	1xCarbamidomethyl [C1]; 1xPhospho [S7(99.2)]	0.000447781	0.000204637	1	1	1	3	lcl	lcl [114-121]	lcl 1xPhospho [S120(99.2)]	0	2	458.204	915.401	7059936	7.81932e+06	8760012		High	High	High	High	0.000166	0.0001183	3.6	9.25
[K].CDLDGGELYQRDDDKK.[E]	1xCarbamidomethyl [C1]; 1xPhospho [Y9(100)]	0.000129633	0.0001023	1	1	1	3	lcl	lcl [150-165]	lcl 1xPhospho [Y158(100)]	2	3	669.609	2006.82	209740	NAN	353958		High	High	High	High	6.5e-05	1.99e-05	3.39	11.21
[K].CEPVEDVQIDTPEEFMGSVIESISQR.[K]	1xCarbamidomethyl [C1]; 1xPhospho [S24(100)]	1.27e-09	0.0001023	1	1	1	2	lcl	lcl [401-426]	lcl 1xPhospho [S424(100)]	0	3	1025.45	3074.34	232085	NAN	673118		High	Not Found	High	High	6.5e-05	3.7e-12	8.08	101.03
[K].CEPVEDVQIDTPEEFMGSVIESISQRK.[G]	1xCarbamidomethyl [C1]; 1xPhospho [S24(100)]	9.54e-08	0.0001023	1	1	1	5	lcl	lcl [401-427]	lcl 1xPhospho [S424(100)]	1	3	1068.15	3202.43	802549	NAN	7.72669e+06		High	Not Found	High	High	9.29e-05	2.16e-09	7.03	96.04
[K].CLVQTDETEPVQIICGAPNVAAGQK.[V]	2xCarbamidomethyl [C1; C15]; 1xPhospho [T]	0.113907	0.00202755	1	1	1	1	lcl	lcl [66-90]		0	3	926.764	2778.28	NAN	NAN	NAN	NoQuanValues	Not Found	High	Not Found	High	0.0008678	0.01827	1.09
[K].CSRPSVCNAAETLLIHR.[D]	2xCarbamidomethyl [C1; C7]; 1xPhospho [S5(97.4)]	0.015253	0.000486341	1	1	1	1	lcl	lcl [249-265]	lcl 1xPhospho [S253(97.4)]	0	3	688.655	2063.95	NAN	155966	NAN		Not Found	High	Not Found	High	0.0002795	0.002915	2.14	44.32
[K].CTDLMTYGEIESREEPIEDSLK.[D]	1xCarbamidomethyl [C1]; 1xPhospho [S12(100)]	1.98e-05	0.0001023	1	1	1	2	lcl	lcl [28-49]	lcl 1xPhospho [S39(100)]	1	3	899.057	2695.15	NAN	NAN	580262		High	Not Found	High	High	6.5e-05	1.56e-06	5.9	68.53
[K].DAANPNEILQLITPVRTY.[-]	1xPhospho [T17(100)]	5.39e-09	0.0001023	1	1	2	14	lcl	lcl [364-381]	lcl 1xPhospho [T380(100)]	1	2	1054.53	2108.04	4.71104e+06	3.73666e+06	9.6565e+06		High	High	High	High	9.29e-05	5.52e-11	5.01	100.32
[K].DADAFASHFYYQSHDVTNK.[E]	1xPhospho [S7(100)]	1.07e-09	0.0001023	1	1	1	3	lcl	lcl [74-92]	lcl 1xPhospho [S80(100)]	0	3	765.983	2295.93	1.56199e+06	334422	1.9344e+06		High	High	High	High	6.5e-05	2.95e-12	7.77	42.99
[K].DADAFASHFYYQSHDVTNKESYVTLK.[D]	1xPhospho [T/S/Y]	1.51e-06	0.0001023	1	1	1	3	lcl	lcl [74-99]		1	4	779.847	3116.37	806869	NAN	NAN		High	High	High	High	6.5e-05	4.91e-08	6.53	56.69
[K].DAEIIGFVSTIK.[R]	1xPhospho [S9(99.5)]	5.86e-07	0.0001023	1	1	1	3	lcl	lcl [48-59]	lcl 1xPhospho [S56(99.5)]	0	2	686.841	1372.68	1.92664e+06	677813	1.99152e+06		High	High	High	High	6.5e-05	1.38e-08	4.36	80.89
[K].DAEILESK.[T]	1xPhospho [S7(100)]	6.58e-05	0.0001023	1	1	1	3	lcl	lcl [375-382]	lcl 1xPhospho [S381(100)]	0	2	492.718	984.429	4593946	2.17621e+06	6216404		High	High	High	High	6.5e-05	7.9e-06	3.31	18.96
[K].DAEILESKTESVSK.[S]	1xPhospho [T9(100)]	9.13e-09	0.0001023	1	1	4	19	lcl	lcl [375-388]	lcl 1xPhospho [T383(100)]	1	2	808.377	1615.75	7.8089e+06	4.25476e+06	1.35837e+07		High	High	High	High	9.29e-05	1.08e-10	5.36	23.51
[K].DAIDTIVIAGMGGTLIR.[T]	1xOxidation [M11]; 1xPhospho [T14(100)]	0.0072853	0.000486341	1	1	1	1	lcl	lcl [87-103]	lcl 1xPhospho [T100(100)]	0	3	604.636	1811.9	31945018	25943930	30212868		Peak Found	Peak Found	High	High	0.0001807	0.005164	1.6	82.95
[K].DAINDEFNEKVTNSNVNVSENR.[I]	1xPhospho [T12(100)]	3.12e-05	0.0001023	1	1	1	2	lcl	lcl [68-89]	lcl 1xPhospho [T79(100)]	1	3	863.382	2588.13	550302	NAN	1.22918e+06		Peak Found	High	High	High	6.5e-05	2.86e-06	4.81	40.52
[K].DAINNDETITSK.[L]	1xPhospho [T10(99.5)]	4.14e-07	0.0001023	1	1	3	17	lcl	lcl [213-224]	lcl 1xPhospho [T222(99.5)]	0	2	700.801	1400.59	5.58854e+07	2.19753e+07	5.85703e+07		High	High	High	High	0.0001084	2.28e-09	4.35	17.08
[K].DANGNVLTDGDSVTVIK.[D]	1xPhospho [S12(100)]	4.24e-08	0.0001023	1	1	2	3	lcl	lcl [46-62]	lcl 1xPhospho [S57(100)]	0	2	899.419	1797.83	347125	NAN	519542		High	High	High	High	9.29e-05	7.69e-10	5.21	58
[K].DANLSASDIDQVILVGGSTR.[I]	1xPhospho [S7(100)]	1.51e-10	0.0001023	1	1	3	28	lcl	lcl [296-315]	lcl 1xPhospho [S302(100)]	0	2	1056	2111	3.16656e+07	1.08515e+07	5.65342e+07		High	High	High	High	0.0001084	5.21e-13	6.07	88.75
[K].DAPVEEADYELPEENTGFQMSDLIGDK.[L]	1xOxidation [M20]; 1xPhospho [T16(100)]	1.92e-06	0.0001023	1	1	3	4	lcl	lcl [404-430]	lcl 1xPhospho [T419(100)]	0	3	1036.77	3108.29	NAN	NAN	556370		High	Not Found	High	High	6.5e-05	6.79e-08	4.56	80.03
[K].DAPVEEADYELPEENTGFQMSDLIGDK.[L]	1xPhospho [T16(100)]	4.11e-08	0.0001023	1	1	2	6	lcl	lcl [404-430]	lcl 1xPhospho [T419(100)]	0	3	1031.44	3092.3	1.44935e+06	NAN	2.99453e+06		High	High	High	High	6.5e-05	3.9e-10	6.8	92.63
[K].DASALLELIGGK.[E]	1xPhospho [S3(100)]	8.14e-07	0.0001023	1	1	1	12	lcl	lcl [7-18]	lcl 1xPhospho [S9(100)]	0	2	633.821	1266.63	4.39789e+07	1.98647e+07	6.75356e+07		High	High	High	High	0.0001084	1.62e-08	4.57	95.7
[K].DASINDEIDK.[L]	1xPhospho [S3(100)]	7.65e-05	0.0001023	1	1	1	3	lcl	lcl [112-121]	lcl 1xPhospho [S114(100)]	0	2	600.245	1199.48	1.26355e+06	661872	2.38987e+06		High	High	High	High	0.0001084	8.21e-06	3.48	21.02
[K].DASPLYK.[Y]	1xPhospho [S3(100)]	0.00102832	0.000204637	1	1	1	2	lcl	lcl [101-107]	lcl 1xPhospho [S103(100)]	0	2	437.191	873.375	428771	300394	603972		High	High	Peak Found	High	0.0001084	0.0003153	2.37	14.36
[K].DATSLVK.[D]	1xPhospho [T3(100)]	0.00202726	0.000413426	1	1	2	11	lcl	lcl [557-563]	lcl 1xPhospho [T559(100)]	0	2	407.191	813.375	3.24358e+07	2.14492e+07	3.79265e+07		High	High	High	High	0.0002055	0.0005482	2.3	17.93
[K].DAVAEYNVLVK.[L]	1xPhospho [Y6(100)]	0.00910051	0.000486341	1	1	1	1	lcl	lcl [157-167]	lcl 1xPhospho [Y162(100)]	0	2	650.812	1300.62	431988	180691	540998		Peak Found	High	Peak Found	High	0.0002795	0.001825	1.41	43.5
[K].DAVGLSEHQDNISK.[D]	1xPhospho [S13(100)]	2.89e-05	0.0001023	1	1	2	4	lcl	lcl [320-333]	lcl 1xPhospho [S332(100)]	0	2	796.853	1592.7	NAN	104769	NAN		High	High	High	High	6.5e-05	2.6e-06	4.04	15.84
[K].DAVGTQAYHDHGIIQEATR.[L]	1xPhospho [T5(100)]	7.69e-05	0.0001023	1	1	1	3	lcl	lcl [86-104]	lcl 1xPhospho [T90(100)]	0	3	721.327	2161.97	NAN	117109	NAN		High	High	High	High	6.5e-05	9.71e-06	2.36	29.82
[K].DAYRLPHFYDK.[E]	1xPhospho [Y3(100)]	1.22e-05	0.0001023	1	1	1	3	lcl	lcl [89-99]	lcl 1xPhospho [Y91(100)]	1	3	502.226	1504.66	454028	220482	781256		High	High	High	High	0.0001084	5.85e-07	3.51	27.45
[K].DDALDDPFINDDHVLYLELATTSEMDIIR.[Q]	1xOxidation [M25]; 1xPhospho [S23(100)]	8.2e-06	0.0001023	1	1	1	1	lcl	lcl [123-151]	lcl 1xPhospho [S145(100)]	0	3	1149.19	3445.54	NAN	NAN	248035		Not Found	Not Found	High	High	6.5e-05	4.77e-07	5.75	102.12
[K].DDFHVFHSETEVGPVTK.[R]	1xPhospho [T16(100)]	1.71e-07	0.0001023	1	1	3	6	lcl	lcl [298-314]	lcl 1xPhospho [T313(100)]	0	3	675.298	2023.88	2.79462e+06	1.89032e+06	3.44747e+06		High	High	High	High	6.5e-05	2.64e-09	7.19	41.98
[K].DDFIHAFSSNANEPDWFLDIR.[R]	1xPhospho [S9(98.8)]	3.98e-08	0.0001023	1	1	2	3	lcl	lcl [9-29]	lcl 1xPhospho [S17(98.8)]	0	3	863.707	2589.11	1867858	87846	3.73658e+06		High	High	High	High	6.5e-05	6.07e-10	6.69	100.69
[K].DDFSPGFFIK.[H]	1xPhospho [S4(100)]	0.000474215	0.000204637	1	1	1	2	lcl	lcl [226-235]	lcl 1xPhospho [S229(100)]	0	2	626.768	1252.53	478730	146279	567215		High	High	Peak Found	High	0.0001084	4.26e-05	2.57	84.93
[K].DDMTNAGAIWHNEPVVTDGHIISSR.[R]	1xPhospho [T17(100)]	0.0131813	0.000486341	1	1	1	1	lcl	lcl [131-155]	lcl 1xPhospho [T147(100)]	0	3	939.092	2815.25	NAN	NAN	NAN	NoQuanValues	High	Not Found	Not Found	High	0.0002174	0.007798	3.02
[K].DDMVDVSGAQLIYDTVESTK.[K]	1xPhospho [S7(100)]	0.000188968	0.0001023	1	1	1	1	lcl	lcl [192-211]	lcl 1xPhospho [S198(100)]	0	2	1133.5	2265.98	NAN	NAN	NAN	NoQuanValues	Not Found	High	Not Found	High	0.0001084	1.02e-05	1.71
[K].DDTTIVEGAGDSTQISAR.[V]	1xPhospho [S16(100)]	1.99e-09	0.0001023	1	1	5	174	lcl	lcl [326-343]	lcl 1xPhospho [S341(100)]	0	2	958.418	1915.83	1.39882e+08	7.70521e+07	1.91109e+08		High	High	High	High	6.5e-05	9.95e-12	6.14	40.12
[K].DDYLLIAKD.[-]	1xPhospho [Y3(100)]	0.00299241	0.000486341	1	1	1	1	lcl	lcl [338-346]	lcl 1xPhospho [Y340(100)]	1	2	573.259	1145.51	258339	131262	378493		Peak Found	Peak Found	High	High	0.0001807	0.001846	1.77	52.04
[K].DEAFSSGALGK.[G]	1xPhospho [S5(99.5)]	1.25e-05	0.0001023	1	1	2	9	lcl	lcl [504-514]	lcl 1xPhospho [S508(99.5)]	0	2	581.244	1161.48	1.269e+07	5.22972e+06	13430204		High	High	High	High	9.29e-05	1.1e-06	3.61	31.42
[K].DEAIFAYERYTENEK.[L]	1xPhospho [T11(100)]	1e-07	0.0001023	1	1	1	3	lcl	lcl [487-501]	lcl 1xPhospho [T497(100)]	1	2	979.418	1957.82	NAN	121385	NAN		Not Found	High	High	High	6.5e-05	1.29e-09	4.52	46.99
[K].DEDKRTELASVMTHLAENLR.[I]	1xPhospho [T6(100)]	1.12e-06	0.0001023	1	1	2	6	lcl	lcl [449-468]	lcl 1xPhospho [T454(100)]	2	4	602.787	2408.13	743933	224050	1.51796e+06		High	High	High	High	6.5e-05	4.87e-08	5.72	75.21
[K].DEFSYFDDLLK.[A]	1xPhospho [S4(99.3)]	4.96e-05	0.0001023	1	1	2	3	lcl	lcl [446-456]	lcl 1xPhospho [S449(99.3)]	0	2	736.306	1471.6	357239	195771	502502		High	High	High	High	0.0001084	1.6e-06	2.8	96.33
[K].DEHAELLANRTK.[L]	1xPhospho [T11(100)]	4.13e-05	0.0001023	1	1	1	4	lcl	lcl [330-341]	lcl 1xPhospho [T340(100)]	1	2	738.846	1476.68	2.04835e+06	871124	1.92042e+06		High	High	High	High	9.29e-05	5.11e-06	3.75	8.5
[K].DELLDEGSAR.[Q]	1xPhospho [S8(100)]	0.00020703	0.0001023	1	1	1	1	lcl	lcl [46-55]	lcl 1xPhospho [S53(100)]	0	2	592.746	1184.48	3.97933e+06	1353963	5939769		Peak Found	High	Peak Found	High	0.0001084	1.17e-05	3.35	25.88
[K].DELTPPAPVDR.[N]	1xPhospho [T4(100)]	0.0879642	0.00164542	1	1	1	2	lcl	lcl [360-370]	lcl 1xPhospho [T363(100)]	0	2	645.293	1289.58	NAN	81622.4	NAN		High	High	Not Found	High	0.001619	0.03002	1.28	35.07
[K].DENGEDIEITHGR.[F]	1xPhospho [T10(100)]	0.00326494	0.000486341	1	1	1	1	lcl	lcl [191-203]	lcl 1xPhospho [T200(100)]	0	2	782.817	1564.63	NAN	NAN	NAN	NoQuanValues	Not Found	Not Found	High	High	0.0001807	0.002076	2.21
[K].DENGNYTVNDDYR.[I]	1xPhospho [Y6(100)]	2.1e-06	0.0001023	1	1	1	3	lcl	lcl [378-390]	lcl 1xPhospho [Y383(100)]	0	2	827.803	1654.6	NAN	42209.2	NAN		High	High	High	High	6.5e-05	7.65e-08	3.13	17.55
[K].DEPFHIEFVEKISDAHLAYEK.[E]	1xPhospho [S13(100)]	4.43e-07	0.0001023	1	1	1	3	lcl	lcl [39-59]	lcl 1xPhospho [S51(100)]	1	4	650.055	2597.2	487786	161775	1.28985e+06		Peak Found	Peak Found	High	High	6.5e-05	9.48e-09	6.82	70.37
[K].DEQDSLNEQIK.[K]	1xPhospho [S5(100)]	0.0402403	0.00107076	1	1	1	1	lcl	lcl [81-91]	lcl 1xPhospho [S85(100)]	0	2	699.792	1398.58	127131	NAN	NAN		High	Not Found	Not Found	High	0.0003517	0.01879	1.38	21.57
[K].DERIPLSHGIIGQETNGAGGMFK.[A]	1xPhospho [T15(100)]	0.0701812	0.00145198	1	1	1	1	lcl	lcl [99-121]	lcl 1xPhospho [T113(100)]	1	3	836.396	2507.17	NAN	NAN	NAN	NoQuanValues	Not Found	Not Found	High	High	0.0005644	0.03345	2.25
[K].DESYLPEELIFK.[V]	1xPhospho [S3(100)]	2.36e-06	0.0001023	1	1	2	5	lcl	lcl [290-301]	lcl 1xPhospho [S292(100)]	0	2	781.855	1562.7	1.78643e+06	449257	2.28093e+06		High	High	High	High	0.0001084	2.46e-08	2.81	91.84
[K].DEVNHFLNLSEDKPVFK.[L]	1xPhospho [S10(100)]	3.63e-06	0.0001023	1	1	1	3	lcl	lcl [107-123]	lcl 1xPhospho [S116(100)]	0	3	704.333	2110.98	NAN	NAN	NAN	NoQuanValues	High	High	High	High	9.29e-05	2.27e-07	5.95
[K].DEYSAYQTIIK.[N]	1xPhospho [Y3(99.1)]	1.84e-05	0.0001023	1	1	1	2	lcl	lcl [133-143]	lcl 1xPhospho [Y135(99.1)]	0	2	705.813	1410.62	507825	NAN	874627		Peak Found	High	High	High	0.0001084	4.09e-07	3.15	48.76
[K].DFADAAVVGNINTSPSPEPCYNAVK.[A]	1xCarbamidomethyl [C20]; 1xPhospho [S16(100)]	3.72e-09	0.0001023	1	1	5	19	lcl	lcl [69-93]	lcl 1xPhospho [S84(100)]	0	3	906.071	2716.2	1.69363e+07	6.12062e+06	20066459		High	High	High	High	6.5e-05	1.56e-11	7.26	71.51
[K].DFANFIRTNK.[A]	1xPhospho [T8(100)]	0.000637284	0.000204637	1	1	1	5	lcl	lcl [4-13]	lcl 1xPhospho [T11(100)]	1	2	653.304	1305.6	943097	515468	1.19003e+06		High	High	High	High	0.0001084	0.0001421	2.57	39.62
[K].DFDPSTLNK.[Q]	1xPhospho [S5(99.2)]	0.00288646	0.000486341	1	1	1	3	lcl	lcl [118-126]	lcl 1xPhospho [S122(99.2)]	0	2	558.734	1116.46	239187	149718	304533		High	High	High	High	0.0002055	0.0005417	1.94	34.19
[K].DFGLNYNAALETGGVLIGDEVK.[L]	1xPhospho [T12(100)]	2.2e-12	0.0001023	1	1	2	8	lcl	lcl [146-167]	lcl 1xPhospho [T157(100)]	0	2	1188.06	2375.12	1.65468e+06	225393	2.14365e+06		High	High	High	High	9.29e-05	2.78e-15	6.78	92.93
[K].DFGSAESK.[V]	1xPhospho [S4(100)]	0.00151885	0.000311993	1	1	1	3	lcl	lcl [62-69]	lcl 1xPhospho [S65(100)]	0	2	460.674	920.34	3.32586e+06	3.66096e+06	4518466		High	High	High	High	0.0002174	0.0006713	2.39	8.68
[K].DFHYAYDEIEAVIFTAGSGGHTPASETINIDQNGAIK.[A]	1xPhospho [S/T/Y]	1.2e-05	0.0001023	1	1	1	1	lcl	lcl [56-92]		0	4	1008.72	4031.83	NAN	NAN	NAN	NoQuanValues	Not Found	Not Found	High	High	6.5e-05	7.93e-07	5.96
[K].DFHYEGGIRSYVEHLNK.[A]	1xPhospho [S10(100)]	0.000151201	0.0001023	1	1	1	3	lcl	lcl [227-243]	lcl 1xPhospho [S236(100)]	1	4	536.745	2143.96	310003	102068	544226		High	Peak Found	High	High	6.5e-05	2.45e-05	5.66	51.22
[K].DFKPDTIIALGGGSAMDAAK.[G]	1xOxidation [M16]; 1xPhospho [S14(100)]	1.26e-08	0.0001023	1	1	1	3	lcl	lcl [540-559]	lcl 1xPhospho [S553(100)]	0	3	691.988	2073.96	1.3002e+06	201476	2.04619e+06		High	High	High	High	0.0001084	1.93e-11	6.53	65.21
[K].DFKPDTIIALGGGSAMDAAK.[G]	1xPhospho [S14(100)]	6.94e-10	0.0001023	1	1	1	4	lcl	lcl [540-559]	lcl 1xPhospho [S553(100)]	0	2	1029.49	2057.96	1.84353e+06	331118	3.26032e+06		High	High	High	High	6.5e-05	1.64e-12	6.08	74.02
[K].DFLTGDYLEVDRK.[S]	1xPhospho [T4(100)]	0.000882362	0.000204637	1	1	1	3	lcl	lcl [103-115]	lcl 1xPhospho [T106(100)]	1	2	825.876	1650.74	669043	261417	833825		High	High	High	High	0.000166	0.0003107	3.39	66.5
[K].DFPLPIIIDDGFVHFDSSR.[M]	1xPhospho [S17(100)]	1.5e-08	0.0001023	1	1	1	4	lcl	lcl [851-869]	lcl 1xPhospho [S867(100)]	0	3	757.357	2270.05	842468	73466.1	1.09844e+06		High	Peak Found	High	High	6.5e-05	1.01e-10	6.65	104.41
[K].DGADVLAVSPTGTGK.[T]	1xPhospho [T/S]	1.15e-05	0.0001023	1	1	1	3	lcl	lcl [35-49]		0	2	734.335	1467.67	531020	168444	546074		High	High	High	High	6.5e-05	7.51e-07	4.19	41.32
[K].DGALLLEQDPIFPSIK.[E]	1xPhospho [S14(100)]	0.0628844	0.00135961	1	1	1	1	lcl	lcl [143-158]	lcl 1xPhospho [S156(100)]	0	2	918.466	1835.92	208107	182807	NAN		Peak Found	High	Not Found	High	0.0004415	0.01044	0.9	97.68
[K].DGALTIDPTGK.[A]	1xPhospho [T5(100)]	3.56e-05	0.0001023	1	1	2	9	lcl	lcl [31-41]	lcl 1xPhospho [T35(100)]	0	2	584.267	1167.53	5.40568e+06	2.06293e+06	5.93228e+06		High	High	High	High	0.0001084	1.01e-06	3.89	36.34
[K].DGEASGEAAFR.[L]	1xPhospho [S5(100)]	0.000447781	0.000204637	1	1	1	1	lcl	lcl [198-208]	lcl 1xPhospho [S202(100)]	0	2	595.23	1189.45	11346323	8597262	16570539		Peak Found	High	Peak Found	High	0.0001084	3.57e-05	2.96	17.31
[K].DGELYTEIYR.[G]	1xPhospho [Y9(100)]	3.8e-05	0.0001023	1	1	1	2	lcl	lcl [219-228]	lcl 1xPhospho [Y227(100)]	0	2	669.784	1338.56	NAN	NAN	1.00601e+06		High	Not Found	High	High	9.29e-05	4.57e-06	3.13	48.45
[K].DGELYTEIYRGTK.[T]	1xPhospho [T12(100)]	1.14e-06	0.0001023	1	1	1	5	lcl	lcl [219-231]	lcl 1xPhospho [T230(100)]	1	2	812.865	1624.73	3.44315e+06	804851	4.61533e+06		High	High	High	High	6.5e-05	3.39e-08	4.97	42.98
[K].DGEWDEGTLTEDNTLHISEGSTALHYGQQCFEGLK.[A]	1xCarbamidomethyl [C30]; 1xPhospho [T10(97.6)]	1.16e-09	0.0001023	1	1	2	2	lcl	lcl [27-61]	lcl 1xPhospho [T36(97.6)]	0	4	1005.18	4017.71	767951	NAN	1.0843e+06		High	Not Found	High	High	6.5e-05	3.29e-12	8.13	78.99
[K].DGFFHFSNR.[R]	1xPhospho [S7(100)]	0.00307517	0.000486341	1	1	1	3	lcl	lcl [373-381]	lcl 1xPhospho [S379(100)]	0	2	603.742	1206.47	874784	372159	1.13133e+06		High	High	High	High	0.0002174	0.001749	3	49.31
[K].DGFSLQTDLIIGATGR.[K]	1xPhospho [S4(100)]	0.000907559	0.000204637	1	1	1	1	lcl	lcl [246-261]	lcl 1xPhospho [S249(100)]	0	2	872.419	1743.83	7065999	NAN	6.3415e+06		Peak Found	Not Found	High	High	6.5e-05	0.0003279	1.89	94.63
[K].DGFTLETLEGEEISR.[A]	1xPhospho [S14(100)]	2.25e-06	0.0001023	1	1	1	5	lcl	lcl [216-230]	lcl 1xPhospho [S229(100)]	0	2	888.391	1775.77	1.23126e+06	174293	1.65534e+06		High	High	High	High	6.5e-05	8.43e-08	4.63	78.94
[K].DGFTLETLEGEEISRASYTAELDASDIEK.[G]	1xPhospho [S14(100)]	1.44e-07	0.0001023	1	1	2	3	lcl	lcl [216-244]	lcl 1xPhospho [S229(100)]	1	3	1090.49	3269.46	176115	NAN	399199		High	Not Found	High	High	6.5e-05	2.1e-09	7.25	92.08
[K].DGKPVVTPSQDMVLGNYYLTLER.[E]	1xOxidation [M12]; 1xPhospho [S9(100)]	1.56e-05	0.0001023	1	1	1	3	lcl	lcl [484-506]	lcl 1xPhospho [S492(100)]	0	3	897.76	2691.27	585024	154265	762419		High	High	High	High	0.0001084	3.25e-07	3.54	78.24
[K].DGKPVVTPSQDMVLGNYYLTLER.[E]	1xPhospho [S9(100)]	2.07e-06	0.0001023	1	1	1	3	lcl	lcl [484-506]	lcl 1xPhospho [S492(100)]	0	3	892.432	2675.28	879275	190816	1.34442e+06		High	High	High	High	0.0001084	3.14e-08	4.47	85.38
[K].DGLDAFIAGVGTGGTVTGVGHVLK.[K]	1xPhospho [T12(100)]	9.57e-12	0.0001023	1	1	3	9	lcl	lcl [168-191]	lcl 1xPhospho [T179(100)]	0	3	774.39	2321.15	1887185	1.55153e+06	3.50249e+06		High	High	High	High	0.0001084	1.04e-15	9.47	86.29
[K].DGMVVGLGTGSTVYYTIEK.[L]	1xPhospho [S11(97.9)]	1.65e-05	0.0001023	1	1	2	2	lcl	lcl [18-36]	lcl 1xPhospho [S28(97.9)]	0	2	1035.48	2069.95	236421	63603.4	201102		High	High	Peak Found	High	9.29e-05	1.57e-06	3.17	83.39
[K].DGSGPYHLGLR.[K]	1xPhospho [S3(100)]	0.000668784	0.000204637	1	1	1	3	lcl	lcl [264-274]	lcl 1xPhospho [S266(100)]	0	2	626.281	1251.55	958295	320463	1.27637e+06		High	High	High	High	6.5e-05	0.0002072	3.16	34.31
[K].DGSTFEVDPASDPATIVLTGIQEHK.[R]	1xPhospho [S/T]	1.95e-11	0.0001023	1	1	3	9	lcl	lcl [358-382]		0	3	903.09	2707.25	2.729e+06	1.0715e+06	3.79779e+06		High	High	High	High	6.5e-05	1.35e-14	6.97	90.91
[K].DGTLASSTVTMNK.[S]	1xOxidation [M11]; 1xPhospho [S6(98.8)]	3.45e-05	0.0001023	1	1	2	4	lcl	lcl [303-315]	lcl 1xPhospho [S308(98.8)]	0	2	710.806	1420.6	619151	324399	NAN		High	High	High	High	0.0001084	1.11e-06	2.88	17.02
[K].DGVAFEGGQAENHSLELGSGQFIPGFEEK.[L]	1xPhospho [S14(100)]	2.64e-08	0.0001023	1	1	2	6	lcl	lcl [175-203]	lcl 1xPhospho [S188(100)]	0	3	1043.8	3129.38	2.97923e+06	587130	3.85731e+06		High	High	High	High	9.29e-05	4.21e-10	7.09	82.22
[K].DGVHVELAANIGTPNDLEGVISNGGEAVGLYR.[T]	1xPhospho [S22(100)]	9.25e-09	0.0001023	1	1	1	5	lcl	lcl [266-297]	lcl 1xPhospho [S287(100)]	0	3	1106.2	3316.58	124230	NAN	260351		High	Not Found	High	High	6.5e-05	5.29e-11	5.43	93.55
[K].DGVIQQVGSPK.[Q]	1xPhospho [S9(100)]	4.51e-06	0.0001023	1	1	1	5	lcl	lcl [210-220]	lcl 1xPhospho [S218(100)]	0	2	604.29	1207.57	6.22141e+06	3536385	7.39967e+06		High	High	High	High	6.5e-05	2.14e-07	4.15	23.43
[K].DGVSVEVIDLR.[T]	1xPhospho [S4(100)]	3.22e-05	0.0001023	1	1	1	3	lcl	lcl [227-237]	lcl 1xPhospho [S230(100)]	0	2	641.307	1281.61	802362	426988	1.7184e+06		High	High	High	High	9.29e-05	3.68e-06	3.95	68.63
[K].DGYASDLSHIAEFGEK.[G]	1xPhospho [S8(100)]	1.31e-08	0.0001023	1	1	1	10	lcl	lcl [173-188]	lcl 1xPhospho [S180(100)]	0	2	909.883	1818.76	9.30575e+06	2.59924e+06	10746263		High	High	High	High	0.0001084	2.04e-11	5.46	65.11
[K].DGYEDTIR.[S]	1xPhospho [T6(100)]	0.000162897	0.0001023	1	1	2	5	lcl	lcl [118-125]	lcl 1xPhospho [T123(100)]	0	2	524.703	1048.4	1.26235e+06	495637	1.50616e+06		High	High	High	High	9.29e-05	3.02e-05	2.85	14.73
[K].DGYEDTIRSK.[T]	1xPhospho [S9(100)]	0.000228705	0.0001023	1	1	2	5	lcl	lcl [118-127]	lcl 1xPhospho [S126(100)]	1	2	632.267	1263.53	7554662	4.67974e+06	9707504		High	High	High	High	0.0001084	2.74e-05	3.39	10.38
[K].DGYNSQLDTYR.[D]	1xPhospho [S5(100)]	0.000264736	0.0001023	1	1	1	2	lcl	lcl [418-428]	lcl 1xPhospho [S422(100)]	0	2	706.28	1411.55	1.66597e+06	648606	2.56787e+06		High	High	Peak Found	High	9.29e-05	5.74e-05	3.17	31.07
[K].DGYNSQLDTYRDASR.[N]	1xPhospho [S14(87.1)]	0.302591	0.00685365	1	1	1	1	lcl	lcl [418-432]	lcl 1xPhospho [S431(87.1)]	1	3	614.254	1840.75	NAN	NAN	NAN	NoQuanValues	Not Found	Not Found	High	High	0.001987	0.1118	1.67
[K].DGYSESRAIPIATSK.[A]	1xPhospho [S6(98.9)]	1.23e-05	0.0001023	1	1	2	3	lcl	lcl [33-47]	lcl 1xPhospho [S38(98.9)]	1	3	558.929	1674.77	NAN	371208	NAN		Not Found	High	High	High	0.0001084	2.34e-07	3.91	32.02
[K].DHFLETASEIIDMINHSEDVK.[K]	1xOxidation [M13]; 1xPhospho [S17(100)]	9.95e-06	0.0001023	1	1	1	2	lcl	lcl [196-216]	lcl 1xPhospho [S212(100)]	0	3	847.041	2539.11	385658	NAN	427889		High	Not Found	High	High	9.29e-05	8.24e-07	4.95	84
[K].DHFLETASEIIDMINHSEDVK.[K]	1xPhospho [S17(100)]	5.33e-13	0.0001023	1	1	2	3	lcl	lcl [196-216]	lcl 1xPhospho [S212(100)]	0	3	841.71	2523.11	1.41375e+06	80187.3	NAN		High	Peak Found	High	High	9.29e-05	4.98e-16	9.51	93.45
[K].DHFLETASEIIDMINHSEDVKK.[V]	1xPhospho [S17(100)]	3.11e-09	0.0001023	1	1	1	2	lcl	lcl [196-217]	lcl 1xPhospho [S212(100)]	1	4	663.557	2651.21	976464	NAN	1.22278e+06		High	Not Found	High	High	6.5e-05	1.23e-11	9.21	85.98
[K].DHFLETASEIIDMINHSEDVKK.[V]	1xOxidation [M13]; 1xPhospho [S17(99.9)]	0.000395561	0.000204637	1	1	1	1	lcl	lcl [196-217]	lcl 1xPhospho [S212(99.9)]	1	4	667.555	2667.2	NAN	NAN	278662		Not Found	Not Found	High	High	6.5e-05	9.49e-05	4.56	76.56
[K].DIAHNYQGDLR.[T]	1xPhospho [Y6(100)]	2.54e-07	0.0001023	1	1	1	6	lcl	lcl [396-406]	lcl 1xPhospho [Y401(100)]	0	2	691.298	1381.59	2.60059e+06	1.03689e+06	2.99738e+06		High	High	High	High	9.29e-05	7.56e-09	3.59	12.6
[K].DIAPDTGLATVYR.[T]	1xPhospho [T10(100)]	2.26e-05	0.0001023	1	1	2	5	lcl	lcl [49-61]	lcl 1xPhospho [T58(100)]	0	2	736.345	1471.68	8.03643e+06	2.61968e+06	10646902		High	High	High	High	6.5e-05	1.86e-06	3.39	55.72
[K].DIDAISEASK.[A]	1xPhospho [S9(100)]	4.17e-05	0.0001023	1	1	1	3	lcl	lcl [140-149]	lcl 1xPhospho [S148(100)]	0	2	564.744	1128.48	3.58779e+06	1.32003e+06	4.93179e+06		High	High	High	High	0.0001084	1.25e-06	3.6	22.79
[K].DIDWSNLGFSYIK.[T]	1xPhospho [S10(100)]	1.47e-06	0.0001023	1	1	2	4	lcl	lcl [4-16]	lcl 1xPhospho [S13(100)]	0	2	819.368	1637.72	4.89417e+06	2.18683e+06	12091924		High	High	Peak Found	High	0.0001084	2.02e-08	4.78	98.33
[K].DIEFSFEANPGDLSLSK.[L]	1xPhospho [S16(100)]	5.31e-08	0.0001023	1	1	1	2	lcl	lcl [97-113]	lcl 1xPhospho [S112(100)]	0	2	974.932	1948.86	499357	NAN	688205		High	Not Found	High	High	9.29e-05	1.03e-09	5.3	89.74
[K].DIEGSFYHLK.[Y]	1xPhospho [S5(100)]	0.00107941	0.000204637	1	1	1	3	lcl	lcl [200-209]	lcl 1xPhospho [S204(100)]	0	2	644.783	1288.56	818202	297167	786055		High	Peak Found	High	High	0.000166	0.0004129	2.78	44.6
[K].DIESSWAGVRPLIYEEGKDPSEISR.[K]	1xPhospho [S21(98.7)]	3.7e-11	0.0001023	1	1	3	5	lcl	lcl [334-358]	lcl 1xPhospho [S354(98.7)]	1	3	971.787	2913.37	1.60559e+06	302889	2.14951e+06		High	High	High	High	9.29e-05	9.48e-14	7.67	72.5
[K].DIFDLTLSDLSDQNVVVDAYGISPDEAEK.[H]	1xPhospho [T/S/Y]	4.05e-06	0.0001023	1	1	2	2	lcl	lcl [50-78]		0	3	1083.49	3248.48	252805	NAN	366669		High	Not Found	High	High	6.5e-05	1.84e-07	4.64	106.02
[K].DIGIDLGTANTLVYMK.[G]	1xOxidation [M15]; 1xPhospho [Y14(95.9)]	0.00607842	0.000486341	1	1	1	1	lcl	lcl [8-23]	lcl 1xPhospho [Y21(95.9)]	0	2	910.426	1819.85	NAN	96233.7	NAN		Not Found	High	Not Found	High	0.0002795	0.001245	1.31	78.32
[K].DIHNLHEGINSFSLK.[T]	1xPhospho [S13(100)]	1.2e-06	0.0001023	1	1	3	9	lcl	lcl [427-441]	lcl 1xPhospho [S439(100)]	0	2	902.425	1803.84	1.85767e+07	8.69727e+06	2.4338e+07		High	High	High	High	0.0001084	9.75e-09	4.95	44.96
[K].DIIPSSK.[S]	1xPhospho [S6(100)]	0.00270031	0.000486341	1	1	3	8	lcl	lcl [343-349]	lcl 1xPhospho [S348(100)]	0	2	420.199	839.391	4.54795e+06	2.69361e+06	5.80174e+06		High	High	High	High	0.0002174	0.001477	1.77	19.05
[K].DIISAGAK.[E]	1xPhospho [S4(100)]	0.00291249	0.000486341	1	1	1	4	lcl	lcl [192-199]	lcl 1xPhospho [S195(100)]	0	2	427.705	854.402	16093018	8683827	19437376		High	High	High	High	0.0001807	0.001785	2.17	20.1
[K].DIKFSEDAR.[R]	1xPhospho [S5(100)]	0.000240855	0.0001023	1	1	1	5	lcl	lcl [4-12]	lcl 1xPhospho [S8(100)]	1	2	580.752	1160.5	36124404	13684247	47979952		High	High	High	High	0.0001084	4.08e-05	2.87	18.23
[K].DIKFSEDARR.[A]	1xPhospho [S5(100)]	0.00190452	0.000413426	1	1	1	7	lcl	lcl [4-13]	lcl 1xPhospho [S8(100)]	2	2	658.804	1316.6	1.50721e+08	76828700	252271476		High	High	High	High	0.0002174	0.0009216	2.71	10.55
[K].DILNTGNVANNNNAGPK.[L]	1xPhospho [T5(100)]	8.5e-06	0.0001023	1	1	1	2	lcl	lcl [498-514]	lcl 1xPhospho [T502(100)]	0	2	903.412	1805.82	NAN	143059	262114		High	Peak Found	High	High	9.29e-05	6.72e-07	2.96	29.67
[K].DINDILTVGDEVTVK.[V]	1xPhospho [T13(100)]	1.82e-08	0.0001023	1	1	1	7	lcl	lcl [45-59]	lcl 1xPhospho [T57(100)]	0	2	855.913	1710.82	2.18273e+06	704022	1.60197e+06		High	High	High	High	9.29e-05	2.62e-10	6.09	81.72
[K].DIPDPYYTGDFDETER.[M]	1xPhospho [Y6(98.7)]	8.54e-06	0.0001023	1	1	1	2	lcl	lcl [121-136]	lcl 1xPhospho [Y126(98.7)]	0	2	1006.9	2012.78	227417	NAN	549135		High	Not Found	High	High	6.5e-05	5.04e-07	3.34	60.57
[K].DIRDFGSGNLGATNSFR.[V]	1xPhospho [S7(100)]	1.12e-07	0.0001023	1	1	2	8	lcl	lcl [32-48]	lcl 1xPhospho [S38(100)]	1	3	636.286	1906.84	948991	1.48209e+06	3266352		High	High	High	High	6.5e-05	1.5e-09	6.18	52.51
[K].DISNYEPDMHGSK.[K]	1xOxidation [M9]; 1xPhospho [S3(100)]	0.00010769	0.0001023	1	1	1	6	lcl	lcl [73-85]	lcl 1xPhospho [S75(100)]	0	2	794.803	1588.6	253414	179488	366846		High	High	High	High	6.5e-05	1.54e-05	2.3	15.04
[K].DISNYEPDMHGSK.[K]	1xPhospho [S3(100)]	3.47e-06	0.0001023	1	1	2	7	lcl	lcl [73-85]	lcl 1xPhospho [S75(100)]	0	2	786.806	1572.6	1.01861e+06	329374	1.89148e+06		High	High	High	High	6.5e-05	1.51e-07	4.13	26.1
[K].DISVFVEELK.[D]	1xPhospho [S3(100)]	2.37e-05	0.0001023	1	1	1	3	lcl	lcl [136-145]	lcl 1xPhospho [S138(100)]	0	2	629.801	1258.6	388478	102215	380063		High	High	High	High	0.0001084	5.79e-07	2.85	88.69
[K].DITAGLAAEALK.[D]	1xPhospho [T3(100)]	1.32e-05	0.0001023	1	1	1	3	lcl	lcl [331-342]	lcl 1xPhospho [T333(100)]	0	2	626.813	1252.62	2.04705e+06	836874	2.79478e+06		High	High	High	High	0.0001084	6.02e-07	3.69	65.93
[K].DITFPLYSDQSETK.[A]	1xPhospho [S/T/Y]	2.5e-06	0.0001023	1	1	2	3	lcl	lcl [96-109]		0	2	862.378	1723.75	501896	174602	626105		High	High	High	High	6.5e-05	9.7e-08	4.49	73.5
[K].DITHLESSDINK.[F]	1xPhospho [S7(100)]	4.05e-08	0.0001023	1	1	4	19	lcl	lcl [471-482]	lcl 1xPhospho [S477(100)]	0	2	726.325	1451.64	2.90296e+07	1.08233e+07	35822244		High	High	High	High	6.5e-05	3.83e-10	5.21	26.91
[K].DIVFGIRPEDIHDEPIVIEANPGYTFK.[A]	1xPhospho [T25(100)]	1.75e-08	0.0001023	1	1	1	4	lcl	lcl [278-304]	lcl 1xPhospho [T302(100)]	0	4	791.888	3164.53	1.26338e+06	NAN	907024		High	Not Found	High	High	6.5e-05	1.25e-10	7.38	89.17
[K].DIVNAVVGANEDGFHYINVNPDRDFSVTSYFDLR.[M]	1xPhospho [T/S/Y]	6.64e-05	0.0001023	1	1	1	1	lcl	lcl [352-385]		1	4	985.456	3938.8	NAN	NAN	373019		Not Found	Not Found	High	High	6.5e-05	7.96e-06	5.79	98.12
[K].DKDFDTDSINNIK.[V]	1xPhospho [T6(100)]	1.33e-05	0.0001023	1	1	1	2	lcl	lcl [92-104]	lcl 1xPhospho [T97(100)]	1	2	802.847	1604.68	NAN	NAN	NAN	NoQuanValues	High	Not Found	High	High	6.5e-05	9.19e-07	3.56
[K].DKFELVSK.[Y]	1xPhospho [S7(100)]	0.0190404	0.000585441	1	1	1	3	lcl	lcl [3-10]	lcl 1xPhospho [S9(100)]	1	2	523.252	1045.5	NAN	403956	NAN		High	High	High	High	0.0004415	0.01049	2.21	21.42
[K].DKFELVSKYSPQGDQPR.[A]	1xPhospho [S10(100)]	1.7e-06	0.0001023	1	1	1	2	lcl	lcl [3-19]	lcl 1xPhospho [S12(100)]	2	3	691.993	2073.96	467725	213962	837222		Peak Found	High	High	High	0.0001084	1.58e-08	5.07	31.22
[K].DKGETHNLQYFGAR.[V]	1xPhospho [T5(100)]	4.35e-06	0.0001023	1	1	1	6	lcl	lcl [418-431]	lcl 1xPhospho [T422(100)]	1	3	572.588	1715.75	1.94764e+06	1.15226e+06	2.28303e+06		High	High	High	High	6.5e-05	2.04e-07	5.76	19.24
[K].DKLDTLSPEEAYK.[L]	1xPhospho [S7(100)]	2.51e-08	0.0001023	1	1	2	12	lcl	lcl [71-83]	lcl 1xPhospho [S77(100)]	1	2	794.862	1588.71	6.50421e+06	2.70195e+06	9.2285e+06		High	High	High	High	6.5e-05	2.03e-10	5.92	34.54
[K].DKVEEVVIQTGEK.[A]	1xPhospho [T10(100)]	2.13e-05	0.0001023	1	1	1	2	lcl	lcl [452-464]	lcl 1xPhospho [T461(100)]	1	2	777.376	1553.75	NAN	NAN	NAN	NoQuanValues	High	High	Not Found	High	9.29e-05	2.18e-06	3.55
[K].DLADEYRGK.[L]	1xPhospho [Y6(100)]	0.00235032	0.000413426	1	1	1	2	lcl	lcl [205-213]	lcl 1xPhospho [Y210(100)]	1	2	573.745	1146.48	NAN	157296	239321		Not Found	High	High	High	0.0001084	0.0004141	1.67	6.97
[K].DLAPLLLLHGTGGDEK.[S]	1xPhospho [T11(100)]	6.13e-08	0.0001023	1	1	1	6	lcl	lcl [12-27]	lcl 1xPhospho [T22(100)]	0	2	864.933	1728.86	1.9615e+06	603798	1.28153e+06		High	High	High	High	6.5e-05	7.09e-10	5.37	75.38
[K].DLASVFR.[T]	1xPhospho [S4(100)]	0.00828186	0.000486341	1	1	1	2	lcl	lcl [132-138]	lcl 1xPhospho [S135(100)]	0	2	444.205	887.402	2.79113e+06	1.41673e+06	2.74544e+06		High	Peak Found	High	High	0.0002174	0.005161	1.84	62.51
[K].DLDAVVDTLADR.[A]	1xPhospho [T8(100)]	1.5e-06	0.0001023	1	1	1	3	lcl	lcl [825-836]	lcl 1xPhospho [T832(100)]	0	2	691.814	1382.62	1.27712e+06	230028	1394702		High	High	High	High	0.0001084	1.66e-08	3.72	62.82
[K].DLFNAYGFTPENVADRVETVIAK.[A]	1xPhospho [T19(100)]	4.22e-07	0.0001023	1	1	1	3	lcl	lcl [644-666]	lcl 1xPhospho [T662(100)]	1	3	883.758	2649.26	1.44445e+06	276307	2.00522e+06		High	High	High	High	9.29e-05	1.44e-08	7.45	97.94
[K].DLGIEVANHMSTINENALR.[Q]	1xPhospho [T12(100)]	6.19e-08	0.0001023	1	1	1	3	lcl	lcl [26-44]	lcl 1xPhospho [T37(100)]	0	3	726.341	2177.01	680613	193819	NAN		High	Peak Found	High	High	6.5e-05	8.17e-10	6.78	68.95
[K].DLHTYLFPEVIDASFLDEDTK.[Y]	1xPhospho [S14(100)]	8.29e-07	0.0001023	1	1	2	4	lcl	lcl [229-249]	lcl 1xPhospho [S242(100)]	0	3	850.057	2548.15	701818	50222.5	1.18788e+06		High	High	High	High	6.5e-05	2.2e-08	6.6	100.99
[K].DLLPAGFTHPGSPNGEFTK.[E]	1xPhospho [T8(96.3)]	0.0826789	0.00154932	1	1	1	1	lcl	lcl [500-518]	lcl 1xPhospho [T507(96.3)]	0	3	688.983	2064.94	NAN	103312	NAN		Not Found	High	Not Found	High	0.0005282	0.01348	1.61	63.56
[K].DLNASVEGR.[D]	1xPhospho [S5(100)]	0.000911218	0.000204637	1	1	1	1	lcl	lcl [553-561]	lcl 1xPhospho [S557(100)]	0	2	520.724	1040.44	762803	378187	944258		Peak Found	Peak Found	High	High	6.5e-05	0.000329	3.04	13.29
[K].DLNISFHTYAGEVK.[A]	1xPhospho [T8(100)]	3.67e-07	0.0001023	1	1	2	9	lcl	lcl [9-22]	lcl 1xPhospho [T16(100)]	0	2	837.381	1673.76	1.19057e+06	301139	1.7556e+06		High	High	High	High	6.5e-05	7.37e-09	5.36	55.15
[K].DLSAAEIVQDR.[F]	1xPhospho [S3(100)]	6.7e-06	0.0001023	1	1	1	1	lcl	lcl [160-170]	lcl 1xPhospho [S162(100)]	0	2	648.795	1296.58	2.68703e+06	1.12817e+06	3259941		Peak Found	High	Peak Found	High	0.0001084	1.02e-07	4.42	47.23
[K].DLSGVTSTQISLPFITAGEAGPLHLEVTLTR.[A]	1xPhospho [T/S]	2.33e-13	0.0001023	1	1	5	11	lcl	lcl [242-272]		0	3	1101.9	3303.69	3.48144e+06	482783	9.04345e+06		High	High	High	High	9.29e-05	1.91e-16	12.28	103.5
[K].DLSLGLNTSTANADR.[V]	1xPhospho [T10(100)]	1.13e-06	0.0001023	1	1	3	6	lcl	lcl [240-254]	lcl 1xPhospho [T249(100)]	0	2	814.371	1627.73	9.69653e+06	3.52455e+06	1.41437e+07		High	High	High	High	0.0001084	1.03e-08	4.06	52.1
[K].DLSLGLNTSTANADRVK.[L]	1xPhospho [T10(98.8)]	0.000573899	0.000204637	1	1	1	2	lcl	lcl [240-256]	lcl 1xPhospho [T249(98.8)]	1	2	927.952	1854.9	NAN	374401	NAN		Not Found	High	Not Found	High	0.0001084	5.17e-05	2.93	43.39
[K].DLSPAVQSEEQLR.[Q]	1xPhospho [S3(100)]	8.58e-06	0.0001023	1	1	1	3	lcl	lcl [5-17]	lcl 1xPhospho [S7(100)]	0	2	776.357	1551.71	NAN	147341	480865		High	High	High	High	0.0001084	3.97e-07	3.34	39.27
[K].DLTIIPLIGGMGSSDIDLHSNQICYDLK.[K]	1xCarbamidomethyl [C24]; 1xPhospho [S/T/Y]	0.00016723	0.0001023	1	1	1	1	lcl	lcl [134-161]		0	3	1056.84	3168.5	NAN	NAN	NAN	NoQuanValues	Not Found	Not Found	High	High	6.5e-05	2.82e-05	3.3
[K].DLTPDDEVTVISR.[E]	1xPhospho [S12(100)]	2.4e-05	0.0001023	1	1	1	13	lcl	lcl [47-59]	lcl 1xPhospho [S58(100)]	0	3	513.903	1539.69	6.49281e+07	1.67075e+07	1.01753e+08		High	High	High	High	6.5e-05	2.03e-06	4.4	52.16
[K].DLTPDDEVTVISRELK.[Q]	1xPhospho [S12(100)]	1.08e-06	0.0001023	1	1	1	4	lcl	lcl [47-62]	lcl 1xPhospho [S58(100)]	1	2	955.461	1909.92	469318	4.30762e+06	5.14521e+06		Peak Found	High	High	High	6.5e-05	3.12e-08	4.91	66.49
[K].DLVAHIHSMLYR.[V]	1xOxidation [M9]; 1xPhospho [S8(100)]	0.000178557	0.0001023	1	1	1	3	lcl	lcl [328-339]	lcl 1xPhospho [S335(100)]	0	3	517.577	1550.72	221158	242403	340258		High	High	High	High	0.0001084	9.45e-06	3.33	43.92
[K].DLVAHIHSMLYR.[V]	1xPhospho [S8(100)]	1.65e-05	0.0001023	1	1	2	5	lcl	lcl [328-339]	lcl 1xPhospho [S335(100)]	0	3	512.246	1534.72	1.15272e+06	246133	1.5649e+06		High	High	High	High	6.5e-05	1.22e-06	5.31	66.73
[K].DLVIFESFSGK.[Q]	1xPhospho [S9(100)]	8.02e-06	0.0001023	1	1	1	3	lcl	lcl [23-33]	lcl 1xPhospho [S31(100)]	0	2	661.308	1321.61	973017	216195	1.65782e+06		High	High	High	High	0.0001084	1.31e-07	3.39	84.35
[K].DLVSLDFPGYSIGGLSVGEPK.[D]	1xPhospho [S4(100)]	6.49e-06	0.0001023	1	1	1	3	lcl	lcl [205-225]	lcl 1xPhospho [S208(100)]	0	2	1115.54	2230.07	NAN	NAN	NAN	NoQuanValues	High	Not Found	High	High	6.5e-05	3.47e-07	4.24
[K].DLVVKESR.[G]	1xPhospho [S7(100)]	0.0023604	0.000413426	1	1	1	3	lcl	lcl [261-268]	lcl 1xPhospho [S267(100)]	1	2	513.255	1025.5	1.71985e+06	1.30516e+06	2318852		High	High	High	High	0.0001269	0.001333	2.45	9.28
[K].DLYVEASK.[K]	1xPhospho [S7(100)]	0.00179732	0.000413426	1	1	1	3	lcl	lcl [48-55]	lcl 1xPhospho [S54(100)]	0	2	502.72	1004.43	1.18016e+06	1.16694e+06	3.06793e+06		High	High	High	High	0.0002174	0.0008486	2.28	21.02
[K].DMGIAISEAK.[Q]	1xOxidation [M2]; 1xPhospho [S7(100)]	6.21e-05	0.0001023	1	1	1	4	lcl	lcl [240-249]	lcl 1xPhospho [S246(100)]	0	2	565.744	1130.48	923682	646847	839818		High	High	High	High	6.5e-05	7.27e-06	3.13	25.37
[K].DMGIAISEAK.[Q]	1xPhospho [S7(100)]	8.9e-05	0.0001023	1	1	1	3	lcl	lcl [240-249]	lcl 1xPhospho [S246(100)]	0	2	557.746	1114.48	1.19758e+06	400614	1.91244e+06		High	High	High	High	0.0001084	3.57e-06	3.07	41.66
[K].DMIAYMTHTSGTTGVPK.[L]	1xPhospho [T13(96.7)]	0.00231051	0.000413426	1	1	1	1	lcl	lcl [163-179]	lcl 1xPhospho [T175(96.7)]	0	3	630.611	1889.82	164681	59138.6	307373		Peak Found	Peak Found	High	High	0.0001269	0.001299	3	52.7
[K].DMPFPFLTSTK.[I]	1xPhospho [S/T]	0.00025912	0.0001023	1	1	2	6	lcl	lcl [140-150]		0	2	682.304	1363.6	1.35525e+06	301349	2.10187e+06		High	High	High	High	9.29e-05	5.57e-05	2.94	90.43
[K].DMPFPFLTSTK.[I]	1xOxidation [M2]; 1xPhospho [T/S]	0.0329044	0.000975781	1	1	1	2	lcl	lcl [140-150]		0	2	690.301	1379.6	276934	371971	NAN		Peak Found	High	Not Found	High	0.0004415	0.005803	1.48	74.74
[K].DMPSYLYR.[A]	1xOxidation [M2]; 1xPhospho [S4(100)]	0.0102864	0.000486341	1	1	1	4	lcl	lcl [239-246]	lcl 1xPhospho [S242(100)]	0	2	570.725	1140.44	950665	478460	1.14662e+06		High	High	High	High	0.0002174	0.0063	1.73	29.33
[K].DMPSYLYR.[A]	1xPhospho [S4(100)]	0.0935531	0.00183687	1	1	1	3	lcl	lcl [239-246]	lcl 1xPhospho [S242(100)]	0	2	562.728	1124.45	2.64178e+06	817820	3.27921e+06		High	High	High	High	0.0005644	0.04134	1.68	50.08
[K].DMVSLVK.[R]	1xOxidation [M2]; 1xPhospho [S4(100)]	0.00198539	0.000413426	1	1	1	103	lcl	lcl [218-224]	lcl 1xPhospho [S221(100)]	0	2	444.201	887.394	4.30431e+07	3.31554e+07	4.43546e+07		High	High	High	High	0.0002055	0.0009646	2.58	20.72
[K].DMVSLVK.[R]	1xPhospho [S4(100)]	0.00357094	0.000486341	1	1	1	6	lcl	lcl [218-224]	lcl 1xPhospho [S221(100)]	0	2	436.203	871.399	61322068	25580876	84604144		High	High	High	High	0.0002795	0.001089	2.67	46.73
[K].DMVTSPGGTTIEAVK.[S]	1xOxidation [M2]; 1xPhospho [S5(100)]	0.000533602	0.000204637	1	1	1	2	lcl	lcl [227-241]	lcl 1xPhospho [S231(100)]	0	2	801.363	1601.71	NAN	NAN	NAN	NoQuanValues	Not Found	High	High	High	6.5e-05	0.0001472	2.36
[K].DNGIDLSQDK.[M]	1xPhospho [S7(100)]	4.3e-05	0.0001023	1	1	1	3	lcl	lcl [217-226]	lcl 1xPhospho [S223(100)]	0	2	592.745	1184.48	7302085	4.25499e+06	10240268		High	High	High	High	9.29e-05	5.38e-06	3.73	23.3
[K].DNKIDASEIK.[L]	1xPhospho [S7(100)]	0.000474215	0.000204637	1	1	1	3	lcl	lcl [188-197]	lcl 1xPhospho [S194(100)]	1	2	606.779	1212.55	1.41556e+06	1858961	3.94459e+06		High	High	High	High	0.0001084	0.0001231	3.19	14.69
[K].DNNPTSTFHDFSHR.[K]	1xPhospho [S12(100)]	9.81e-05	0.0001023	1	1	4	8	lcl	lcl [180-193]	lcl 1xPhospho [S191(100)]	0	3	585.569	1754.69	2.4436e+06	882776	2.3003e+06		High	High	High	High	0.0001084	4.09e-06	4.61	21.23
[K].DNNPTSTFHDFSHRK.[A]	1xPhospho [S12(100)]	0.000215267	0.0001023	1	1	1	10	lcl	lcl [180-194]	lcl 1xPhospho [S191(100)]	1	3	628.268	1882.79	3.05974e+07	1.87987e+07	3.68015e+07		High	High	High	High	0.0001084	1.23e-05	4.85	12.44
[K].DNNSDGIMLGLK.[Q]	1xPhospho [S4(100)]	0.216448	0.00469745	1	1	1	1	lcl	lcl [240-251]	lcl 1xPhospho [S243(100)]	0	2	678.795	1356.59	NAN	NAN	NAN	NoQuanValues	Not Found	High	Not Found	High	0.001779	0.03417	0.97
[K].DNPYRDYYFWR.[E]	1xPhospho [Y4(100)]	0.0355423	0.000975781	1	1	1	2	lcl	lcl [120-130]	lcl 1xPhospho [Y123(100)]	1	3	558.896	1674.67	327008	NAN	497003		High	Not Found	High	High	0.0003517	0.01706	1.88	58.13
[K].DNSMTLDDFLEQLQQVK.[Q]	1xOxidation [M4]; 1xPhospho [S3(98.8)]	1.88e-05	0.0001023	1	1	1	1	lcl	lcl [326-342]	lcl 1xPhospho [S328(98.8)]	0	2	1060.47	2119.93	211953	NAN	NAN		High	Not Found	Not Found	High	9.29e-05	1.86e-06	2.94	100.99
[K].DNSMTLDDFLEQLQQVK.[Q]	1xPhospho [S3(100)]	2.11e-06	0.0001023	1	1	1	3	lcl	lcl [326-342]	lcl 1xPhospho [S328(100)]	0	2	1052.46	2103.93	199778	10032.4	359556		High	Peak Found	High	High	6.5e-05	7.7e-08	4.37	104.23
[K].DNVAISLSK.[V]	1xPhospho [S8(98.1)]	0.0143216	0.000486341	1	1	1	2	lcl	lcl [445-453]	lcl 1xPhospho [S452(98.1)]	0	2	513.747	1026.49	588621	292722	645634		Peak Found	High	High	High	0.0002795	0.002768	1.89	31.61
[K].DPCYICADTSRDR.[S]	2xCarbamidomethyl [C3; C6]; 1xPhospho [T/S/Y]	0.00320496	0.000486341	1	1	1	2	lcl	lcl [67-79]		1	2	854.826	1708.65	305698	269322	463791		High	High	Peak Found	High	0.0002174	0.001839	3.03	15.92
[K].DPDTAMSVHEIPISHVDDIEAMR.[T]	1xPhospho [S14(100)]	4.01e-11	0.0001023	1	1	2	9	lcl	lcl [320-342]	lcl 1xPhospho [S333(100)]	0	3	886.723	2658.16	1.00684e+07	1.03834e+06	1.40647e+07		High	High	High	High	6.5e-05	3.56e-14	9.22	68.29
[K].DPDTAMSVHEIPISHVDDIEAMR.[T]	1xOxidation [M]; 1xPhospho [S7(100)]	8.17e-11	0.0001023	1	1	3	4	lcl	lcl [320-342]	lcl 1xPhospho [S326(100)]	0	3	892.057	2674.15	3.37777e+06	624498	4.31881e+06		High	Peak Found	High	High	6.5e-05	9.29e-14	8.07	59.45
[K].DPDTAMSVHEIPISHVDDIEAMR.[T]	2xOxidation [M6; M22]; 1xPhospho [S7(100)]	1.02e-09	0.0001023	1	1	1	5	lcl	lcl [320-342]	lcl 1xPhospho [S326(100)]	0	3	897.389	2690.15	1.49317e+06	NAN	1.83688e+06		High	High	High	High	9.29e-05	6.55e-12	6.18	48.76
[K].DPEIQLITISTTQSSHFDYAK.[M]	1xPhospho [S14(99.1)]	3.03e-09	0.0001023	1	1	3	6	lcl	lcl [60-80]	lcl 1xPhospho [S73(99.1)]	0	3	825.388	2474.15	2.73033e+06	857529	2.75402e+06		High	High	High	High	9.29e-05	2.65e-11	8.62	75.72
[K].DPFVSIDK.[N]	1xPhospho [S5(100)]	0.00100778	0.000204637	1	1	1	3	lcl	lcl [797-804]	lcl 1xPhospho [S801(100)]	0	2	500.723	1000.44	260405	113408	300463		High	High	High	High	6.5e-05	0.000384	2.29	43.23
[K].DPNLDYKPEELSK.[R]	1xPhospho [S12(100)]	6.21e-07	0.0001023	1	1	2	6	lcl	lcl [299-311]	lcl 1xPhospho [S310(100)]	0	2	814.367	1627.73	2.03315e+06	551857	2.46138e+06		High	High	High	High	6.5e-05	1.49e-08	4.1	32.68
[K].DQEEEMLREIIDEALSAPSISIHK.[L]	1xPhospho [S19(98.9)]	8.49e-09	0.0001023	1	1	1	2	lcl	lcl [515-538]	lcl 1xPhospho [S533(98.9)]	1	3	945.117	2833.33	NAN	NAN	NAN	NoQuanValues	Not Found	Not Found	High	High	6.5e-05	4.72e-11	5.62
[K].DQFLNYETNQIFVGTGAK.[H]	1xPhospho [T8(100)]	4.24e-07	0.0001023	1	1	1	4	lcl	lcl [85-102]	lcl 1xPhospho [T92(100)]	0	2	1062.99	2124.96	163535	76660.2	109608		High	High	High	High	6.5e-05	8.94e-09	3.86	77.58
[K].DQHFTDIISYLNEGDALVLNDTR.[V]	1xPhospho [S9(100)]	1.68e-07	0.0001023	1	1	1	2	lcl	lcl [40-62]	lcl 1xPhospho [S48(100)]	0	3	910.421	2729.25	304182	NAN	381054		High	Not Found	High	High	9.29e-05	4.45e-09	4.93	102.73
[K].DQISFIGK.[M]	1xPhospho [S4(100)]	0.00299241	0.000486341	1	1	1	2	lcl	lcl [105-112]	lcl 1xPhospho [S108(100)]	0	2	494.231	987.455	251270	170122	351080		Peak Found	High	High	High	0.0001807	0.001852	1.99	42.1
[K].DQTMFYNFGDDSIEEDVK.[K]	1xOxidation [M4]; 1xPhospho [T3(100)]	1.05e-09	0.0001023	1	1	1	125	lcl	lcl [5-22]	lcl 1xPhospho [T7(100)]	0	2	1124.93	2248.86	1.7803e+08	4.88264e+07	2.19246e+08		High	High	High	High	0.0001084	3.84e-12	4.39	74.32
[K].DQTMFYNFGDDSIEEDVK.[K]	1xPhospho [T3(100)]	8.31e-10	0.0001023	1	1	1	41	lcl	lcl [5-22]	lcl 1xPhospho [T7(100)]	0	2	1116.94	2232.87	2.64484e+08	2.95721e+07	3.13431e+08		High	High	High	High	9.29e-05	5.06e-12	5.8	82.33
[K].DQTMFYNFGDDSIEEDVKK.[L]	1xOxidation [M4]; 1xPhospho [T3(100)]	1.34e-11	0.0001023	1	1	1	115	lcl	lcl [5-23]	lcl 1xPhospho [T7(100)]	1	3	792.99	2376.96	1.94889e+08	6.07267e+07	2.36222e+08		High	High	High	High	9.29e-05	2.58e-14	6.96	61.35
[K].DQTMFYNFGDDSIEEDVKK.[L]	1xPhospho [T3(100)]	1.51e-10	0.0001023	1	1	1	47	lcl	lcl [5-23]	lcl 1xPhospho [T7(100)]	1	3	787.658	2360.96	4.02204e+08	1.0643e+08	4.47927e+08		High	High	High	High	6.5e-05	2.12e-13	7.85	69.49
[K].DQTTLTSDDYTVEPIWK.[H]	1xPhospho [T4(100)]	2.59e-07	0.0001023	1	1	4	9	lcl	lcl [336-352]	lcl 1xPhospho [T339(100)]	0	2	1046.46	2091.92	648241	174334	824937		High	High	High	High	9.29e-05	7.77e-09	4.52	77.27
[K].DRASRDFALGPTHEEVITALLR.[D]	1xPhospho [S4(100)]	3.83e-06	0.0001023	1	1	1	5	lcl	lcl [98-119]	lcl 1xPhospho [S101(100)]	2	4	637.573	2547.27	1.37481e+06	136660	992700		High	High	High	High	6.5e-05	1.72e-07	6.67	70.53
[K].DREDSMRNMVNDLSQAGEK.[I]	1xPhospho [S5(100)]	0.00403424	0.000486341	1	1	2	2	lcl	lcl [108-126]	lcl 1xPhospho [S112(100)]	2	3	758.988	2274.95	NAN	276079	NAN		Not Found	High	High	High	0.0001807	0.002703	3.47	46.58
[K].DREEAYMIEK.[G]	1xPhospho [Y6(100)]	6.82e-06	0.0001023	1	1	1	3	lcl	lcl [690-699]	lcl 1xPhospho [Y695(100)]	1	2	682.286	1363.56	496205	370565	773410		High	High	High	High	6.5e-05	3.73e-07	3.54	14.64
[K].DRIPFFPEELSQATK.[E]	1xPhospho [T14(99)]	0.000398864	0.000204637	1	1	2	2	lcl	lcl [819-833]	lcl 1xPhospho [T832(99)]	1	3	619.966	1857.88	184212	70493.5	NAN		High	High	Not Found	High	0.000166	0.0001005	3.88	74.84
[K].DRTIGDAMDLSHAVPFSTPK.[K]	1xOxidation [M8]; 1xPhospho [T3(100)]	2.03e-05	0.0001023	1	1	1	2	lcl	lcl [40-59]	lcl 1xPhospho [T42(100)]	1	3	752.013	2254.02	1.10358e+06	693116	1.38285e+06		High	Peak Found	High	High	6.5e-05	1.75e-06	5.01	52.25
[K].DRYFQADAK.[K]	1xPhospho [Y3(100)]	3.68e-05	0.0001023	1	1	1	4	lcl	lcl [403-411]	lcl 1xPhospho [Y405(100)]	1	2	597.253	1193.5	1.2555e+07	4.7794e+06	13864907		High	Peak Found	High	High	9.29e-05	4.38e-06	3.25	7.51
[K].DSDERLTTIK.[R]	1xPhospho [T8(99.2)]	0.00462906	0.000486341	1	1	1	6	lcl	lcl [118-127]	lcl 1xPhospho [T125(99.2)]	1	3	419.862	1257.57	1.79247e+06	1.82343e+06	3.34974e+06		High	High	High	High	0.0002174	0.002857	3.18	12.75
[K].DSEATVSVLTITSNVAYSK.[Q]	1xPhospho [S13(98.6)]	1.53e-06	0.0001023	1	1	1	2	lcl	lcl [592-610]	lcl 1xPhospho [S604(98.6)]	0	2	1032.99	2064.97	NAN	NAN	NAN	NoQuanValues	High	Not Found	High	High	9.29e-05	7.53e-08	4.23
[K].DSHVEDLAHWSK.[D]	1xPhospho [S11(100)]	0.00109701	0.000204637	1	1	1	3	lcl	lcl [109-120]	lcl 1xPhospho [S119(100)]	0	3	501.88	1503.63	755321	266269	964501		High	High	High	High	0.0001084	0.0003281	4.15	26.52
[K].DSINRDEYKPGMLMPNETALQEIFSSSR.[T]	2xOxidation [M12; M14]; 1xPhospho [S25(96)]	2.81e-07	0.0001023	1	1	1	1	lcl	lcl [17-44]	lcl 1xPhospho [S41(96)]	1	4	835.878	3340.49	NAN	NAN	NAN	NoQuanValues	Not Found	Not Found	High	High	6.5e-05	5.15e-09	7.42
[K].DSINRDEYKPGMLMPNETALQEIFSSSR.[T]	1xOxidation [M]; 1xPhospho [S25(100)]	3.69e-09	0.0001023	1	1	2	9	lcl	lcl [17-44]	lcl 1xPhospho [S41(100)]	1	4	831.878	3324.49	2.19337e+06	NAN	4683697		High	High	High	High	6.5e-05	1.54e-11	7.7	81.1
[K].DSINRDEYKPGMLMPNETALQEIFSSSR.[T]	1xPhospho [S25(100)]	6.95e-13	0.0001023	1	1	1	4	lcl	lcl [17-44]	lcl 1xPhospho [S41(100)]	1	3	1103.5	3308.5	1.46483e+06	NAN	8.34329e+06		High	Not Found	High	High	6.5e-05	9.34e-16	9.76	86.1
[K].DSLATNVSAGLSTVGVR.[M]	1xPhospho [S/T]	1.11e-05	0.0001023	1	1	2	3	lcl	lcl [108-124]		0	2	863.923	1726.84	520998	117705	1.06426e+06		High	Peak Found	High	High	6.5e-05	7.17e-07	2.89	78.06
[K].DSSEAVLPYK.[R]	1xPhospho [S3(100)]	0.000197372	0.0001023	1	1	1	2	lcl	lcl [21-30]	lcl 1xPhospho [S23(100)]	0	2	594.763	1188.52	620055	217602	680044		High	Peak Found	High	High	9.29e-05	3.88e-05	3.27	34.27
[K].DSTGICFIGER.[N]	1xCarbamidomethyl [C6]; 1xPhospho [T3(100)]	0.000487961	0.000204637	1	1	1	1	lcl	lcl [195-205]	lcl 1xPhospho [T197(100)]	0	2	667.776	1334.54	NAN	205810	1.02507e+06		Not Found	Peak Found	High	High	6.5e-05	0.0001292	2.81	50.29
[K].DTASLLSQLGISDR.[A]	1xPhospho [S7(100)]	8.8e-09	0.0001023	1	1	4	19	lcl	lcl [124-137]	lcl 1xPhospho [S130(100)]	0	2	778.372	1555.74	2.86383e+07	1.26894e+07	4.60435e+07		High	High	High	High	6.5e-05	4.95e-11	5.95	91.03
[K].DTDRNFWLSVNEAK.[D]	1xPhospho [S9(100)]	0.000438669	0.000204637	1	1	1	5	lcl	lcl [161-174]	lcl 1xPhospho [S169(100)]	1	2	887.894	1774.78	310633	150462	1.12513e+06		High	High	High	High	6.5e-05	0.0001104	3.92	55.74
[K].DTGLEYLWNADSK.[F]	1xPhospho [S12(100)]	2.69e-08	0.0001023	1	1	1	3	lcl	lcl [27-39]	lcl 1xPhospho [S38(100)]	0	2	796.338	1591.67	1.79983e+06	536606	2.8201e+06		High	High	High	High	0.0001084	2.65e-10	5.51	77.98
[K].DTLIHGLVRDSEGR.[K]	1xPhospho [S11(100)]	0.00385872	0.000486341	1	1	1	3	lcl	lcl [513-526]	lcl 1xPhospho [S523(100)]	1	3	549.933	1647.79	511308	115321	433052		High	High	High	High	0.0002174	0.002311	3.49	31.74
[K].DTLIHGLVRDSEGRK.[M]	1xPhospho [S11(100)]	0.00102832	0.000204637	1	1	1	3	lcl	lcl [513-527]	lcl 1xPhospho [S523(100)]	2	3	592.631	1775.88	2.56443e+06	1.39374e+06	3.95302e+06		High	High	High	High	0.0001084	0.0003683	3.68	19.64
[K].DTLLIANLSVTR.[K]	1xPhospho [S9(100)]	5.05e-07	0.0001023	1	1	1	3	lcl	lcl [153-164]	lcl 1xPhospho [S161(100)]	0	2	698.366	1395.72	1.6142e+06	209345	1.50688e+06		High	High	High	High	6.5e-05	1.13e-08	4.45	76.29
[K].DTLVVISSVTGSTQEVVDAVK.[K]	1xPhospho [T10(100)]	3.56e-05	0.0001023	1	1	1	2	lcl	lcl [72-92]	lcl 1xPhospho [T81(100)]	0	3	743.038	2227.11	NAN	92340.8	NAN		High	High	Not Found	High	9.29e-05	4.22e-06	4.31	88.31
[K].DTMQNLDK.[T]	1xOxidation [M3]; 1xPhospho [T2(100)]	0.000914892	0.000204637	1	1	1	44	lcl	lcl [300-307]	lcl 1xPhospho [T301(100)]	0	2	530.705	1060.4	4.83573e+07	2.77532e+07	2.70791e+07		High	High	High	High	6.5e-05	0.0003325	1.71	7.5
[K].DTMQNLDK.[T]	1xPhospho [T2(100)]	0.00181973	0.000413426	1	1	1	9	lcl	lcl [300-307]	lcl 1xPhospho [T301(100)]	0	2	522.707	1044.41	64779512	44040984	104644504		High	High	High	High	0.0001084	0.0002893	2.72	12.6
[K].DTMQNLDKTIVPEGK.[V]	1xPhospho [T9(100)]	1.64e-09	0.0001023	1	1	2	69	lcl	lcl [300-314]	lcl 1xPhospho [T308(100)]	1	3	590.278	1768.82	1230285151	5.68012e+08	2026040665		High	High	High	High	9.29e-05	1.21e-11	7.78	35.45
[K].DTMQNLDKTIVPEGK.[V]	1xOxidation [M3]; 1xPhospho [T9(100)]	2.84e-10	0.0001023	1	1	1	196	lcl	lcl [300-314]	lcl 1xPhospho [T308(100)]	1	3	595.609	1784.81	5.73723e+08	3.60016e+08	7.68327e+08		High	High	High	High	9.29e-05	1.28e-12	7.96	22.7
[K].DTMQNLDKTIVPEGK.[V]	1xOxidation [M3]; 2xPhospho [T2(100); T9(100)]	1.41e-07	0.0001023	1	1	1	73	lcl	lcl [300-314]	lcl 2xPhospho [T301(100); T308(100)]	1	3	622.266	1864.78	1.96905e+07	9.7267e+06	2.79869e+07		High	High	High	High	9.29e-05	3.56e-09	6.24	30.8
[K].DTMQNLDKTIVPEGK.[V]	2xPhospho [T2(100); T9(100)]	9.98e-08	0.0001023	1	1	1	11	lcl	lcl [300-314]	lcl 2xPhospho [T301(100); T308(100)]	1	3	616.933	1848.79	42695836	1.08007e+07	63130390		High	High	High	High	6.5e-05	1.29e-09	7.66	43.55
[K].DTMTGHWEIMGLYIDTPFR.[V]	2xOxidation [M3; M10]; 1xPhospho [T2(100)]	2.92e-07	0.0001023	1	1	2	12	lcl	lcl [85-103]	lcl 1xPhospho [T86(100)]	0	3	799.009	2395.01	5.20414e+06	761687	3.91916e+06		High	High	High	High	9.29e-05	9.05e-09	5.73	88.94
[K].DTMTGHWEIMGLYIDTPFR.[V]	1xOxidation [M]; 1xPhospho [T2(99.1)]	2.97e-08	0.0001023	1	1	3	6	lcl	lcl [85-103]	lcl 1xPhospho [T86(99.1)]	0	3	793.678	2379.02	1.96222e+06	63561.5	2.30724e+06		High	High	High	High	9.29e-05	4.88e-10	6.79	98.43
[K].DTMTGHWEIMGLYIDTPFR.[V]	1xPhospho [T2(100)]	2.81e-08	0.0001023	1	1	2	3	lcl	lcl [85-103]	lcl 1xPhospho [T86(100)]	0	3	788.347	2363.02	953355	27884.7	1.93383e+06		High	High	High	High	9.29e-05	4.55e-10	6.64	100.59
[K].DTMTGHWEIMGLYIDTPFR.[V]	2xOxidation [M3; M10]; 2xPhospho [T2(100); T4(100)]	0.0979492	0.00183687	1	1	2	4	lcl	lcl [85-103]	lcl 2xPhospho [T86(100); T88(100)]	0	3	825.667	2474.98	2.95572e+06	831075	5.61146e+06		High	Peak Found	High	High	0.0005644	0.04282	2.57	87.64
[K].DTNVNLVWNPPWTK.[D]	1xPhospho [T13(100)]	9.15e-07	0.0001023	1	1	1	3	lcl	lcl [75-88]	lcl 1xPhospho [T87(100)]	0	2	882.412	1763.82	527311	127028	609565		High	High	High	High	9.29e-05	3.89e-08	4.23	86.35
[K].DTPSLIESIK.[T]	1xPhospho [S4(100)]	0.00107941	0.000204637	1	1	1	3	lcl	lcl [722-731]	lcl 1xPhospho [S725(100)]	0	2	591.786	1182.57	650804	NAN	648810		High	High	High	High	6.5e-05	0.0004245	2.62	55.41
[K].DTQEIVAVGSDAK.[N]	1xPhospho [S10(100)]	5.73e-07	0.0001023	1	1	1	3	lcl	lcl [40-52]	lcl 1xPhospho [S49(100)]	0	2	706.818	1412.63	3989357	1.5571e+06	5.96212e+06		High	High	High	High	9.29e-05	2.15e-08	5.22	30.29
[K].DTSVFRTER.[G]	1xPhospho [T7(100)]	0.0859471	0.00164542	1	1	1	2	lcl	lcl [18-26]	lcl 1xPhospho [T24(100)]	1	2	595.764	1190.52	653263	296298	NAN		High	High	Not Found	High	0.0005282	0.01403	2.28	10.74
[K].DTTLFQYTESR.[H]	1xPhospho [T2(99.1)]	6.32e-05	0.0001023	1	1	1	5	lcl	lcl [212-222]	lcl 1xPhospho [T213(99.1)]	0	2	720.805	1440.6	1.21861e+06	443772	1.04731e+06		High	High	High	High	9.29e-05	8.8e-06	3.35	52.76
[K].DTTTGDTLCDEK.[E]	1xCarbamidomethyl [C9]; 1xPhospho [T7(100)]	1.22e-05	0.0001023	1	1	2	6	lcl	lcl [380-391]	lcl 1xPhospho [T386(100)]	0	2	718.269	1435.53	1.85619e+06	1.42087e+06	2.63298e+06		High	High	High	High	9.29e-05	1.07e-06	3.82	12.57
[K].DVADLFFLSK.[E]	1xPhospho [S9(100)]	1.11e-05	0.0001023	1	1	1	3	lcl	lcl [462-471]	lcl 1xPhospho [S470(100)]	0	2	617.792	1234.58	345795	161214	552057		High	High	High	High	6.5e-05	7.15e-07	3.47	93.24
[K].DVDYSVYQEGIK.[H]	1xPhospho [S5(100)]	4.34e-05	0.0001023	1	1	1	3	lcl	lcl [338-349]	lcl 1xPhospho [S342(100)]	0	2	748.321	1495.64	3.46866e+06	796571	4770765		High	High	High	High	0.0001084	1.75e-06	3.72	48.42
[K].DVELAEAVCAASEDYYLMEQDKPASK.[S]	1xCarbamidomethyl [C9]; 1xPhospho [S25(100)]	1.53e-08	0.0001023	1	1	1	2	lcl	lcl [14-39]	lcl 1xPhospho [S38(100)]	0	3	1004.77	3012.29	212277	NAN	429915		High	Not Found	High	High	6.5e-05	1.04e-10	8.33	90.44
[K].DVELAEAVCAASEDYYLMEQDKPASKSDALK.[I]	1xCarbamidomethyl [C9]; 1xPhospho [S27(100)]	6.96e-08	0.0001023	1	1	1	3	lcl	lcl [14-44]	lcl 1xPhospho [S40(100)]	1	3	1176.2	3526.56	NAN	NAN	476617		Not Found	Not Found	High	High	6.5e-05	7.91e-10	7.05	85.27
[K].DVFDSQR.[N]	1xPhospho [S5(100)]	0.00741793	0.000486341	1	1	1	3	lcl	lcl [261-267]	lcl 1xPhospho [S265(100)]	0	2	473.687	946.367	582903	167603	483777		High	High	High	High	0.0002795	0.00358	1.54	16.76
[K].DVFDSQRNNTEILVSMLEDR.[L]	1xOxidation [M16]; 1xPhospho [T10(98.6)]	0.000135469	0.0001023	1	1	1	2	lcl	lcl [261-280]	lcl 1xPhospho [T270(98.6)]	1	3	826.372	2477.1	NAN	NAN	NAN	NoQuanValues	Not Found	High	High	High	0.0001084	6.43e-06	2.52
[K].DVFDSQRNNTEILVSMLEDR.[L]	1xPhospho [S5(99)]	5.84e-09	0.0001023	1	1	2	3	lcl	lcl [261-280]	lcl 1xPhospho [S265(99)]	1	3	821.041	2461.11	733021	70467.4	877201		High	High	High	High	6.5e-05	2.86e-11	6.84	93.57
[K].DVMIMSLQATTK.[E]	1xOxidation [M]; 1xPhospho [S6(100)]	3.3e-06	0.0001023	1	1	4	8	lcl	lcl [10-21]	lcl 1xPhospho [S15(100)]	0	2	717.325	1433.64	1.12122e+06	461516	2.07952e+06		High	High	High	High	9.29e-05	2.01e-07	4.1	51.73
[K].DVMIMSLQATTK.[E]	2xOxidation [M3; M5]; 1xPhospho [S6(100)]	0.000483996	0.000204637	1	1	2	3	lcl	lcl [10-21]	lcl 1xPhospho [S15(100)]	0	2	725.322	1449.64	475530	247546	579478		High	High	High	High	0.0001084	0.0001084	2.43	35.16
[K].DVSISAQK.[G]	1xPhospho [S5(100)]	0.00360532	0.000486341	1	1	1	1	lcl	lcl [25-32]	lcl 1xPhospho [S29(100)]	0	2	464.213	927.418	527406	492212	1.18929e+06		Peak Found	Peak Found	High	High	0.0001807	0.002353	2.26	10.6
[K].DVSSDIMESVSK.[W]	1xOxidation [M7]; 1xPhospho [S11(100)]	8.94e-06	0.0001023	1	1	5	14	lcl	lcl [74-85]	lcl 1xPhospho [S84(100)]	0	2	696.782	1392.56	1.90573e+06	1.05218e+06	2.68025e+06		High	High	High	High	9.29e-05	7.16e-07	3.55	38.51
[K].DVSSDIMESVSK.[W]	1xPhospho [S11(100)]	6.71e-07	0.0001023	1	1	5	11	lcl	lcl [74-85]	lcl 1xPhospho [S84(100)]	0	2	688.786	1376.57	7.83179e+06	1.94072e+06	1.20365e+07		High	High	High	High	0.0001084	1.53e-08	4.36	61.05
[K].DVTIAEAEK.[Q]	1xPhospho [T3(100)]	0.000478106	0.000204637	1	1	1	3	lcl	lcl [635-643]	lcl 1xPhospho [T637(100)]	0	2	528.236	1055.47	1.34543e+06	645733	1836500		High	High	High	High	0.0001084	3.93e-05	3.06	18.68
[K].DVTNLPVIAGELTEGK.[H]	1xPhospho [T3(100)]	1.23e-07	0.0001023	1	1	1	3	lcl	lcl [261-276]	lcl 1xPhospho [T263(100)]	0	2	868.429	1735.85	794666	328756	1.42474e+06		High	High	High	High	9.29e-05	3e-09	4.96	82.74
[K].DVTPFLLGK.[V]	1xPhospho [T3(100)]	0.000249293	0.0001023	1	1	1	3	lcl	lcl [261-269]	lcl 1xPhospho [T263(100)]	0	2	535.271	1069.53	1353705	397796	1.57895e+06		High	High	High	High	9.29e-05	5.29e-05	3.11	66.72
[K].DVVATESGLHK.[A]	1xPhospho [S7(100)]	1.05e-05	0.0001023	1	1	2	7	lcl	lcl [33-43]	lcl 1xPhospho [S39(100)]	0	2	618.287	1235.57	8.81662e+06	6.57832e+06	1.25522e+07		High	High	High	High	0.0001084	5.83e-07	4.15	11.61
[K].DVVTHVASTGNSSDHPMLVSRPVHR.[T]	1xOxidation [M17]; 1xPhospho [S20(99.8)]	0.0198915	0.000683296	1	1	1	1	lcl	lcl [51-75]	lcl 1xPhospho [S70(99.8)]	0	4	699.333	2794.31	NAN	521395	NAN		Not Found	High	Not Found	High	0.0002795	0.003705	3.32	18.54
[K].DVVTHVASTGNSSDHPMLVSRPVHR.[T]	1xPhospho [S13(90.9)]	0.31916	0.00713465	1	1	1	1	lcl	lcl [51-75]	lcl 1xPhospho [S63(90.9)]	0	5	556.468	2778.31	65918.5	143745	NAN		Peak Found	High	Not Found	High	0.002405	0.05249	3.95	22.92
[K].DVVVVAPDHSGVVR.[A]	1xPhospho [S10(100)]	1.02e-07	0.0001023	1	1	1	5	lcl	lcl [164-177]	lcl 1xPhospho [S173(100)]	0	2	764.88	1528.75	1.21307e+07	5.01081e+06	14816659		High	High	High	High	9.29e-05	2.36e-09	4.63	32.95
[K].DVVYIEAADSHDRR.[A]	1xPhospho [S10(100)]	2.31e-06	0.0001023	1	1	1	5	lcl	lcl [724-737]	lcl 1xPhospho [S733(100)]	1	3	575.925	1725.76	1254833	509314	1.87237e+06		High	High	High	High	6.5e-05	8.74e-08	4.84	18.58
[K].DVYVFSNTK.[A]	1xPhospho [S6(99.2)]	0.000231687	0.0001023	1	1	4	7	lcl	lcl [72-80]	lcl 1xPhospho [S77(99.2)]	0	2	576.752	1152.5	4.3685e+06	2.42066e+06	5.44192e+06		High	High	High	High	9.29e-05	4.82e-05	2.53	36.46
[K].DVYVVGDLAYFEDEEGKPTPQIVEGAEQTALTAAK.[S]	1xPhospho [Y10(100)]	9.99e-09	0.0001023	1	1	1	2	lcl	lcl [295-329]	lcl 1xPhospho [Y304(100)]	0	4	959.205	3833.8	2.02991e+06	62549.5	3347161		High	Peak Found	High	High	9.29e-05	1.22e-10	6.94	95.14
[K].DWEAFSQK.[E]	1xPhospho [S6(100)]	0.0309455	0.000880207	1	1	1	1	lcl	lcl [208-215]	lcl 1xPhospho [S213(100)]	0	2	545.716	1090.42	1.18907e+06	950987	1.68511e+06		Peak Found	Peak Found	High	High	0.0003476	0.018	2.18	37.55
[K].DWHEAIYHAALPLLSAGVVEPAYVEEMK.[R]	1xOxidation [M27]; 1xPhospho [S15(100)]	2.44e-08	0.0001023	1	1	1	2	lcl	lcl [554-581]	lcl 1xPhospho [S568(100)]	0	3	1078.85	3234.52	NAN	NAN	NAN	NoQuanValues	High	Not Found	High	High	9.29e-05	3.79e-10	5.39
[K].DWTILCEK.[K]	1xCarbamidomethyl [C6]; 1xPhospho [T3(100)]	0.0048276	0.000486341	1	1	1	1	lcl	lcl [297-304]	lcl 1xPhospho [T299(100)]	0	2	572.741	1144.47	NAN	NAN	NAN	NoQuanValues	Not Found	High	Not Found	High	0.0002055	0.0009819	1.88
[K].DYADFLHEDLR.[I]	1xPhospho [Y2(100)]	6.85e-05	0.0001023	1	1	1	2	lcl	lcl [27-37]	lcl 1xPhospho [Y28(100)]	0	3	491.873	1473.6	374449	111141	339454		High	Peak Found	High	High	6.5e-05	8.33e-06	2.68	54.28
[K].DYDMPGISAK.[F]	1xOxidation [M4]; 1xPhospho [S8(100)]	0.000198232	0.0001023	1	1	1	3	lcl	lcl [270-279]	lcl 1xPhospho [S277(100)]	0	2	596.733	1192.46	854770	455852	2.45211e+06		High	High	High	High	0.0001084	1.1e-05	3.03	20.7
[K].DYDMPGISAK.[F]	1xPhospho [S8(100)]	0.00021714	0.0001023	1	1	1	3	lcl	lcl [270-279]	lcl 1xPhospho [S277(100)]	0	2	588.736	1176.46	3.19337e+06	758508	4.72846e+06		High	High	High	High	9.29e-05	4.4e-05	2.62	42.88
[K].DYESQCDDVYR.[E]	1xCarbamidomethyl [C6]; 1xPhospho [S4(100)]	1.42e-06	0.0001023	1	1	2	6	lcl	lcl [148-158]	lcl 1xPhospho [S151(100)]	0	2	765.266	1529.53	488821	225775	809652		High	High	High	High	6.5e-05	4.55e-08	3.52	17.9
[K].DYGFVVSVK.[V]	1xPhospho [Y2(100)]	0.000230689	0.0001023	1	1	1	1	lcl	lcl [81-89]	lcl 1xPhospho [Y82(100)]	0	2	547.252	1093.5	121103	59718.9	183069		High	Peak Found	Peak Found	High	9.29e-05	4.78e-05	1.94	51.55
[K].DYGMESAR.[A]	1xOxidation [M4]; 1xPhospho [S6(100)]	0.0147271	0.000486341	1	1	1	1	lcl	lcl [271-278]	lcl 1xPhospho [S276(100)]	0	2	512.675	1024.34	361122	92482.7	193002		High	Peak Found	Peak Found	High	0.0002174	0.008558	1.76	7.78
[K].DYGMLNGK.[A]	1xPhospho [Y2(100)]	8.44e-05	0.0001023	1	1	1	3	lcl	lcl [82-89]	lcl 1xPhospho [Y83(100)]	0	2	489.193	977.38	370144	264704	756592		High	High	High	High	9.29e-05	1.28e-05	1.86	17.45
[K].DYGMLNGK.[A]	1xOxidation [M4]; 1xPhospho [Y2(100)]	0.061421	0.00135961	1	1	1	1	lcl	lcl [82-89]	lcl 1xPhospho [Y83(100)]	0	2	497.191	993.375	NAN	125529	162756		Not Found	High	Peak Found	High	0.0004415	0.01024	1.21	7.95
[K].DYHELLANTEIEAVSIVLPDNMHR.[D]	1xPhospho [T9(100)]	7.02e-07	0.0001023	1	1	1	1	lcl	lcl [69-92]	lcl 1xPhospho [T77(100)]	0	3	953.791	2859.34	NAN	NAN	NAN	NoQuanValues	Not Found	Not Found	High	High	6.5e-05	1.76e-08	4.62
[K].DYPSGPSIIHALK.[E]	1xPhospho [S7(100)]	3.58e-05	0.0001023	1	1	2	6	lcl	lcl [13-25]	lcl 1xPhospho [S19(100)]	0	3	493.241	1477.71	1.40151e+06	807538	2.09645e+06		High	High	High	High	9.29e-05	4.25e-06	3.86	57.51
[K].DYSENEIR.[V]	1xPhospho [S3(100)]	0.00204428	0.000413426	1	1	1	3	lcl	lcl [73-80]	lcl 1xPhospho [S75(100)]	0	2	553.214	1105.42	2300049	1.57318e+06	4.02164e+06		High	High	High	High	0.0001084	0.0003415	2.41	15.5
[K].DYSPQEISAIILQYLK.[S]	1xPhospho [Y2(99.2)]	4.27e-10	0.0001023	1	1	1	5	lcl	lcl [83-98]	lcl 1xPhospho [Y84(99.2)]	0	2	980.987	1960.97	839197	NAN	1.38863e+06		High	High	High	High	9.29e-05	2.17e-12	4.47	106.41
[K].DYSSTFLEK.[I]	1xPhospho [S4(98.7)]	0.0366597	0.000975781	1	1	1	3	lcl	lcl [86-94]	lcl 1xPhospho [S89(98.7)]	0	2	585.245	1169.48	1.09247e+06	337484	1.19905e+06		High	High	High	High	0.0004415	0.006415	1.6	45.29
[K].DYSTFTQEIEALQAENIR.[L]	1xPhospho [T6(100)]	5.17e-07	0.0001023	1	1	4	6	lcl	lcl [42-59]	lcl 1xPhospho [T47(100)]	0	3	736.666	2207.99	174500	322383	2.16451e+06		High	High	High	High	6.5e-05	1.16e-08	6.78	94.68
[K].DYTLSEVK.[K]	1xPhospho [S5(100)]	0.00147001	0.000311993	1	1	1	2	lcl	lcl [65-72]	lcl 1xPhospho [S69(100)]	0	2	517.726	1034.44	588963	322858	719106		High	Peak Found	High	High	0.0002174	0.0006394	2.25	35.79
[K].DYYFHDYCYQEIIPR.[G]	1xCarbamidomethyl [C8]; 1xPhospho [Y3(100)]	6.28e-10	0.0001023	1	1	2	4	lcl	lcl [23-37]	lcl 1xPhospho [Y25(100)]	0	2	1081.44	2161.87	988436	340096	1.50882e+06		High	High	High	High	6.5e-05	1.43e-12	4.92	70.65
[K].EAAGETLSPEEK.[R]	1xPhospho [T6(100)]	1.68e-06	0.0001023	1	1	2	6	lcl	lcl [63-74]	lcl 1xPhospho [T68(100)]	0	2	670.785	1340.56	3931463	2.22909e+06	4.98016e+06		High	High	High	High	9.29e-05	8.47e-08	4.43	13.11
[K].EAALLADYAVQVGVNEIAEGK.[T]	1xPhospho [Y8(100)]	4.6e-10	0.0001023	1	1	1	4	lcl	lcl [149-169]	lcl 1xPhospho [Y156(100)]	0	3	747.366	2240.08	923831	534506	1.26273e+06		High	High	High	High	6.5e-05	9.46e-13	6.99	91.97
[K].EADATPKQTVTDLLK.[N]	1xPhospho [T9(100)]	2.43e-06	0.0001023	1	1	2	7	lcl	lcl [334-348]	lcl 1xPhospho [T342(100)]	1	2	855.422	1709.84	4.9238e+06	2.21889e+06	6.69897e+06		High	High	High	High	6.5e-05	9.32e-08	6.07	38.88
[K].EADIIAAEDTRNTVK.[L]	1xPhospho [T]	5.24e-07	0.0001023	1	1	2	6	lcl	lcl [39-53]		1	3	575.94	1725.81	626301	179836	708448		High	High	High	High	6.5e-05	1.19e-08	5.44	20.9
[K].EADNTSLHFR.[E]	1xPhospho [S6(100)]	0.00014344	0.0001023	1	1	1	6	lcl	lcl [12-21]	lcl 1xPhospho [S17(100)]	0	2	635.267	1269.53	2.33257e+06	1.58334e+06	3.0791e+06		High	High	High	High	6.5e-05	2.52e-05	3.41	15.84
[K].EAEAAGADYVGESEFVEK.[I]	1xPhospho [S13(100)]	4.33e-11	0.0001023	1	1	2	12	lcl	lcl [86-103]	lcl 1xPhospho [S98(100)]	0	2	990.908	1980.81	9.36293e+06	1.24588e+06	1.33811e+07		High	High	High	High	9.29e-05	1.16e-13	7.4	51.02
[K].EAEAPISGNQLAQK.[T]	1xPhospho [S7(100)]	0.00105781	0.000204637	1	1	1	1	lcl	lcl [19-32]	lcl 1xPhospho [S25(100)]	0	2	768.357	1535.71	177651	67467.8	149197		High	Peak Found	Peak Found	High	0.000166	0.0004021	2.65	25.16
[K].EAEENPEIVQEAPHSTYVK.[R]	1xPhospho [S15(99.1)]	5.95e-09	0.0001023	1	1	2	6	lcl	lcl [451-469]	lcl 1xPhospho [S465(99.1)]	0	3	750.67	2250	2269157	758890	2.55981e+06		High	High	High	High	6.5e-05	2.93e-11	7.05	32.82
[K].EAEGTEVADAK.[Q]	1xPhospho [T5(100)]	1.49e-05	0.0001023	1	1	1	4	lcl	lcl [257-267]	lcl 1xPhospho [T261(100)]	0	2	600.245	1199.48	1.72044e+06	926606	2895200		High	High	High	High	6.5e-05	1.07e-06	3.86	7.39
[K].EAENFPTSSQPAPGDFIHLFEQLK.[E]	1xPhospho [S9(96.5)]	9.29e-09	0.0001023	1	1	2	3	lcl	lcl [56-79]	lcl 1xPhospho [S64(96.5)]	0	3	928.098	2782.28	1.30915e+06	127731	1.84203e+06		High	High	High	High	6.5e-05	5.32e-11	5.36	98.4
[K].EAGACGTAAVITPIGGIQTK.[D]	1xCarbamidomethyl [C5]; 1xPhospho [T7(100)]	7.55e-05	0.0001023	1	1	1	3	lcl	lcl [278-297]	lcl 1xPhospho [T284(100)]	0	2	997.985	1994.96	NAN	109268	255519		High	High	Peak Found	High	0.0001084	2.84e-06	2.96	57.02
[K].EAGHSDNMGITADNVNLDFTK.[A]	1xPhospho [T20(100)]	1.57e-15	0.0001023	1	1	3	15	lcl	lcl [67-87]	lcl 1xPhospho [T86(100)]	0	2	1165	2328.98	2.24464e+07	5.96102e+06	3.70304e+07		High	High	High	High	9.29e-05	4.19e-19	9.97	60.96
[K].EAGHSDNMGITADNVNLDFTK.[A]	1xOxidation [M8]; 1xPhospho [T20(100)]	3.43e-12	0.0001023	1	1	3	25	lcl	lcl [67-87]	lcl 1xPhospho [T86(100)]	0	2	1172.99	2344.98	1.52544e+07	6.50552e+06	1.73224e+07		High	High	High	High	6.5e-05	1.89e-15	7.98	51.91
[K].EAGKVESLSGLR.[V]	1xPhospho [S9(100)]	0.000435072	0.000204637	1	1	2	6	lcl	lcl [710-721]	lcl 1xPhospho [S718(100)]	1	2	663.327	1325.65	882521	576188	1.5289e+06		High	High	High	High	6.5e-05	0.0001094	3.46	21.43
[K].EAIEGLTEVLK.[K]	1xPhospho [T7(100)]	0.000569283	0.000204637	1	1	1	2	lcl	lcl [72-82]	lcl 1xPhospho [T78(100)]	0	2	641.322	1281.63	274799	163914	339520		High	High	Peak Found	High	0.0001084	5.11e-05	2.6	72.43
[K].EAIISPGSR.[S]	1xPhospho [S8(100)]	0.000100771	0.0001023	1	1	1	18	lcl	lcl [26-34]	lcl 1xPhospho [S33(100)]	0	2	505.239	1009.47	8.55792e+08	3.88447e+08	8.4059e+08		High	High	High	High	9.29e-05	1.61e-05	3.28	17.07
[K].EAILQELTNVH.[-]	1xPhospho [T8(100)]	0.000111569	0.0001023	1	1	1	2	lcl	lcl [115-125]	lcl 1xPhospho [T122(100)]	0	2	673.82	1346.64	NAN	516661	NAN		High	High	Not Found	High	0.0001084	4.91e-06	3.34	58.58
[K].EAILSEER.[H]	1xPhospho [S5(100)]	0.00299241	0.000486341	1	1	1	1	lcl	lcl [142-149]	lcl 1xPhospho [S146(100)]	0	2	513.728	1026.45	261617	116798	331465		High	Peak Found	Peak Found	High	0.0002174	0.00169	2.09	19.52
[K].EAINALVESWVNENEPEYDFESFHGVAHK.[V]	1xPhospho [S9(100)]	8.45e-09	0.0001023	1	1	1	4	lcl	lcl [155-183]	lcl 1xPhospho [S163(100)]	0	4	860.883	3440.51	485234	NAN	1.1577e+06		High	Not Found	High	High	6.5e-05	4.69e-11	6.81	91.8
[K].EAISGNAPIYK.[A]	1xPhospho [S4(100)]	8.14e-05	0.0001023	1	1	1	3	lcl	lcl [262-272]	lcl 1xPhospho [S265(100)]	0	2	621.792	1242.58	5.61061e+06	2.48632e+06	5251751		High	High	High	High	0.0001084	8.29e-06	3.54	27.11
[K].EAITQLFK.[N]	1xPhospho [T4(100)]	0.0083335	0.000486341	1	1	1	1	lcl	lcl [510-517]	lcl 1xPhospho [T513(100)]	0	2	515.255	1029.5	159647	81008.1	129247		High	Peak Found	Peak Found	High	0.0002174	0.005194	1.58	70.83
[K].EALETEGPVVVDIPIDYR.[D]	1xPhospho [T5(100)]	3.92e-05	0.0001023	1	1	1	4	lcl	lcl [533-550]	lcl 1xPhospho [T537(100)]	0	2	1048	2095	NAN	NAN	NAN	NoQuanValues	High	High	High	High	6.5e-05	3.9e-06	3.69
[K].EALGYYEEVFGATNISRLPVSEEQSEMFGLAK.[E]	1xPhospho [S16(100)]	1.3e-09	0.0001023	1	1	2	2	lcl	lcl [15-46]	lcl 1xPhospho [S30(100)]	1	3	1215.56	3644.69	NAN	NAN	278880		High	Not Found	High	High	6.5e-05	3.81e-12	8.08	97.69
[K].EALLASTLVSEIGK.[A]	1xPhospho [S10(100)]	8.43e-06	0.0001023	1	1	1	1	lcl	lcl [111-124]	lcl 1xPhospho [S120(100)]	0	2	755.892	1510.78	418680	174129	703671		Peak Found	High	Peak Found	High	0.0001084	1.4e-07	3.6	85.49
[K].EALTSVPEVK.[I]	1xPhospho [S5(99.1)]	0.000110098	0.0001023	1	1	1	3	lcl	lcl [194-203]	lcl 1xPhospho [S198(99.1)]	0	2	576.781	1152.55	938404	489425	878961		High	High	High	High	6.5e-05	1.59e-05	3.46	36.89
[K].EALYAVDAFK.[G]	1xPhospho [Y4(100)]	0.000287139	0.0001023	1	1	1	2	lcl	lcl [77-86]	lcl 1xPhospho [Y80(100)]	0	2	603.776	1206.54	988855	370373	1.11065e+06		Peak Found	High	High	High	6.5e-05	6e-05	2.28	52.25
[K].EAMLAQIPLGAYGTTEDIANAVLFLASDASK.[Y]	1xOxidation [M3]; 1xPhospho [Y/T/S]	0.000944837	0.000204637	1	1	1	1	lcl	lcl [202-232]		0	3	1092.87	3276.57	NAN	NAN	NAN	NoQuanValues	High	Not Found	Not Found	High	0.000166	0.0003423	2.48
[K].EANIDALAAALGSVHGPYHGEPVLGFDEMK.[E]	1xOxidation [M29]; 1xPhospho [Y18(100)]	1.67e-11	0.0001023	1	1	3	10	lcl	lcl [166-195]	lcl 1xPhospho [Y183(100)]	0	3	1068.83	3204.47	2.05438e+06	292169	2.25311e+06		High	High	High	High	9.29e-05	3.45e-14	6.62	85.16
[K].EANIDALAAALGSVHGPYHGEPVLGFDEMK.[E]	1xPhospho [S13(100)]	1.52e-13	0.0001023	1	1	2	9	lcl	lcl [166-195]	lcl 1xPhospho [S178(100)]	0	4	797.876	3188.48	3.61246e+06	208986	5.413e+06		High	High	High	High	6.5e-05	4.78e-16	10.55	89.17
[K].EANMVIGDRLSNGTYTEENK.[R]	1xPhospho [S/T/Y]	0.00439592	0.000486341	1	1	1	1	lcl	lcl [108-127]		1	3	774.341	2321.01	NAN	NAN	NAN	NoQuanValues	Not Found	Not Found	High	High	0.0001807	0.002985	2.89
[K].EAQGFKPSIR.[F]	1xPhospho [S8(100)]	0.275547	0.00572973	1	1	1	1	lcl	lcl [149-158]	lcl 1xPhospho [S156(100)]	0	2	606.792	1212.58	NAN	NAN	NAN	NoQuanValues	Not Found	Not Found	High	High	0.001605	0.102	1.98
[K].EAQVESLCQFEVGDVNK.[S]	1xCarbamidomethyl [C8]; 1xPhospho [S6(100)]	8.2e-06	0.0001023	1	1	1	1	lcl	lcl [98-114]	lcl 1xPhospho [S103(100)]	0	2	1016.44	2031.87	NAN	NAN	NAN	NoQuanValues	Not Found	Not Found	High	High	6.5e-05	4.77e-07	2.95
[K].EASETSGSFNSAFYR.[I]	1xPhospho [S6(100)]	1.1e-05	0.0001023	1	1	1	2	lcl	lcl [226-240]	lcl 1xPhospho [S231(100)]	0	2	866.849	1732.69	NAN	NAN	NAN	NoQuanValues	High	Not Found	High	High	6.5e-05	7.1e-07	2.93
[K].EASGFYDK.[M]	1xPhospho [S3(100)]	0.0326524	0.000975781	1	1	1	3	lcl	lcl [164-171]	lcl 1xPhospho [S166(100)]	0	2	498.689	996.371	2239279	1232661	2.67219e+06		High	High	High	High	0.0004037	0.01873	2.12	14.4
[K].EASVLELNDLVK.[A]	1xPhospho [S3(100)]	1.55e-05	0.0001023	1	1	1	2	lcl	lcl [14-25]	lcl 1xPhospho [S16(100)]	0	2	705.351	1409.69	881802	283111	682406		High	Peak Found	High	High	9.29e-05	1.44e-06	3.93	74.45
[K].EAVEQVFDSR.[L]	1xPhospho [S9(100)]	0.000362351	0.0001023	1	1	1	1	lcl	lcl [63-72]	lcl 1xPhospho [S71(100)]	0	2	630.273	1259.53	357618	NAN	288403		High	Not Found	Peak Found	High	9.29e-05	8.8e-05	3.13	31.71
[K].EAVEQVFDSRLEISMEEAHK.[L]	1xOxidation [M15]; 1xPhospho [S9(100)]	6.83e-07	0.0001023	1	1	1	7	lcl	lcl [63-82]	lcl 1xPhospho [S71(100)]	1	3	815.034	2443.08	2776974	1.33594e+06	3.579e+06		High	High	High	High	9.29e-05	2.68e-08	5.97	49.98
[K].EAVEQVFDSRLEISMEEAHK.[L]	1xPhospho [S9(100)]	4.45e-07	0.0001023	1	1	1	5	lcl	lcl [63-82]	lcl 1xPhospho [S71(100)]	1	3	809.702	2427.09	7.86637e+06	2.09307e+06	8994580		High	High	High	High	0.0001084	5.39e-09	6.39	61.78
[K].EAVFPLLTKILDANTDLSVQVHPNDEYAK.[V]	3xPhospho [T8(100); T15(100); S18(100)]	0.0405548	0.00107076	1	1	1	1	lcl	lcl [76-104]	lcl 3xPhospho [T83(100); T90(100); S93(100)]	1	3	1160.86	3480.58	NAN	NAN	NAN	NoQuanValues	High	Not Found	Not Found	High	0.0003517	0.01884	1.37
[K].EAVNLEHYQK.[L]	1xPhospho [Y8(100)]	0.000922286	0.000204637	1	1	1	1	lcl	lcl [54-63]	lcl 1xPhospho [Y61(100)]	0	2	655.792	1310.58	NAN	NAN	NAN	NoQuanValues	Not Found	Not Found	High	High	6.5e-05	0.0003365	2.09
[K].EAVQAVITAPSRELATQIYNEIR.[K]	1xPhospho [S11(97.7)]	0.000112063	0.0001023	1	1	1	1	lcl	lcl [72-94]	lcl 1xPhospho [S82(97.7)]	1	3	884.783	2652.34	NAN	NAN	NAN	NoQuanValues	High	Not Found	Not Found	High	9.29e-05	1.85e-05	4.55
[K].EAYPTSELK.[D]	1xPhospho [T5(99.5)]	0.000119213	0.0001023	1	1	3	9	lcl	lcl [280-288]	lcl 1xPhospho [T284(99.5)]	0	2	559.244	1117.48	1.37147e+07	8.86126e+06	1.65049e+07		High	High	High	High	6.5e-05	1.77e-05	2.4	20.6
[K].ECFDTLVSSAIYDVK.[N]	1xCarbamidomethyl [C2]; 1xPhospho [S9(100)]	4.64e-08	0.0001023	1	1	3	7	lcl	lcl [13-27]	lcl 1xPhospho [S21(100)]	0	2	913.9	1826.79	2.71309e+06	880291	3.83318e+06		High	High	High	High	0.0001084	7.96e-10	5.24	86.12
[K].EDAELYAELK.[G]	1xPhospho [Y6(100)]	1e-05	0.0001023	1	1	1	4	lcl	lcl [329-338]	lcl 1xPhospho [Y334(100)]	0	2	630.774	1260.54	723721	341636	919635		High	High	High	High	6.5e-05	6.23e-07	3.39	38.16
[K].EDAISALR.[E]	1xPhospho [S5(100)]	0.000155233	0.0001023	1	1	1	2	lcl	lcl [124-131]	lcl 1xPhospho [S128(100)]	0	2	477.718	954.429	2303055	770762	2.16073e+06		High	High	Peak Found	High	9.29e-05	2.83e-05	3.24	32.85
[K].EDAISALREQVGSLSVLIASK.[V]	1xPhospho [S5(100)]	7.82e-08	0.0001023	1	1	1	3	lcl	lcl [124-144]	lcl 1xPhospho [S128(100)]	1	3	756.061	2266.17	NAN	29934.6	NAN		High	High	High	High	9.29e-05	1.68e-09	5.47	103.1
[K].EDAPAENGDTVILDFEGFK.[D]	1xPhospho [T10(100)]	0.00490498	0.000486341	1	1	1	1	lcl	lcl [156-174]	lcl 1xPhospho [T165(100)]	0	2	1073.96	2146.92	NAN	NAN	282301		Not Found	Not Found	High	High	0.0001807	0.0034	1.61	90.23
[K].EDCFENFSTR.[A]	1xCarbamidomethyl [C3]; 1xPhospho [S8(100)]	1.13e-05	0.0001023	1	1	1	2	lcl	lcl [155-164]	lcl 1xPhospho [S162(100)]	0	2	692.747	1384.49	1.44993e+06	530853	1.59943e+06		High	Peak Found	High	High	9.29e-05	9.74e-07	3.62	33.26
[K].EDDLEEIISSHPK.[I]	1xPhospho [S]	3.47e-05	0.0001023	1	1	1	3	lcl	lcl [8-20]		0	3	531.234	1591.69	NAN	78298.9	255492		High	Peak Found	High	High	6.5e-05	3.32e-06	3.62	46.36
[K].EDEIYRIDHYLGK.[E]	1xPhospho [Y10(100)]	1.15e-05	0.0001023	1	1	1	2	lcl	lcl [173-185]	lcl 1xPhospho [Y182(100)]	1	3	577.597	1730.78	605546	472776	1.04514e+06		Peak Found	High	High	High	0.0001084	2.27e-07	4.35	50.69
[K].EDEVELSK.[S]	1xPhospho [S7(100)]	0.000218082	0.0001023	1	1	1	2	lcl	lcl [103-110]	lcl 1xPhospho [S109(100)]	0	2	514.712	1028.42	1.49523e+06	618382	1.95819e+06		High	Peak Found	High	High	9.29e-05	4.43e-05	3.56	13.03
[K].EDFRPVSLR.[R]	1xPhospho [S7(100)]	0.294487	0.00628856	1	1	1	1	lcl	lcl [116-124]	lcl 1xPhospho [S122(100)]	0	2	599.785	1198.56	299065	95094	282950		Peak Found	Peak Found	High	High	0.001823	0.1091	1.47	29.64
[K].EDICWHYIGSLQTR.[K]	1xCarbamidomethyl [C4]; 1xPhospho [S/T/Y]	8.07e-05	0.0001023	1	1	1	1	lcl	lcl [72-85]		0	3	619.938	1857.8	NAN	NAN	NAN	NoQuanValues	High	Not Found	Not Found	High	9.29e-05	1.21e-05	4.44
[K].EDICWHYIGSLQTRK.[V]	1xCarbamidomethyl [C4]; 1xPhospho [T13(100)]	1.75e-05	0.0001023	1	1	1	2	lcl	lcl [72-86]	lcl 1xPhospho [T84(100)]	1	3	662.637	1985.89	1339221	821417	1227344		High	High	Peak Found	High	0.0001084	3.8e-07	6.24	45.25
[K].EDIGSLEGQAALK.[Q]	1xPhospho [S5(100)]	3.53e-06	0.0001023	1	1	1	3	lcl	lcl [265-277]	lcl 1xPhospho [S269(100)]	0	2	705.829	1410.65	1.95476e+06	636941	2.53794e+06		High	High	High	High	9.29e-05	2.19e-07	4.07	47.46
[K].EDIMDSLYK.[A]	1xPhospho [S6(100)]	0.00910051	0.000486341	1	1	1	1	lcl	lcl [159-167]	lcl 1xPhospho [S164(100)]	0	2	597.245	1193.48	134224	45860.1	256238		Peak Found	Peak Found	High	High	0.0002331	0.006391	1.81	52.89
[K].EDISVLAVK.[N]	1xPhospho [S4(100)]	0.00503766	0.000486341	1	1	1	3	lcl	lcl [163-171]	lcl 1xPhospho [S166(100)]	0	2	527.265	1053.52	1743164	519195	1.97921e+06		High	High	High	High	0.0002795	0.001152	1.75	55.13
[K].EDIYISTTSACSSK.[Q]	1xCarbamidomethyl [C11]; 1xPhospho [S/Y/T]	1.19e-05	0.0001023	1	1	1	3	lcl	lcl [312-325]		0	2	821.34	1641.67	NAN	NAN	NAN	NoQuanValues	High	High	High	High	6.5e-05	7.88e-07	3.21
[K].EDLVSLTLSGK.[D]	1xPhospho [S9(100)]	8.74e-06	0.0001023	1	1	2	5	lcl	lcl [458-468]	lcl 1xPhospho [S466(100)]	0	2	621.305	1241.6	61904659	31160678	67212558		High	High	High	High	9.29e-05	6.97e-07	3.73	69.25
[K].EDQKSEQIQMSFEENKPVK.[E]	1xPhospho [S5(100)]	1.15e-06	0.0001023	1	1	1	3	lcl	lcl [343-361]	lcl 1xPhospho [S347(100)]	1	3	792.026	2374.06	145352	99575.6	244269		High	High	High	High	6.5e-05	3.42e-08	4.61	27.18
[K].EDTFIAGHSMGGYGAFK.[V]	1xOxidation [M10]; 2xPhospho [T3(100); S9(100)]	5.18e-06	0.0001023	1	1	1	3	lcl	lcl [112-128]	lcl 2xPhospho [T114(100); S120(100)]	0	2	982.37	1963.73	666946	183894	784450		High	High	High	High	9.29e-05	3.57e-07	4.36	55.57
[K].EDTFIAGHSMGGYGAFK.[V]	2xPhospho [T3(100); S9(100)]	2.56e-06	0.0001023	1	1	1	8	lcl	lcl [112-128]	lcl 2xPhospho [T114(100); S120(100)]	0	2	974.372	1947.74	1.94218e+06	208448	2.0272e+06		High	High	High	High	6.5e-05	9.95e-08	5.7	67.68
[K].EDTFIAGHSMGGYGAFK.[V]	1xOxidation [M10]; 1xPhospho [S9(100)]	3.22e-07	0.0001023	1	1	1	6	lcl	lcl [112-128]	lcl 1xPhospho [S120(100)]	0	3	628.594	1883.77	469501	277392	544778		High	High	High	High	6.5e-05	6.18e-09	4.49	41.41
[K].EDTFIAGHSMGGYGAFK.[V]	1xPhospho [S9(100)]	7.87e-09	0.0001023	1	1	1	4	lcl	lcl [112-128]	lcl 1xPhospho [S120(100)]	0	2	934.39	1867.77	829198	176647	1.42482e+06		High	High	High	High	9.29e-05	8.93e-11	4.72	53.74
[K].EDTIVTVK.[G]	1xPhospho [T6(100)]	8.18e-05	0.0001023	1	1	1	3	lcl	lcl [103-110]	lcl 1xPhospho [T108(100)]	0	2	492.736	984.465	1.11093e+06	615193	1313362		High	High	High	High	6.5e-05	1.06e-05	3.4	21.37
[K].EEDLSLYHTANK.[L]	1xPhospho [S5(100)]	2.78e-06	0.0001023	1	1	2	8	lcl	lcl [223-234]	lcl 1xPhospho [S227(100)]	0	2	750.325	1499.64	789111	303826	862301		High	High	High	High	9.29e-05	1.61e-07	4.25	21.52
[K].EEEEEYPDDTVK.[F]	1xPhospho [T10(100)]	0.00255095	0.000413426	1	1	1	2	lcl	lcl [166-177]	lcl 1xPhospho [T175(100)]	0	2	781.795	1562.58	NAN	NAN	NAN	NoQuanValues	High	Not Found	High	High	0.0001269	0.001488	2.59
[K].EEFATWAK.[N]	1xPhospho [T5(100)]	0.00162167	0.000311993	1	1	1	1	lcl	lcl [138-145]	lcl 1xPhospho [T142(100)]	0	2	531.22	1061.43	NAN	NAN	NAN	NoQuanValues	High	Not Found	Not Found	High	0.0002174	0.000734	2.16
[K].EEGGRHTPFFNNYRPQFYFR.[T]	1xPhospho [T7(100)]	0.000250367	0.0001023	1	1	1	8	lcl	lcl [316-335]	lcl 1xPhospho [T322(100)]	1	4	661.299	2642.17	1.15735e+07	2.29434e+06	2.12932e+07		High	High	High	High	6.5e-05	4.94e-05	4.62	55.64
[K].EEIDIPASK.[V]	1xPhospho [S8(100)]	0.00010769	0.0001023	1	1	1	8	lcl	lcl [68-76]	lcl 1xPhospho [S75(100)]	0	2	541.244	1081.48	14762438	6390545	20352692		High	High	High	High	0.0001084	1.55e-05	3.09	24.87
[K].EEIHQPIEES.[-]	1xPhospho [S10(100)]	2.4e-05	0.0001023	1	1	1	3	lcl	lcl [261-270]	lcl 1xPhospho [S270(100)]	0	2	645.766	1290.52	779933	357162	1.27169e+06		High	High	High	High	6.5e-05	2.02e-06	3.77	19.89
[K].EEILESYK.[A]	1xPhospho [S6(100)]	0.000102572	0.0001023	1	1	1	3	lcl	lcl [274-281]	lcl 1xPhospho [S279(100)]	0	2	545.739	1090.47	445586	193983	543346		High	High	High	High	6.5e-05	1.44e-05	3.1	28.71
[K].EEIPLLGISGTTDAAEFTK.[A]	1xPhospho [S9(100)]	3.56e-08	0.0001023	1	1	1	4	lcl	lcl [316-334]	lcl 1xPhospho [S324(100)]	0	2	1036.49	2071.98	NAN	NAN	NAN	NoQuanValues	High	High	High	High	6.5e-05	3.22e-10	5.25
[K].EELQETAVK.[F]	1xPhospho [T6(100)]	9.47e-05	0.0001023	1	1	1	3	lcl	lcl [441-449]	lcl 1xPhospho [T446(100)]	0	2	563.755	1126.5	1050331	690149	1.04737e+06		High	High	High	High	9.29e-05	1.48e-05	3.37	12.17
[K].EERASYQLDGLLPPIIETIEQQAVR.[I]	1xPhospho [S5(100)]	3.3e-05	0.0001023	1	1	1	2	lcl	lcl [24-48]	lcl 1xPhospho [S28(100)]	1	3	983.495	2948.48	305334	NAN	NAN		High	Not Found	High	High	9.29e-05	3.83e-06	4.36	105.41
[K].EERSYYNLEK.[L]	1xPhospho [S4(100)]	0.000176234	0.0001023	1	1	1	3	lcl	lcl [93-102]	lcl 1xPhospho [S96(100)]	1	2	705.801	1410.59	1.33213e+06	726636	1.93995e+06		High	High	High	High	0.0001084	1.68e-05	3.95	13.42
[K].EETLSTVQLDFLLPER.[F]	1xPhospho [T3(100)]	2.92e-07	0.0001023	1	1	2	8	lcl	lcl [481-496]	lcl 1xPhospho [T483(100)]	0	2	985.48	1969.95	5617805	808445	6.58822e+06		High	High	High	High	0.0001084	3.89e-09	4.1	96.93
[K].EETRKRPFTATDVPSPVYAFNK.[R]	1xPhospho [T/S/Y]	0.000315292	0.0001023	1	1	2	3	lcl	lcl [125-146]		2	4	659.074	2633.28	320124	446892	620896		High	High	High	High	0.0001084	2.13e-05	4.11	44.35
[K].EEVDLDGLNYLAGETVDFVNTK.[A]	1xPhospho [T21(100)]	1.21e-09	0.0001023	1	1	2	6	lcl	lcl [343-364]	lcl 1xPhospho [T363(100)]	0	3	841.049	2521.14	2.33704e+06	341812	3.39766e+06		High	High	High	High	6.5e-05	3.44e-12	8.05	93.06
[K].EEVITSVSAK.[V]	1xPhospho [S/T]	0.393344	0.00945318	1	1	1	2	lcl	lcl [116-125]		0	2	571.771	1142.53	NAN	153784	NAN		Not Found	High	Not Found	High	0.003118	0.06802	1.48	77.12
[K].EEVSEGTVVFVSSSPK.[L]	1xPhospho [S/T]	3.57e-07	0.0001023	1	1	2	6	lcl	lcl [17-32]		0	2	880.902	1760.8	753099	232594	1.03897e+06		High	High	High	High	9.29e-05	1.17e-08	3.95	52.16
[K].EEVSEGTVVFVSSSPKLEDNSDPVFK.[V]	1xPhospho [S/T]	3.17e-05	0.0001023	1	1	1	2	lcl	lcl [17-42]		1	3	969.118	2905.34	NAN	NAN	NAN	NoQuanValues	High	Not Found	High	High	6.5e-05	2.94e-06	3.8
[K].EEVTEQLVNQNLSNLYEFMTQHK.[K]	1xOxidation [M19]; 1xPhospho [S13(100)]	7.25e-08	0.0001023	1	1	1	1	lcl	lcl [43-65]	lcl 1xPhospho [S55(100)]	0	3	964.104	2890.3	NAN	NAN	NAN	NoQuanValues	High	Not Found	Not Found	High	9.29e-05	1.53e-09	6.43
[K].EEVTEQLVNQNLSNLYEFMTQHK.[K]	1xPhospho [S13(100)]	1.11e-10	0.0001023	1	1	1	5	lcl	lcl [43-65]	lcl 1xPhospho [S55(100)]	0	4	719.333	2874.3	NAN	NAN	4.40608e+06		High	Not Found	High	High	6.5e-05	1.4e-13	10.11	95.91
[K].EEYDTLIESFRVK.[E]	1xPhospho [S9(100)]	4.05e-06	0.0001023	1	1	1	3	lcl	lcl [16-28]	lcl 1xPhospho [S24(100)]	1	3	570.267	1708.78	1.36649e+06	649697	2029239		High	High	High	High	0.0001084	9.27e-08	5.15	61.85
[K].EFEPGVSTADIAASISPGLK.[K]	1xPhospho [S16(100)]	2.11e-09	0.0001023	1	1	1	6	lcl	lcl [12-31]	lcl 1xPhospho [S27(100)]	0	2	1034.99	2068.98	2269516	768555	2.63867e+06		High	High	High	High	6.5e-05	7.28e-12	6.5	78.08
[K].EFFGSSQLSQFMDQTNPLGELTHK.[R]	1xOxidation [M12]; 1xPhospho [T15(100)]	8.96e-08	0.0001023	1	1	2	3	lcl	lcl [461-484]	lcl 1xPhospho [T475(100)]	0	3	946.422	2837.25	200965	130508	428197		High	High	High	High	6.5e-05	1.11e-09	6.27	85.44
[K].EFFGSSQLSQFMDQTNPLGELTHK.[R]	1xPhospho [S/T]	1.45e-08	0.0001023	1	1	3	4	lcl	lcl [461-484]		0	3	941.092	2821.25	391305	21863.9	NAN		High	Peak Found	High	High	9.29e-05	1.96e-10	6.28	98.18
[K].EFGGTISTLTELEK.[S]	1xPhospho [T8(99)]	1.82e-07	0.0001023	1	1	4	8	lcl	lcl [440-453]	lcl 1xPhospho [T447(99)]	0	2	802.876	1604.75	6.51642e+06	1.94006e+06	7033025		High	High	High	High	6.5e-05	2.87e-09	4.76	68.8
[K].EFGGTISTLTELEKSELQEMCAEMNR.[S]	1xCarbamidomethyl [C21]; 1xPhospho [S15(100)]	7.69e-05	0.0001023	1	1	1	1	lcl	lcl [440-465]	lcl 1xPhospho [S454(100)]	1	3	1028.45	3083.34	NAN	NAN	NAN	NoQuanValues	Not Found	Not Found	High	High	6.5e-05	9.71e-06	4.7
[K].EFGITDTEILEAIR.[L]	1xPhospho [T7(100)]	3.12e-05	0.0001023	1	1	1	1	lcl	lcl [94-107]	lcl 1xPhospho [T100(100)]	0	2	843.903	1686.8	NAN	76873.4	462642		Not Found	High	Peak Found	High	0.0001084	8.42e-07	2.78	99.27
[K].EFGSENASVYTSYIELLQDK.[S]	1xPhospho [T11(100)]	1.16e-08	0.0001023	1	1	3	7	lcl	lcl [47-66]	lcl 1xPhospho [T57(100)]	0	2	1187.03	2373.05	2.00389e+06	162050	4557990		High	High	High	High	9.29e-05	1.48e-10	5.46	95.01
[K].EFGSRDENEELIIR.[Q]	1xPhospho [S4(100)]	0.00352017	0.000486341	1	1	1	3	lcl	lcl [153-166]	lcl 1xPhospho [S156(100)]	1	2	893.904	1786.8	1.38221e+06	406692	1.5063e+06		High	High	High	High	0.0001807	0.002279	3.11	43.69
[K].EFIGSEGDMLGIDHFGASAPAK.[D]	1xPhospho [S5(100)]	4.79e-07	0.0001023	1	1	1	1	lcl	lcl [622-643]	lcl 1xPhospho [S626(100)]	0	3	777.011	2329.02	NAN	NAN	NAN	NoQuanValues	Not Found	Not Found	High	High	6.5e-05	1.05e-08	4.93
[K].EFILPDEINNSILAQYANTTR.[E]	1xPhospho [S11(100)]	8.9e-06	0.0001023	1	1	1	3	lcl	lcl [172-192]	lcl 1xPhospho [S182(100)]	0	3	834.734	2502.19	NAN	203736	1.02385e+06		High	High	High	High	0.0001084	2.11e-07	4.12	95.48
[K].EFKNTFVPSEEK.[-]	1xPhospho [T5(100)]	1.45e-06	0.0001023	1	1	1	6	lcl	lcl [493-504]	lcl 1xPhospho [T497(100)]	1	2	767.845	1534.68	789454	520738	1.12031e+06		High	High	High	High	6.5e-05	4.64e-08	3.65	23.24
[K].EFLENASVEEAPYTKPK.[T]	1xPhospho [T14(100)]	7.83e-09	0.0001023	1	1	1	20	lcl	lcl [77-93]	lcl 1xPhospho [T90(100)]	0	3	677.98	2031.93	4.45192e+07	2.0929e+07	6.37009e+07		High	High	High	High	6.5e-05	4.23e-11	5.7	40.36
[K].EFNPEITINIEGNEINVSRPTDNK.[N]	1xPhospho [S18(100)]	4.21e-10	0.0001023	1	1	2	3	lcl	lcl [36-59]	lcl 1xPhospho [S53(100)]	0	3	941.781	2823.32	1.91798e+06	NAN	3.968e+06		High	Not Found	High	High	9.29e-05	2.13e-12	6.13	73.72
[K].EFNQTLDDLLANPFGSDGESAASIVNNETDAAPR.[L]	1xPhospho [T29(100)]	3.83e-09	0.0001023	1	1	4	8	lcl	lcl [21-54]	lcl 1xPhospho [T49(100)]	0	3	1220.21	3658.62	1.23237e+06	26926	2.66496e+06		High	High	High	High	6.5e-05	1.62e-11	8.41	101.46
[K].EFNVNTMLSK.[D]	1xOxidation [M7]; 1xPhospho [S9(100)]	0.000111569	0.0001023	1	1	3	5	lcl	lcl [143-152]	lcl 1xPhospho [S151(100)]	0	2	639.775	1278.54	3.72658e+06	2.42837e+06	3.43852e+06		High	High	High	High	6.5e-05	1.62e-05	3.54	32.37
[K].EFNVNTMLSK.[D]	1xPhospho [S9(100)]	1.1e-05	0.0001023	1	1	2	5	lcl	lcl [143-152]	lcl 1xPhospho [S151(100)]	0	2	631.778	1262.55	7.90874e+06	2.50402e+06	1.12243e+07		High	High	High	High	6.5e-05	7.08e-07	4.07	51.51
[K].EFPFSDPNVK.[K]	1xPhospho [S5(100)]	0.00490498	0.000486341	1	1	1	3	lcl	lcl [89-98]	lcl 1xPhospho [S93(100)]	0	2	630.27	1259.53	472458	223532	735324		High	High	High	High	0.0002795	0.0009971	1.8	59.27
[K].EFSGFVANDNITLQLK.[Q]	1xPhospho [S3(100)]	6.22e-08	0.0001023	1	1	1	3	lcl	lcl [13-28]	lcl 1xPhospho [S15(100)]	0	2	938.449	1875.89	796825	80233.9	1.03726e+06		High	High	High	High	6.5e-05	9.95e-10	4.83	86.34
[K].EFSNDAPFHTVSADSIPADEMGLDIGQATIDLFTK.[E]	1xPhospho [S/T]	8.82e-06	0.0001023	1	1	1	2	lcl	lcl [273-307]		0	4	958.937	3832.73	897344	NAN	2259631		High	Not Found	High	High	6.5e-05	5.24e-07	6.12	105.36
[K].EFSNDAPFHTVSADSIPADEMGLDIGQATIDLFTK.[E]	1xOxidation [M21]; 1xPhospho [S3(96.3)]	0.000987661	0.000204637	1	1	1	2	lcl	lcl [273-307]	lcl 1xPhospho [S275(96.3)]	0	4	962.934	3848.72	NAN	NAN	NAN	NoQuanValues	High	Not Found	High	High	0.000166	0.000365	4.11
[K].EFTPQIMPVK.[G]	1xPhospho [T3(100)]	0.0126515	0.000486341	1	1	1	1	lcl	lcl [183-192]	lcl 1xPhospho [T185(100)]	0	2	635.301	1269.59	360022	137501	403983		Peak Found	High	Peak Found	High	0.0002795	0.002472	1.89	60.43
[K].EFTPQIMPVK.[G]	1xOxidation [M7]; 1xPhospho [T3(100)]	0.0438446	0.00107076	1	1	1	1	lcl	lcl [183-192]	lcl 1xPhospho [T185(100)]	0	2	643.3	1285.59	248731	108183	612373		Peak Found	High	Peak Found	High	0.0004415	0.007552	1.43	45.51
[K].EFVDLIVSNVTENGSK.[F]	1xPhospho [S15(100)]	5.39e-09	0.0001023	1	1	2	8	lcl	lcl [47-62]	lcl 1xPhospho [S61(100)]	0	2	915.931	1830.85	2.80081e+06	487876	3.30231e+06		High	High	High	High	6.5e-05	2.57e-11	6.06	80.68
[K].EGACFISITSEDPDLLNGVDSNK.[I]	1xCarbamidomethyl [C4]; 1xPhospho [S21(100)]	0.000999683	0.000204637	1	1	1	1	lcl	lcl [94-116]	lcl 1xPhospho [S114(100)]	0	3	854.374	2561.11	767184	108015	811822		Peak Found	High	Peak Found	High	0.0001084	0.0001201	3.28	86.16
[K].EGANIFFNYNGSPEAAEETAK.[L]	1xPhospho [S12(100)]	6.43e-11	0.0001023	1	1	1	6	lcl	lcl [28-48]	lcl 1xPhospho [S39(100)]	0	2	1170	2338.99	1.48139e+06	789847	NAN		High	High	High	High	6.5e-05	1.91e-13	7.06	69.03
[K].EGDTLIGIPSSGIHSNGYSLVR.[K]	1xPhospho [S/T/Y]	6.27e-07	0.0001023	1	1	1	2	lcl	lcl [175-196]		0	3	784.713	2352.12	1.15853e+06	394073	NAN		High	Peak Found	Not Found	High	9.29e-05	2.4e-08	6.34	69.03
[K].EGDTLIGIPSSGIHSNGYSLVRK.[I]	1xPhospho [S/T/Y]	7.71e-07	0.0001023	1	1	1	3	lcl	lcl [175-197]		1	3	827.411	2480.22	617608	439747	921564		High	High	High	High	0.0001084	5.31e-09	6.25	56.81
[K].EGDVIEGTVQR.[L]	1xPhospho [T8(100)]	2.34e-06	0.0001023	1	1	1	3	lcl	lcl [245-255]	lcl 1xPhospho [T252(100)]	0	2	641.788	1282.57	1.83573e+06	1.31577e+06	2.28182e+06		High	High	High	High	6.5e-05	8.83e-08	3.94	16.79
[K].EGEEVTIQTPAGDMSVK.[I]	1xPhospho [T/S]	0.00314641	0.000486341	1	1	2	2	lcl	lcl [137-153]		0	2	935.912	1870.81	NAN	NAN	NAN	NoQuanValues	High	Not Found	High	High	0.0002174	0.001806	2.05
[K].EGEFTGIMGPSGAGK.[S]	1xOxidation [M8]; 1xPhospho [S11(100)]	3.42e-05	0.0001023	1	1	1	2	lcl	lcl [33-47]	lcl 1xPhospho [S43(100)]	0	2	767.319	1533.63	557567	228670	851917		High	High	Peak Found	High	0.0001084	9.55e-07	3.12	32.91
[K].EGEFTGIMGPSGAGK.[S]	1xPhospho [S11(100)]	1.8e-07	0.0001023	1	1	1	3	lcl	lcl [33-47]	lcl 1xPhospho [S43(100)]	0	2	759.321	1517.63	1.22616e+06	NAN	2.09212e+06		High	High	High	High	9.29e-05	4.88e-09	5.13	46.39
[K].EGEMEVGMGIHGEPGIKRTSIEPADK.[V]	1xPhospho [T19(98.3)]	1.38e-07	0.0001023	1	1	2	4	lcl	lcl [208-233]	lcl 1xPhospho [T226(98.3)]	2	3	949.773	2847.31	1.82381e+06	969688	5.69916e+06		High	High	High	High	6.5e-05	1.98e-09	6.62	36.89
[K].EGEMEVGMGIHGEPGIKRTSIEPADK.[V]	1xOxidation [M]; 1xPhospho [T/S]	1.59e-06	0.0001023	1	1	2	6	lcl	lcl [208-233]		2	4	716.582	2863.3	1.551e+06	953627	2.47796e+06		High	High	High	High	6.5e-05	5.29e-08	6.28	29.27
[K].EGEMEVGMGIHGEPGIKRTSIEPADK.[V]	2xOxidation [M4; M8]; 1xPhospho [T19(97.7)]	0.0040544	0.000486341	1	1	2	2	lcl	lcl [208-233]	lcl 1xPhospho [T226(97.7)]	2	4	720.58	2879.3	642845	761170	1.04164e+06		Peak Found	Peak Found	High	High	0.0001807	0.002713	3.41	22.01
[K].EGETLGEAIPR.[K]	1xPhospho [T4(100)]	0.00142861	0.000311993	1	1	1	2	lcl	lcl [46-56]	lcl 1xPhospho [T49(100)]	0	2	626.285	1251.56	126977	NAN	193866		High	Not Found	High	High	6.5e-05	0.0006427	2.36	40.71
[K].EGEVVCVIGPSGSGK.[S]	1xCarbamidomethyl [C6]; 1xPhospho [S11(99.1)]	2.96e-08	0.0001023	1	1	2	3	lcl	lcl [28-42]	lcl 1xPhospho [S38(99.1)]	0	2	777.847	1554.69	267987	131653	480516		High	High	High	High	9.29e-05	4.86e-10	4.2	35.74
[K].EGFLRSER.[S]	1xPhospho [S6(100)]	0.0481599	0.00126355	1	1	1	3	lcl	lcl [525-532]	lcl 1xPhospho [S530(100)]	1	2	537.243	1073.48	2.58713e+06	1.41448e+06	3.14709e+06		High	High	High	High	0.0005129	0.02512	2.24	10.95
[K].EGIEVIPAVGEQFDPNFHQAVMQDSDENAGSNEITAELQK.[G]	1xPhospho [S31(100)]	1.03e-07	0.0001023	1	1	1	2	lcl	lcl [134-173]	lcl 1xPhospho [S164(100)]	0	4	1110	4436.99	NAN	NAN	NAN	NoQuanValues	High	Not Found	High	High	6.5e-05	1.34e-09	7.66
[K].EGILDDSHKPWVIK.[K]	1xPhospho [S7(100)]	3.32e-06	0.0001023	1	1	1	3	lcl	lcl [205-218]	lcl 1xPhospho [S211(100)]	0	3	572.95	1716.84	752990	255055	998858		High	High	High	High	6.5e-05	1.41e-07	4.47	50.99
[K].EGILVGISSGATVK.[A]	1xPhospho [S/T]	2.14e-06	0.0001023	1	1	3	6	lcl	lcl [259-272]		0	2	705.865	1410.72	8086902	5122612	9046217		High	High	High	High	6.5e-05	7.87e-08	4.2	59.06
[K].EGINTRLYDSIEAALR.[L]	1xPhospho [T5(100)]	1.23e-05	0.0001023	1	1	2	4	lcl	lcl [183-198]	lcl 1xPhospho [T187(100)]	1	3	634.311	1900.92	536101	166043	1.08821e+06		High	Peak Found	High	High	6.5e-05	8.2e-07	3.91	93.43
[K].EGLLLFTYLHLANEPTLAK.[A]	1xPhospho [T16(100)]	0.000180909	0.0001023	1	1	1	2	lcl	lcl [86-104]	lcl 1xPhospho [T101(100)]	0	3	741.718	2223.15	291265	NAN	566960		High	Not Found	High	High	9.29e-05	3.47e-05	4.92	98.83
[K].EGLLVASK.[I]	1xPhospho [S7(100)]	2.79e-05	0.0001023	1	1	1	3	lcl	lcl [198-205]	lcl 1xPhospho [S204(100)]	0	2	448.728	896.449	6.34003e+06	3.4487e+06	8534492		High	High	High	High	9.29e-05	3.08e-06	3.44	24.76
[K].EGLTFDDVLLVPAK.[S]	1xPhospho [T4(100)]	0.0418388	0.00107076	1	1	1	1	lcl	lcl [9-22]	lcl 1xPhospho [T12(100)]	0	2	798.897	1596.79	NAN	47310	NAN		Not Found	High	Not Found	High	0.0004415	0.007219	1	91.7
[K].EGPFADFSGK.[V]	1xPhospho [S8(100)]	6.46e-06	0.0001023	1	1	1	3	lcl	lcl [134-143]	lcl 1xPhospho [S141(100)]	0	2	567.729	1134.45	1778445	600554	1650199		High	High	High	High	6.5e-05	3.47e-07	4.02	42.94
[K].EGPFADFSGKVDEMDNDK.[G]	1xOxidation [M14]; 1xPhospho [S8(100)]	1.79e-05	0.0001023	1	1	1	3	lcl	lcl [134-151]	lcl 1xPhospho [S141(100)]	1	2	1048.91	2096.82	446914	101728	576919		High	Peak Found	High	High	6.5e-05	1.36e-06	3.75	43.67
[K].EGPFADFSGKVDEMDNDK.[G]	1xPhospho [S8(100)]	5.48e-08	0.0001023	1	1	1	4	lcl	lcl [134-151]	lcl 1xPhospho [S141(100)]	1	2	1040.91	2080.82	1.58615e+06	206367	2.82297e+06		High	Peak Found	High	High	6.5e-05	5.75e-10	5.19	56.75
[K].EGQTRLDELR.[S]	1xPhospho [T4(100)]	0.194523	0.00441961	1	1	1	2	lcl	lcl [86-95]	lcl 1xPhospho [T89(100)]	1	2	648.802	1296.59	304596	142777	404258		High	Peak Found	High	High	0.001152	0.06228	1.73	14.48
[K].EGVESFIR.[E]	1xPhospho [S5(100)]	0.000417477	0.000204637	1	1	1	3	lcl	lcl [88-95]	lcl 1xPhospho [S92(100)]	0	2	508.725	1016.44	2752581	1.26981e+06	3.07736e+06		High	High	High	High	0.0001084	8.32e-05	2.7	51.23
[K].EGVTIQNESK.[T]	1xPhospho [S9(100)]	4.05e-06	0.0001023	1	1	2	6	lcl	lcl [341-350]	lcl 1xPhospho [S349(100)]	0	2	592.764	1184.52	3.48925e+06	1.66657e+06	3.8077e+06		High	High	High	High	9.29e-05	2.61e-07	3.96	10.52
[K].EGVTNETLPEK.[V]	1xPhospho [T7(100)]	9.06e-06	0.0001023	1	1	1	3	lcl	lcl [65-75]	lcl 1xPhospho [T71(100)]	0	2	648.789	1296.57	11629280	4.89869e+06	14290687		High	High	High	High	9.29e-05	7.28e-07	4.36	19.45
[K].EHFKASFYLDGQDSYGPFGYK.[D]	1xPhospho [S6(100)]	9.14e-06	0.0001023	1	1	2	3	lcl	lcl [25-45]	lcl 1xPhospho [S30(100)]	1	3	846.034	2536.09	NAN	NAN	598121		High	Not Found	High	High	6.5e-05	5.53e-07	4.86	66.67
[K].EHFSIVFPDDIK.[E]	1xPhospho [S4(100)]	7.93e-07	0.0001023	1	1	1	3	lcl	lcl [20-31]	lcl 1xPhospho [S23(100)]	0	2	763.851	1526.69	871651	468232	938114		High	High	Peak Found	High	9.29e-05	3.25e-08	4.27	68.77
[K].EHGTEFLMDHR.[H]	1xOxidation [M8]; 1xPhospho [T4(100)]	2.65e-06	0.0001023	1	1	1	12	lcl	lcl [107-117]	lcl 1xPhospho [T110(100)]	0	3	489.862	1467.57	3.13026e+06	1.98588e+06	3.34343e+06		High	High	High	High	9.29e-05	1.52e-07	5.45	10.87
[K].EHGTEFLMDHR.[H]	1xPhospho [T4(100)]	3.26e-06	0.0001023	1	1	1	7	lcl	lcl [107-117]	lcl 1xPhospho [T110(100)]	0	2	726.292	1451.58	4.36797e+06	2.77503e+06	8.58988e+06		High	High	High	High	9.29e-05	1.97e-07	4.22	17.24
[K].EHTDIRDEISK.[R]	1xPhospho [T3(100)]	5.58e-05	0.0001023	1	1	2	8	lcl	lcl [309-319]	lcl 1xPhospho [T311(100)]	1	2	711.817	1422.63	5.66721e+06	4.56879e+06	10272112		High	High	High	High	9.29e-05	7.49e-06	3.7	9.45
[K].EHVSQYPNPLFVNK.[N]	1xPhospho [S4(100)]	7.35e-08	0.0001023	1	1	1	6	lcl	lcl [10-23]	lcl 1xPhospho [S13(100)]	0	2	876.413	1751.82	457644	254934	486784		High	High	High	High	6.5e-05	8.51e-10	4.19	34.47
[K].EHYAVMAINCFNLETAR.[A]	1xCarbamidomethyl [C10]; 1xOxidation [M6]; 1xPhospho [T15(100)]	0.242746	0.00526057	1	1	1	1	lcl	lcl [15-31]	lcl 1xPhospho [T29(100)]	0	2	1067.96	2134.91	NAN	NAN	361339		Not Found	Not Found	High	High	0.001496	0.09054	1.38	54.66
[K].EHYLQDYGFDREEY.[-]	1xPhospho [Y3(100)]	2.64e-06	0.0001023	1	1	4	7	lcl	lcl [288-301]	lcl 1xPhospho [Y290(100)]	1	2	972.379	1943.75	447046	111497	1.03536e+06		High	High	High	High	6.5e-05	1.04e-07	3.97	46.76
[K].EIALEKLSEAK.[G]	1xPhospho [S8(100)]	0.386004	0.00917156	1	1	1	1	lcl	lcl [277-287]	lcl 1xPhospho [S284(100)]	1	2	655.834	1310.66	NAN	NAN	NAN	NoQuanValues	Not Found	Not Found	High	High	0.002632	0.1438	2.47
[K].EICSIVDGPVSAEVIGLEADK.[M]	1xCarbamidomethyl [C3]; 1xPhospho [S4(100)]	3.35e-07	0.0001023	1	1	1	5	lcl	lcl [45-65]	lcl 1xPhospho [S48(100)]	0	2	1141.04	2281.07	NAN	250810	1.90256e+06		High	High	High	High	9.29e-05	1.08e-08	3.58	92.94
[K].EIDAALITISAEQDK.[F]	1xPhospho [T8(100)]	2.58e-08	0.0001023	1	1	2	7	lcl	lcl [386-400]	lcl 1xPhospho [T393(100)]	0	2	848.906	1696.8	2.28825e+06	736346	2.42459e+06		High	High	High	High	9.29e-05	4.1e-10	5.47	63.07
[K].EIDINSEDAK.[S]	1xPhospho [S6(100)]	0.00655039	0.000486341	1	1	1	3	lcl	lcl [179-188]	lcl 1xPhospho [S184(100)]	0	2	607.253	1213.5	218391	129780	339585		High	High	High	High	0.0002795	0.001333	1.36	17.4
[K].EIDMSDLDEASDR.[V]	1xOxidation [M4]; 1xPhospho [S5(100)]	1.68e-06	0.0001023	1	1	1	6	lcl	lcl [407-419]	lcl 1xPhospho [S411(100)]	0	2	796.295	1591.58	990531	517709	1.67854e+06		High	High	High	High	6.5e-05	5.69e-08	3.89	28.87
[K].EIEERDHLDYTRTHSPLK.[K]	1xPhospho [T13(95.9)]	0.00555657	0.000486341	1	1	1	2	lcl	lcl [175-192]	lcl 1xPhospho [T187(95.9)]	2	4	580.524	2319.08	NAN	NAN	NAN	NoQuanValues	Not Found	High	High	High	0.0002795	0.001181	3.75
[K].EIGFGTVDQAR.[I]	1xPhospho [T6(100)]	0.000382597	0.0001023	1	1	1	1	lcl	lcl [28-38]	lcl 1xPhospho [T33(100)]	0	2	636.786	1272.56	NAN	NAN	NAN	NoQuanValues	Not Found	Not Found	High	High	6.5e-05	9.04e-05	3.18
[K].EIGILTDGDK.[A]	1xPhospho [T6(100)]	0.00032892	0.0001023	1	1	1	3	lcl	lcl [549-558]	lcl 1xPhospho [T554(100)]	0	2	570.763	1140.52	211881	88055.4	355513		High	High	High	High	6.5e-05	7.28e-05	2.55	38.31
[K].EIGLTPK.[E]	1xPhospho [T5(100)]	0.0248401	0.000782446	1	1	1	1	lcl	lcl [158-164]	lcl 1xPhospho [T162(100)]	0	2	419.209	837.412	398240	282764	567158		Peak Found	High	Peak Found	High	0.0003709	0.004524	1.96	19.9
[K].EIGSGELK.[D]	1xPhospho [S4(100)]	0.00326494	0.000486341	1	1	1	3	lcl	lcl [498-505]	lcl 1xPhospho [S501(100)]	0	2	456.707	912.407	525600	271922	738684		High	High	High	High	0.0001807	0.002074	2.25	15.13
[K].EIGWGSQIR.[S]	1xPhospho [S6(100)]	0.000967953	0.000204637	1	1	1	3	lcl	lcl [287-295]	lcl 1xPhospho [S292(100)]	0	2	563.258	1125.51	5021177	2.20176e+06	5700297		High	High	High	High	0.0001084	0.0001588	2.59	43.24
[K].EIILFNAPILEGAYATAAQVQMDEKPEVIAANLK.[T]	1xPhospho [Y14(97.3)]	7.16e-09	0.0001023	1	1	1	1	lcl	lcl [86-119]	lcl 1xPhospho [Y99(97.3)]	0	4	938.482	3750.91	NAN	NAN	NAN	NoQuanValues	Not Found	Not Found	High	High	6.5e-05	3.75e-11	6.02
[K].EIIQTSSAPK.[A]	1xPhospho [S7(100)]	3.06e-05	0.0001023	1	1	3	6	lcl	lcl [4-13]	lcl 1xPhospho [S10(100)]	0	2	577.279	1153.55	11858957	8.61036e+06	13526052		High	High	High	High	6.5e-05	2.8e-06	3.45	16.68
[K].EIISLKLDEK.[E]	1xPhospho [S4(100)]	0.000198232	0.0001023	1	1	1	3	lcl	lcl [283-292]	lcl 1xPhospho [S286(100)]	1	2	634.33	1267.65	978824	402572	1.16856e+06		High	High	High	High	6.5e-05	3.58e-05	4.16	49.94
[K].EILYHYLEHQK.[V]	1xPhospho [Y]	0.0113576	0.000486341	1	1	2	2	lcl	lcl [349-359]		0	3	518.245	1552.72	359729	233543	367805		High	High	Peak Found	High	0.0002174	0.006854	2.05	26.57
[K].EIMEQIAPAGSIYQAGTLSGNPLAMNAGFETVR.[Q]	1xOxidation [M3]; 1xPhospho [S11(93.7)]	0.00214991	0.000413426	1	1	1	1	lcl	lcl [284-316]	lcl 1xPhospho [S294(93.7)]	0	3	1178.22	3532.65	NAN	NAN	NAN	NoQuanValues	High	Not Found	Not Found	High	0.0002174	0.001091	2.11
[K].EINDFHGHQAGNTVLAQFSSILK.[N]	1xPhospho [S20(100)]	3.47e-10	0.0001023	1	1	2	6	lcl	lcl [252-274]	lcl 1xPhospho [S271(100)]	0	3	869.416	2606.24	1.32606e+06	407558	1.29545e+06		High	High	High	High	6.5e-05	1.41e-12	8.23	75.09
[K].EIPNIDAIIASDDYSELK.[T]	1xPhospho [S15(100)]	9.33e-09	0.0001023	1	1	1	6	lcl	lcl [436-453]	lcl 1xPhospho [S450(100)]	0	2	1043.49	2085.96	359896	165631	555979		High	High	High	High	9.29e-05	1.12e-10	4.66	92.74
[K].EIPTLEDR.[L]	1xPhospho [T4(100)]	0.00343767	0.000486341	1	1	1	3	lcl	lcl [252-259]	lcl 1xPhospho [T255(100)]	0	2	526.737	1052.47	473788	214832	794263		High	High	High	High	0.0001807	0.002208	1.74	27.53
[K].EIQLTDSNTWK.[L]	1xPhospho [S7(98.6)]	0.000199095	0.0001023	1	1	2	2	lcl	lcl [7-17]	lcl 1xPhospho [S13(98.6)]	0	2	707.817	1414.62	1.4028e+06	528185	1.96057e+06		High	Peak Found	High	High	9.29e-05	3.92e-05	3.09	48.19
[K].EIQPTYAVTK.[L]	1xPhospho [T9(100)]	0.00319019	0.000486341	1	1	1	3	lcl	lcl [239-248]	lcl 1xPhospho [T247(100)]	0	2	615.293	1229.58	1.36094e+06	855594	1894404		High	High	High	High	0.0002795	0.001181	3.06	22.46
[K].EISELTGAPLVLHGGSGIPEHQIK.[K]	1xPhospho [S16(100)]	1.02e-10	0.0001023	1	1	2	29	lcl	lcl [196-219]	lcl 1xPhospho [S211(100)]	0	4	641.329	2562.3	1.48244e+08	8.27372e+07	1.66424e+08		High	High	High	High	0.0001084	2.65e-14	9.71	59.71
[K].EISETELEENNMISEGGVSSLQYEEK.[V]	1xOxidation [M12]; 1xPhospho [S19(98.6)]	3.81e-08	0.0001023	1	1	4	7	lcl	lcl [50-75]	lcl 1xPhospho [S68(98.6)]	0	3	1014.1	3040.29	NAN	NAN	569338		High	High	High	High	6.5e-05	3.54e-10	6.88	63.75
[K].EISETELEENNMISEGGVSSLQYEEK.[V]	1xPhospho [S19(98.8)]	1.63e-08	0.0001023	1	1	4	8	lcl	lcl [50-75]	lcl 1xPhospho [S68(98.8)]	0	3	1008.77	3024.29	880046	NAN	2.56563e+06		High	High	High	High	6.5e-05	1.13e-10	7.75	72.88
[K].EISNYYQQK.[D]	1xPhospho [S3(100)]	0.000476157	0.000204637	1	1	1	12	lcl	lcl [557-565]	lcl 1xPhospho [S559(100)]	0	2	626.767	1252.52	97957952	43702840	115539936		High	High	High	High	0.0001084	4.86e-05	2.33	19.28
[K].EISPFDLVSESFNR.[I]	1xPhospho [S9(100)]	0.00010627	0.0001023	1	1	1	2	lcl	lcl [19-32]	lcl 1xPhospho [S27(100)]	0	3	573.926	1719.76	NAN	NAN	NAN	NoQuanValues	High	Not Found	High	High	9.29e-05	1.73e-05	3.22
[K].EISPFDLVSESFNRIESVEDK.[V]	1xPhospho [S17(100)]	3.96e-08	0.0001023	1	1	2	5	lcl	lcl [19-39]	lcl 1xPhospho [S35(100)]	1	3	840.723	2520.15	1.78807e+06	179954	3.26399e+06		High	High	High	High	6.5e-05	3.72e-10	7.34	100.22
[K].EITLVSLTN.[-]	1xPhospho [T8(99)]	0.00321982	0.000486341	1	1	2	3	lcl	lcl [146-154]	lcl 1xPhospho [T153(99)]	0	2	535.263	1069.52	1.13466e+06	429038	1.48326e+06		High	High	High	High	0.0002174	0.001851	2.44	75.88
[K].EITNIMK.[K]	1xOxidation [M6]; 1xPhospho [T3(100)]	0.00347036	0.000486341	1	1	1	2	lcl	lcl [160-166]	lcl 1xPhospho [T162(100)]	0	2	472.712	944.416	562446	434551	675522		High	Peak Found	High	High	0.0001807	0.002244	1.36	10.21
[K].EITNIMK.[K]	1xPhospho [T3(100)]	0.00265323	0.000486341	1	1	1	2	lcl	lcl [160-166]	lcl 1xPhospho [T162(100)]	0	2	464.714	928.421	580995	471272	1.16729e+06		High	Peak Found	High	High	0.0002174	0.00145	2.11	28.53
[K].EITSNFR.[E]	1xPhospho [S4(99.2)]	0.0027729	0.000486341	1	1	1	3	lcl	lcl [476-482]	lcl 1xPhospho [S479(99.2)]	0	2	473.705	946.403	2427670	889238	2.39677e+06		High	High	High	High	0.0002174	0.001528	1.69	22.01
[K].EITSNFREQLPTSMGGFPVER.[A]	1xOxidation [M14]; 1xPhospho [T/S]	0.000158672	0.0001023	1	1	2	3	lcl	lcl [476-496]		1	3	831.048	2491.13	NAN	NAN	NAN	NoQuanValues	High	High	High	High	0.0001084	8.01e-06	3.78
[K].EITSNFREQLPTSMGGFPVER.[A]	1xPhospho [T/S]	6.88e-05	0.0001023	1	1	2	2	lcl	lcl [476-496]		1	3	825.715	2475.14	NAN	NAN	NAN	NoQuanValues	High	Not Found	High	High	6.5e-05	8.36e-06	4.7
[K].EIVDIVSAAMR.[N]	1xPhospho [S7(100)]	4.34e-05	0.0001023	1	1	1	1	lcl	lcl [333-343]	lcl 1xPhospho [S339(100)]	0	2	642.305	1283.61	284715	108003	406077		Peak Found	Peak Found	High	High	6.5e-05	4.48e-06	3.01	72.33
[K].EIVEGTPFK.[L]	1xPhospho [T6(100)]	0.000294575	0.0001023	1	1	1	5	lcl	lcl [62-70]	lcl 1xPhospho [T67(100)]	0	2	550.257	1099.51	1.71702e+06	710796	2.07148e+06		High	High	High	High	9.29e-05	6.63e-05	2.8	32.74
[K].EIVIAHSLQTDTLQLEASGNQIR.[Y]	1xPhospho [S7(100)]	1.05e-05	0.0001023	1	1	1	2	lcl	lcl [56-78]	lcl 1xPhospho [S62(100)]	0	3	872.773	2616.3	NAN	NAN	NAN	NoQuanValues	Not Found	High	High	High	0.0001084	1.9e-07	3.8
[K].EIVIVTK.[D]	1xPhospho [T6(100)]	0.0448846	0.00107076	1	1	1	1	lcl	lcl [209-215]	lcl 1xPhospho [T214(100)]	0	2	441.241	881.474	155281	96171.6	118605		High	Peak Found	Peak Found	High	0.0003517	0.0203	1.53	25.16
[K].EIVNTLK.[H]	1xPhospho [T5(100)]	0.000571586	0.000204637	1	1	1	3	lcl	lcl [198-204]	lcl 1xPhospho [T202(100)]	0	2	448.728	896.449	580312	567256	744109		High	High	High	High	6.5e-05	0.0001637	2.36	16.25
[K].EIVPALMSK.[F]	1xPhospho [S8(100)]	0.000211568	0.0001023	1	1	1	24	lcl	lcl [11-19]	lcl 1xPhospho [S18(100)]	0	2	534.264	1067.52	2.84905e+08	105953103	4.28047e+08		High	High	High	High	0.0001084	1.2e-05	2.57	49.19
[K].EIVPALMSK.[F]	1xOxidation [M7]; 1xPhospho [S8(100)]	0.000466521	0.000204637	1	1	1	108	lcl	lcl [11-19]	lcl 1xPhospho [S18(100)]	0	2	542.262	1083.52	1.51606e+08	8.68055e+07	1.65304e+08		High	High	High	High	0.0001084	0.0001236	2.68	35.52
[K].EIYLEAYK.[G]	1xPhospho [Y7(100)]	0.000419208	0.000204637	1	1	1	2	lcl	lcl [857-864]	lcl 1xPhospho [Y863(100)]	0	2	554.752	1108.5	655256	NAN	1.33364e+06		High	Not Found	High	High	6.5e-05	0.0001034	2.11	32.57
[K].EIYVHDAK.[V]	1xPhospho [Y3(100)]	0.408162	0.00991186	1	1	1	1	lcl	lcl [196-203]	lcl 1xPhospho [Y198(100)]	0	2	527.733	1054.46	336576	167077	372688		High	Peak Found	Peak Found	High	0.002711	0.1291	0.81	43.51
[K].EKLSVIR.[M]	1xPhospho [S4(100)]	0.0148306	0.000486341	1	1	1	3	lcl	lcl [24-30]	lcl 1xPhospho [S27(100)]	1	2	462.75	924.491	42265156	34659380	58213580		High	High	High	High	0.0004415	0.006903	2.42	11.69
[K].EKREYEEPADYDMSSEGQDEFNNEPPMLSR.[S]	1xPhospho [Y5(100)]	0.000199962	0.0001023	1	1	1	1	lcl	lcl [7-36]	lcl 1xPhospho [Y11(100)]	2	4	918.875	3672.48	NAN	NAN	NAN	NoQuanValues	Not Found	Not Found	High	High	6.5e-05	3.61e-05	3.24
[K].EKTESLNEIVQNLSVK.[L]	1xPhospho [S5(100)]	3.04e-08	0.0001023	1	1	3	13	lcl	lcl [556-571]	lcl 1xPhospho [S560(100)]	1	2	955.976	1910.95	1.62975e+07	5.70465e+06	18852190		High	High	High	High	6.5e-05	2.6e-10	5.84	67.98
[K].EKTEVTSGASK.[T]	1xPhospho [S/T]	0.0493054	0.00126355	1	1	1	2	lcl	lcl [39-49]		1	2	608.776	1216.55	759330	NAN	1.19872e+06		High	Not Found	High	High	0.0005129	0.02567	2.37	1.93
[K].EKTEVTSGASKTSYTDPSELK.[D]	1xPhospho [S/T/Y]	6.97e-05	0.0001023	1	1	1	2	lcl	lcl [39-59]		2	3	780.026	2338.07	NAN	NAN	231209		High	Not Found	High	High	6.5e-05	8.51e-06	3.57	18.52
[K].EKTVESVNLK.[A]	1xPhospho [T3(99.9)]	0.0366597	0.000975781	1	1	1	2	lcl	lcl [289-298]	lcl 1xPhospho [T291(99.9)]	1	2	613.806	1226.6	141649	222166	479534		Peak Found	Peak Found	High	High	0.0004037	0.02053	1.54	9.99
[K].EKYSLFEITHQPEICAYVTK.[L]	1xCarbamidomethyl [C15]; 1xPhospho [S4(98.6)]	2.49e-05	0.0001023	1	1	1	3	lcl	lcl [41-60]	lcl 1xPhospho [S44(98.6)]	1	3	846.061	2536.18	821579	131693	NAN		High	High	High	High	9.29e-05	2.66e-06	6.8	69.59
[K].ELADENIKSDSE.[-]	1xPhospho [S9(99)]	0.000273961	0.0001023	1	1	1	3	lcl	lcl [236-247]	lcl 1xPhospho [S244(99)]	1	2	715.29	1429.57	NAN	148350	NAN		High	High	High	High	9.29e-05	6.01e-05	3.11	17.67
[K].ELAEETGTSISTITR.[F]	1xPhospho [S11(99.1)]	3.21e-08	0.0001023	1	1	2	3	lcl	lcl [39-53]	lcl 1xPhospho [S49(99.1)]	0	2	844.394	1687.78	NAN	NAN	618121		High	High	High	High	6.5e-05	2.8e-10	5.13	49.17
[K].ELAYNANELIQSVQVLGTEGSTLLK.[D]	1xPhospho [Y4(100)]	1.31e-10	0.0001023	1	1	4	12	lcl	lcl [49-73]	lcl 1xPhospho [Y52(100)]	0	3	924.136	2770.39	1.32584e+06	559149	2.78552e+06		High	High	High	High	6.5e-05	4.51e-13	7.19	104.52
[K].ELEGESLPNTLFAGANVQEEVGLR.[G]	1xPhospho [S6(98)]	1.01e-05	0.0001023	1	1	1	2	lcl	lcl [194-217]	lcl 1xPhospho [S199(98)]	0	3	884.756	2652.26	1.45484e+06	135302	1.97527e+06		High	Peak Found	High	High	6.5e-05	6.35e-07	5.17	92.21
[K].ELEIEDVQTAVGDR.[Y]	1xPhospho [T9(100)]	5.4e-06	0.0001023	1	1	1	2	lcl	lcl [297-310]	lcl 1xPhospho [T305(100)]	0	2	827.37	1653.74	264742	54999.3	280862		High	Peak Found	High	High	6.5e-05	2.72e-07	4.14	53.85
[K].ELEIEDVQTAVGDRYVVEAMR.[E]	1xPhospho [Y15(100)]	1.8e-06	0.0001023	1	1	1	2	lcl	lcl [297-317]	lcl 1xPhospho [Y311(100)]	1	3	834.723	2502.16	392878	NAN	428507		High	Not Found	High	High	6.5e-05	6.39e-08	5.56	75.05
[K].ELFSELHAITSTK.[E]	1xPhospho [S/T]	2.22e-08	0.0001023	1	1	3	8	lcl	lcl [58-70]		0	2	778.374	1555.74	6.72889e+06	1.51535e+06	5.83468e+06		High	High	High	High	9.29e-05	3.36e-10	5.93	59.83
[K].ELGDFFASSGLK.[R]	1xPhospho [S8(99.3)]	1.9e-05	0.0001023	1	1	1	3	lcl	lcl [59-70]	lcl 1xPhospho [S66(99.3)]	0	2	675.802	1350.6	2640102	671436	2.16518e+06		High	High	High	High	6.5e-05	1.81e-06	3.59	73.66
[K].ELGEMLTTGQVSK.[S]	1xOxidation [M5]; 1xPhospho [T8(98.2)]	0.00131679	0.000204637	1	1	1	2	lcl	lcl [278-290]	lcl 1xPhospho [T285(98.2)]	0	2	744.836	1488.67	NAN	NAN	NAN	NoQuanValues	Not Found	High	High	High	6.5e-05	0.0005719	1.64
[K].ELGEYSAQVLLANLQGTSVPVAPDLETK.[L]	2xPhospho [Y5(86.7); S6(86.7)]	0.177601	0.00375213	1	1	1	2	lcl	lcl [296-323]	lcl 2xPhospho [Y300(86.7); S301(86.7)]	0	3	1034.82	3102.47	1.0336e+06	276097	1.43458e+06		Peak Found	High	Peak Found	High	0.001537	0.02807	1.01	98.35
[K].ELGINHEDLQVFGSLK.[T]	1xPhospho [S14(100)]	2.78e-10	0.0001023	1	1	1	6	lcl	lcl [107-122]	lcl 1xPhospho [S120(100)]	0	2	939.952	1878.9	1.17997e+07	5.38672e+06	1.106e+07		High	High	High	High	6.5e-05	4.8e-13	6.81	69.01
[K].ELGLPLSR.[R]	1xPhospho [S7(100)]	0.00301967	0.000486341	1	1	1	4	lcl	lcl [136-143]	lcl 1xPhospho [S142(100)]	0	2	482.746	964.486	5195447	2.39331e+06	6.39034e+06		High	High	High	High	0.0002055	0.0005742	2.51	49.35
[K].ELGLPLSRR.[V]	1xPhospho [S7(100)]	0.00534674	0.000486341	1	1	1	3	lcl	lcl [136-144]	lcl 1xPhospho [S142(100)]	1	2	560.797	1120.59	4688464	3.46485e+06	6928452		High	High	High	High	0.0001807	0.003732	2.46	31.04
[K].ELGSPMK.[G]	1xOxidation [M6]; 1xPhospho [S4(100)]	0.00614808	0.000486341	1	1	1	5	lcl	lcl [271-277]	lcl 1xPhospho [S274(100)]	0	2	429.177	857.347	8522384	3.73271e+06	7.60301e+06		High	High	High	High	0.0001807	0.004344	1.56	1.94
[K].ELGSPMK.[G]	1xPhospho [S4(100)]	0.0524975	0.00126355	1	1	1	2	lcl	lcl [271-277]	lcl 1xPhospho [S274(100)]	0	2	421.177	841.353	4708468	3.27617e+06	10452092		High	Peak Found	High	High	0.0005129	0.02684	2.07	10.91
[K].ELHLTTSEFDILFLLASEPGR.[V]	1xPhospho [T/S]	3.96e-08	0.0001023	1	1	1	5	lcl	lcl [155-175]		0	3	823.407	2468.21	511301	44829.5	1.45145e+06		High	High	High	High	6.5e-05	3.73e-10	6.42	104.86
[K].ELIDELLPQVKITK.[I]	1xPhospho [T13(100)]	0.0339336	0.000975781	1	1	1	2	lcl	lcl [289-302]	lcl 1xPhospho [T301(100)]	1	2	859.975	1718.93	NAN	NAN	NAN	NoQuanValues	Not Found	High	High	High	0.0004037	0.01931	2.29
[K].ELIPFLPTPVLTK.[K]	1xPhospho [T]	0.0563397	0.00126355	1	1	1	1	lcl	lcl [295-307]		0	2	774.429	1547.85	NAN	38225.2	NAN		Not Found	High	Not Found	High	0.0004415	0.009488	1.71	98.92
[K].ELIYITK.[S]	1xPhospho [Y/T]	0.00121397	0.000204637	1	1	2	3	lcl	lcl [661-667]		0	2	480.247	959.485	NAN	387218	NAN		High	High	High	High	0.0001084	0.0003257	1.86	39.93
[K].ELIYITKS.[-]	1xPhospho [S8(100)]	0.00268844	0.000486341	1	1	1	1	lcl	lcl [661-668]	lcl 1xPhospho [S668(100)]	1	2	523.762	1046.52	176251	133539	323013		Peak Found	High	Peak Found	High	0.0001084	0.0004938	2.3	41.27
[K].ELLFSEHYACPYCGFSVGELEPR.[M]	2xCarbamidomethyl [C10; C13]; 1xPhospho [Y12(100)]	3.27e-10	0.0001023	1	1	1	2	lcl	lcl [213-235]	lcl 1xPhospho [Y224(100)]	0	3	947.409	2840.21	276929	NAN	411730		High	Not Found	High	High	6.5e-05	5.96e-13	5.23	82.53
[K].ELLISEEK.[N]	1xPhospho [S5(100)]	0.000382597	0.0001023	1	1	1	3	lcl	lcl [129-136]	lcl 1xPhospho [S133(100)]	0	2	520.749	1040.49	2.48948e+06	1.15452e+06	2741590		High	High	High	High	6.5e-05	9.05e-05	2.6	32.98
[K].ELLSNILEIDMISGVK.[Y]	1xOxidation [M11]; 1xPhospho [S4(100)]	0.0001566	0.0001023	1	1	1	1	lcl	lcl [66-81]	lcl 1xPhospho [S69(100)]	0	2	935.463	1869.93	NAN	NAN	NAN	NoQuanValues	Not Found	Not Found	High	High	6.5e-05	2.57e-05	2.95
[K].ELLSNILEIDMISGVK.[Y]	1xPhospho [S13(100)]	0.081404	0.00154932	1	1	1	1	lcl	lcl [66-81]	lcl 1xPhospho [S78(100)]	0	2	927.47	1853.93	277928	16103.7	390713		Peak Found	Peak Found	High	High	0.0005644	0.03716	1.7	100.98
[K].ELPGVASISDK.[-]	1xPhospho [S9(100)]	0.00286072	0.000486341	1	1	2	4	lcl	lcl [386-396]	lcl 1xPhospho [S394(100)]	0	2	598.283	1195.56	1.5813e+07	3.87892e+06	2.44119e+07		High	High	High	High	0.0001807	0.001745	2.78	37.38
[K].ELQAQGTDVSVVSVPSFDLFEQQSAEYK.[E]	1xPhospho [S24(100)]	0.00142861	0.000311993	1	1	1	1	lcl	lcl [572-599]	lcl 1xPhospho [S595(100)]	0	3	1061.16	3181.46	NAN	NAN	NAN	NoQuanValues	High	Not Found	Not Found	High	0.0002174	0.0006167	2.79
[K].ELQLDDMVFVRPGESVPIDGVIVR.[G]	1xOxidation [M7]; 1xPhospho [S15(100)]	5.4e-06	0.0001023	1	1	1	3	lcl	lcl [139-162]	lcl 1xPhospho [S153(100)]	0	3	927.129	2779.37	637154	111379	894393		High	High	High	High	9.29e-05	3.76e-07	5.55	87.23
[K].ELQLDDMVFVRPGESVPIDGVIVR.[G]	1xPhospho [S15(100)]	1.04e-07	0.0001023	1	1	1	4	lcl	lcl [139-162]	lcl 1xPhospho [S153(100)]	0	3	921.793	2763.38	1.46678e+06	112189	1.85877e+06		High	High	High	High	6.5e-05	1.37e-09	6.76	95.03
[K].ELREDLNTQVDTIK.[E]	1xPhospho [T8(100)]	4.14e-07	0.0001023	1	1	2	8	lcl	lcl [37-50]	lcl 1xPhospho [T44(100)]	1	2	877.422	1753.84	7.21161e+06	4151793	8.83093e+06		High	High	High	High	6.5e-05	8.69e-09	5.23	31.58
[K].ELREDLNTQVDTIKEK.[G]	1xPhospho [T12(100)]	0.00250705	0.000413426	1	1	1	1	lcl	lcl [37-52]	lcl 1xPhospho [T48(100)]	2	3	670.994	2010.97	NAN	NAN	NAN	NoQuanValues	Not Found	Not Found	High	High	0.0001269	0.001455	2.8
[K].ELSEEGFNFIGTGVSGGEEGALK.[G]	1xPhospho [S15(100)]	3.45e-11	0.0001023	1	1	2	7	lcl	lcl [114-136]	lcl 1xPhospho [S128(100)]	0	2	1204.04	2407.07	5.04752e+06	1.27224e+06	7510900		High	High	High	High	6.5e-05	2.92e-14	7.38	82.6
[K].ELSFEIVTELK.[E]	1xPhospho [S3(100)]	6.67e-05	0.0001023	1	1	1	1	lcl	lcl [308-318]	lcl 1xPhospho [S310(100)]	0	2	694.34	1387.68	NAN	NAN	NAN	NoQuanValues	Not Found	Not Found	High	High	6.5e-05	8.04e-06	3.51
[K].ELSGLQNIHVSAVEENGK.[V]	1xPhospho [S11(100)]	8.12e-09	0.0001023	1	1	2	8	lcl	lcl [731-748]	lcl 1xPhospho [S741(100)]	0	2	1002.47	2003.94	1.26373e+06	397845	1.93537e+06		High	High	High	High	6.5e-05	4.44e-11	5.87	52.45
[K].ELSQSFDDLMDELEK.[K]	1xPhospho [S5(100)]	5.24e-07	0.0001023	1	1	3	4	lcl	lcl [190-204]	lcl 1xPhospho [S194(100)]	0	2	939.891	1878.77	457539	116729	348580		High	High	High	High	9.29e-05	1.91e-08	4.05	98.7
[K].ELSSLNK.[K]	1xPhospho [S]	0.001417	0.000311993	1	1	1	3	lcl	lcl [90-96]		0	2	435.702	870.397	2.02866e+06	1.13165e+06	2.20829e+06		High	High	High	High	6.5e-05	0.0006349	2.42	10.22
[K].ELSTLHELSMSK.[K]	1xPhospho [S/T]	0.00145212	0.000311993	1	1	1	1	lcl	lcl [81-92]		0	2	727.835	1454.66	NAN	NAN	NAN	NoQuanValues	High	Not Found	Not Found	High	0.0002174	0.0006303	1.77
[K].ELSTNYWIPDEVDMKSDAK.[Q]	1xPhospho [S16(100)]	0.000127368	0.0001023	1	1	1	1	lcl	lcl [50-68]	lcl 1xPhospho [S65(100)]	1	2	1161	2321	NAN	NAN	NAN	NoQuanValues	Not Found	Not Found	High	High	6.5e-05	1.94e-05	4
[K].ELSWANVVER.[D]	1xPhospho [S3(100)]	0.00120416	0.000204637	1	1	1	1	lcl	lcl [53-62]	lcl 1xPhospho [S55(100)]	0	2	641.794	1282.58	364478	112917	NAN		Peak Found	High	Not Found	High	0.0001084	0.0001586	2.25	65.47
[K].ELSYGDASSR.[F]	1xPhospho [S8(100)]	0.000124591	0.0001023	1	1	2	9	lcl	lcl [76-85]	lcl 1xPhospho [S83(100)]	0	2	582.732	1164.46	5.59952e+06	2.86733e+06	7390286		High	High	High	High	6.5e-05	1.88e-05	2.55	14.43
[K].ELSYGDASSRFDFSTSNHYHAICNVCGK.[I]	2xCarbamidomethyl [C23; C26]; 1xPhospho [S3(100)]	0.000162897	0.0001023	1	1	1	1	lcl	lcl [76-103]	lcl 1xPhospho [S78(100)]	1	4	826.344	3302.37	NAN	NAN	NAN	NoQuanValues	Not Found	Not Found	High	High	6.5e-05	2.72e-05	4.67
[K].ELTELQGTSGDEHR.[I]	1xPhospho [T/S]	6.04e-05	0.0001023	1	1	2	3	lcl	lcl [11-24]		0	2	826.353	1651.7	171326	78372.1	NAN		High	High	High	High	6.5e-05	8.09e-06	3.51	14.67
[K].ELTHMDVSDSDAK.[V]	1xPhospho [S10(100)]	8.25e-07	0.0001023	1	1	1	2	lcl	lcl [10-22]	lcl 1xPhospho [S19(100)]	0	2	764.305	1527.6	NAN	NAN	674054		Not Found	High	High	High	6.5e-05	2.18e-08	4.48	16.01
[K].ELTSIAFPNISTGVYGFPK.[K]	1xPhospho [S/T/Y]	0.145763	0.00318174	1	1	1	1	lcl	lcl [110-128]		0	2	1061.01	2121.03	NAN	NAN	NAN	NoQuanValues	Not Found	High	Not Found	High	0.001118	0.02305	0.59
[K].ELVPMSDIYALVR.[S]	1xPhospho [S6(100)]	4.64e-05	0.0001023	1	1	1	2	lcl	lcl [22-34]	lcl 1xPhospho [S27(100)]	0	2	793.389	1585.77	848646	205517	1.72059e+06		High	Peak Found	High	High	9.29e-05	5.91e-06	3.41	100.26
[K].ELVTMEQELK.[E]	1xPhospho [T4(100)]	0.0126515	0.000486341	1	1	1	1	lcl	lcl [383-392]	lcl 1xPhospho [T386(100)]	0	2	650.301	1299.59	NAN	252973	905116		Not Found	High	Peak Found	High	0.0002795	0.002463	2.24	56.43
[K].ELVVFPAETAIGSLAHYITSASK.[K]	1xPhospho [S22(100)]	4.53e-06	0.0001023	1	1	2	3	lcl	lcl [367-389]	lcl 1xPhospho [S388(100)]	0	3	828.753	2484.24	829205	39582.9	1.32748e+06		High	Peak Found	High	High	9.29e-05	3.01e-07	6.23	101.91
[K].EMADTLTDVIEANTYIVSRK.[G]	1xOxidation [M2]; 1xPhospho [S18(100)]	4.19e-05	0.0001023	1	1	1	3	lcl	lcl [26-45]	lcl 1xPhospho [S43(100)]	1	3	789.034	2365.1	675207	232204	351830		High	High	High	High	6.5e-05	4.27e-06	5.91	72.28
[K].EMADTLTDVIEANTYIVSRK.[G]	1xPhospho [S18(100)]	4.47e-06	0.0001023	1	1	1	3	lcl	lcl [26-45]	lcl 1xPhospho [S43(100)]	1	3	783.707	2349.1	1.10073e+06	401689	1.53952e+06		High	High	High	High	6.5e-05	2.11e-07	7.19	81.24
[K].EMEVYVEK.[R]	1xPhospho [Y5(100)]	0.000252529	0.0001023	1	1	1	2	lcl	lcl [64-71]	lcl 1xPhospho [Y68(100)]	0	2	553.727	1106.45	414168	158236	787665		High	Peak Found	High	High	6.5e-05	5.01e-05	2.27	22.15
[K].EMEVYVEK.[R]	1xOxidation [M2]; 1xPhospho [Y5(100)]	0.00113771	0.000204637	1	1	1	3	lcl	lcl [64-71]	lcl 1xPhospho [Y68(100)]	0	2	561.725	1122.44	152674	106215	338748		High	High	High	High	0.000166	0.0004449	1.45	10.5
[K].EMIETVLSKPDGYVK.[A]	1xPhospho [S8(98.8)]	8.07e-05	0.0001023	1	1	1	3	lcl	lcl [254-268]	lcl 1xPhospho [S261(98.8)]	0	2	894.927	1788.85	NAN	NAN	NAN	NoQuanValues	High	Not Found	High	High	6.5e-05	1.04e-05	3.49
[K].EMKYSEIATHSTENAK.[K]	1xPhospho [S5(100)]	3.55e-06	0.0001023	1	1	1	3	lcl	lcl [235-250]	lcl 1xPhospho [S239(100)]	1	3	640.281	1918.83	651173	349343	969644		High	High	High	High	6.5e-05	1.55e-07	5.34	14.79
[K].EMKYSEIATHSTENAK.[K]	1xOxidation [M2]; 1xPhospho [S5(100)]	0.00103248	0.000204637	1	1	1	1	lcl	lcl [235-250]	lcl 1xPhospho [S239(100)]	1	3	645.612	1934.82	NAN	185929	277762		Not Found	Peak Found	High	High	6.5e-05	0.0003963	2.83	8.28
[K].EMNFTTLLK.[N]	1xPhospho [T]	0.000186515	0.0001023	1	1	1	2	lcl	lcl [285-293]		0	2	588.772	1176.54	259311	NAN	308723		High	Not Found	High	High	9.29e-05	3.61e-05	2.58	76.31
[K].EMNFTTLLK.[N]	1xOxidation [M2]; 1xPhospho [T6(98.6)]	0.0360964	0.000975781	1	1	1	1	lcl	lcl [285-293]	lcl 1xPhospho [T290(98.6)]	0	2	596.77	1192.53	NAN	236315	344661		Not Found	High	Peak Found	High	0.0004415	0.006311	2.03	55.87
[K].EMSIAEFR.[K]	1xOxidation [M2]; 1xPhospho [S3(100)]	0.000782169	0.000204637	1	1	1	2	lcl	lcl [114-121]	lcl 1xPhospho [S116(100)]	0	2	539.718	1078.43	176440	54061.1	150187		High	Peak Found	High	High	0.000166	0.0002606	2.2	27.13
[K].EMSIAEFR.[K]	1xPhospho [S3(100)]	0.00126945	0.000204637	1	1	1	2	lcl	lcl [114-121]	lcl 1xPhospho [S116(100)]	0	2	531.72	1062.43	747430	122004	787366		High	Peak Found	High	High	6.5e-05	0.0005399	2.36	47.93
[K].EMSIAEFRK.[L]	1xOxidation [M2]; 1xPhospho [S3(100)]	0.0163713	0.000585441	1	1	1	2	lcl	lcl [114-122]	lcl 1xPhospho [S116(100)]	1	2	603.767	1206.52	244726	208616	389438		High	High	Peak Found	High	0.0002795	0.003105	2.35	13.11
[K].EMVLIAGHSEEELFTK.[K]	1xPhospho [S9(100)]	2.48e-05	0.0001023	1	1	1	3	lcl	lcl [115-130]	lcl 1xPhospho [S123(100)]	0	3	638.296	1912.88	275512	78016	276697		High	Peak Found	High	High	9.29e-05	2.64e-06	4.32	65.01
[K].EMYTVVNQMFGDIVKVTPSSK.[V]	1xPhospho [T17(96)]	0.146789	0.00318174	1	1	1	1	lcl	lcl [858-878]	lcl 1xPhospho [T874(96)]	1	3	818.387	2453.15	NAN	NAN	NAN	NoQuanValues	Not Found	High	Not Found	High	0.001118	0.02321	0.92
[K].ENDQIFSMATIIR.[S]	1xPhospho [T10(100)]	9.3e-06	0.0001023	1	1	1	2	lcl	lcl [97-109]	lcl 1xPhospho [T106(100)]	0	2	809.37	1617.73	400927	64604.5	NAN		High	High	Not Found	High	0.0001084	6.36e-07	3.56	82.71
[K].ENGSAAAPTAGLHFTEDLLAK.[I]	1xPhospho [S4(100)]	0.00035186	0.0001023	1	1	1	3	lcl	lcl [171-191]	lcl 1xPhospho [S174(100)]	0	3	731.681	2193.02	653544	180199	560580		High	High	High	High	0.0001084	2.5e-05	2.37	73.38
[K].ENIHQVELTNVTEAIER.[E]	1xPhospho [T12(100)]	1.08e-06	0.0001023	1	1	1	1	lcl	lcl [521-537]	lcl 1xPhospho [T532(100)]	0	3	692.332	2074.98	NAN	NAN	240334		Not Found	Not Found	High	High	6.5e-05	3.14e-08	3.75	52.02
[K].ENINSVFHCITR.[L]	1xCarbamidomethyl [C9]; 1xPhospho [T11(100)]	1.98e-05	0.0001023	1	1	2	10	lcl	lcl [18-29]	lcl 1xPhospho [T28(100)]	0	3	523.901	1569.69	1.49524e+07	7.49609e+06	20985601		High	High	High	High	0.0001084	4.52e-07	4.76	47.62
[K].ENISSVTHCATR.[M]	1xCarbamidomethyl [C9]; 1xPhospho [T11(100)]	2.65e-07	0.0001023	1	1	5	40	lcl	lcl [19-30]	lcl 1xPhospho [T29(100)]	0	2	727.809	1454.61	2.18445e+08	1.29561e+08	2.45157e+08		High	High	High	High	6.5e-05	4.77e-09	3.73	9.87
[K].ENISSVTHCATR.[M]	1xCarbamidomethyl [C9]; 2xPhospho [S4(98.2); S5(98.2)]	0.000520774	0.000204637	1	1	4	6	lcl	lcl [19-30]	lcl 2xPhospho [S22(98.2); S23(98.2)]	0	2	767.792	1534.58	772819	710106	1.15019e+06		High	High	High	High	6.5e-05	0.000142	2.79	13.54
[K].ENISSVTHCATRMR.[F]	1xCarbamidomethyl [C9]; 1xPhospho [T11(98.2)]	0.000228705	0.0001023	1	1	1	1	lcl	lcl [19-32]	lcl 1xPhospho [T29(98.2)]	1	3	581.256	1741.75	NAN	1.26197e+06	163217		Not Found	High	Peak Found	High	0.0001084	1.34e-05	3.98	16.38
[K].ENITSLDK.[L]	1xPhospho [S5(100)]	0.00021341	0.0001023	1	1	2	6	lcl	lcl [306-313]	lcl 1xPhospho [S310(100)]	0	2	500.223	999.439	15427734	7899623	1.80832e+07		High	High	High	High	6.5e-05	3.97e-05	3.48	22.57
[K].ENITSLETALHR.[D]	1xPhospho [T4(98.7)]	8.36e-05	0.0001023	1	1	2	5	lcl	lcl [331-342]	lcl 1xPhospho [T334(98.7)]	0	3	488.567	1463.69	218494	100435	337881		High	High	High	High	0.0001084	3.29e-06	3.15	48.27
[K].ENKESYLEPVFGSSAEDR.[D]	1xPhospho [S5(100)]	4.05e-07	0.0001023	1	1	1	4	lcl	lcl [6-23]	lcl 1xPhospho [S10(100)]	1	3	712.974	2136.91	5.97082e+06	1.03688e+06	5.13948e+06		High	High	High	High	6.5e-05	8.41e-09	4.74	49.05
[K].ENKESYLEPVFGSSAEDRDIPK.[Y]	1xPhospho [S5(100)]	9.55e-10	0.0001023	1	1	1	9	lcl	lcl [6-27]	lcl 1xPhospho [S10(100)]	2	3	864.063	2590.17	60151467	1.35704e+07	78825899		High	High	High	High	6.5e-05	2.52e-12	7.84	50.86
[K].ENKLELLDSSK.[R]	1xPhospho [S10(99.1)]	3.29e-06	0.0001023	1	1	3	5	lcl	lcl [220-230]	lcl 1xPhospho [S229(99.1)]	1	2	678.327	1355.65	711780	449354	1.0667e+06		High	High	High	High	6.5e-05	1.4e-07	3.54	28.44
[K].ENLDFFASLYSIK.[G]	1xPhospho [S8(100)]	3.41e-06	0.0001023	1	1	1	1	lcl	lcl [95-107]	lcl 1xPhospho [S102(100)]	0	2	813.877	1626.75	NAN	NAN	NAN	NoQuanValues	Not Found	Not Found	High	High	6.5e-05	1.47e-07	4.34
[K].ENLENTTVHGGFTVLGANLFCSDSFGK.[E]	1xCarbamidomethyl [C21]; 1xPhospho [T/S]	0.00112854	0.000204637	1	1	1	1	lcl	lcl [47-73]		0	3	998.785	2994.33	NAN	NAN	NAN	NoQuanValues	Not Found	High	Not Found	High	0.0001084	0.0001438	1.59
[K].ENLSEITLK.[T]	1xPhospho [S4(100)]	0.000612143	0.000204637	1	1	1	3	lcl	lcl [74-82]	lcl 1xPhospho [S77(100)]	0	2	563.773	1126.54	1342678	530753	1.32824e+06		High	High	High	High	0.0001084	6.15e-05	2.83	45
[K].ENLVTAPVGTTLK.[Q]	1xPhospho [T10(99)]	5.4e-06	0.0001023	1	1	1	1	lcl	lcl [160-172]	lcl 1xPhospho [T169(99)]	0	2	711.865	1422.72	709099	443423	877275		Peak Found	High	Peak Found	High	0.0001084	7.62e-08	4.2	48.47
[K].ENNFISLAK.[Q]	1xPhospho [S6(100)]	4.26e-05	0.0001023	1	1	1	4	lcl	lcl [3-11]	lcl 1xPhospho [S8(100)]	0	2	558.261	1115.51	28648878	14418504	35155652		High	High	High	High	9.29e-05	5.31e-06	3.82	47.35
[K].ENPSSIIPVEFTAK.[S]	1xPhospho [S4(99.2)]	6.7e-06	0.0001023	1	1	2	6	lcl	lcl [373-386]	lcl 1xPhospho [S376(99.2)]	0	2	806.386	1611.77	8725623	4.5398e+06	9765326		High	Peak Found	High	High	6.5e-05	3.64e-07	4.16	74.43
[K].ENPSSIIPVEFTAKSDELVIGLKPSFEASNVK.[T]	1xPhospho [S15(99.9)]	9.73e-11	0.0001023	1	1	2	5	lcl	lcl [373-404]	lcl 1xPhospho [S387(99.9)]	1	3	1175.93	3525.78	363742	NAN	854143		High	Not Found	High	High	6.5e-05	1.17e-13	7.84	88.6
[K].ENPSYLPPDVDVFG.[-]	1xPhospho [S4(100)]	0.00150649	0.000311993	1	1	2	9	lcl	lcl [170-183]	lcl 1xPhospho [S173(100)]	0	2	814.848	1628.69	3.47623e+06	815779	4869019		High	High	High	High	0.0001084	0.0002205	2.88	94.29
[K].ENTDELFEEACDFVLSQNAASTSLLQR.[H]	1xCarbamidomethyl [C11]; 1xPhospho [T3(100)]	1.78e-07	0.0001023	1	1	2	4	lcl	lcl [709-735]	lcl 1xPhospho [T711(100)]	0	3	1056.47	3167.39	NAN	NAN	908772		High	Not Found	High	High	6.5e-05	2.78e-09	6.12	102.74
[K].ENVELAAQIAPNALDAETVLTQVGLSHR.[L]	1xPhospho [T18(100)]	1.85e-09	0.0001023	1	1	1	2	lcl	lcl [104-131]	lcl 1xPhospho [T121(100)]	0	3	1013.84	3039.51	673394	55849.6	865287		High	Peak Found	High	High	6.5e-05	7.59e-12	7.36	91.28
[K].EPDKTPVHITEERPLPSR.[G]	1xPhospho [T5(99.7)]	0.00369321	0.000486341	1	1	1	1	lcl	lcl [427-444]	lcl 1xPhospho [T431(99.7)]	1	4	546.023	2181.07	469554	457446	585930		Peak Found	Peak Found	High	High	0.0001807	0.002423	2.91	18.17
[K].EPEFFSPGANPSNK.[A]	1xPhospho [S6(100)]	0.000180122	0.0001023	1	1	1	2	lcl	lcl [632-645]	lcl 1xPhospho [S637(100)]	0	2	800.837	1600.67	604050	247455	761221		High	Peak Found	High	High	6.5e-05	3.12e-05	4.16	42.12
[K].EPGQGMVTMPVNLNYIHSSPDGMNTPEAYEK.[L]	1xOxidation [M]; 1xPhospho [S18(97.1)]	2.72e-06	0.0001023	1	1	4	4	lcl	lcl [393-423]	lcl 1xPhospho [S410(97.1)]	0	3	1168.17	3502.5	NAN	NAN	NAN	NoQuanValues	High	Not Found	High	High	6.5e-05	1.09e-07	5.62
[K].EPGQGMVTMPVNLNYIHSSPDGMNTPEAYEK.[L]	1xPhospho [S18(97.9)]	1.07e-10	0.0001023	1	1	2	4	lcl	lcl [393-423]	lcl 1xPhospho [S410(97.9)]	0	3	1162.84	3486.51	194197	NAN	1.9252e+06		High	Not Found	High	High	6.5e-05	1.32e-13	7.89	76.01
[K].EPGSGGEPLLLDVQSVLYDSETRPLVIGGR.[Y]	1xPhospho [S4(100)]	1.59e-07	0.0001023	1	1	1	2	lcl	lcl [331-360]	lcl 1xPhospho [S334(100)]	0	3	1078.54	3233.61	NAN	NAN	236710		High	Not Found	High	High	6.5e-05	2.39e-09	5.09	102.89
[K].EPIASEYTYFK.[E]	1xPhospho [T8(100)]	2.35e-05	0.0001023	1	1	3	7	lcl	lcl [75-85]	lcl 1xPhospho [T82(100)]	0	2	714.31	1427.61	1.59983e+07	5.26536e+06	2.08626e+07		High	High	High	High	9.29e-05	2.47e-06	3.93	57.94
[K].EPLEVAEGDTVIFAK.[Y]	1xPhospho [T10(100)]	5.27e-09	0.0001023	1	1	1	9	lcl	lcl [54-68]	lcl 1xPhospho [T63(100)]	0	2	849.404	1697.8	4.00376e+06	1.56737e+06	4.9947e+06		High	High	High	High	6.5e-05	2.48e-11	5.59	68.58
[K].EPVLVSGTDGVGTK.[L]	1xPhospho [T13(100)]	5.36e-07	0.0001023	1	1	1	3	lcl	lcl [55-68]	lcl 1xPhospho [T67(100)]	0	2	719.845	1438.68	7658202	2845822	8055226		High	High	High	High	9.29e-05	1.96e-08	4.31	33.28
[K].EPWPMLQIETLEEPVPTFSVGWTGTPVSTGK.[L]	1xOxidation [M5]; 1xPhospho [T29(98.5)]	5.47e-11	0.0001023	1	1	2	13	lcl	lcl [200-230]	lcl 1xPhospho [T228(98.5)]	0	4	878.169	3509.66	7.17517e+06	595572	1.75704e+07		High	High	High	High	6.5e-05	5.43e-14	11.21	104.62
[K].EPWPMLQIETLEEPVPTFSVGWTGTPVSTGK.[L]	1xPhospho [T29(98.3)]	3.18e-10	0.0001023	1	1	2	5	lcl	lcl [200-230]	lcl 1xPhospho [T228(98.3)]	0	4	874.169	3493.66	3.93023e+06	NAN	1.6339e+07		High	High	High	High	6.5e-05	5.74e-13	10.96	105.87
[K].EPYEMSAPFASGLALTYEEMHAR.[A]	1xPhospho [S6(100)]	6.6e-09	0.0001023	1	1	1	1	lcl	lcl [371-393]	lcl 1xPhospho [S376(100)]	0	3	894.055	2680.15	367638	57304.4	673978		High	Peak Found	Peak Found	High	9.29e-05	7.15e-11	5.59	90.05
[K].EQAEYLTVLSEETTR.[L]	1xPhospho [S10(99.3)]	8.49e-08	0.0001023	1	1	2	4	lcl	lcl [273-287]	lcl 1xPhospho [S282(99.3)]	0	2	924.916	1848.83	321023	120015	379082		High	High	High	High	9.29e-05	1.87e-09	4.42	62.02
[K].EQALLADIPVIPGSNGPVAGIK.[E]	1xPhospho [S14(100)]	0.277097	0.00582335	1	1	1	1	lcl	lcl [124-145]	lcl 1xPhospho [S137(100)]	0	3	747.065	2239.17	NAN	38501	NAN		Not Found	High	Not Found	High	0.002085	0.04459	1.22	92.98
[K].EQATEMYTIIK.[E]	1xPhospho [T4(100)]	0.000265873	0.0001023	1	1	1	1	lcl	lcl [74-84]	lcl 1xPhospho [T77(100)]	0	2	703.818	1406.63	NAN	NAN	404016		Not Found	Not Found	High	High	6.5e-05	5.38e-05	2.47	55.13
[K].EQDFENAVSK.[Y]	1xPhospho [S9(100)]	0.000205241	0.0001023	1	1	1	3	lcl	lcl [89-98]	lcl 1xPhospho [S97(100)]	0	2	623.753	1246.5	962736	419688	1.07029e+06		High	High	High	High	6.5e-05	3.74e-05	3.29	16.05
[K].EQEAAINSLAVDGYR.[G]	1xPhospho [S8(100)]	5.68e-08	0.0001023	1	1	1	3	lcl	lcl [154-168]	lcl 1xPhospho [S161(100)]	0	2	858.384	1715.76	696329	313912	682046		High	High	High	High	9.29e-05	1.12e-09	4.42	49.77
[K].EQGATVPVAGLK.[V]	1xPhospho [T5(100)]	0.000557896	0.000204637	1	1	1	1	lcl	lcl [111-122]	lcl 1xPhospho [T115(100)]	0	2	625.312	1249.62	429566	261567	441498		Peak Found	High	Peak Found	High	0.0001084	4.95e-05	2.85	33.34
[K].EQGHSHESIMQSIYTK.[G]	1xOxidation [M10]; 1xPhospho [S5(98.6)]	5.7e-06	0.0001023	1	1	3	65	lcl	lcl [396-411]	lcl 1xPhospho [S400(98.6)]	0	3	657.615	1970.83	12828291	1.46506e+07	1.69453e+07		High	High	High	High	9.29e-05	4.03e-07	6.94	9.54
[K].EQGHSHESIMQSIYTK.[G]	1xPhospho [S5(100)]	3.44e-06	0.0001023	1	1	5	24	lcl	lcl [396-411]	lcl 1xPhospho [S400(100)]	0	2	977.916	1954.84	6.06644e+07	4.03984e+07	8.92509e+07		High	High	High	High	0.0001084	1.03e-07	5.32	22.64
[K].EQGTSLAVVANVTK.[Q]	1xPhospho [T13(100)]	3.04e-08	0.0001023	1	1	1	3	lcl	lcl [53-66]	lcl 1xPhospho [T65(100)]	0	2	748.871	1496.74	683490	281376	541929		High	High	High	High	9.29e-05	5.03e-10	5.53	39.42
[K].EQISLPYPFEMMESDAVK.[V]	1xPhospho [S4(100)]	1.03e-07	0.0001023	1	1	1	3	lcl	lcl [207-224]	lcl 1xPhospho [S210(100)]	0	2	1097.48	2193.95	182553	NAN	540116		High	Not Found	High	High	6.5e-05	1.35e-09	4.61	99.64
[K].EQISYDK.[S]	1xPhospho [S4(100)]	0.0879642	0.00164542	1	1	1	1	lcl	lcl [172-178]	lcl 1xPhospho [S175(100)]	0	2	481.697	962.387	583758	287849	NAN		High	Peak Found	Not Found	High	0.0006212	0.03328	1.55	9.15
[K].EQLADQDRYQTVYAK.[E]	1xPhospho [Y/T]	3.8e-05	0.0001023	1	1	2	5	lcl	lcl [156-170]		1	3	636.622	1907.85	NAN	NAN	NAN	NoQuanValues	High	High	High	High	6.5e-05	3.74e-06	3.25
[K].EQLAIYEAK.[E]	1xPhospho [Y6(100)]	0.000485975	0.000204637	1	1	1	3	lcl	lcl [360-368]	lcl 1xPhospho [Y365(100)]	0	2	572.771	1144.53	561483	273410	535887		High	High	High	High	0.0001084	7.72e-05	2.12	24.14
[K].EQLAIYEAKESK.[-]	1xPhospho [S11(100)]	9.4e-07	0.0001023	1	1	1	9	lcl	lcl [360-371]	lcl 1xPhospho [S370(100)]	1	2	744.853	1488.7	36814406	18966794	47812354		High	High	High	High	6.5e-05	2.81e-08	4.77	20.44
[K].EQLDYVSSEK.[G]	1xPhospho [S8(98.2)]	0.0839723	0.00164542	1	1	1	1	lcl	lcl [338-347]	lcl 1xPhospho [S345(98.2)]	0	2	639.269	1277.53	180509	103786	238158		Peak Found	Peak Found	High	High	0.0005644	0.03821	1.17	19.63
[K].EQLEDVLDTLTDREENVLR.[L]	1xPhospho [T11(100)]	5.24e-07	0.0001023	1	1	2	5	lcl	lcl [304-322]	lcl 1xPhospho [T314(100)]	1	3	789.708	2367.11	1.2028e+06	311648	3.00563e+06		High	High	High	High	6.5e-05	1.19e-08	6.14	77.4
[K].EQLEQLQDYVTTLESLHR.[E]	1xPhospho [S15(100)]	3.05e-06	0.0001023	1	1	1	3	lcl	lcl [218-235]	lcl 1xPhospho [S232(100)]	0	3	761.363	2282.07	587671	177079	873649		High	High	High	High	0.0001084	6.53e-08	4.45	79.83
[K].EQNETTLPNSLYAELR.[Y]	1xPhospho [T6(100)]	4.81e-05	0.0001023	1	1	2	3	lcl	lcl [469-484]	lcl 1xPhospho [T474(100)]	0	2	979.453	1957.89	NAN	NAN	NAN	NoQuanValues	High	High	High	High	6.5e-05	5.16e-06	2.56
[K].EQSGITATVETYR.[E]	1xPhospho [S3(100)]	4.18e-06	0.0001023	1	1	1	3	lcl	lcl [37-49]	lcl 1xPhospho [S39(100)]	0	2	767.843	1534.68	6411493	3.33417e+06	8.11556e+06		High	High	High	High	9.29e-05	2.7e-07	4.02	40.09
[K].EQSNLIQDYIER.[L]	1xPhospho [S3(100)]	1.24e-06	0.0001023	1	1	2	5	lcl	lcl [154-165]	lcl 1xPhospho [S156(100)]	0	2	794.356	1587.71	1.8744e+06	538796	2.26875e+06		High	High	High	High	9.29e-05	5.75e-08	3.71	52.82
[K].EQTVEETPVPPTEEYLK.[E]	1xPhospho [T7(100)]	1.17e-06	0.0001023	1	1	2	4	lcl	lcl [101-117]	lcl 1xPhospho [T107(100)]	0	2	1034.97	2068.94	1.1113e+06	352663	1.44543e+06		High	High	High	High	6.5e-05	3.48e-08	4.29	51.66
[K].ERDFESIGK.[R]	1xPhospho [S6(100)]	0.00458114	0.000486341	1	1	1	3	lcl	lcl [62-70]	lcl 1xPhospho [S67(100)]	1	2	580.753	1160.5	4424297	2.01612e+06	5660439		High	High	High	High	0.0002055	0.000927	3.24	13.43
[K].ERDLESGSLVR.[L]	1xPhospho [S6(100)]	0.369678	0.00880166	1	1	1	1	lcl	lcl [864-874]	lcl 1xPhospho [S869(100)]	1	2	670.814	1340.62	411680	NAN	586399		Peak Found	Not Found	High	High	0.002524	0.1374	2.18	17.13
[K].ERDLESGSLVRLSSPYGR.[I]	1xPhospho [S/Y]	3.09e-07	0.0001023	1	1	1	3	lcl	lcl [864-881]		2	4	526.008	2101.01	496989	321421	802765		High	High	High	High	6.5e-05	5.85e-09	8.26	43.03
[K].EREEHIGSEIDAAEESR.[A]	1xPhospho [S8(100)]	7.97e-09	0.0001023	1	1	2	8	lcl	lcl [45-61]	lcl 1xPhospho [S52(100)]	1	3	679.623	2036.86	8.45856e+06	2.93069e+06	1.10908e+07		High	High	High	High	6.5e-05	4.34e-11	7.28	23.02
[K].EREEHIGSEIDAAEESRAQAEQLLAEQK.[S]	1xPhospho [S16(100)]	2.37e-09	0.0001023	1	1	1	3	lcl	lcl [45-72]	lcl 1xPhospho [S60(100)]	2	4	812.377	3246.49	838143	189460	968675		High	High	High	High	9.29e-05	1.94e-11	8.76	41.46
[K].ERENGGVLDMDTK.[I]	1xPhospho [T12(100)]	7.02e-07	0.0001023	1	1	1	6	lcl	lcl [58-70]	lcl 1xPhospho [T69(100)]	1	2	772.327	1543.65	786513	246058	1.63231e+06		High	High	High	High	6.5e-05	1.76e-08	4.01	17.54
[K].ERFGSAIISLGK.[E]	1xPhospho [S5(100)]	1.95e-05	0.0001023	1	1	1	2	lcl	lcl [244-255]	lcl 1xPhospho [S248(100)]	1	2	679.345	1357.69	1688721	969594	2.17783e+06		High	Peak Found	High	High	6.5e-05	1.53e-06	4.28	55.52
[K].ERHLDESESNEKQTR.[L]	1xPhospho [T14(100)]	2.92e-07	0.0001023	1	1	1	2	lcl	lcl [850-864]	lcl 1xPhospho [T863(100)]	2	3	646.617	1937.83	NAN	NAN	NAN	NoQuanValues	Not Found	High	High	High	6.5e-05	5.42e-09	6.21
[K].ERIPISSADR.[S]	1xPhospho [S6(100)]	0.000727639	0.000204637	1	1	2	6	lcl	lcl [258-267]	lcl 1xPhospho [S263(100)]	1	3	408.53	1223.58	2.37514e+06	782007	3.07662e+06		High	High	High	High	0.000166	0.0002348	3.72	13.94
[K].ERIWENISK.[E]	1xPhospho [S8(100)]	0.0173343	0.000585441	1	1	1	5	lcl	lcl [93-101]	lcl 1xPhospho [S100(100)]	1	3	418.868	1254.59	1.01639e+06	995620	1.72265e+06		High	High	High	High	0.0002331	0.01129	2.92	24.24
[K].ERNDSYGFTH.[-]	1xPhospho [S5(100)]	0.000736456	0.000204637	1	1	2	4	lcl	lcl [458-467]	lcl 1xPhospho [S462(100)]	1	2	653.249	1305.49	1.01271e+06	507030	1.3287e+06		High	High	High	High	6.5e-05	0.0002397	3.33	11.02
[K].ERVSSAELSEAVK.[V]	1xPhospho [S5(100)]	1.04e-06	0.0001023	1	1	2	6	lcl	lcl [32-44]	lcl 1xPhospho [S36(100)]	1	2	742.855	1484.7	3.43486e+06	2.14015e+06	5.09221e+06		High	High	High	High	0.0001084	1.8e-08	4.86	19.67
[K].ESDEANYGVQQIVHLMGDIQNYR.[G]	1xPhospho [Y22(100)]	5.12e-07	0.0001023	1	1	1	1	lcl	lcl [70-92]	lcl 1xPhospho [Y91(100)]	0	3	920.412	2759.21	250679	NAN	567130		Peak Found	Not Found	High	High	6.5e-05	1.15e-08	4.88	93.45
[K].ESESDQVLGLEMGADDYVTKPFSPLTLMAR.[I]	2xOxidation [M12; M28]; 1xPhospho [S23(96.3)]	1.61e-05	0.0001023	1	1	2	3	lcl	lcl [81-110]	lcl 1xPhospho [S103(96.3)]	0	3	1137.85	3411.54	719661	153354	777084		High	High	High	High	6.5e-05	1.18e-06	4.11	88.88
[K].ESESDQVLGLEMGADDYVTKPFSPLTLMAR.[I]	1xOxidation [M]; 1xPhospho [S23(100)]	2.96e-11	0.0001023	1	1	2	6	lcl	lcl [81-110]	lcl 1xPhospho [S103(100)]	0	3	1132.52	3395.54	1.2048e+06	93599.5	1.77499e+06		High	High	High	High	9.29e-05	7.18e-14	9.02	95.37
[K].ESESDQVLGLEMGADDYVTKPFSPLTLMAR.[I]	1xPhospho [S23(100)]	1.88e-12	0.0001023	1	1	1	4	lcl	lcl [81-110]	lcl 1xPhospho [S103(100)]	0	3	1127.19	3379.55	2.78804e+06	55552.7	6.12124e+06		High	Peak Found	High	High	6.5e-05	1.45e-15	10.82	98.75
[K].ESGGYTYEAEIR.[S]	1xPhospho [S2(97.7)]	3.58e-06	0.0001023	1	1	3	3	lcl	lcl [136-147]	lcl 1xPhospho [S137(97.7)]	0	2	727.796	1454.58	183216	106616	515961		High	High	High	High	6.5e-05	1.57e-07	3.03	25.69
[K].ESGYSIVPLK.[M]	1xPhospho [S5(100)]	0.00013252	0.0001023	1	1	1	3	lcl	lcl [100-109]	lcl 1xPhospho [S104(100)]	0	2	586.783	1172.56	748905	369997	1.08959e+06		High	High	High	High	6.5e-05	2.05e-05	3.4	52.17
[K].ESIAQVAAISSGDEEVGK.[L]	1xPhospho [S2(100)]	1.79e-09	0.0001023	1	1	4	7	lcl	lcl [141-158]	lcl 1xPhospho [S142(100)]	0	2	935.427	1869.85	2.4487e+06	532686	2.05733e+06		High	High	High	High	9.29e-05	1.35e-11	6.03	53.02
[K].ESIEQLLSK.[L]	1xPhospho [S8(100)]	9.64e-05	0.0001023	1	1	1	4	lcl	lcl [6-14]	lcl 1xPhospho [S13(100)]	0	2	563.772	1126.54	9283095	3.67943e+06	10883427		High	High	High	High	9.29e-05	1.52e-05	3.7	54.3
[K].ESLNVMDIVFSSR.[M]	1xPhospho [S]	0.104879	0.00193034	1	1	1	1	lcl	lcl [110-122]		0	2	788.858	1576.71	476564	133976	766932		Peak Found	High	Peak Found	High	0.0007873	0.01685	1.47	91.96
[K].ESSSYELLK.[K]	1xPhospho [S3(99.4)]	0.000324775	0.0001023	1	1	2	3	lcl	lcl [745-753]	lcl 1xPhospho [S747(99.4)]	0	2	568.25	1135.49	16311649	8077700	19269686		High	High	High	High	9.29e-05	7.56e-05	3.18	33.71
[K].ESTIIGEGVLDVPGFVK.[T]	1xPhospho [T3(100)]	1.25e-07	0.0001023	1	1	1	3	lcl	lcl [191-207]	lcl 1xPhospho [T193(100)]	0	2	920.461	1839.91	459499	179170	652933		High	High	High	High	9.29e-05	3.07e-09	4.16	91.94
[K].ESTSIQNNSIK.[V]	1xPhospho [S4(100)]	3.83e-05	0.0001023	1	1	3	5	lcl	lcl [198-208]	lcl 1xPhospho [S201(100)]	0	2	650.793	1300.58	1.19388e+06	840823	1.17891e+06		High	High	High	High	9.29e-05	4.62e-06	3.08	9.13
[K].ESYLEPVFGSSAEDR.[D]	1xPhospho [S11(99)]	9.99e-05	0.0001023	1	1	4	6	lcl	lcl [9-23]	lcl 1xPhospho [S19(99)]	0	2	883.37	1765.73	2.71701e+06	NAN	2.41009e+06		High	Not Found	High	High	6.5e-05	1.39e-05	3.6	63.97
[K].ESYLEPVFGSSAEDRDIPK.[Y]	1xPhospho [S11(99.1)]	7.87e-10	0.0001023	1	1	5	16	lcl	lcl [9-27]	lcl 1xPhospho [S19(99.1)]	1	2	1110	2218.99	9.59369e+07	21663452	117819107		High	High	High	High	6.5e-05	1.94e-12	5.59	62.4
[K].ESYLEPVFGSSAEDRDIPKYTLGK.[E]	1xPhospho [T21(100)]	1.95e-05	0.0001023	1	1	1	6	lcl	lcl [9-32]	lcl 1xPhospho [T29(100)]	2	3	927.769	2781.3	2368315	697517	4.06471e+06		High	High	High	High	6.5e-05	1.52e-06	6.58	66.9
[K].ESYPELPYFIFAHSMGSFIIR.[T]	1xOxidation [M15]; 1xPhospho [S14(100)]	4.27e-06	0.0001023	1	1	1	1	lcl	lcl [100-120]	lcl 1xPhospho [S113(100)]	0	3	867.404	2600.19	NAN	NAN	NAN	NoQuanValues	High	Not Found	Not Found	High	9.29e-05	2.79e-07	5.02
[K].ESYPELPYFIFAHSMGSFIIR.[T]	1xPhospho [S14(100)]	4.6e-08	0.0001023	1	1	1	2	lcl	lcl [100-120]	lcl 1xPhospho [S113(100)]	0	3	862.071	2584.2	NAN	18219.2	976044		High	Peak Found	High	High	6.5e-05	4.53e-10	6.51	103.9
[K].ETAEQEPTQSTMTK.[I]	1xOxidation [M12]; 1xPhospho [T13(98.7)]	1.6e-05	0.0001023	1	1	4	11	lcl	lcl [482-495]	lcl 1xPhospho [T494(98.7)]	0	2	838.84	1676.67	621404	321821	784295		High	High	High	High	6.5e-05	1.17e-06	3.21	7.25
[K].ETAEQEPTQSTMTK.[I]	1xPhospho [T13(99.1)]	5.07e-07	0.0001023	1	1	5	9	lcl	lcl [482-495]	lcl 1xPhospho [T494(99.1)]	0	2	830.842	1660.68	4.78918e+06	3.0499e+06	6.76848e+06		High	High	High	High	9.29e-05	1.83e-08	5.02	8.84
[K].ETAESSEVFRK.[W]	1xPhospho [S5(99.3)]	0.000281077	0.0001023	1	1	1	3	lcl	lcl [359-369]	lcl 1xPhospho [S363(99.3)]	1	2	681.801	1362.59	901414	694215	NAN		High	High	High	High	6.5e-05	5.82e-05	3.22	10.03
[K].ETCYVIGMQPNSLFTEK.[R]	1xCarbamidomethyl [C3]; 1xPhospho [T2(100)]	0.0445351	0.00107076	1	1	1	1	lcl	lcl [391-407]	lcl 1xPhospho [T392(100)]	0	2	1048.96	2096.91	NAN	NAN	NAN	NoQuanValues	Not Found	Not Found	High	High	0.0004588	0.02375	1.39
[K].ETEGNVFATLK.[N]	1xPhospho [T9(100)]	0.000100771	0.0001023	1	1	1	3	lcl	lcl [328-338]	lcl 1xPhospho [T336(100)]	0	2	644.793	1288.58	NAN	155145	NAN		High	High	High	High	9.29e-05	1.61e-05	3.31	39.64
[K].ETFNASVER.[S]	1xPhospho [S6(100)]	0.000420944	0.000204637	1	1	1	3	lcl	lcl [329-337]	lcl 1xPhospho [S334(100)]	0	2	566.737	1132.47	9411943	3549356	7898893		High	High	High	High	6.5e-05	0.0001039	3.16	16.04
[K].ETGALTLLQK.[D]	1xPhospho [T6(100)]	8.9e-06	0.0001023	1	1	1	2	lcl	lcl [323-332]	lcl 1xPhospho [T328(100)]	0	2	577.297	1153.59	1.15848e+06	666446	1.32133e+06		High	High	Peak Found	High	9.29e-05	7.13e-07	3.73	49.84
[K].ETGVPGVYK.[K]	1xPhospho [T2(100)]	0.0115104	0.000486341	1	1	1	2	lcl	lcl [331-339]	lcl 1xPhospho [T332(100)]	0	2	515.236	1029.47	225553	108514	327408		Peak Found	High	High	High	0.0002331	0.007969	1.93	20.08
[K].ETIDNEERY.[-]	1xPhospho [Y9(100)]	0.00025912	0.0001023	1	1	1	3	lcl	lcl [153-161]	lcl 1xPhospho [Y161(100)]	1	2	624.744	1248.48	NAN	NAN	NAN	NoQuanValues	High	High	High	High	9.29e-05	5.6e-05	2.41
[K].ETISAVGANLAK.[G]	1xPhospho [S4(100)]	0.00279764	0.000486341	1	1	1	2	lcl	lcl [63-74]	lcl 1xPhospho [S66(100)]	0	2	627.312	1253.61	209309	80623.7	233376		Peak Found	High	High	High	0.0001807	0.00169	2.59	43.98
[K].ETLAMFK.[E]	1xOxidation [M5]; 1xPhospho [T2(100)]	0.00210516	0.000413426	1	1	1	8	lcl	lcl [4-10]	lcl 1xPhospho [T5(100)]	0	2	468.201	935.394	2.15166e+06	1.21541e+06	2.38712e+06		High	High	High	High	0.0002174	0.001057	1.29	23.46
[K].ETLAMFK.[E]	1xPhospho [T2(100)]	0.00778703	0.000486341	1	1	1	3	lcl	lcl [4-10]	lcl 1xPhospho [T5(100)]	0	2	460.203	919.399	2.83445e+06	930608	3.74067e+06		High	High	High	High	0.0002795	0.00207	2	43.92
[K].ETLEYLGSFAEINSIPLVLVPVSSPK.[M]	1xPhospho [T2(100)]	0.000145983	0.0001023	1	1	2	3	lcl	lcl [206-231]	lcl 1xPhospho [T207(100)]	0	3	961.5	2882.48	NAN	NAN	NAN	NoQuanValues	High	High	High	High	9.29e-05	2.62e-05	3.67
[K].ETLTQVIEAR.[N]	1xPhospho [T4(100)]	7.19e-05	0.0001023	1	1	1	3	lcl	lcl [66-75]	lcl 1xPhospho [T69(100)]	0	2	620.303	1239.6	1.64304e+06	487956	2.0265e+06		High	High	High	High	9.29e-05	1.04e-05	3.45	66.2
[K].ETMEIHYTK.[H]	1xOxidation [M3]; 1xPhospho [T8(100)]	0.00022576	0.0001023	1	1	2	5	lcl	lcl [22-30]	lcl 1xPhospho [T29(100)]	0	2	624.255	1247.5	72141	31213.5	99009.6		High	High	High	High	6.5e-05	4.29e-05	1.84	7.12
[K].ETMEIHYTK.[H]	1xPhospho [T8(100)]	6.73e-06	0.0001023	1	1	3	7	lcl	lcl [22-30]	lcl 1xPhospho [T29(100)]	0	2	616.258	1231.51	2.71365e+06	2.45136e+06	4.69266e+06		High	High	High	High	9.29e-05	5e-07	2.86	14.75
[K].ETNLAGYTLLFNSYGLQLVSHQPFTTK.[E]	1xPhospho [S13(100)]	6.72e-09	0.0001023	1	1	1	1	lcl	lcl [569-595]	lcl 1xPhospho [S581(100)]	0	3	1041.51	3122.52	NAN	NAN	NAN	NoQuanValues	Not Found	Not Found	High	High	6.5e-05	3.45e-11	7.45
[K].ETPATATPENTTEPTVEAK.[Q]	1xPhospho [T15(100)]	0.000124043	0.0001023	1	1	5	10	lcl	lcl [72-90]	lcl 1xPhospho [T86(100)]	0	3	689.646	2066.92	327111	238398	170559		High	High	High	High	6.5e-05	1.87e-05	3.31	21.56
[K].ETPATATPENTTEPTVEAKQTETK.[E]	1xPhospho [T21(99.1)]	0.000155915	0.0001023	1	1	2	3	lcl	lcl [72-95]	lcl 1xPhospho [T92(99.1)]	1	3	885.406	2654.21	NAN	158036	NAN		High	High	High	High	9.29e-05	2.85e-05	3.81	17.4
[K].ETPFYAESGGQVADK.[G]	1xPhospho [S8(100)]	3.84e-07	0.0001023	1	1	1	4	lcl	lcl [496-510]	lcl 1xPhospho [S503(100)]	0	2	839.854	1678.7	5.03588e+06	2.22792e+06	5.48057e+06		High	High	High	High	9.29e-05	1.28e-08	4.02	35.2
[K].ETQANLEQLKSDLLAVQGVLR.[V]	1xPhospho [T2(98)]	4.92e-08	0.0001023	1	1	1	3	lcl	lcl [364-384]	lcl 1xPhospho [T365(98)]	1	3	802.42	2405.24	218918	22465.8	132795		High	High	High	High	6.5e-05	4.98e-10	5.91	96.65
[K].ETQSSLIETLQETLK.[I]	1xPhospho [S5(99)]	2.59e-07	0.0001023	1	1	3	13	lcl	lcl [354-368]	lcl 1xPhospho [S358(99)]	0	2	900.438	1799.87	2.94844e+06	996721	4.23942e+06		High	High	High	High	9.29e-05	7.78e-09	4.8	89.23
[K].ETTEQELGLMMAGSSK.[Q]	2xOxidation [M10; M11]; 1xPhospho [S15(100)]	7.75e-07	0.0001023	1	1	2	4	lcl	lcl [487-502]	lcl 1xPhospho [S501(100)]	0	2	912.376	1823.74	988512	169216	762007		High	High	High	High	6.5e-05	2.02e-08	3.81	33.03
[K].ETTEQELGLMMAGSSK.[Q]	1xOxidation [M]; 1xPhospho [S15(100)]	3.38e-07	0.0001023	1	1	3	10	lcl	lcl [487-502]	lcl 1xPhospho [S501(100)]	0	2	904.378	1807.75	1.71776e+06	671531	2030637		High	High	High	High	9.29e-05	1.09e-08	5.8	47.83
[K].ETTEQELGLMMAGSSK.[Q]	1xPhospho [S15(98.5)]	3.46e-06	0.0001023	1	1	1	3	lcl	lcl [487-502]	lcl 1xPhospho [S501(98.5)]	0	2	896.379	1791.75	1.55442e+06	219636	2.25144e+06		High	High	High	High	0.0001084	4.13e-08	5.09	63
[K].ETTEQELGLMMAGSSKQEAEMGEK.[E]	1xPhospho [S/T]	1.45e-06	0.0001023	1	1	1	1	lcl	lcl [487-510]		1	3	898.714	2694.13	NAN	NAN	568650		Not Found	Not Found	High	High	6.5e-05	4.66e-08	5.65	57.54
[K].ETTRLESTLHSAQK.[T]	1xPhospho [S/T]	0.0013884	0.000311993	1	1	1	3	lcl	lcl [700-713]		1	3	560.937	1680.8	759397	466498	1.04589e+06		High	High	High	High	0.0001084	0.0002683	3.04	11.24
[K].ETVQATLESLK.[N]	1xPhospho [S9(100)]	5.96e-06	0.0001023	1	1	1	2	lcl	lcl [611-621]	lcl 1xPhospho [S619(100)]	0	2	649.816	1298.62	3563137	1.57224e+06	4797513		High	High	Peak Found	High	0.0001084	4.06e-07	3.87	45.89
[K].EVAEAGLTNEIK.[I]	1xPhospho [T8(100)]	1.43e-05	0.0001023	1	1	1	3	lcl	lcl [25-36]	lcl 1xPhospho [T32(100)]	0	2	677.319	1353.63	529329	280325	683232		High	High	High	High	6.5e-05	1e-06	3.62	34.11
[K].EVAEELGVHESTVSR.[A]	1xPhospho [S11(100)]	1.07e-08	0.0001023	1	1	2	6	lcl	lcl [335-349]	lcl 1xPhospho [S345(100)]	0	2	861.389	1721.77	1.67837e+06	776799	1.84813e+06		High	High	High	High	6.5e-05	6.4e-11	5.35	28.76
[K].EVEAAESEER.[-]	1xPhospho [S7(100)]	0.0271899	0.000880207	1	1	1	1	lcl	lcl [166-175]	lcl 1xPhospho [S172(100)]	0	2	614.74	1228.47	NAN	NAN	NAN	NoQuanValues	Not Found	High	Not Found	High	0.0004415	0.004888	2.16
[K].EVERTSGEVPESVK.[R]	1xPhospho [S6(99)]	9.39e-05	0.0001023	1	1	2	3	lcl	lcl [464-477]	lcl 1xPhospho [S469(99)]	1	2	813.374	1625.74	NAN	NAN	NAN	NoQuanValues	High	High	High	High	9.29e-05	1.47e-05	2.96
[K].EVESRKDDFLEDLK.[G]	1xPhospho [S4(100)]	0.0109862	0.000486341	1	1	1	5	lcl	lcl [9-22]	lcl 1xPhospho [S12(100)]	2	2	901.915	1802.82	1.75152e+06	926879	2.37272e+06		High	High	High	High	0.0002174	0.006653	2.58	39.7
[K].EVFESEYPDFQSFIR.[E]	1xPhospho [S12(100)]	1.6e-07	0.0001023	1	1	2	6	lcl	lcl [94-108]	lcl 1xPhospho [S105(100)]	0	2	986.92	1972.84	1.60805e+06	708428	2.31466e+06		High	High	High	High	6.5e-05	2.42e-09	5.38	89.67
[K].EVGIELYTLSK.[T]	1xPhospho [S10(100)]	7.13e-06	0.0001023	1	1	1	2	lcl	lcl [228-238]	lcl 1xPhospho [S237(100)]	0	2	666.327	1331.65	645098	209351	614260		High	High	Peak Found	High	9.29e-05	5.36e-07	3.7	64.9
[K].EVIEHIAGEYLATSR.[N]	1xPhospho [T/S/Y]	3.05e-07	0.0001023	1	1	2	7	lcl	lcl [448-462]		0	3	589.948	1767.83	1.76847e+06	829932	2.60026e+06		High	High	High	High	6.5e-05	5.76e-09	6.13	48.93
[K].EVLAEAGVSEDTR.[T]	1xPhospho [S9(100)]	5.79e-08	0.0001023	1	1	1	7	lcl	lcl [32-44]	lcl 1xPhospho [S40(100)]	0	2	728.322	1455.64	3.87495e+06	2.15644e+06	6.63787e+06		High	High	High	High	6.5e-05	6.18e-10	4.44	29.37
[K].EVLAEAGVSEDTRTR.[D]	1xPhospho [T12(100)]	3.05e-08	0.0001023	1	1	2	8	lcl	lcl [32-46]	lcl 1xPhospho [T43(100)]	1	3	571.6	1712.79	3.49883e+06	1.51393e+06	3.5776e+06		High	High	High	High	6.5e-05	2.63e-10	5.6	17.78
[K].EVLAEAGVSEDTRTRDLTEEELGK.[I]	1xPhospho [T12(98.4)]	1.65e-07	0.0001023	1	1	3	11	lcl	lcl [32-55]	lcl 1xPhospho [T43(98.4)]	2	3	909.761	2727.27	1.76284e+06	1.32052e+06	2.33649e+06		High	High	High	High	6.5e-05	2.51e-09	7.41	48.07
[K].EVNESLLDEGIIGGYDLGFYEEK.[Y]	1xPhospho [S5(100)]	6.99e-07	0.0001023	1	1	1	1	lcl	lcl [397-419]	lcl 1xPhospho [S401(100)]	0	3	890.401	2669.19	443465	26822.5	755109		Peak Found	Peak Found	High	High	6.5e-05	1.75e-08	6.16	98.45
[K].EVQNMQSSLAK.[G]	1xOxidation [M5]; 1xPhospho [S7(100)]	1.19e-05	0.0001023	1	1	3	59	lcl	lcl [31-41]	lcl 1xPhospho [S37(100)]	0	2	665.79	1330.57	7.19851e+07	4.00212e+07	4.95333e+07		High	High	High	High	6.5e-05	7.9e-07	3.21	2.04
[K].EVQNMQSSLAK.[G]	1xPhospho [S8(99.2)]	3.52e-06	0.0001023	1	1	2	7	lcl	lcl [31-41]	lcl 1xPhospho [S38(99.2)]	0	2	657.791	1314.58	64297556	60061046	145953802		High	High	High	High	6.5e-05	1.53e-07	4.3	13.7
[K].EVQTFLK.[N]	1xPhospho [T4(100)]	0.000999683	0.000204637	1	1	1	3	lcl	lcl [526-532]	lcl 1xPhospho [T529(100)]	0	2	472.728	944.449	1.27999e+06	618767	1.54076e+06		High	High	High	High	6.5e-05	0.0003783	2.19	33.51
[K].EVRLSPTIDEHDFDTK.[L]	1xPhospho [S5(100)]	6.84e-09	0.0001023	1	1	1	5	lcl	lcl [83-98]	lcl 1xPhospho [S87(100)]	1	3	661.302	1981.89	2702033	895122	3.22155e+06		High	High	High	High	0.0001084	8.96e-12	6	41.58
[K].EVSIIPLEVVVR.[N]	1xPhospho [S3(100)]	6.49e-06	0.0001023	1	1	1	3	lcl	lcl [82-93]	lcl 1xPhospho [S84(100)]	0	2	716.895	1432.78	541827	206791	650613		High	High	High	High	6.5e-05	3.76e-07	3.41	91.46
[K].EVSILTSR.[E]	1xPhospho [T6(98.6)]	0.266353	0.00554122	1	1	2	2	lcl	lcl [219-226]	lcl 1xPhospho [T224(98.6)]	0	2	492.745	984.476	NAN	95626.6	333231		High	Peak Found	High	High	0.001605	0.09891	1.4	27.91
[K].EVTGGIDK.[Y]	1xPhospho [T3(100)]	0.0893326	0.00174178	1	1	1	1	lcl	lcl [703-710]	lcl 1xPhospho [T705(100)]	0	2	449.7	898.392	NAN	559694	NAN		Not Found	High	Not Found	High	0.0006159	0.0145	2.06	7.57
[K].EVTIGAWLANK.[R]	1xPhospho [T3(100)]	2.57e-05	0.0001023	1	1	1	3	lcl	lcl [15-25]	lcl 1xPhospho [T17(100)]	0	2	641.316	1281.62	771543	273128	926238		High	High	High	High	6.5e-05	2.22e-06	3.89	73.07
[K].EVTSEDAPNIEQTPNDK.[K]	1xPhospho [T3(100)]	6.93e-08	0.0001023	1	1	4	11	lcl	lcl [668-684]	lcl 1xPhospho [T670(100)]	0	2	983.92	1966.83	3.23362e+06	743579	3.63993e+06		High	High	High	High	9.29e-05	1.44e-09	4.59	28.02
[K].EVTSEDAPNIEQTPNDKK.[D]	1xPhospho [T/S]	2.35e-06	0.0001023	1	1	2	5	lcl	lcl [668-685]		1	3	698.979	2094.92	326815	74553.8	407137		High	Peak Found	High	High	6.5e-05	8.91e-08	4.04	18.04
[K].EVTSEDAPNIEQTPNDKKDE.[-]	1xPhospho [T13(100)]	9.41e-08	0.0001023	1	1	3	9	lcl	lcl [668-687]	lcl 1xPhospho [T680(100)]	2	3	780.337	2338.99	770518	312636	1.40611e+06		High	High	High	High	6.5e-05	1.19e-09	5.84	20.76
[K].EVTVTFGNGDQSTMK.[T]	1xOxidation [M14]; 1xPhospho [T3(100)]	4.31e-06	0.0001023	1	1	1	3	lcl	lcl [466-480]	lcl 1xPhospho [T468(100)]	0	2	855.361	1709.71	245658	97766.7	215372		High	High	High	High	6.5e-05	2.02e-07	2.76	29.51
[K].EVTVTFGNGDQSTMK.[T]	1xPhospho [T3(100)]	0.000227719	0.0001023	1	1	1	1	lcl	lcl [466-480]	lcl 1xPhospho [T468(100)]	0	2	847.364	1693.71	NAN	NAN	NAN	NoQuanValues	High	Not Found	Not Found	High	9.29e-05	4.71e-05	2.07
[K].EVVFVEDILTPLETTAFLSTSDKVEDWHK.[M]	1xPhospho [S/T]	3.44e-05	0.0001023	1	1	1	3	lcl	lcl [192-220]		1	3	1143.56	3428.65	56251.2	NAN	292436		High	Not Found	High	High	6.5e-05	3.28e-06	4.76	101.81
[K].EVVSQNKEENQEAAK.[Q]	1xPhospho [S4(100)]	2.56e-05	0.0001023	1	1	1	5	lcl	lcl [109-123]	lcl 1xPhospho [S112(100)]	1	2	891.899	1782.79	NAN	NAN	NAN	NoQuanValues	High	High	High	High	6.5e-05	2.2e-06	4.56
[K].EVWDRYSDAER.[A]	1xPhospho [S7(100)]	0.000612143	0.000204637	1	1	1	5	lcl	lcl [425-435]	lcl 1xPhospho [S431(100)]	1	2	753.308	1505.61	1.89151e+06	489325	2.58929e+06		High	High	High	High	6.5e-05	0.0001811	3.37	22.99
[K].EVWRYEFFGDLR.[T]	1xPhospho [Y5(100)]	1.22e-05	0.0001023	1	1	1	3	lcl	lcl [188-199]	lcl 1xPhospho [Y192(100)]	1	3	566.256	1696.75	1.04041e+06	536070	818947		High	Peak Found	High	High	6.5e-05	8.13e-07	3.32	73.88
[K].EVWVGNAGKWMSIVADLNK.[I]	1xOxidation [M11]; 1xPhospho [S12(100)]	0.140705	0.00279863	1	1	1	1	lcl	lcl [777-795]	lcl 1xPhospho [S788(100)]	1	2	1107.03	2213.05	391642	NAN	392228		Peak Found	Not Found	High	High	0.0007309	0.05669	2.66	71.63
[K].EWFQGEDSPSFVVIK.[I]	1xPhospho [S8(100)]	1.03e-05	0.0001023	1	1	2	6	lcl	lcl [102-116]	lcl 1xPhospho [S109(100)]	0	2	924.419	1847.83	225002	89193.5	875648		High	High	High	High	6.5e-05	6.49e-07	4.04	84.17
[K].EWLVPVDSLK.[I]	1xPhospho [S8(100)]	0.000246097	0.0001023	1	1	1	3	lcl	lcl [245-254]	lcl 1xPhospho [S252(100)]	0	2	633.312	1265.62	355632	77926	332231		High	High	High	High	6.5e-05	4.82e-05	2.86	76.64
[K].EYAFTITSVESVK.[K]	1xPhospho [S8(100)]	2.3e-06	0.0001023	1	1	2	6	lcl	lcl [120-132]	lcl 1xPhospho [S127(100)]	0	2	777.361	1553.71	1.03146e+06	322500	1.07268e+06		High	High	High	High	9.29e-05	1.27e-07	4.44	66.01
[K].EYAFTITSVESVKK.[I]	1xPhospho [S11(98.6)]	0.000162185	0.0001023	1	1	1	1	lcl	lcl [120-133]	lcl 1xPhospho [S130(98.6)]	1	2	841.411	1681.81	NAN	NAN	NAN	NoQuanValues	Not Found	Not Found	High	High	6.5e-05	2.71e-05	4.38
[K].EYATAVQQLIAIPHAK.[T]	1xPhospho [Y2(100)]	1.1e-10	0.0001023	1	1	2	6	lcl	lcl [50-65]	lcl 1xPhospho [Y51(100)]	0	2	916.971	1832.93	1.12486e+07	6.11936e+06	1.26929e+07		High	High	High	High	9.29e-05	3.86e-13	5.76	64.4
[K].EYDLLYYLARSPDK.[V]	1xPhospho [S11(100)]	1.04e-09	0.0001023	1	1	1	6	lcl	lcl [165-178]	lcl 1xPhospho [S175(100)]	1	2	913.423	1825.84	2.59404e+06	1.07272e+06	3.98227e+06		High	High	High	High	9.29e-05	6.7e-12	6.13	78
[K].EYETAGDSMVHK.[M]	1xOxidation [M9]; 1xPhospho [S8(100)]	1.45e-05	0.0001023	1	1	3	16	lcl	lcl [48-59]	lcl 1xPhospho [S55(100)]	0	2	731.782	1462.56	1.5067e+07	1.23497e+07	1.7921e+07		High	High	High	High	9.29e-05	1.33e-06	4.43	1.82
[K].EYETAGDSMVHK.[M]	1xPhospho [S8(100)]	1.2e-07	0.0001023	1	1	3	15	lcl	lcl [48-59]	lcl 1xPhospho [S55(100)]	0	2	723.785	1446.56	2.69472e+07	1.37317e+07	3.85179e+07		High	High	High	High	6.5e-05	1.65e-09	3.88	10.81
[K].EYGGGGHPLASGATLHNEEEIK.[E]	1xPhospho [T14(100)]	1.15e-07	0.0001023	1	1	1	3	lcl	lcl [277-298]	lcl 1xPhospho [T290(100)]	0	3	782.685	2346.04	382604	271946	NAN		High	High	High	High	6.5e-05	2.41e-09	5.37	23.74
[K].EYISISK.[R]	1xPhospho [S6(100)]	0.00741793	0.000486341	1	1	1	1	lcl	lcl [118-124]	lcl 1xPhospho [S123(100)]	0	2	460.212	919.417	604157	320415	467262		Peak Found	Peak Found	High	High	0.0001807	0.005261	1.93	25.23
[K].EYIYSNYEYVK.[A]	1xPhospho [S5(100)]	0.000186515	0.0001023	1	1	1	2	lcl	lcl [294-304]	lcl 1xPhospho [S298(100)]	0	2	775.826	1550.65	876816	412498	NAN		High	High	Not Found	High	9.29e-05	3.61e-05	2.63	53.28
[K].EYNETSDVDLTNEIEK.[L]	1xPhospho [Y2(100)]	1.36e-08	0.0001023	1	1	3	5	lcl	lcl [23-38]	lcl 1xPhospho [Y24(100)]	0	2	989.912	1978.82	293742	NAN	446683		High	High	High	High	6.5e-05	8.88e-11	4.55	51.02
[K].EYPDAIVIDQSAAHANIR.[S]	1xPhospho [S11(100)]	0.000226738	0.0001023	1	1	1	2	lcl	lcl [501-518]	lcl 1xPhospho [S511(100)]	0	3	688.325	2062.96	NAN	NAN	NAN	NoQuanValues	High	Not Found	High	High	6.5e-05	4.29e-05	3.82
[K].EYSWLQESTR.[E]	1xPhospho [S3(100)]	0.000122412	0.0001023	1	1	1	2	lcl	lcl [187-196]	lcl 1xPhospho [S189(100)]	0	2	689.788	1378.57	225257	94793.2	323823		High	Peak Found	High	High	6.5e-05	1.84e-05	2.85	52.08
[K].EYVGVDFWNVTSDEEAR.[E]	1xPhospho [T11(99.2)]	2.19e-09	0.0001023	1	1	1	2	lcl	lcl [329-345]	lcl 1xPhospho [T339(99.2)]	0	2	1048.44	2095.86	250701	NAN	390751		High	Not Found	High	High	6.5e-05	7.64e-12	4.89	82.17
[K].FAEELRSLRK.[D]	1xPhospho [S7(100)]	0.0418388	0.00107076	1	1	1	3	lcl	lcl [401-410]	lcl 1xPhospho [S407(100)]	2	3	443.562	1328.67	527969	511976	828412		High	High	High	High	0.0004415	0.007226	2.65	16.46
[K].FAELVCTNSLR.[A]	1xCarbamidomethyl [C6]; 1xPhospho [T/S]	0.000929741	0.000204637	1	1	1	1	lcl	lcl [47-57]		0	2	695.316	1389.62	NAN	139323	359243		Not Found	Peak Found	High	High	6.5e-05	0.0003388	2.53	48.27
[K].FAFSLHLQSTIER.[V]	1xPhospho [S9(100)]	6.77e-08	0.0001023	1	1	1	6	lcl	lcl [437-449]	lcl 1xPhospho [S445(100)]	0	2	814.894	1628.78	4.47768e+06	1.22067e+06	5708174		High	High	High	High	6.5e-05	7.63e-10	5.95	72.44
[K].FAGATEDAAEASSTNAFFEEASNK.[E]	1xPhospho [T5(100)]	1.49e-10	0.0001023	1	1	3	16	lcl	lcl [51-74]	lcl 1xPhospho [T55(100)]	0	3	849.019	2545.04	1.48122e+07	3.48634e+06	1.64876e+07		High	High	High	High	9.29e-05	5.63e-13	8.34	61.95
[K].FAGATEDAAEASSTNAFFEEASNKEPEPARPAPGPR.[R]	1xPhospho [T5(100)]	2.34e-12	0.0001023	1	1	4	21	lcl	lcl [51-86]	lcl 1xPhospho [T55(100)]	1	4	950.678	3799.69	2.79796e+07	4.93766e+06	4.59386e+07		High	High	High	High	6.5e-05	1.6e-15	11.01	51.45
[K].FAHVCDGVIIGSK.[V]	1xCarbamidomethyl [C5]; 1xPhospho [S12(100)]	9.07e-07	0.0001023	1	1	1	4	lcl	lcl [218-230]	lcl 1xPhospho [S229(100)]	0	2	741.845	1482.68	352900	290389	701174		High	High	High	High	6.5e-05	2.48e-08	3.86	34.21
[K].FAIDDFGSGYADLHR.[V]	1xPhospho [S8(100)]	4.26e-07	0.0001023	1	1	1	3	lcl	lcl [142-156]	lcl 1xPhospho [S149(100)]	0	3	588.586	1763.74	588922	NAN	785756		High	Not Found	High	High	6.5e-05	9.02e-09	5.29	65.05
[K].FAISTPR.[E]	1xPhospho [S4(99.3)]	0.00156297	0.000311993	1	1	2	5	lcl	lcl [207-213]	lcl 1xPhospho [S210(99.3)]	0	2	436.207	871.407	4.71626e+06	2.27748e+06	4.38681e+06		High	High	High	High	0.0002055	0.0006595	2.16	29.66
[K].FAISTPREK.[Q]	1xPhospho [S4(100)]	0.154118	0.00337391	1	1	1	1	lcl	lcl [207-215]	lcl 1xPhospho [S210(100)]	1	2	564.776	1128.54	77044.1	300137	252367		Peak Found	High	Peak Found	High	0.001289	0.02441	2.05	17.61
[K].FALLATSFALSQR.[S]	1xPhospho [S11(100)]	4.25e-06	0.0001023	1	1	2	3	lcl	lcl [62-74]	lcl 1xPhospho [S72(100)]	0	2	752.882	1504.76	1.87662e+06	488305	2.23182e+06		High	High	Peak Found	High	0.0001084	5.49e-08	3.31	85.88
[K].FASAIVQATTYYTDYELIGK.[L]	1xPhospho [S3(100)]	1.79e-09	0.0001023	1	1	7	49	lcl	lcl [248-267]	lcl 1xPhospho [S250(100)]	0	2	1167.55	2334.09	4.35989e+07	1.14163e+07	5.12277e+07		High	High	High	High	9.29e-05	1.36e-11	4.98	102.9
[K].FASFAQK.[G]	1xPhospho [S3(100)]	0.000701813	0.000204637	1	1	1	1	lcl	lcl [1000-1006]	lcl 1xPhospho [S1002(100)]	0	2	439.694	878.381	3.79047e+06	2.28091e+06	4.29243e+06		High	Peak Found	Peak Found	High	0.000166	0.0002234	2.59	23.7
[K].FDATVEVAFR.[L]	1xPhospho [T4(100)]	3.97e-05	0.0001023	1	1	1	6	lcl	lcl [38-47]	lcl 1xPhospho [T41(100)]	0	2	617.778	1234.55	703548	63116.6	NAN		High	Peak Found	High	High	9.29e-05	4.84e-06	3.55	59.72
[K].FDENACVIIRDDKSPR.[G]	1xCarbamidomethyl [C6]; 1xPhospho [S14(100)]	6.46e-05	0.0001023	1	1	1	3	lcl	lcl [79-94]	lcl 1xPhospho [S92(100)]	2	3	672.307	2014.91	1.05945e+06	701525	1737371		High	High	High	High	0.0001084	2.68e-06	4.56	28.03
[K].FDFTPVGEPANLTK.[M]	1xPhospho [T13(100)]	0.00374732	0.000486341	1	1	1	2	lcl	lcl [167-180]	lcl 1xPhospho [T179(100)]	0	2	808.375	1615.74	394126	99199.8	476414		Peak Found	High	High	High	0.0002055	0.0007431	1.92	66.02
[K].FDGVHIGHQTILNTALSIKK.[E]	1xPhospho [S17(100)]	3.68e-07	0.0001023	1	1	1	2	lcl	lcl [24-43]	lcl 1xPhospho [S40(100)]	1	4	568.802	2272.18	407617	178210	453432		High	Peak Found	High	High	6.5e-05	7.41e-09	6.67	52.76
[K].FDLTRTK.[R]	1xPhospho [T6(100)]	0.223185	0.00469745	1	1	1	1	lcl	lcl [249-255]	lcl 1xPhospho [T254(100)]	1	2	480.731	960.455	816646	638208	992201		Peak Found	High	Peak Found	High	0.00186	0.0352	2.1	10.9
[K].FDRSKPHVNIGTIGHVDHGK.[T]	1xPhospho [S4(100)]	0.0023604	0.000413426	1	1	1	1	lcl	lcl [6-25]	lcl 1xPhospho [S9(100)]	1	5	459.63	2294.12	NAN	427002	NAN		Not Found	High	Not Found	High	0.0001084	0.0004173	3.19	13.59
[K].FDVKLTK.[T]	1xPhospho [T6(100)]	0.00957823	0.000486341	1	1	1	3	lcl	lcl [261-267]	lcl 1xPhospho [T266(100)]	1	2	465.738	930.47	1.63005e+06	930874	1.82298e+06		High	High	High	High	0.0002331	0.00673	2.24	21.65
[K].FEAAPIYITNEGEWIQGPLLSGK.[L]	1xPhospho [Y7(100)]	1.06e-05	0.0001023	1	1	1	2	lcl	lcl [35-57]	lcl 1xPhospho [Y41(100)]	0	3	871.757	2613.26	261987	NAN	261041		High	High	Peak Found	High	9.29e-05	8.96e-07	3.93	97.83
[K].FECVPSQINYVINTR.[F]	1xCarbamidomethyl [C3]; 1xPhospho [Y10(100)]	1.49e-07	0.0001023	1	1	2	8	lcl	lcl [33-47]	lcl 1xPhospho [Y42(100)]	0	3	640.63	1919.87	1523868	556899	1.802e+06		High	High	High	High	9.29e-05	3.84e-09	4.81	71.4
[K].FEDITYYVKPSEQTVR.[S]	1xPhospho [S11(100)]	1.19e-08	0.0001023	1	1	1	6	lcl	lcl [74-89]	lcl 1xPhospho [S84(100)]	0	3	685.653	2054.95	5.87074e+06	1.95887e+06	6.32209e+06		High	High	High	High	6.5e-05	7.36e-11	7.05	51.89
[K].FEIQSVLEDHR.[F]	1xPhospho [S5(100)]	0.070733	0.00145198	1	1	1	2	lcl	lcl [551-561]	lcl 1xPhospho [S555(100)]	0	3	484.889	1452.65	NAN	NAN	NAN	NoQuanValues	High	Not Found	High	High	0.0005644	0.03347	1.96
[K].FELTDVSEEEIAIATK.[L]	1xPhospho [T4(100)]	7.37e-07	0.0001023	1	1	1	4	lcl	lcl [242-257]	lcl 1xPhospho [T245(100)]	0	2	937.941	1874.87	1.51691e+06	159074	1.81589e+06		High	High	High	High	0.0001084	5.01e-09	4	87.88
[K].FELVSKYSPQGDQPR.[A]	1xPhospho [S8(100)]	1.38e-05	0.0001023	1	1	1	4	lcl	lcl [5-19]	lcl 1xPhospho [S12(100)]	1	3	610.953	1830.84	374522	163851	594458		High	High	High	High	6.5e-05	9.56e-07	3.89	34.81
[K].FESAFQLLGK.[R]	1xPhospho [S3(100)]	0.000123497	0.0001023	1	1	1	2	lcl	lcl [11-20]	lcl 1xPhospho [S13(100)]	0	2	610.291	1219.58	348576	196333	408985		High	Peak Found	High	High	6.5e-05	1.86e-05	3.29	74.89
[K].FETFIPFK.[E]	1xPhospho [T3(100)]	3.02e-05	0.0001023	1	1	1	3	lcl	lcl [57-64]	lcl 1xPhospho [T59(100)]	0	2	554.76	1108.51	700884	332894	944010		High	High	High	High	6.5e-05	2.76e-06	3.64	75.87
[K].FFGSDGFK.[L]	1xPhospho [S4(100)]	0.00724176	0.000486341	1	1	1	3	lcl	lcl [112-119]	lcl 1xPhospho [S115(100)]	0	2	492.697	984.386	2.12501e+06	483717	2.90687e+06		High	High	High	High	0.0002174	0.004543	2	47.9
[K].FFLDTASVSEIK.[R]	1xPhospho [S7(100)]	2.5e-06	0.0001023	1	1	2	5	lcl	lcl [3-14]	lcl 1xPhospho [S9(100)]	0	2	718.839	1436.67	1.10053e+07	3.86062e+06	1.33826e+07		High	High	High	High	6.5e-05	9.67e-08	4.48	75.88
[K].FFQSSLEK.[I]	1xPhospho [S]	0.000766624	0.000204637	1	1	2	3	lcl	lcl [147-154]		0	2	533.237	1065.47	930675	385288	779182		High	High	High	High	6.5e-05	0.0002543	2.83	36.35
[K].FFSYLSK.[L]	1xPhospho [S3(100)]	0.000320679	0.0001023	1	1	1	3	lcl	lcl [101-107]	lcl 1xPhospho [S103(100)]	0	2	486.217	971.427	1.10175e+06	405235	1.12443e+06		High	High	High	High	0.0001084	4.46e-05	2.32	68.22
[K].FGAIAAVSSVIADHK.[I]	1xPhospho [S]	9.42e-09	0.0001023	1	1	2	3	lcl	lcl [157-171]		0	3	522.596	1565.77	603488	353255	604801		High	High	Peak Found	High	9.29e-05	1.12e-10	6.14	61.8
[K].FGASAPGETVIK.[N]	1xPhospho [S4(100)]	3.9e-05	0.0001023	1	1	1	3	lcl	lcl [637-648]	lcl 1xPhospho [S640(100)]	0	2	628.8	1256.59	711005	236063	616931		High	High	High	High	9.29e-05	4.74e-06	3.44	36.86
[K].FGASEETLPLVAPGIIGMNSSGELLR.[T]	1xOxidation [M18]; 1xPhospho [S20(98.3)]	0.000138483	0.0001023	1	1	1	1	lcl	lcl [253-278]	lcl 1xPhospho [S272(98.3)]	0	3	918.794	2754.34	NAN	NAN	NAN	NoQuanValues	Not Found	High	Not Found	High	0.0001084	6.61e-06	3.5
[K].FGCNGFSEFR.[V]	1xCarbamidomethyl [C3]; 1xPhospho [S7(100)]	1.47e-05	0.0001023	1	1	1	3	lcl	lcl [54-63]	lcl 1xPhospho [S60(100)]	0	2	650.745	1300.48	1.5968e+06	576361	1.73467e+06		High	High	High	High	9.29e-05	1.36e-06	3.7	52.7
[K].FGDSVTTDHISPAGAIGK.[D]	1xPhospho [S4(100)]	7.26e-10	0.0001023	1	1	3	11	lcl	lcl [726-743]	lcl 1xPhospho [S729(100)]	0	3	618.286	1852.85	1.58408e+06	1.10382e+06	2.72928e+06		High	High	High	High	6.5e-05	1.74e-12	6.59	42.48
[K].FGGTSVQNEK.[S]	1xPhospho [T4(100)]	5.28e-06	0.0001023	1	1	2	6	lcl	lcl [8-17]	lcl 1xPhospho [T11(100)]	0	2	573.745	1146.48	3.99952e+06	2.28498e+06	4.1699e+06		High	High	High	High	6.5e-05	2.63e-07	3.75	8.66
[K].FGGTSVSTVDK.[I]	1xPhospho [T8(99.3)]	0.000222851	0.0001023	1	1	1	2	lcl	lcl [8-18]	lcl 1xPhospho [T15(99.3)]	0	2	589.26	1177.51	286948	127828	302541		Peak Found	High	High	High	6.5e-05	4.21e-05	3	21.5
[K].FGITEILDK.[Y]	1xPhospho [T4(100)]	3.5e-06	0.0001023	1	1	1	3	lcl	lcl [132-140]	lcl 1xPhospho [T135(100)]	0	2	558.273	1115.54	1.6876e+06	703191	1.77229e+06		High	High	High	High	9.29e-05	2.17e-07	3.85	82.69
[K].FGKSEGGAIWLNPEK.[T]	1xPhospho [S4(100)]	8.94e-06	0.0001023	1	1	1	2	lcl	lcl [233-247]	lcl 1xPhospho [S236(100)]	1	2	856.905	1712.8	NAN	NAN	NAN	NoQuanValues	Not Found	High	High	High	6.5e-05	5.34e-07	3.8
[K].FGQSIRDEGPK.[M]	1xPhospho [S4(100)]	0.000101218	0.0001023	1	1	1	4	lcl	lcl [33-43]	lcl 1xPhospho [S36(100)]	1	2	657.298	1313.59	4.23737e+06	2.27737e+06	4.8566e+06		High	High	High	High	6.5e-05	1.42e-05	3.9	12.49
[K].FGQTGPNVGSFDAGYGSGYLAR.[V]	1xPhospho [S17(100)]	1.43e-10	0.0001023	1	1	3	12	lcl	lcl [139-160]	lcl 1xPhospho [S155(100)]	0	2	1151	2301	601531	355299	948689		High	High	High	High	6.5e-05	4.05e-13	6.9	68.51
[K].FGSPLITNDGVTIAK.[E]	1xPhospho [T12(100)]	3.84e-07	0.0001023	1	1	2	9	lcl	lcl [43-57]	lcl 1xPhospho [T54(100)]	0	2	806.903	1612.8	2.72848e+06	1.32981e+06	3.41257e+06		High	High	High	High	0.0001084	2.05e-09	5.09	63.96
[K].FGTAVSIK.[R]	1xPhospho [S6(100)]	0.000629638	0.000204637	1	1	1	2	lcl	lcl [244-251]	lcl 1xPhospho [S249(100)]	0	2	451.722	902.438	315021	138045	288239		High	High	Peak Found	High	0.0001084	5.94e-05	2.39	28.17
[K].FGVVEGLMTTIHAYTGDQNTLDAPHPK.[G]	1xPhospho [T20(100)]	1.56e-07	0.0001023	1	1	1	2	lcl	lcl [167-193]	lcl 1xPhospho [T186(100)]	0	3	998.134	2992.39	NAN	NAN	NAN	NoQuanValues	High	Not Found	High	High	9.29e-05	4.05e-09	6.44
[K].FHITETSK.[M]	1xPhospho [T4(98.4)]	0.00915859	0.000486341	1	1	1	1	lcl	lcl [631-638]	lcl 1xPhospho [T634(98.4)]	0	2	521.734	1042.46	955085	464443	1.13875e+06		High	Peak Found	Peak Found	High	0.0002174	0.005646	2.01	9.07
[K].FIEDNAQYVK.[N]	1xPhospho [Y8(100)]	0.000801243	0.000204637	1	1	1	1	lcl	lcl [633-642]	lcl 1xPhospho [Y640(100)]	0	2	653.789	1306.57	1.14185e+06	454857	1061703		Peak Found	High	Peak Found	High	0.0001084	8.6e-05	2.41	22.77
[K].FIEDVDRSK.[V]	1xPhospho [S8(100)]	7.48e-05	0.0001023	1	1	1	3	lcl	lcl [263-271]	lcl 1xPhospho [S270(100)]	1	2	594.769	1188.53	1.37344e+06	976222	1.62581e+06		High	High	High	High	6.5e-05	9.39e-06	3.16	11.97
[K].FIGGVVDNPARPLVAILGGAKVSDK.[I]	1xPhospho [S23(100)]	8.82e-12	0.0001023	1	1	1	6	lcl	lcl [182-206]	lcl 1xPhospho [S204(100)]	1	3	858.467	2573.39	4.5661e+06	1.23391e+06	8.05281e+06		High	High	High	High	6.5e-05	4.67e-15	9.14	83.49
[K].FILNTRFDK.[I]	1xPhospho [T5(100)]	0.000614613	0.000204637	1	1	1	5	lcl	lcl [40-48]	lcl 1xPhospho [T44(100)]	1	2	617.305	1233.6	798270	520983	839605		High	High	High	High	6.5e-05	0.0001824	2.33	39.51
[K].FIMVFSAGVDSLPR.[E]	1xPhospho [S6(100)]	4.31e-07	0.0001023	1	1	1	1	lcl	lcl [63-76]	lcl 1xPhospho [S68(100)]	0	2	809.89	1618.77	262119	NAN	309516		High	Not Found	Peak Found	High	9.29e-05	1.49e-08	3.9	91.32
[K].FINETIQVEVTSVLQTSAGR.[M]	1xPhospho [S12(100)]	2.02e-06	0.0001023	1	1	2	3	lcl	lcl [331-350]	lcl 1xPhospho [S342(100)]	0	3	758.041	2272.12	549267	37673.4	1.06469e+06		High	Peak Found	High	High	9.29e-05	1.07e-07	4.63	95.25
[K].FIQYASFHK.[A]	1xPhospho [S6(100)]	0.00640025	0.000486341	1	1	1	2	lcl	lcl [224-232]	lcl 1xPhospho [S229(100)]	0	2	610.779	1220.55	378295	215115	424980		High	Peak Found	High	High	0.0002174	0.004004	1.61	27.87
[K].FISEVIR.[A]	1xPhospho [S3(100)]	0.000614613	0.000204637	1	1	1	3	lcl	lcl [229-235]	lcl 1xPhospho [S231(100)]	0	2	472.236	943.465	664334	394297	727212		High	High	High	High	6.5e-05	0.0001824	2.72	63.25
[K].FITNMGLTGDEQGK.[G]	1xPhospho [T8(100)]	5.3e-06	0.0001023	1	1	1	1	lcl	lcl [105-118]	lcl 1xPhospho [T112(100)]	0	2	795.848	1590.69	NAN	NAN	NAN	NoQuanValues	Not Found	Not Found	High	High	6.5e-05	2.65e-07	3.67
[K].FITNMGLTGDEQGK.[G]	1xOxidation [M5]; 1xPhospho [T8(100)]	0.0421663	0.00107076	1	1	1	1	lcl	lcl [105-118]	lcl 1xPhospho [T112(100)]	0	2	803.845	1606.68	NAN	NAN	NAN	NoQuanValues	High	Not Found	Not Found	High	0.0003517	0.01939	1.35
[K].FKDSELLDEK.[-]	1xPhospho [S4(100)]	6.58e-05	0.0001023	1	1	1	6	lcl	lcl [81-90]	lcl 1xPhospho [S84(100)]	1	2	652.295	1303.58	7.26548e+06	3.05673e+06	9.65922e+06		High	High	High	High	0.0001084	7.29e-06	3.4	28.49
[K].FLEGIGDDEIMDLEIPTGVPLVYELNDDLKPVNK.[Y]	1xOxidation [M11]; 1xPhospho [T17(100)]	4.19e-05	0.0001023	1	1	1	1	lcl	lcl [191-224]	lcl 1xPhospho [T207(100)]	0	4	974.976	3896.88	NAN	NAN	NAN	NoQuanValues	Not Found	Not Found	High	High	6.5e-05	4.27e-06	3.41
[K].FLEQNDVMNLSK.[E]	1xOxidation [M8]; 1xPhospho [S11(100)]	4.64e-05	0.0001023	1	1	1	3	lcl	lcl [441-452]	lcl 1xPhospho [S451(100)]	0	2	767.335	1533.67	309954	145020	350951		High	High	High	High	9.29e-05	5.91e-06	4.01	34.67
[K].FLEQNDVMNLSK.[E]	1xPhospho [S11(100)]	0.000224786	0.0001023	1	1	1	2	lcl	lcl [441-452]	lcl 1xPhospho [S451(100)]	0	2	759.34	1517.67	1614732	857408	2.7516e+06		Peak Found	High	High	High	6.5e-05	4.25e-05	3.24	53.18
[K].FLIDENGEVVERFPSK.[M]	1xPhospho [S15(100)]	0.188362	0.00413397	1	1	1	2	lcl	lcl [125-140]	lcl 1xPhospho [S139(100)]	1	3	653.646	1958.93	413427	130996	610979		High	Peak Found	High	High	0.00106	0.07218	4.27	60.04
[K].FLKDSDER.[L]	1xPhospho [S5(100)]	0.000348914	0.0001023	1	1	1	3	lcl	lcl [115-122]	lcl 1xPhospho [S119(100)]	1	2	545.234	1089.46	11647778	4.84127e+06	13526217		High	High	High	High	6.5e-05	7.91e-05	3.11	2.14
[K].FLKDSDERLTTIK.[R]	1xPhospho [S5(100)]	1.27e-07	0.0001023	1	1	1	9	lcl	lcl [115-127]	lcl 1xPhospho [S119(100)]	2	2	823.413	1645.82	4.20224e+06	3.93989e+06	1.19838e+07		High	High	High	High	6.5e-05	1.78e-09	4.48	26.06
[K].FLMHSDGLVLSR.[V]	1xOxidation [M3]; 1xPhospho [S11(100)]	1.11e-05	0.0001023	1	1	1	48	lcl	lcl [149-160]	lcl 1xPhospho [S159(100)]	0	3	490.899	1470.68	1.52536e+07	1.02074e+07	1.68049e+07		High	High	High	High	9.29e-05	9.44e-07	4.78	38.09
[K].FLMHSDGLVLSR.[V]	1xPhospho [S11(100)]	2.27e-05	0.0001023	1	1	1	20	lcl	lcl [149-160]	lcl 1xPhospho [S159(100)]	0	3	485.567	1454.69	31436772	1.00306e+07	4.2484e+07		High	High	High	High	6.5e-05	1.87e-06	4.83	51.09
[K].FLSAVPVVEMIDR.[H]	1xPhospho [S3(100)]	6.16e-07	0.0001023	1	1	1	3	lcl	lcl [122-134]	lcl 1xPhospho [S124(100)]	0	2	778.382	1555.76	590670	210229	877424		High	High	High	High	9.29e-05	2.35e-08	3.9	102.06
[K].FLSAVPVVEMIDR.[H]	1xOxidation [M10]; 1xPhospho [S3(100)]	0.0378144	0.00107076	1	1	1	2	lcl	lcl [122-134]	lcl 1xPhospho [S124(100)]	0	2	786.378	1571.75	179033	246896	NAN		Peak Found	High	Not Found	High	0.0004415	0.006586	1.54	90.64
[K].FLSGSTK.[S]	1xPhospho [S5(99.3)]	0.00711315	0.000486341	1	1	3	6	lcl	lcl [23-29]	lcl 1xPhospho [S27(99.3)]	0	2	410.186	819.365	2.33291e+06	1.92415e+06	2.32848e+06		High	High	High	High	0.0002174	0.00446	2.22	17.06
[K].FLYPSQVR.[I]	1xPhospho [Y3(98.6)]	0.373282	0.00880166	1	1	1	1	lcl	lcl [164-171]	lcl 1xPhospho [Y166(98.6)]	0	2	545.258	1089.51	114827	NAN	NAN		High	Not Found	Not Found	High	0.002454	0.117	1.3	31.73
[K].FMGTSTIGSSEACMLGGMAMK.[F]	1xCarbamidomethyl [C13]; 1xOxidation [M]; 1xPhospho [S9(96.1)]	1.87e-07	0.0001023	1	1	6	9	lcl	lcl [114-134]	lcl 1xPhospho [S122(96.1)]	0	2	1131.95	2262.9	1.68596e+06	193365	2.22577e+06		High	High	High	High	6.5e-05	3e-09	5.55	70.64
[K].FMGTSTIGSSEACMLGGMAMK.[F]	1xCarbamidomethyl [C13]; 2xOxidation [M]; 1xPhospho [S/T]	7.09e-05	0.0001023	1	1	5	9	lcl	lcl [114-134]		0	2	1139.95	2278.89	1.44727e+06	682887	1800702		High	High	High	High	6.5e-05	8.75e-06	3.21	61.1
[K].FMGTSTIGSSEACMLGGMAMK.[F]	1xCarbamidomethyl [C13]; 3xOxidation [M2; M14; M18]; 1xPhospho [T/S]	0.00118477	0.000204637	1	1	1	7	lcl	lcl [114-134]		0	3	765.634	2294.89	722406	411132	868149		High	High	High	High	0.0001084	0.0001551	3.13	52.04
[K].FNELDSTR.[E]	1xPhospho [S6(99.5)]	0.000139706	0.0001023	1	1	1	2	lcl	lcl [237-244]	lcl 1xPhospho [S242(99.5)]	0	2	531.219	1061.43	813843	199188	527199		High	High	Peak Found	High	0.0001084	6.68e-06	2.87	15.55
[K].FNELDSTREYQIASPETFFADLEK.[D]	1xPhospho [S/T/Y]	4.06e-10	0.0001023	1	1	1	6	lcl	lcl [237-260]		1	3	977.443	2930.31	3.51108e+06	134328	5.03768e+06		High	High	High	High	9.29e-05	2.03e-12	7.92	94.22
[K].FNPEHPTWFNR.[D]	1xPhospho [T7(100)]	0.000151201	0.0001023	1	1	1	6	lcl	lcl [48-58]	lcl 1xPhospho [T54(100)]	0	2	762.825	1524.64	848289	310876	1.35874e+06		High	High	High	High	9.29e-05	2.74e-05	3.41	48.78
[K].FNSVFDIIGPVMIGPSSSHTAGASR.[I]	1xOxidation [M12]; 1xPhospho [S16(97.8)]	2.02e-10	0.0001023	1	1	3	6	lcl	lcl [3-27]	lcl 1xPhospho [S18(97.8)]	0	3	881.748	2643.23	1.2806e+06	628123	1.55809e+06		High	High	High	High	6.5e-05	3.13e-13	8	87.32
[K].FNSVFDIIGPVMIGPSSSHTAGASR.[I]	1xPhospho [S16(96.6)]	1.62e-10	0.0001023	1	1	1	3	lcl	lcl [3-27]	lcl 1xPhospho [S18(96.6)]	0	3	876.416	2627.23	NAN	401318	NAN		High	High	High	High	6.5e-05	2.32e-13	8.55	93.76
[K].FQIEWINPLRTDIK.[Q]	1xPhospho [T11(100)]	4.5e-05	0.0001023	1	1	1	2	lcl	lcl [341-354]	lcl 1xPhospho [T351(100)]	1	3	618.316	1852.94	291127	67850.7	474153		High	Peak Found	High	High	6.5e-05	4.7e-06	4.72	84.65
[K].FQLYDMPSER.[V]	1xPhospho [S8(100)]	8e-05	0.0001023	1	1	1	3	lcl	lcl [24-33]	lcl 1xPhospho [S31(100)]	0	2	683.281	1365.55	1.65332e+06	339335	2.14343e+06		High	High	High	High	9.29e-05	1.19e-05	3.28	56.53
[K].FQLYDMPSER.[V]	1xOxidation [M6]; 1xPhospho [S8(100)]	0.000323405	0.0001023	1	1	1	2	lcl	lcl [24-33]	lcl 1xPhospho [S31(100)]	0	2	691.279	1381.55	NAN	312008	NAN		Not Found	High	Not Found	High	0.0001084	2.21e-05	2.78	40.4
[K].FQPTTLER.[I]	1xPhospho [T5(98.5)]	0.317482	0.00713465	1	1	1	2	lcl	lcl [67-74]	lcl 1xPhospho [T71(98.5)]	0	2	536.247	1071.49	1.19776e+06	756152	1.24336e+06		High	Peak Found	High	High	0.002094	0.1172	1.43	22.78
[K].FQSEEQQQTEDELQDK.[I]	1xPhospho [S3(100)]	2.85e-08	0.0001023	1	1	1	3	P02666	P02666 [33-48]	P02666 1xPhospho [S35(100)]	0	2	1031.42	2061.83	NAN	61904.1	NAN		High	High	High	High	9.29e-05	4.63e-10	4.47	28.13
[K].FQSGEITVSELRK.[I]	1xPhospho [S9(100)]	2.62e-05	0.0001023	1	1	1	5	lcl	lcl [28-40]	lcl 1xPhospho [S36(100)]	1	3	525.259	1573.76	1.44513e+06	829915	1.89824e+06		High	High	High	High	6.5e-05	2.27e-06	4.87	38.14
[K].FQTDVLQK.[L]	1xPhospho [T3(100)]	1.37e-05	0.0001023	1	1	1	4	lcl	lcl [147-154]	lcl 1xPhospho [T149(100)]	0	2	529.75	1058.49	2.21292e+06	886777	2817819		High	High	High	High	6.5e-05	1.21e-06	2.97	24.12
[K].FQTVGGWVSQVMLAQK.[V]	1xPhospho [S9(100)]	0.000134875	0.0001023	1	1	1	4	lcl	lcl [84-99]	lcl 1xPhospho [S92(100)]	0	2	929.949	1858.89	352295	54181.7	NAN		High	High	High	High	0.0001084	1.5e-05	2.35	86.65
[K].FRSATHAENDIEQMLVVIEK.[Q]	1xPhospho [S/T]	4.32e-09	0.0001023	1	1	2	3	lcl	lcl [99-118]		1	3	804.056	2410.15	544336	152564	642712		High	High	High	High	9.29e-05	4.17e-11	6.89	78.82
[K].FRSATHAENDIEQMLVVIEK.[Q]	1xOxidation [M14]; 1xPhospho [T5(97.7)]	0.00982864	0.000486341	1	1	1	1	lcl	lcl [99-118]	lcl 1xPhospho [T103(97.7)]	1	3	809.388	2426.14	NAN	NAN	NAN	NoQuanValues	High	Not Found	Not Found	High	0.0002174	0.006051	2.17
[K].FRSSGYDGLMQDYVFMR.[R]	1xPhospho [S/Y]	1.14e-05	0.0001023	1	1	1	2	lcl	lcl [108-124]		1	2	1076.46	2151.9	442059	71227.5	480282		High	Peak Found	High	High	6.5e-05	7.47e-07	3.55	79.22
[K].FSGAVNYR.[K]	1xPhospho [S2(100)]	0.000562425	0.000204637	1	1	1	1	lcl	lcl [54-61]	lcl 1xPhospho [S55(100)]	0	2	497.213	993.419	643540	406586	643737		Peak Found	Peak Found	High	High	6.5e-05	0.0001597	2.22	18.65
[K].FSGETLSVK.[V]	1xPhospho [S2(100)]	0.000131938	0.0001023	1	1	1	3	lcl	lcl [23-31]	lcl 1xPhospho [S24(100)]	0	2	524.242	1047.48	199304	93387.5	196779		High	High	High	High	9.29e-05	2.29e-05	2.15	28.5
[K].FSGLELAEK.[E]	1xPhospho [S2(100)]	0.000147271	0.0001023	1	1	1	7	lcl	lcl [342-350]	lcl 1xPhospho [S343(100)]	0	2	537.249	1073.49	34153252	10880544	35594992		High	High	High	High	0.0001084	1.72e-05	3.37	46.42
[K].FSLIGRPNVGKSSILNALLGEDR.[V]	1xPhospho [S13(99.9)]	0.00555657	0.000486341	1	1	1	1	lcl	lcl [178-200]	lcl 1xPhospho [S190(99.9)]	1	3	846.112	2536.33	NAN	NAN	NAN	NoQuanValues	Not Found	Not Found	High	High	0.0001807	0.003892	2.5
[K].FSTAQVMEK.[A]	1xPhospho [T3(100)]	0.297714	0.00657159	1	1	1	1	lcl	lcl [88-96]	lcl 1xPhospho [T90(100)]	0	2	560.741	1120.47	NAN	48505.6	187325		Not Found	High	Peak Found	High	0.002247	0.0483	1.47	19.56
[K].FSTYATWWIR.[Q]	1xPhospho [T3(99.2)]	0.000345991	0.0001023	1	1	1	1	lcl	lcl [189-198]	lcl 1xPhospho [T191(99.2)]	0	2	705.816	1410.62	NAN	NAN	NAN	NoQuanValues	Not Found	High	Not Found	High	0.0001084	2.44e-05	2.74
[K].FSVTREEQDEFAHNSQMK.[A]	1xPhospho [S2(98.7)]	1.93e-06	0.0001023	1	1	2	3	lcl	lcl [168-185]	lcl 1xPhospho [S169(98.7)]	1	3	754.988	2262.95	1100482	332749	979215		High	High	High	High	9.29e-05	1.01e-07	6.29	32.2
[K].FSVTREEQDEFAHNSQMK.[A]	1xOxidation [M17]; 1xPhospho [S/T]	7.48e-05	0.0001023	1	1	3	3	lcl	lcl [168-185]		1	3	760.319	2278.94	558637	255212	NAN		High	High	High	High	9.29e-05	1.09e-05	5.05	24.97
[K].FTANMESELDEVEHGEVEWVK.[V]	1xPhospho [S7(100)]	3.63e-05	0.0001023	1	1	1	1	lcl	lcl [525-545]	lcl 1xPhospho [S531(100)]	0	3	853.368	2558.08	NAN	NAN	NAN	NoQuanValues	Not Found	Not Found	High	High	6.5e-05	3.53e-06	4.03
[K].FTFSEDELVMLYPQIVQFK.[N]	1xOxidation [M10]; 1xPhospho [Y12(97.2)]	0.00741793	0.000486341	1	1	3	8	lcl	lcl [587-605]	lcl 1xPhospho [Y598(97.2)]	0	2	1215.57	2430.13	7.80051e+06	NAN	490489		High	High	High	High	0.0002174	0.004642	1.13	105.74
[K].FTGSGCSISMASASMMTQSIIGK.[T]	1xCarbamidomethyl [C6]; 1xPhospho [T/S]	1.76e-09	0.0001023	1	1	3	5	lcl	lcl [61-83]		0	2	1216.52	2432.04	NAN	NAN	NAN	NoQuanValues	High	High	High	High	9.29e-05	1.33e-11	4.51
[K].FTGSGCSISMASASMMTQSIIGK.[T]	1xCarbamidomethyl [C6]; 1xOxidation [M]; 1xPhospho [S/T]	1.96e-05	0.0001023	1	1	2	2	lcl	lcl [61-83]		0	3	816.683	2448.03	578436	337458	340023		Peak Found	High	Peak Found	High	0.0001084	4.47e-07	3.6	74.86
[K].FTGSGCSISMASASMMTQSIIGK.[T]	1xCarbamidomethyl [C6]; 3xOxidation [M10; M15; M16]; 1xPhospho [S/T]	0.00552594	0.000486341	1	1	1	1	lcl	lcl [61-83]		0	3	827.348	2480.02	NAN	109818	260983		Not Found	High	Peak Found	High	0.0002795	0.001128	1.72	46.7
[K].FTGSGCSISMASASMMTQSIIGK.[T]	1xCarbamidomethyl [C6]; 2xOxidation [M15; M16]; 1xPhospho [S/T]	0.296098	0.00628856	1	1	1	1	lcl	lcl [61-83]		0	3	822.011	2464.03	NAN	NAN	NAN	NoQuanValues	Not Found	High	Not Found	High	0.002166	0.04822	1.4
[K].FTHISTGGGASLEYLEGK.[E]	1xPhospho [S/T/Y]	0.00838554	0.000486341	1	1	1	1	lcl	lcl [368-385]		0	3	649.634	1946.89	255393	174622	456223		Peak Found	High	Peak Found	High	0.0002795	0.001689	2.47	50.77
[K].FTNEFISSIR.[D]	1xPhospho [S7(99.3)]	2.85e-05	0.0001023	1	1	1	2	lcl	lcl [184-193]	lcl 1xPhospho [S190(99.3)]	0	2	647.299	1293.59	503325	NAN	491851		High	Not Found	High	High	9.29e-05	3.17e-06	3.64	60.86
[K].FTNEFISSIRDNK.[T]	1xPhospho [S7(99.3)]	9.84e-07	0.0001023	1	1	1	3	lcl	lcl [184-196]	lcl 1xPhospho [S190(99.3)]	1	2	825.88	1650.75	999923	314994	1323028		High	High	High	High	9.29e-05	4.26e-08	4.88	48.16
[K].FTNEFISSIRDNKTEEFR.[T]	1xPhospho [T14(98)]	0.0014462	0.000311993	1	1	1	1	lcl	lcl [184-201]	lcl 1xPhospho [T197(98)]	2	3	771.689	2313.05	422513	374319	NAN		Peak Found	High	Not Found	High	0.0001084	0.0002079	4.32	49.21
[K].FTQGLNIPGM.[-]	1xPhospho [T2(100)]	0.00291249	0.000486341	1	1	1	2	lcl	lcl [96-105]	lcl 1xPhospho [T97(100)]	0	2	579.257	1157.51	458779	73942.6	527174		High	Peak Found	High	High	0.0002174	0.001633	2.31	84.04
[K].FTQGLNIPGM.[-]	1xOxidation [M10]; 1xPhospho [T2(100)]	0.0724137	0.00145198	1	1	1	2	lcl	lcl [96-105]	lcl 1xPhospho [T97(100)]	0	2	587.256	1173.5	234896	107708	361867		High	High	Peak Found	High	0.0004415	0.01198	1.59	61.44
[K].FTTLTHQK.[I]	1xPhospho [T2(100)]	0.00428521	0.000486341	1	1	1	1	lcl	lcl [99-106]	lcl 1xPhospho [T100(100)]	0	2	528.249	1055.49	NAN	52161.7	NAN		Not Found	High	Not Found	High	0.0002055	0.0008626	1.44	7.58
[K].FVASLDEGITGK.[V]	1xPhospho [T10(100)]	0.000269311	0.0001023	1	1	1	1	lcl	lcl [207-218]	lcl 1xPhospho [T216(100)]	0	2	658.81	1316.61	236389	179879	291750		Peak Found	High	Peak Found	High	0.0001084	1.7e-05	2.51	45.68
[K].FVDSLSGGER.[Q]	1xPhospho [S4(100)]	8.07e-05	0.0001023	1	1	2	3	lcl	lcl [134-143]	lcl 1xPhospho [S137(100)]	0	2	573.745	1146.48	465241	213514	548442		High	High	High	High	6.5e-05	1.04e-05	3.02	25.26
[K].FVLFSSETK.[M]	1xPhospho [T8(99.3)]	0.00171766	0.000311993	1	1	3	3	lcl	lcl [171-179]	lcl 1xPhospho [T178(99.3)]	0	2	569.264	1137.52	445424	171841	559397		High	High	High	High	0.0002055	0.0005048	2.19	57.49
[K].FVNVYGNTTGLNTQSR.[M]	1xPhospho [T9(100)]	4.48e-09	0.0001023	1	1	2	4	lcl	lcl [176-191]	lcl 1xPhospho [T184(100)]	0	2	925.927	1850.84	973733	714202	1.54154e+06		High	High	High	High	9.29e-05	4.37e-11	5.2	43.36
[K].FVTPYSPSILPSITK.[Y]	1xPhospho [S8(100)]	1.59e-06	0.0001023	1	1	5	7	lcl	lcl [234-248]	lcl 1xPhospho [S241(100)]	0	2	865.443	1729.88	440166	566989	478140		High	High	High	High	9.29e-05	7.86e-08	3.03	76.89
[K].FVVGYVESK.[E]	1xPhospho [Y5(98.9)]	5.73e-05	0.0001023	1	1	1	3	lcl	lcl [98-106]	lcl 1xPhospho [Y102(98.9)]	0	2	554.259	1107.51	376242	137586	456588		High	High	High	High	6.5e-05	6.54e-06	2.18	32.33
[K].FVYQFSEGSK.[E]	1xPhospho [S6(100)]	6.82e-05	0.0001023	1	1	2	4	lcl	lcl [4-13]	lcl 1xPhospho [S9(100)]	0	2	636.27	1271.53	3.6458e+06	1.528e+06	4.605e+06		High	High	High	High	6.5e-05	8.26e-06	3.21	40.3
[K].FYEGDIR.[D]	1xPhospho [Y2(100)]	0.124467	0.00221946	1	1	1	1	lcl	lcl [47-53]	lcl 1xPhospho [Y48(100)]	0	2	490.2	979.392	116805	NAN	105913		High	Not Found	Peak Found	High	0.0007539	0.04326	1.5	18.67
[K].FYNDSKATNILATQSALK.[G]	1xPhospho [T8(100)]	1.79e-05	0.0001023	1	1	2	2	lcl	lcl [327-344]	lcl 1xPhospho [T334(100)]	1	3	689.004	2065	NAN	NAN	NAN	NoQuanValues	Not Found	High	High	High	0.0001084	3.91e-07	4.34
[K].FYPEISMLKK.[F]	1xOxidation [M7]; 1xPhospho [Y2(99.9)]	0.380532	0.00889484	1	1	1	1	lcl	lcl [137-146]	lcl 1xPhospho [Y138(99.9)]	1	2	676.322	1351.64	278192	93473.1	381745		High	Peak Found	Peak Found	High	0.002454	0.1195	1.26	87.77
[K].GADITIYTEGSDEK.[E]	1xPhospho [S11(100)]	2.17e-07	0.0001023	1	1	4	29	lcl	lcl [58-71]	lcl 1xPhospho [S68(100)]	0	2	789.832	1578.66	5.09768e+07	2.82276e+07	5.33784e+07		High	High	High	High	9.29e-05	6.19e-09	3.84	36.9
[K].GAERDYFAYSDVNGSTPPEENEGDFDLEIVR.[T]	1xPhospho [Y6(100)]	2.31e-11	0.0001023	1	1	1	3	lcl	lcl [104-134]	lcl 1xPhospho [Y109(100)]	1	3	1191.18	3571.52	941051	NAN	1.4655e+06		High	Not Found	High	High	6.5e-05	1.7e-14	8.39	77.6
[K].GAFAGVVITASHNPSIYNGFK.[V]	1xPhospho [S11(100)]	7.13e-10	0.0001023	1	1	3	7	lcl	lcl [129-149]	lcl 1xPhospho [S139(100)]	0	3	744.028	2230.07	7.10973e+06	1.33867e+06	1.02229e+07		High	High	High	High	9.29e-05	4.16e-12	8.93	69.11
[K].GAFSDFTADIEMDPEDLTSAK.[L]	1xPhospho [T7(100)]	3.91e-09	0.0001023	1	1	1	2	lcl	lcl [29-49]	lcl 1xPhospho [T35(100)]	0	2	1170.48	2339.96	NAN	NAN	NAN	NoQuanValues	High	Not Found	High	High	6.5e-05	2.28e-11	6.06
[K].GAFTNAFTSFTK.[T]	1xPhospho [T11(99.2)]	1.06e-05	0.0001023	1	1	2	3	lcl	lcl [89-100]	lcl 1xPhospho [T99(99.2)]	0	2	686.302	1371.6	1.58625e+06	NAN	1.90542e+06		High	Not Found	High	High	6.5e-05	6.7e-07	4.33	61.67
[K].GAGEGGANVVFVTLGTGVGGGIFAEGK.[I]	1xPhospho [T16(100)]	3.69e-09	0.0001023	1	1	1	3	lcl	lcl [126-152]	lcl 1xPhospho [T141(100)]	0	3	834.406	2501.21	565022	54703.6	851657		High	High	High	High	6.5e-05	1.54e-11	8.24	93.87
[K].GALLRDPENILVQQTENVQAAR.[Q]	1xPhospho [T15(100)]	2.34e-07	0.0001023	1	1	1	3	lcl	lcl [71-92]	lcl 1xPhospho [T85(100)]	1	3	839.095	2515.27	1.09649e+06	357671	1193235		High	High	High	High	0.0001084	4.03e-09	5.6	60.14
[K].GATFYGVAAALAR.[I]	1xPhospho [T3(100)]	6.15e-05	0.0001023	1	1	1	1	lcl	lcl [225-237]	lcl 1xPhospho [T227(100)]	0	2	674.327	1347.65	734088	280720	783173		Peak Found	High	Peak Found	High	0.0001084	2.15e-06	3.39	76.39
[K].GAYTGAEETR.[E]	1xPhospho [T4(100)]	0.000177779	0.0001023	1	1	1	4	lcl	lcl [141-150]	lcl 1xPhospho [T144(100)]	0	2	567.727	1134.45	1.25318e+06	1.21023e+06	3.18276e+06		High	High	Peak Found	High	9.29e-05	3.38e-05	2.93	7.96
[K].GAYTGAEETREGLLK.[K]	1xPhospho [T4(100)]	0.00501074	0.000486341	1	1	2	2	lcl	lcl [141-155]	lcl 1xPhospho [T144(100)]	1	2	837.892	1674.77	194730	NAN	262808		High	High	Peak Found	High	0.0002795	0.001019	2.23	21.33
[K].GAYVVLLDIK.[E]	1xPhospho [Y3(100)]	0.000470354	0.000204637	1	1	1	1	lcl	lcl [38-47]	lcl 1xPhospho [Y40(100)]	0	2	585.811	1170.62	579050	NAN	1.62422e+06		Peak Found	Not Found	High	High	6.5e-05	0.0001222	2.54	74.37
[K].GDEKSDLLR.[L]	1xPhospho [S5(100)]	0.0144217	0.000486341	1	1	1	1	lcl	lcl [9-17]	lcl 1xPhospho [S13(100)]	1	2	556.753	1112.5	191341	145332	486767		Peak Found	Peak Found	High	High	0.0002331	0.009708	2.24	10.61
[K].GDESFVTK.[-]	1xPhospho [T7(100)]	0.00208756	0.000413426	1	1	2	4	lcl	lcl [461-468]	lcl 1xPhospho [T467(100)]	0	2	481.697	962.387	4.15952e+06	2.27715e+06	4470772		High	High	High	High	0.0002174	0.001049	3.01	12.94
[K].GDLQAFYNNLATGYQR.[V]	1xPhospho [T12(100)]	1.48e-06	0.0001023	1	1	1	3	lcl	lcl [168-183]	lcl 1xPhospho [T179(100)]	0	2	955.925	1910.84	849903	247729	1.12923e+06		High	High	High	High	6.5e-05	4.79e-08	4.79	68.13
[K].GDRTGTGTISTFGYQMR.[F]	1xOxidation [M16]; 1xPhospho [T/S/Y]	0.281779	0.00591633	1	1	1	2	lcl	lcl [19-35]		1	3	648.615	1943.83	64524.5	75215.4	114603		Peak Found	High	High	High	0.002959	0.06169	1.03	28.52
[K].GDRTGTGTISTFGYQMR.[F]	1xPhospho [T4(93.4)]	0.402585	0.00982005	1	1	1	1	lcl	lcl [19-35]	lcl 1xPhospho [T22(93.4)]	1	3	643.282	1927.84	183609	73077.9	170150		High	Peak Found	Peak Found	High	0.002646	0.1268	1.92	41.51
[K].GDSIGSIESVK.[T]	1xPhospho [S3(100)]	0.00014988	0.0001023	1	1	1	3	lcl	lcl [53-63]	lcl 1xPhospho [S55(100)]	0	2	586.265	1171.52	1.45444e+06	676072	1.36631e+06		High	High	High	High	0.0001084	7.38e-06	2.75	33.25
[K].GDSIGSIESVKTVSDFYAPVTGK.[V]	1xPhospho [T12(90.1)]	0.00249622	0.000413426	1	1	2	2	lcl	lcl [53-75]	lcl 1xPhospho [T64(90.1)]	1	3	813.057	2437.15	407061	135415	485577		High	High	Peak Found	High	0.0001084	0.0004493	2.41	71.15
[K].GDSLGMLIGK.[H]	1xOxidation [M6]; 1xPhospho [S3(100)]	8.94e-05	0.0001023	1	1	1	7	lcl	lcl [95-104]	lcl 1xPhospho [S97(100)]	0	2	543.749	1086.49	1.41596e+06	1.05967e+06	2.02068e+06		High	High	High	High	0.0001084	5.69e-06	3.13	50.09
[K].GDSLGMLIGK.[H]	1xPhospho [S3(100)]	0.000165774	0.0001023	1	1	1	3	lcl	lcl [95-104]	lcl 1xPhospho [S97(100)]	0	2	535.751	1070.5	2093335	636786	2.74017e+06		High	High	High	High	9.29e-05	3.09e-05	3.45	60.52
[K].GDSLVIAGNEK.[Q]	1xPhospho [S3(100)]	0.00564981	0.000486341	1	1	1	1	lcl	lcl [255-265]	lcl 1xPhospho [S257(100)]	0	2	591.768	1182.54	NAN	NAN	NAN	NoQuanValues	High	Not Found	Not Found	High	0.0002174	0.003538	2.52
[K].GDTSSGGSKPATLETGLVVQVPFFVNEGDK.[L]	1xPhospho [S8(95.3)]	2.81e-08	0.0001023	1	1	2	4	lcl	lcl [142-171]	lcl 1xPhospho [S149(95.3)]	0	3	1039.5	3116.48	2.95581e+06	769668	7017385		High	High	High	High	0.0001084	2.5e-10	6.65	91.21
[K].GEFRPLGESANVHHAQVQIIGATTESPDNFLLETFTR.[R]	1xPhospho [S9(100)]	1.69e-12	0.0001023	1	1	1	2	lcl	lcl [185-221]	lcl 1xPhospho [S193(100)]	0	4	1041.26	4162	NAN	NAN	NAN	NoQuanValues	High	Not Found	High	High	6.5e-05	1.38e-15	10.83
[K].GEFVCFIGPSGCGK.[T]	2xCarbamidomethyl [C5; C12]; 1xPhospho [S10(100)]	1.5e-06	0.0001023	1	1	1	3	lcl	lcl [28-41]	lcl 1xPhospho [S37(100)]	0	2	797.826	1594.64	2416305	984068	4.39855e+06		High	High	High	High	9.29e-05	7.35e-08	4.67	60.74
[K].GEGSGMELDIAFPSPTGVK.[R]	1xOxidation [M6]; 1xPhospho [S14(99.1)]	3.37e-09	0.0001023	1	1	2	33	lcl	lcl [703-721]	lcl 1xPhospho [S716(99.1)]	0	2	994.439	1987.87	8.58213e+06	3.43285e+06	9.84996e+06		High	High	High	High	0.0001084	6.18e-12	6.24	71.4
[K].GEGSGMELDIAFPSPTGVK.[R]	1xPhospho [S14(99.1)]	2.01e-10	0.0001023	1	1	2	15	lcl	lcl [703-721]	lcl 1xPhospho [S716(99.1)]	0	2	986.442	1971.88	1.98311e+07	3.5635e+06	2.47514e+07		High	High	High	High	0.0001084	6.71e-14	6.78	81.89
[K].GEGVTRTSEEMVTWYEEMITK.[Y]	1xPhospho [T5(99.1)]	5.58e-08	0.0001023	1	1	2	5	lcl	lcl [260-280]	lcl 1xPhospho [T264(99.1)]	1	3	852.705	2556.1	542097	NAN	1.41098e+06		High	High	High	High	6.5e-05	5.9e-10	6.86	85.91
[K].GEGVTRTSEEMVTWYEEMITK.[Y]	2xOxidation [M11; M18]; 1xPhospho [T/S/Y]	0.00176063	0.000311993	1	1	1	1	lcl	lcl [260-280]		1	3	863.368	2588.09	NAN	NAN	NAN	NoQuanValues	Not Found	High	Not Found	High	0.0001084	0.0002767	2.84
[K].GEGVTRTSEEMVTWYEEMITK.[Y]	1xOxidation [M11]; 1xPhospho [T/S/Y]	0.00543537	0.000486341	1	1	1	1	lcl	lcl [260-280]		1	3	858.037	2572.1	NAN	91294.3	NAN		Not Found	High	Not Found	High	0.0002795	0.001111	1.83	69.96
[K].GEIFGLIGPSGAGK.[T]	1xPhospho [S10(100)]	7.38e-05	0.0001023	1	1	1	2	lcl	lcl [31-44]	lcl 1xPhospho [S40(100)]	0	2	691.84	1382.67	NAN	NAN	330239		High	Not Found	High	High	6.5e-05	9.21e-06	4.32	71.49
[K].GEIFLHNMHISPYEQGNR.[Y]	1xOxidation [M8]; 1xPhospho [S11(100)]	3.94e-07	0.0001023	1	1	1	3	lcl	lcl [56-73]	lcl 1xPhospho [S66(100)]	0	3	746.666	2237.98	575398	248313	1.0013e+06		High	High	High	High	6.5e-05	8.11e-09	6.11	32.87
[K].GEIFLHNMHISPYEQGNR.[Y]	1xPhospho [S11(100)]	1.18e-09	0.0001023	1	1	1	3	lcl	lcl [56-73]	lcl 1xPhospho [S66(100)]	0	3	741.335	2221.98	2.12739e+06	468023	3.57539e+06		High	High	High	High	9.29e-05	7.93e-12	8.34	49.73
[K].GEILGNGPSMDSGELALGR.[N]	1xPhospho [S12(100)]	4.16e-08	0.0001023	1	1	1	2	lcl	lcl [740-758]	lcl 1xPhospho [S751(100)]	0	2	976.942	1952.88	188232	NAN	356607		High	Not Found	High	High	6.5e-05	3.99e-10	5.09	68.36
[K].GEITRTEIAK.[K]	1xPhospho [T6(100)]	0.000176234	0.0001023	1	1	1	1	lcl	lcl [28-37]	lcl 1xPhospho [T33(100)]	1	2	599.298	1197.59	6082366	4436290	7.43121e+06		High	Peak Found	Peak Found	High	9.29e-05	3.34e-05	3.89	8.72
[K].GELSIDGK.[V]	1xPhospho [S4(100)]	0.0024324	0.000413426	1	1	1	3	lcl	lcl [59-66]	lcl 1xPhospho [S62(100)]	0	2	449.699	898.392	734431	347234	908336		High	High	High	High	0.0001269	0.001391	2.44	17.6
[K].GEPGTGNIVEAVR.[H]	1xPhospho [T5(100)]	1.45e-05	0.0001023	1	1	1	5	lcl	lcl [151-163]	lcl 1xPhospho [T155(100)]	0	2	689.821	1378.64	2.08531e+06	1.02937e+06	2.82139e+06		High	High	High	High	9.29e-05	1.34e-06	2.62	35.49
[K].GESIIGQSQTGTGK.[T]	1xPhospho [T12(100)]	1.73e-06	0.0001023	1	1	2	6	lcl	lcl [42-55]	lcl 1xPhospho [T53(100)]	0	2	721.83	1442.65	5.7697e+06	2.89869e+06	6775670		High	High	High	High	0.0001084	8.46e-08	4.05	14.89
[K].GESVPEPGVPESFK.[V]	1xPhospho [S3(100)]	6.52e-05	0.0001023	1	1	1	3	lcl	lcl [1117-1130]	lcl 1xPhospho [S1119(100)]	0	2	769.842	1538.68	1684909	512195	2.04876e+06		High	High	High	High	6.5e-05	7.78e-06	3.17	48.14
[K].GETDLQDFVYHEK.[G]	1xPhospho [T3(100)]	1.82e-06	0.0001023	1	1	1	6	lcl	lcl [335-347]	lcl 1xPhospho [T337(100)]	0	3	554.233	1660.69	2.64236e+06	1.00836e+06	3402836		High	High	High	High	0.0001084	1.72e-08	4.88	48.28
[K].GETHNLQYFGAR.[V]	1xPhospho [T3(100)]	0.122656	0.00212243	1	1	1	1	lcl	lcl [420-431]	lcl 1xPhospho [T422(100)]	0	2	736.823	1472.63	181994	62869.6	NAN		Peak Found	High	Not Found	High	0.0008678	0.01958	1.15	24.57
[K].GETLAIVGESGSGK.[S]	1xPhospho [S10(100)]	1.11e-07	0.0001023	1	1	1	3	lcl	lcl [34-47]	lcl 1xPhospho [S43(100)]	0	2	692.822	1384.64	2.70999e+06	1.32749e+06	3.64034e+06		High	High	High	High	0.0001084	8.41e-10	5.52	33.67
[K].GETLGLVGESGCGK.[S]	1xCarbamidomethyl [C12]; 1xPhospho [S10(100)]	2.35e-07	0.0001023	1	1	1	3	lcl	lcl [39-52]	lcl 1xPhospho [S48(100)]	0	2	722.313	1443.62	1.32083e+06	628942	1.94462e+06		High	High	High	High	0.0001084	3.75e-09	4.66	34.45
[K].GETSGNATTYTVK.[N]	1xPhospho [S4(100)]	8.66e-06	0.0001023	1	1	1	2	lcl	lcl [204-216]	lcl 1xPhospho [S207(100)]	0	2	704.803	1408.6	247707	108961	216831		Peak Found	High	High	High	6.5e-05	5.11e-07	2.98	12.07
[K].GEVLTGAENFR.[F]	1xPhospho [T5(100)]	4.99e-05	0.0001023	1	1	1	3	lcl	lcl [109-119]	lcl 1xPhospho [T113(100)]	0	2	636.785	1272.56	546378	220085	579963		High	High	High	High	9.29e-05	6.49e-06	3.39	39.56
[K].GEVPETDYIVPIGEANVVR.[E]	1xPhospho [T6(100)]	8.86e-06	0.0001023	1	1	1	3	lcl	lcl [182-200]	lcl 1xPhospho [T187(100)]	0	2	1069.01	2137.02	2.68281e+06	700359	361206		High	Peak Found	High	High	6.5e-05	5.28e-07	3.87	75.68
[K].GEVSSFISEK.[S]	1xPhospho [S4(99.1)]	8.7e-05	0.0001023	1	1	3	7	lcl	lcl [61-70]	lcl 1xPhospho [S64(99.1)]	0	2	581.755	1162.5	2.59226e+06	808859	2.93384e+06		High	High	High	High	0.0001084	3.47e-06	2.83	32.59
[K].GFGPMSEIKESAHTK.[F]	1xOxidation [M5]; 1xPhospho [S11(99)]	0.00129553	0.000204637	1	1	2	3	lcl	lcl [28-42]	lcl 1xPhospho [S38(99)]	1	3	572.255	1714.75	149001	608637	816564		Peak Found	High	High	High	0.0001084	0.0001765	3.2	9.77
[K].GFGPMSEIKESAHTK.[F]	1xPhospho [S11(99.9)]	0.216448	0.00469745	1	1	1	1	lcl	lcl [28-42]	lcl 1xPhospho [S38(99.9)]	1	3	566.924	1698.76	913565	1.14038e+06	1.75101e+06		Peak Found	High	Peak Found	High	0.001779	0.03411	3.05	20.24
[K].GFIELYR.[G]	1xPhospho [Y6(100)]	0.0093356	0.000486341	1	1	1	1	lcl	lcl [44-50]	lcl 1xPhospho [Y49(100)]	0	2	489.228	977.449	256278	NAN	650652		Peak Found	Not Found	High	High	0.0002331	0.006551	1.72	49.18
[K].GFIELYRGTK.[K]	1xPhospho [T9(100)]	0.000537943	0.000204637	1	1	1	3	lcl	lcl [44-53]	lcl 1xPhospho [T52(100)]	1	2	632.31	1263.61	431070	193876	422395		High	High	High	High	0.0001084	0.0001415	2.43	39.62
[K].GFLPPLPTEENPSHATVSGKPPVR.[S]	1xPhospho [S13(100)]	3.12e-06	0.0001023	1	1	2	3	lcl	lcl [406-429]	lcl 1xPhospho [S418(100)]	0	3	869.772	2607.3	1.01327e+06	1.1769e+06	986872		High	High	High	High	9.29e-05	1.86e-07	4.49	54.05
[K].GFNSYFLSFEDGAR.[L]	1xPhospho [S8(100)]	4.55e-06	0.0001023	1	1	1	3	lcl	lcl [38-51]	lcl 1xPhospho [S45(100)]	0	2	845.351	1689.69	790786	170962	928334		High	High	High	High	6.5e-05	2.16e-07	4.32	83.41
[K].GFSAGMGAEAIK.[K]	1xOxidation [M6]; 1xPhospho [S3(100)]	7.72e-05	0.0001023	1	1	1	7	lcl	lcl [165-176]	lcl 1xPhospho [S167(100)]	0	2	617.762	1234.52	1.82504e+06	1.27511e+06	200576		High	High	High	High	9.29e-05	1.14e-05	2.87	27.3
[K].GFSAGMGAEAIK.[K]	1xPhospho [S3(100)]	2.05e-05	0.0001023	1	1	1	4	lcl	lcl [165-176]	lcl 1xPhospho [S167(100)]	0	2	609.765	1218.52	3.30138e+06	1394224	4.64028e+06		High	High	High	High	9.29e-05	2.08e-06	3.92	43.23
[K].GFSAGMGAEAIKK.[I]	1xPhospho [S3(100)]	0.000142185	0.0001023	1	1	1	3	lcl	lcl [165-177]	lcl 1xPhospho [S167(100)]	1	2	673.808	1346.62	223354	85314.1	393041		High	High	High	High	6.5e-05	2.25e-05	3.47	27.07
[K].GFTPLCPDELPVSGGDK.[I]	1xCarbamidomethyl [C6]; 1xPhospho [S13(100)]	0.00177521	0.000311993	1	1	1	1	lcl	lcl [13-29]	lcl 1xPhospho [S25(100)]	0	2	934.911	1868.81	703812	192842	817126		Peak Found	High	Peak Found	High	0.0001084	0.000279	3.34	66.86
[K].GFVTDIGGRTSHSAIMAR.[S]	1xOxidation [M16]; 1xPhospho [T10(100)]	1.28e-05	0.0001023	1	1	1	3	lcl	lcl [179-196]	lcl 1xPhospho [T188(100)]	1	3	657.975	1971.91	377758	1.02943e+06	435839		High	High	High	High	0.0001084	2.48e-07	5.2	25.62
[K].GFVTDIGGRTSHSAIMAR.[S]	1xPhospho [T10(100)]	6.64e-06	0.0001023	1	1	2	3	lcl	lcl [179-196]	lcl 1xPhospho [T188(100)]	1	3	652.643	1955.92	851081	1.47042e+06	1.62748e+06		High	High	High	High	0.0001084	1.01e-07	5.98	33.66
[K].GGFLDNLASLSK.[L]	1xPhospho [S11(100)]	3.75e-06	0.0001023	1	1	1	3	lcl	lcl [648-659]	lcl 1xPhospho [S658(100)]	0	2	651.31	1301.61	881314	308169	856603		High	High	High	High	9.29e-05	2.36e-07	4.28	73.13
[K].GGIAGIVSCDELRSR.[F]	1xCarbamidomethyl [C9]; 1xPhospho [S14(100)]	0.000113058	0.0001023	1	1	1	2	lcl	lcl [86-100]	lcl 1xPhospho [S99(100)]	1	2	835.388	1669.77	NAN	NAN	NAN	NoQuanValues	High	Not Found	High	High	6.5e-05	1.65e-05	3.54
[K].GGSEVEALR.[K]	1xPhospho [S3(100)]	0.000544518	0.000204637	1	1	1	3	lcl	lcl [79-87]	lcl 1xPhospho [S81(100)]	0	2	499.221	997.435	2.938e+06	965583	2.74693e+06		High	High	High	High	6.5e-05	0.0001518	3.15	16.83
[K].GGSEVEALRK.[N]	1xPhospho [S3(100)]	0.000682355	0.000204637	1	1	1	3	lcl	lcl [79-88]	lcl 1xPhospho [S81(100)]	1	2	563.269	1125.53	22079052	16614166	28574196		High	High	High	High	0.000166	0.0002147	3.17	8.42
[K].GGTEVAFGEYGLQAVEASWITNR.[Q]	1xPhospho [T3(100)]	8.5e-06	0.0001023	1	1	1	2	lcl	lcl [23-45]	lcl 1xPhospho [T25(100)]	0	3	845.721	2535.16	NAN	NAN	NAN	NoQuanValues	High	High	Not Found	High	9.29e-05	6.73e-07	3.9
[K].GGTNFAQIENDR.[R]	1xPhospho [T3(100)]	0.000374691	0.0001023	1	1	1	2	lcl	lcl [218-229]	lcl 1xPhospho [T220(100)]	0	2	701.296	1401.58	126012	55142	127790		High	Peak Found	High	High	6.5e-05	8.79e-05	2.29	28.87
[K].GGTPFNVLVR.[L]	1xPhospho [T3(100)]	0.000864801	0.000204637	1	1	1	6	lcl	lcl [69-78]	lcl 1xPhospho [T71(100)]	0	2	570.284	1139.56	1.06777e+06	523570	1.72334e+06		High	High	High	High	0.000166	0.0003005	2.55	58.36
[K].GGYSDQLPVSIDHILK.[D]	1xPhospho [S10(100)]	9.77e-05	0.0001023	1	1	1	3	lcl	lcl [111-126]	lcl 1xPhospho [S120(100)]	0	3	607.965	1821.88	3.02133e+06	182915	5.85402e+06		Peak Found	High	High	High	0.0001084	4.06e-06	3.03	75.77
[K].GGYSIDDIDLFHLNEAFASQSVAVAR.[D]	1xPhospho [S4(96.7)]	0.0128252	0.000486341	1	1	1	1	lcl	lcl [300-325]	lcl 1xPhospho [S303(96.7)]	0	3	959.118	2875.33	NAN	NAN	NAN	NoQuanValues	High	Not Found	Not Found	High	0.0002174	0.007632	1.68
[K].GHEDYQVIGDEVIDFDDRVEAR.[I]	1xPhospho [Y5(100)]	2.63e-09	0.0001023	1	1	1	2	lcl	lcl [460-481]	lcl 1xPhospho [Y464(100)]	1	3	886.392	2657.15	215519	NAN	NAN		High	Not Found	High	High	6.5e-05	9.81e-12	5.49	65.5
[K].GHNVTAVLRPNSK.[M]	1xPhospho [S12(100)]	1.99e-07	0.0001023	1	1	1	8	lcl	lcl [24-36]	lcl 1xPhospho [S35(100)]	0	2	736.872	1472.74	2.8909e+06	3.24531e+06	6.50389e+06		High	High	High	High	6.5e-05	3.24e-09	4.89	8.21
[K].GHYGGIVHDQSASGQTLFIEPQSVVDLNNER.[K]	1xPhospho [S13(100)]	1.05e-09	0.0001023	1	1	2	4	lcl	lcl [207-237]	lcl 1xPhospho [S219(100)]	0	4	862.653	3447.6	2843344	593925	3.25153e+06		High	High	High	High	6.5e-05	2.86e-12	7.92	68.83
[K].GHYGGIVHDQSASGQTLFIEPQSVVDLNNERK.[A]	1xPhospho [S11(97.2)]	0.00140549	0.000311993	1	1	1	1	lcl	lcl [207-238]	lcl 1xPhospho [S217(97.2)]	1	4	894.678	3575.69	NAN	NAN	NAN	NoQuanValues	Not Found	High	Not Found	High	0.0001084	0.0001991	2.95
[K].GIADMETNTPETLK.[E]	1xOxidation [M5]; 1xPhospho [T7(100)]	2.74e-07	0.0001023	1	1	2	4	lcl	lcl [162-175]	lcl 1xPhospho [T168(100)]	0	2	808.351	1615.69	403048	243572	440920		High	High	High	High	9.29e-05	8.36e-09	3.86	27.24
[K].GIDENFIIMEDQSVNTLQNMK.[F]	1xPhospho [T16(100)]	2.75e-05	0.0001023	1	1	1	1	lcl	lcl [233-253]	lcl 1xPhospho [T248(100)]	0	3	840.378	2519.12	411114	NAN	771675		Peak Found	Not Found	High	High	6.5e-05	2.42e-06	5.06	85.32
[K].GIDENFIIMEDQSVNTLQNMK.[F]	1xOxidation [M9]; 1xPhospho [T16(100)]	0.000754411	0.000204637	1	1	1	1	lcl	lcl [233-253]	lcl 1xPhospho [T248(100)]	0	3	845.708	2535.11	249626	NAN	NAN		High	Not Found	Not Found	High	0.000166	0.0002477	2.11	76.95
[K].GIDFTPISR.[I]	1xPhospho [S8(100)]	0.00225228	0.000413426	1	1	1	3	lcl	lcl [351-359]	lcl 1xPhospho [S358(100)]	0	2	543.256	1085.5	5443081	2.716e+06	6023107		High	High	High	High	0.0002055	0.0009248	2.89	47.14
[K].GIEISGVAK.[G]	1xPhospho [S5(100)]	0.000660769	0.000204637	1	1	1	9	lcl	lcl [64-72]	lcl 1xPhospho [S68(100)]	0	2	477.239	953.47	47340100	18926144	62209356		High	High	High	High	0.000166	0.0002049	2.13	29.34
[K].GIELSDTQLK.[Q]	1xPhospho [T7(100)]	0.00013727	0.0001023	1	1	2	6	lcl	lcl [14-23]	lcl 1xPhospho [T20(100)]	0	2	592.285	1183.56	6.71943e+06	2.64595e+06	1.0669e+07		High	High	High	High	0.0001084	6.52e-06	3.31	39.76
[K].GIEMLPSLK.[A]	1xPhospho [S7(100)]	0.00030477	0.0001023	1	1	1	1	lcl	lcl [167-175]	lcl 1xPhospho [S173(100)]	0	2	534.266	1067.52	NAN	NAN	NAN	NoQuanValues	High	Not Found	Not Found	High	9.29e-05	6.96e-05	2.87
[K].GIEMSRLNPEDR.[M]	1xOxidation [M4]; 1xPhospho [S5(100)]	4.46e-05	0.0001023	1	1	1	13	lcl	lcl [278-289]	lcl 1xPhospho [S282(100)]	1	3	504.889	1512.65	5.47809e+06	4.62982e+06	8.01448e+06		High	High	High	High	6.5e-05	4.65e-06	4.15	15.11
[K].GIEMSRLNPEDR.[M]	1xPhospho [S5(100)]	1.84e-05	0.0001023	1	1	1	7	lcl	lcl [278-289]	lcl 1xPhospho [S282(100)]	1	3	499.557	1496.66	17262686	7619900	25713729		High	High	High	High	6.5e-05	1.41e-06	4.79	33.87
[K].GIETIASEAVCFPAK.[L]	1xCarbamidomethyl [C11]; 1xPhospho [S7(100)]	2.63e-07	0.0001023	1	1	2	4	lcl	lcl [710-724]	lcl 1xPhospho [S716(100)]	0	2	836.887	1672.77	1235125	496865	1.51303e+06		High	High	High	High	9.29e-05	7.91e-09	4.97	70.64
[K].GIFGIGSR.[L]	1xPhospho [S7(100)]	0.127224	0.00270191	1	1	1	1	lcl	lcl [40-47]	lcl 1xPhospho [S46(100)]	0	2	443.712	886.418	1.00875e+06	455456	1.00674e+06		High	Peak Found	Peak Found	High	0.0008879	0.04419	2.12	55.24
[K].GIGVLDAPVSGGDIGAK.[N]	1xPhospho [S10(100)]	3.62e-07	0.0001023	1	1	1	3	lcl	lcl [113-129]	lcl 1xPhospho [S122(100)]	0	2	803.399	1605.79	NAN	365454	1.38109e+06		High	High	High	High	0.0001084	9.91e-09	4.41	62.34
[K].GILNFTPARISVPK.[Q]	1xPhospho [S11(100)]	7.86e-05	0.0001023	1	1	1	2	lcl	lcl [174-187]	lcl 1xPhospho [S184(100)]	1	2	796.932	1592.86	NAN	1.02091e+06	219999		Not Found	High	Peak Found	High	0.0001084	3.01e-06	4.16	70.11
[K].GINALFNNVDTNEETVQNIAIK.[D]	1xPhospho [T11(100)]	7.76e-10	0.0001023	1	1	1	12	lcl	lcl [8-29]	lcl 1xPhospho [T18(100)]	0	2	1249.1	2497.2	37170377	1.80401e+07	5.05069e+07		High	High	High	High	9.29e-05	4.64e-12	7.08	83.18
[K].GINLEVSAFPEFDQITK.[S]	1xPhospho [S7(100)]	7.58e-07	0.0001023	1	1	1	4	lcl	lcl [335-351]	lcl 1xPhospho [S341(100)]	0	2	994.471	1987.94	909648	120280	1.00984e+06		High	High	High	High	0.0001084	2.68e-08	3.4	94.33
[K].GIPAAFSISMIK.[Y]	1xOxidation [M10]; 1xPhospho [S9(100)]	7.04e-06	0.0001023	1	1	2	5	lcl	lcl [158-169]	lcl 1xPhospho [S166(100)]	0	2	665.828	1330.65	861981	974220	667343		High	High	High	High	6.5e-05	3.88e-07	3.58	73.86
[K].GIPAAFSISMIK.[Y]	1xPhospho [S9(100)]	0.000103028	0.0001023	1	1	1	3	lcl	lcl [158-169]	lcl 1xPhospho [S166(100)]	0	2	657.83	1314.65	4.17898e+06	1478925	5.29192e+06		High	High	High	High	0.0001084	9.35e-06	2.84	84.35
[K].GIPLAVINSVDYGMMK.[G]	1xPhospho [S9(100)]	2.27e-08	0.0001023	1	1	2	9	lcl	lcl [73-88]	lcl 1xPhospho [S81(100)]	0	2	894.426	1787.85	1.05355e+07	1.72926e+06	1.83672e+07		High	High	High	High	0.0001084	4.29e-11	4.64	87.74
[K].GIPLAVINSVDYGMMK.[G]	2xOxidation [M14; M15]; 1xPhospho [S9(100)]	7.44e-07	0.0001023	1	1	2	8	lcl	lcl [73-88]	lcl 1xPhospho [S81(100)]	0	2	910.422	1819.84	2.75601e+06	1.72178e+06	4.80731e+06		High	High	High	High	6.5e-05	1.9e-08	4.88	69.96
[K].GIPLAVINSVDYGMMK.[G]	1xOxidation [M]; 1xPhospho [S9(100)]	7.32e-09	0.0001023	1	1	5	45	lcl	lcl [73-88]	lcl 1xPhospho [S81(100)]	0	2	902.424	1803.84	9.66509e+06	3.63313e+06	1.38882e+07		High	High	High	High	6.5e-05	5.11e-11	4.6	78.24
[K].GISELDVSFK.[D]	1xPhospho [S3(100)]	0.000117644	0.0001023	1	1	1	2	lcl	lcl [188-197]	lcl 1xPhospho [S190(100)]	0	2	587.773	1174.54	185407	125556	275051		Peak Found	High	High	High	0.0001084	7.83e-06	2.13	70.68
[K].GISELIEIQK.[E]	1xPhospho [S3(100)]	1.14e-05	0.0001023	1	1	1	3	lcl	lcl [225-234]	lcl 1xPhospho [S227(100)]	0	2	605.31	1209.61	2.6446e+06	760761	2.89775e+06		High	High	High	High	9.29e-05	9.79e-07	4.36	78.67
[K].GISFVTPTGLFMSLEGER.[N]	2xPhospho [T6(100); T8(100)]	0.408162	0.00991186	1	1	1	1	lcl	lcl [46-63]	lcl 2xPhospho [T51(100); T53(100)]	0	3	700.978	2100.91	574612	374904	706660		Peak Found	Peak Found	High	High	0.002791	0.1534	2.97	35.6
[K].GISREVLVEAIEAALTSAYK.[R]	1xPhospho [S3(100)]	2.92e-09	0.0001023	1	1	1	3	lcl	lcl [17-36]	lcl 1xPhospho [S19(100)]	1	3	734.046	2200.13	1.52176e+06	NAN	3.34623e+06		High	Not Found	High	High	6.5e-05	1.12e-11	8.56	105.37
[K].GITDSSAGEADILIAPNIETGNALYK.[S]	1xPhospho [T/S/Y]	0.00838554	0.000486341	1	1	1	1	lcl	lcl [217-242]		0	3	905.105	2713.3	522290	204339	757844		Peak Found	High	Peak Found	High	0.0002795	0.001695	1.93	88.39
[K].GITGAHSEDLHYFTGFTSTLAAFR.[N]	1xPhospho [T/S/Y]	1.58e-09	0.0001023	1	1	2	3	lcl	lcl [218-241]		0	3	893.747	2679.22	773638	NAN	717660		High	Not Found	High	High	6.5e-05	4.95e-12	6.85	83.89
[K].GITLTDEEAEVLK.[K]	1xPhospho [T3(100)]	1.29e-05	0.0001023	1	1	1	1	lcl	lcl [53-65]	lcl 1xPhospho [T55(100)]	0	2	749.358	1497.71	2.39511e+06	NAN	NAN		High	Not Found	Not Found	High	9.29e-05	1.15e-06	3.47	64.23
[K].GITLTDEEAEVLKK.[L]	1xPhospho [T3(100)]	4.54e-05	0.0001023	1	1	1	1	lcl	lcl [53-66]	lcl 1xPhospho [T55(100)]	1	2	813.402	1625.8	NAN	154299	NAN		Not Found	High	Not Found	High	0.0001084	1.41e-06	3.53	49.8
[K].GITSGEVNTLGLATGSTPETLYAELVK.[S]	1xPhospho [T17(98.7)]	1.71e-10	0.0001023	1	1	1	3	lcl	lcl [23-49]	lcl 1xPhospho [T39(98.7)]	0	3	934.468	2801.39	3535942	851285	4.22823e+06		High	High	High	High	6.5e-05	2.5e-13	10.83	97.74
[K].GITSVTFDR.[G]	1xPhospho [T6(100)]	0.000607232	0.000204637	1	1	3	9	lcl	lcl [88-96]	lcl 1xPhospho [T93(100)]	0	2	538.245	1075.48	9587578	4.45755e+06	1.04841e+07		High	High	High	High	0.0001084	0.0001195	2.99	39.75
[K].GITSVTFDRGGYLYHGR.[V]	1xPhospho [S/T/Y]	0.00121397	0.000204637	1	1	1	1	lcl	lcl [88-104]		1	3	660.311	1978.92	NAN	NAN	NAN	NoQuanValues	Not Found	High	Not Found	High	0.0001084	0.0001603	3.3
[K].GIYPSSANFSTDLHSIGQYIQDGR.[R]	1xPhospho [S/Y/T]	5.68e-05	0.0001023	1	1	1	1	lcl	lcl [298-321]		0	3	902.744	2706.22	NAN	NAN	NAN	NoQuanValues	High	Not Found	Not Found	High	9.29e-05	7.69e-06	3.6
[K].GKTDQNEALFR.[E]	1xPhospho [T3(100)]	0.00068786	0.000204637	1	1	1	2	lcl	lcl [82-92]	lcl 1xPhospho [T84(100)]	1	2	679.809	1358.61	150662	74002.8	NAN		High	High	Not Found	High	0.0001084	0.0002032	1.68	14.48
[K].GLDLTLHGEK.[A]	1xPhospho [T5(100)]	0.000174701	0.0001023	1	1	1	3	lcl	lcl [388-397]	lcl 1xPhospho [T392(100)]	0	2	581.779	1162.55	944711	609629	1.12621e+06		High	High	High	High	0.0001084	9.16e-06	3.38	28.59
[K].GLDYDALDGQPAHLFFMIAAPDGANATHLETLAALSR.[L]	1xPhospho [T27(100)]	3.12e-09	0.0001023	1	1	2	7	lcl	lcl [86-122]	lcl 1xPhospho [T112(100)]	0	4	991.475	3962.88	3.76712e+06	217136	1.67444e+07		High	High	High	High	6.5e-05	1.23e-11	9.36	100.69
[K].GLDYDALDGQPAHLFFMIAAPDGANATHLETLAALSR.[L]	1xOxidation [M17]; 1xPhospho [S36(100)]	7.26e-10	0.0001023	1	1	2	7	lcl	lcl [86-122]	lcl 1xPhospho [S121(100)]	0	4	995.473	3978.87	3.24721e+06	228449	7.15759e+06		High	High	High	High	9.29e-05	4.28e-12	13.39	97.44
[K].GLEVGQTIYSGAEADIK.[V]	1xPhospho [T7(100)]	2.66e-07	0.0001023	1	1	1	7	lcl	lcl [109-125]	lcl 1xPhospho [T115(100)]	0	2	915.93	1830.85	2.12484e+06	714956	1.67939e+06		High	High	High	High	0.0001084	2.54e-09	5.06	62.38
[K].GLFIHGSFGTGK.[S]	1xPhospho [S7(100)]	1.06e-05	0.0001023	1	1	2	4	lcl	lcl [160-171]	lcl 1xPhospho [S166(100)]	0	2	650.808	1300.61	900783	345762	1.28682e+06		High	High	High	High	6.5e-05	6.68e-07	3.7	43.88
[K].GLIQERESYLK.[E]	1xPhospho [S8(100)]	9.78e-06	0.0001023	1	1	1	4	lcl	lcl [111-121]	lcl 1xPhospho [S118(100)]	1	2	708.351	1415.69	4.10776e+06	2.0953e+06	5420351		High	High	High	High	9.29e-05	8.04e-07	3.92	29.63
[K].GLISLEAK.[S]	1xPhospho [S4(100)]	0.113061	0.00193034	1	1	1	1	lcl	lcl [100-107]	lcl 1xPhospho [S103(100)]	0	2	455.736	910.465	732385	661284	884793		Peak Found	High	Peak Found	High	0.0008678	0.0181	1.88	9.4
[K].GLLEGPIDESCPASILR.[N]	1xCarbamidomethyl [C11]; 1xPhospho [S10(100)]	3.31e-09	0.0001023	1	1	1	4	lcl	lcl [207-223]	lcl 1xPhospho [S216(100)]	0	2	953.952	1906.9	2.12298e+06	739332	3.78326e+06		High	High	High	High	9.29e-05	2.97e-11	6.57	84.18
[K].GLLISAIRDNDPVIFLEHMK.[L]	1xPhospho [S5(100)]	5.34e-09	0.0001023	1	1	1	2	lcl	lcl [156-175]	lcl 1xPhospho [S160(100)]	1	3	787.739	2361.2	361021	NAN	468728		High	Not Found	High	High	6.5e-05	2.52e-11	7.13	97.24
[K].GLLSEDRELCSNNQQLADENENNIALNGLAQPALK.[N]	1xCarbamidomethyl [C10]; 1xPhospho [S11(96.3)]	0.127224	0.00270191	1	1	1	1	lcl	lcl [331-365]	lcl 1xPhospho [S341(96.3)]	1	4	983.714	3931.85	NAN	NAN	NAN	NoQuanValues	High	Not Found	Not Found	High	0.0008879	0.04423	2.21
[K].GLMGDSSDNIPGIPGVGEK.[T]	1xPhospho [S6(98.8)]	2.98e-08	0.0001023	1	1	2	8	lcl	lcl [190-208]	lcl 1xPhospho [S195(98.8)]	0	2	961.931	1922.86	1.23821e+06	102789	1.93041e+06		High	High	High	High	6.5e-05	2.55e-10	5.18	75.75
[K].GLMGDSSDNIPGIPGVGEK.[T]	1xOxidation [M3]; 1xPhospho [S7(97.6)]	0.000929741	0.000204637	1	1	2	4	lcl	lcl [190-208]	lcl 1xPhospho [S196(97.6)]	0	2	969.929	1938.85	NAN	NAN	NAN	NoQuanValues	High	High	High	High	0.000166	0.0003337	2.41
[K].GLNSFKR.[E]	1xPhospho [S4(100)]	0.0604643	0.00126355	1	1	1	3	lcl	lcl [27-33]	lcl 1xPhospho [S30(100)]	1	2	451.218	901.429	299699	661158	811848		High	High	High	High	0.0004415	0.01013	2.02	7.62
[K].GLNTGVGDEGGFAPNLK.[S]	1xPhospho [T4(100)]	6.71e-07	0.0001023	1	1	1	3	lcl	lcl [197-213]	lcl 1xPhospho [T200(100)]	0	2	863.398	1725.78	3.54605e+06	999462	4.88611e+06		High	High	High	High	0.0001084	2.24e-08	4.91	54.75
[K].GLPIGNGEPVFVFGPCSVESYEQVAAVAESIK.[A]	1xCarbamidomethyl [C16]; 1xPhospho [S20(100)]	6.73e-06	0.0001023	1	1	2	2	lcl	lcl [111-142]	lcl 1xPhospho [S130(100)]	0	3	1144.21	3430.63	NAN	NAN	202987		High	Not Found	High	High	6.5e-05	3.66e-07	4.31	104.63
[K].GLPYSSATIR.[N]	1xPhospho [S5(99.3)]	0.00136595	0.000204637	1	1	2	4	lcl	lcl [34-43]	lcl 1xPhospho [S38(99.3)]	0	2	572.774	1144.54	591678	410716	695470		High	High	High	High	0.000166	0.0005785	2.16	38.41
[K].GLQNETADFTGSISQTLSEAR.[L]	1xPhospho [T16(100)]	5.92e-09	0.0001023	1	1	2	4	lcl	lcl [190-210]	lcl 1xPhospho [T205(100)]	0	2	1153.02	2305.03	555016	205934	714498		Peak Found	High	High	High	6.5e-05	2.9e-11	5.19	62.42
[K].GLQTAVLTFDPHPSVVLSNIR.[K]	1xPhospho [S18(100)]	4.15e-08	0.0001023	1	1	2	2	lcl	lcl [49-69]	lcl 1xPhospho [S66(100)]	0	3	782.075	2344.21	400157	240914	446326		High	High	Peak Found	High	9.29e-05	7.49e-10	5.67	91.35
[K].GLRVTKPSELSDVLK.[E]	1xPhospho [T5(100)]	1.66e-05	0.0001023	1	1	1	2	lcl	lcl [518-532]	lcl 1xPhospho [T522(100)]	1	3	574.645	1721.92	288754	728975	294956		High	High	Peak Found	High	0.0001084	3.55e-07	4.62	46.81
[K].GLSLDDLQQVTK.[I]	1xPhospho [S3(100)]	9.52e-06	0.0001023	1	1	1	3	lcl	lcl [16-27]	lcl 1xPhospho [S18(100)]	0	2	698.84	1396.67	459770	161046	655210		High	High	High	High	0.0001084	1.77e-07	3.7	63.53
[K].GLSMAGLNFSGNADYK.[D]	1xPhospho [S10(100)]	0.35895	0.00853325	1	1	1	2	lcl	lcl [72-87]	lcl 1xPhospho [S81(100)]	0	2	862.87	1724.73	465028	NAN	651763		High	Not Found	High	High	0.002584	0.121	1.33	70.81
[K].GLSSFADYFVICHGNSDK.[Q]	1xCarbamidomethyl [C12]; 1xPhospho [S3(100)]	3.54e-09	0.0001023	1	1	3	11	lcl	lcl [29-46]	lcl 1xPhospho [S31(100)]	0	3	699.632	2096.88	1.03794e+07	3.2136e+06	1.43905e+07		High	High	High	High	6.5e-05	1.46e-11	5.48	84.59
[K].GLSYGGSLAR.[T]	1xPhospho [S3(100)]	0.000292076	0.0001023	1	1	1	3	lcl	lcl [210-219]	lcl 1xPhospho [S212(100)]	0	2	530.745	1060.48	1.65052e+06	735617	1479878		High	High	High	High	0.0001084	4.73e-05	2.67	30.47
[K].GLTTPGLSR.[D]	1xPhospho [T3(100)]	0.0013884	0.000311993	1	1	2	6	lcl	lcl [21-29]	lcl 1xPhospho [T23(100)]	0	2	491.241	981.476	983202	1.1442e+06	1.27786e+06		High	High	High	High	0.0001084	0.0003845	2.16	24.88
[K].GLTTPGLSRDSETGEYR.[M]	1xPhospho [S11(99.1)]	8.14e-05	0.0001023	1	1	3	10	lcl	lcl [21-37]	lcl 1xPhospho [S31(99.1)]	1	3	640.29	1918.85	2.5935e+06	1.77206e+06	3.71201e+06		High	High	High	High	9.29e-05	1.22e-05	4.38	28.26
[K].GLTVYGSSR.[S]	1xPhospho [S/T/Y]	0.0059087	0.000486341	1	1	1	1	lcl	lcl [273-281]		0	2	510.232	1019.46	219618	152603	249576		Peak Found	Peak Found	High	High	0.0001807	0.00416	2.12	19.97
[K].GLVQISDEGALR.[T]	1xPhospho [S6(100)]	4.76e-06	0.0001023	1	1	1	3	lcl	lcl [409-420]	lcl 1xPhospho [S414(100)]	0	2	669.326	1337.65	2.33297e+06	462890	5.45085e+06		High	High	High	High	0.0001084	1.69e-07	4.13	50.98
[K].GMPEGKSELGGQTVIVK.[D]	1xPhospho [S7(100)]	0.00179732	0.000413426	1	1	1	3	lcl	lcl [277-293]	lcl 1xPhospho [S283(100)]	1	3	603.964	1809.88	425925	170917	886889		High	Peak Found	High	High	0.0002174	0.0008483	3.2	33.28
[K].GMTFGSLFDETQTK.[V]	1xPhospho [T3(100)]	8.82e-05	0.0001023	1	1	1	3	lcl	lcl [285-298]	lcl 1xPhospho [T287(100)]	0	2	821.347	1641.69	18102484	3.9243e+06	20720786		High	High	High	High	0.0001084	3.53e-06	4.19	81.82
[K].GMTFGSLFDETQTK.[V]	1xOxidation [M2]; 1xPhospho [T3(100)]	1.24e-06	0.0001023	1	1	2	15	lcl	lcl [285-298]	lcl 1xPhospho [T287(100)]	0	2	829.345	1657.68	7.13727e+06	5.54735e+06	7.99565e+06		High	High	High	High	0.0001084	1.02e-08	4.3	67.66
[K].GMVDYIHDNK.[M]	1xPhospho [Y5(100)]	0.000155233	0.0001023	1	1	1	1	lcl	lcl [658-667]	lcl 1xPhospho [Y662(100)]	0	2	636.26	1271.51	NAN	NAN	NAN	NoQuanValues	Not Found	Not Found	High	High	6.5e-05	2.54e-05	2.06
[K].GNAVSNPVVAETTSDDTEVVEDNK.[-]	1xPhospho [S5(100)]	6.01e-11	0.0001023	1	1	5	30	lcl	lcl [86-109]	lcl 1xPhospho [S90(100)]	0	3	857.377	2570.11	61025542	1.75598e+07	7.93908e+07		High	High	High	High	6.5e-05	6.14e-14	8.6	52.22
[K].GNEIASAASYLPLSDSPFLSK.[E]	1xPhospho [S20(100)]	6.85e-11	0.0001023	1	1	5	16	lcl	lcl [178-198]	lcl 1xPhospho [S197(100)]	0	2	1124.03	2247.06	6.47976e+06	3.06188e+06	9.60478e+06		High	High	High	High	6.5e-05	7.33e-14	5.1	92.16
[K].GNETAIHFYK.[A]	1xPhospho [T4(100)]	0.00460502	0.000486341	1	1	1	1	lcl	lcl [124-133]	lcl 1xPhospho [T127(100)]	0	2	630.275	1259.55	NAN	88365.1	NAN		Not Found	High	Not Found	High	0.0002055	0.0009339	2.25	20.86
[K].GNEVYVPMHSVSSETAVNLLTSSAGDVR.[T]	1xPhospho [S23(100)]	2.19e-08	0.0001023	1	1	3	6	lcl	lcl [894-921]	lcl 1xPhospho [S916(100)]	0	3	1000.47	2999.38	1.24811e+06	337726	1.78834e+06		High	High	High	High	6.5e-05	1.67e-10	4.85	79.29
[K].GNEVYVPMHSVSSETAVNLLTSSAGDVR.[T]	1xOxidation [M8]; 1xPhospho [S/T/Y]	8.67e-07	0.0001023	1	1	1	3	lcl	lcl [894-921]		0	3	1005.8	3015.38	515714	136644	435758		High	High	High	High	0.0001084	3.62e-08	3.71	71.12
[K].GNHEQMLLDFLENPSGK.[M]	1xPhospho [S15(100)]	0.284926	0.00600807	1	1	1	1	lcl	lcl [65-81]	lcl 1xPhospho [S79(100)]	0	3	670.301	2008.88	143836	NAN	NAN		High	Not Found	Not Found	High	0.001674	0.08862	1.96	78.72
[K].GNIYVILK.[N]	1xPhospho [Y4(100)]	0.0741328	0.00145198	1	1	1	2	lcl	lcl [281-288]	lcl 1xPhospho [Y284(100)]	0	2	500.267	999.527	251706	126161	305909		High	High	Peak Found	High	0.0005538	0.02934	1.29	38.08
[K].GNQIEGPISK.[G]	1xPhospho [S9(100)]	0.000419208	0.000204637	1	1	1	2	lcl	lcl [105-114]	lcl 1xPhospho [S113(100)]	0	2	561.763	1122.52	289334	155401	314888		High	High	Peak Found	High	0.0001084	3.23e-05	2.82	14.81
[K].GNQVMELRSEQNE.[-]	1xPhospho [S9(100)]	1.29e-05	0.0001023	1	1	1	1	lcl	lcl [605-617]	lcl 1xPhospho [S613(100)]	1	2	807.334	1613.66	NAN	NAN	NAN	NoQuanValues	Not Found	Not Found	High	High	6.5e-05	8.74e-07	5.01
[K].GNQVMELRSEQNE.[-]	1xOxidation [M5]; 1xPhospho [S9(100)]	0.00193642	0.000413426	1	1	1	2	lcl	lcl [605-617]	lcl 1xPhospho [S613(100)]	1	2	815.335	1629.66	NAN	NAN	NAN	NoQuanValues	High	Not Found	High	High	0.0002174	0.0009421	2.29
[K].GNVVLQGTTESVK.[S]	1xPhospho [S11(100)]	1.23e-06	0.0001023	1	1	1	3	lcl	lcl [206-218]	lcl 1xPhospho [S216(100)]	0	2	706.345	1411.68	8438898	4.20514e+06	10939522		High	High	High	High	0.0001084	2.33e-08	4.55	24.84
[K].GNYYSTNLQTK.[N]	1xPhospho [S5(99.1)]	1.11e-05	0.0001023	1	1	2	6	lcl	lcl [313-323]	lcl 1xPhospho [S317(99.1)]	0	2	684.795	1368.58	4.66471e+06	2.35972e+06	5.75269e+06		High	High	High	High	9.29e-05	9.48e-07	3.62	13.24
[K].GNYYTITAK.[F]	1xPhospho [Y4(97.9)]	0.00137152	0.000204637	1	1	1	1	lcl	lcl [221-229]	lcl 1xPhospho [Y224(97.9)]	0	2	555.747	1110.49	162257	167930	NAN		Peak Found	High	Not Found	High	0.0001084	0.0001926	1.78	15.04
[K].GPDLPPGLPVIPDEYKPDFK.[L]	1xPhospho [Y15(100)]	0.00173186	0.000311993	1	1	1	2	lcl	lcl [260-279]	lcl 1xPhospho [Y274(100)]	0	3	758.705	2274.11	335083	163481	1529249		High	Peak Found	High	High	0.0002174	0.0008075	3.38	74.4
[K].GPDSTSYLQYLLTNDIEK.[I]	1xPhospho [S/T/Y]	2.21e-06	0.0001023	1	1	3	7	lcl	lcl [61-78]		0	3	712.995	2136.97	513441	193793	712773		High	High	High	High	6.5e-05	8.22e-08	4.1	93.78
[K].GPGSYTGLR.[I]	1xPhospho [S4(100)]	1.65e-05	0.0001023	1	1	2	6	lcl	lcl [64-72]	lcl 1xPhospho [S67(100)]	0	2	494.219	987.43	1.76355e+06	1.03457e+06	1.95234e+06		High	High	High	High	6.5e-05	1.23e-06	2.89	10.19
[K].GPLTTPIGGGIR.[S]	1xPhospho [T5(100)]	3.45e-05	0.0001023	1	1	2	5	lcl	lcl [90-101]	lcl 1xPhospho [T94(100)]	0	2	609.816	1218.62	3.15345e+06	2.18016e+06	3.7751e+06		High	High	High	High	9.29e-05	4.04e-06	3.15	44.35
[K].GPLTTPIGGGIRSLNVALR.[Q]	1xPhospho [S13(100)]	0.000713176	0.000204637	1	1	2	2	lcl	lcl [90-108]	lcl 1xPhospho [S102(100)]	1	3	658.03	1972.07	NAN	224154	NAN		Not Found	High	High	High	0.0001084	7.18e-05	3.47	71.2
[K].GPNKPNMTNSNEK.[S]	1xOxidation [M7]; 1xPhospho [T/S]	0.144741	0.00318174	1	1	2	3	lcl	lcl [74-86]		0	3	509.548	1526.63	148820	158977	120658		High	High	High	High	0.002014	0.04046	1.17	1.5
[K].GPNTGGMGAYSPVPHISETVVDEAVEK.[I]	1xOxidation [M7]; 1xPhospho [S17(100)]	9.55e-10	0.0001023	1	1	2	4	lcl	lcl [223-249]	lcl 1xPhospho [S239(100)]	0	3	946.43	2837.27	NAN	121283	1.43889e+06		High	High	High	High	9.29e-05	6.04e-12	6.52	67.09
[K].GPNTGGMGAYSPVPHISETVVDEAVEK.[I]	1xPhospho [T19(98.7)]	4.14e-13	0.0001023	1	1	2	6	lcl	lcl [223-249]	lcl 1xPhospho [T241(98.7)]	0	3	941.098	2821.28	1.55149e+06	NAN	1.74125e+06		High	High	High	High	9.29e-05	3.66e-16	9.87	70.23
[K].GPQIFVSR.[T]	1xPhospho [S7(100)]	0.0196031	0.000683296	1	1	1	2	lcl	lcl [191-198]	lcl 1xPhospho [S197(100)]	0	2	492.24	983.471	712160	464634	1.15061e+06		High	High	Peak Found	High	0.0003517	0.01083	2.21	27.49
[K].GPTLIEDYVLIEK.[L]	1xPhospho [T3(100)]	9.36e-07	0.0001023	1	1	1	3	lcl	lcl [28-40]	lcl 1xPhospho [T30(100)]	0	2	785.397	1569.78	523728	211509	615053		High	High	High	High	0.0001084	6.95e-09	3.8	88.1
[K].GQAFASQYGIENVYDDFDK.[M]	1xPhospho [S6(100)]	2.19e-07	0.0001023	1	1	1	3	lcl	lcl [41-59]	lcl 1xPhospho [S46(100)]	0	2	1123.97	2246.93	NAN	NAN	NAN	NoQuanValues	High	High	High	High	9.29e-05	6.24e-09	5.04
[K].GQDDEHSVGNGGAIVR.[N]	1xPhospho [S7(100)]	6.48e-09	0.0001023	1	1	1	4	lcl	lcl [78-93]	lcl 1xPhospho [S84(100)]	0	2	845.86	1690.72	1.31603e+07	8.26553e+06	1.63834e+07		High	High	High	High	9.29e-05	7e-11	5.48	10.93
[K].GQPVLVGTVAIETSELISSK.[L]	1xPhospho [S/T]	0.00107505	0.000204637	1	1	1	2	lcl	lcl [429-448]		0	3	703.372	2108.09	2.36385e+06	595923	2885595		High	Peak Found	High	High	6.5e-05	0.0004229	3.54	89.16
[K].GQTITTSFLIDYNELSDTR.[E]	1xPhospho [S7(99)]	2.34e-08	0.0001023	1	1	3	7	lcl	lcl [229-247]	lcl 1xPhospho [S235(99)]	0	2	1127.52	2254.03	2115573	374778	2396196		High	High	High	High	6.5e-05	2.51e-10	5.69	88.7
[K].GQTLAEITSR.[V]	1xPhospho [T/S]	0.000844197	0.000204637	1	1	1	1	lcl	lcl [68-77]		0	2	578.274	1155.54	227983	116977	328537		High	Peak Found	Peak Found	High	0.000166	0.0002905	3.27	23.68
[K].GRLEGSNFIGDDFTIEVPEGK.[L]	1xPhospho [S6(100)]	4.84e-11	0.0001023	1	1	1	15	lcl	lcl [245-265]	lcl 1xPhospho [S250(100)]	1	2	1180.55	2360.08	8.43295e+06	2.19533e+06	1.20591e+07		High	High	High	High	6.5e-05	4.58e-14	6.28	76.14
[K].GRLSESSQTLYEALQFR.[D]	1xPhospho [S/T/Y]	4.71e-05	0.0001023	1	1	1	2	lcl	lcl [50-66]		1	3	688.996	2064.98	NAN	733596	2.62423e+06		Not Found	High	High	High	0.0001084	1.48e-06	5.08	74.05
[K].GRPSDNPLIVHIAR.[R]	1xPhospho [S4(100)]	2.73e-09	0.0001023	1	1	1	8	lcl	lcl [59-72]	lcl 1xPhospho [S62(100)]	0	3	542.282	1624.83	5.84657e+06	2.87194e+06	8.98113e+06		High	High	High	High	9.29e-05	2.32e-11	6.74	31.59
[K].GRTPLTDRPGALMEPVNFVEVK.[A]	1xPhospho [T3(100)]	1.74e-06	0.0001023	1	1	1	3	lcl	lcl [936-957]	lcl 1xPhospho [T938(100)]	1	3	836.089	2506.25	1.16758e+06	613496	1.06248e+06		High	High	High	High	0.0001084	1.61e-08	5.32	64.67
[K].GRTPLTDRPGALMEPVNFVEVK.[A]	1xOxidation [M13]; 1xPhospho [T3(100)]	3.88e-05	0.0001023	1	1	1	3	lcl	lcl [936-957]	lcl 1xPhospho [T938(100)]	1	3	841.421	2522.25	NAN	475962	456051		High	High	High	High	0.0001084	1.14e-06	4.48	53.85
[K].GRTTVADYFADIPER.[L]	1xPhospho [T/Y]	3.9e-06	0.0001023	1	1	2	2	lcl	lcl [80-94]		1	3	597.609	1790.81	436251	133538	1.44352e+06		Peak Found	Peak Found	High	High	6.5e-05	1.76e-07	5.04	60.38
[K].GSALASLAEK.[L]	1xPhospho [S6(100)]	9.47e-05	0.0001023	1	1	1	3	lcl	lcl [197-206]	lcl 1xPhospho [S202(100)]	0	2	513.747	1026.49	8492541	3.59324e+06	9130423		High	High	High	High	0.0001084	4.01e-06	3.59	29.52
[K].GSGMSALAQILHDK.[G]	1xPhospho [S2(100)]	1.6e-06	0.0001023	1	1	2	3	lcl	lcl [11-24]	lcl 1xPhospho [S12(100)]	0	3	503.237	1507.7	400103	112208	527277		High	High	High	High	6.5e-05	5.33e-08	3.8	66.19
[K].GSGYYVEYR.[T]	1xPhospho [Y4(100)]	4.24e-05	0.0001023	1	1	2	3	lcl	lcl [161-169]	lcl 1xPhospho [Y164(100)]	0	2	587.234	1173.46	546238	366925	671522		High	High	High	High	0.0001084	1.29e-06	2.45	20.42
[K].GSIGRTDLYTGDFDMLINSIK.[T]	1xPhospho [T6(97.8)]	3.01e-05	0.0001023	1	1	2	2	lcl	lcl [161-181]	lcl 1xPhospho [T166(97.8)]	1	3	799.382	2396.12	212982	NAN	320552		High	Not Found	High	High	9.29e-05	3.4e-06	3.67	93.89
[K].GSINVEQNTPFGR.[V]	1xPhospho [T9(100)]	0.000111077	0.0001023	1	1	2	5	lcl	lcl [170-182]	lcl 1xPhospho [T178(100)]	0	2	749.84	1498.67	8.09955e+06	2.33935e+06	8.03688e+06		High	High	High	High	6.5e-05	1.61e-05	3.63	42.46
[K].GSLVSSSWK.[K]	1xPhospho [S]	0.0237499	0.000683296	1	1	1	2	lcl	lcl [220-228]		0	2	515.734	1030.46	NAN	NAN	258308		High	Not Found	High	High	0.0002331	0.01457	1.8	33.59
[K].GSNTLLK.[-]	1xPhospho [S2(100)]	0.0145227	0.000486341	1	1	1	2	lcl	lcl [342-348]	lcl 1xPhospho [S343(100)]	0	2	406.699	812.391	778184	436064	852468		High	High	Peak Found	High	0.0002174	0.00844	1.79	11.66
[K].GSSDILTK.[I]	1xPhospho [S3(100)]	0.000685102	0.000204637	1	1	1	3	lcl	lcl [181-188]	lcl 1xPhospho [S183(100)]	0	2	450.707	900.407	2.28394e+06	1.31234e+06	2.94888e+06		High	High	High	High	0.0001084	0.0001334	2.77	15.06
[K].GSVLVNNVPNIIEGTLRPYEAIVYQIK.[-]	1xPhospho [S2(100)]	9.6e-05	0.0001023	1	1	1	2	lcl	lcl [527-553]	lcl 1xPhospho [S528(100)]	0	3	1027.21	3079.62	1.25383e+06	79570.4	1.78369e+06		Peak Found	High	High	High	6.5e-05	1.32e-05	4.27	105.1
[K].GSVSPNLIIHVK.[E]	1xPhospho [S2(100)]	0.000617093	0.000204637	1	1	2	3	lcl	lcl [26-37]	lcl 1xPhospho [S27(100)]	0	2	672.359	1343.71	116952	131982	185737		High	High	Peak Found	High	0.0001084	5.78e-05	3.02	43.25
[K].GSYVPVK.[E]	1xPhospho [S2(100)]	0.00441852	0.000486341	1	1	1	3	lcl	lcl [425-431]	lcl 1xPhospho [S426(100)]	0	2	415.196	829.386	1.19959e+06	901757	1186783		High	High	High	High	0.0002795	0.001993	2.35	12.52
[K].GTANDIHPAALQQVLEEVK.[G]	1xPhospho [T2(100)]	0.00122885	0.000204637	1	1	1	1	lcl	lcl [500-518]	lcl 1xPhospho [T501(100)]	0	3	705.015	2113.03	NAN	NAN	NAN	NoQuanValues	Not Found	High	Not Found	High	0.0001084	0.0001634	2.93
[K].GTASNGKPFLSLVLQDK.[S]	1xPhospho [S4(96.2)]	0.0122291	0.000486341	1	1	1	1	lcl	lcl [41-57]	lcl 1xPhospho [S44(96.2)]	0	3	618.984	1854.94	NAN	NAN	NAN	NoQuanValues	Not Found	High	Not Found	High	0.0002795	0.002389	1.54
[K].GTDGLVHISELAHER.[V]	1xPhospho [S9(100)]	7.06e-09	0.0001023	1	1	1	9	lcl	lcl [646-660]	lcl 1xPhospho [S654(100)]	0	3	571.937	1713.8	1.58091e+07	8.07387e+06	1.91018e+07		High	High	High	High	6.5e-05	5.02e-11	6.73	45.25
[K].GTDHLISDIYLR.[K]	1xPhospho [T2(100)]	0.0170876	0.000585441	1	1	1	1	lcl	lcl [294-305]	lcl 1xPhospho [T295(100)]	0	3	494.904	1482.7	NAN	NAN	NAN	NoQuanValues	High	Not Found	Not Found	High	0.0002877	0.009658	1.34
[K].GTGALRTGVTEYLK.[N]	1xPhospho [T7(100)]	0.000317975	0.0001023	1	1	1	3	lcl	lcl [746-759]	lcl 1xPhospho [T752(100)]	1	3	515.928	1545.77	376631	180888	448947		High	High	High	High	6.5e-05	6.92e-05	3.18	38.06
[K].GTGDETYSELR.[Y]	1xPhospho [S8(100)]	7.4e-06	0.0001023	1	1	3	9	lcl	lcl [73-83]	lcl 1xPhospho [S80(100)]	0	2	654.261	1307.52	4.68381e+06	2.08556e+06	5876387		High	High	High	High	9.29e-05	5.64e-07	3.99	19.79
[K].GTGVFFGATPER.[L]	1xPhospho [T2(100)]	7.84e-06	0.0001023	1	1	1	3	lcl	lcl [256-267]	lcl 1xPhospho [T257(100)]	0	2	659.796	1318.58	710938	290322	852398		High	High	High	High	0.0001084	5.78e-07	3.36	46.58
[K].GTIEAPIGR.[A]	1xPhospho [T2(100)]	0.000671477	0.000204637	1	1	1	3	lcl	lcl [182-190]	lcl 1xPhospho [T183(100)]	0	2	497.242	993.476	440371	197177	493797		High	High	High	High	0.0001084	0.0002007	2.19	23.64
[K].GTIENTTIIDPNGTDVTPHK.[V]	1xPhospho [T17(100)]	0.000119213	0.0001023	1	1	1	1	lcl	lcl [47-66]	lcl 1xPhospho [T63(100)]	0	3	735.015	2203.03	420444	214676	545102		High	Peak Found	Peak Found	High	9.29e-05	2.01e-05	5.02	39.15
[K].GTIESETGLAYVEDVQK.[A]	1xPhospho [Y11(100)]	1.37e-08	0.0001023	1	1	1	3	lcl	lcl [511-527]	lcl 1xPhospho [Y521(100)]	0	2	959.936	1918.87	503408	150130	706677		High	High	High	High	6.5e-05	8.93e-11	4.83	56.83
[K].GTIGVCEAIANLTDATTIIGGGDSAAAAMDLGFADK.[F]	1xCarbamidomethyl [C6]; 1xPhospho [T2(100)]	0.000128496	0.0001023	1	1	1	2	lcl	lcl [332-367]	lcl 1xPhospho [T333(100)]	0	3	1183.22	3547.63	2.01475e+06	150373	4.73554e+06		Peak Found	Peak Found	High	High	6.5e-05	1.96e-05	3.67	103.09
[K].GTNLPLEK.[L]	1xPhospho [T2(100)]	0.000956323	0.000204637	1	1	1	1	lcl	lcl [90-97]	lcl 1xPhospho [T91(100)]	0	2	476.231	951.455	302691	178762	322328		Peak Found	Peak Found	High	High	6.5e-05	0.0003546	2.34	17.75
[K].GTNPSVPSDAVK.[I]	1xPhospho [S8(100)]	0.00058089	0.000204637	1	1	1	6	lcl	lcl [123-134]	lcl 1xPhospho [S130(100)]	0	2	626.285	1251.56	10255515	3760627	13104162		High	High	High	High	0.0001084	5.29e-05	3.6	16.19
[K].GTPETMIDR.[L]	1xPhospho [T5(100)]	0.00345396	0.000486341	1	1	1	3	lcl	lcl [59-67]	lcl 1xPhospho [T63(100)]	0	2	550.227	1099.45	339620	143155	487976		High	High	High	High	0.0001807	0.002227	2.21	24.06
[K].GTPIADGLQNIISAMNK.[Q]	1xPhospho [S13(100)]	1.17e-08	0.0001023	1	1	1	8	lcl	lcl [82-98]	lcl 1xPhospho [S94(100)]	0	2	911.942	1822.88	3.03817e+06	1.05395e+06	5.0564e+06		High	High	High	High	9.29e-05	1.5e-10	5.67	97.96
[K].GTPIADGLQNIISAMNK.[Q]	1xOxidation [M15]; 1xPhospho [S13(100)]	1.46e-05	0.0001023	1	1	1	6	lcl	lcl [82-98]	lcl 1xPhospho [S94(100)]	0	3	613.629	1838.87	504696	411996	NAN		High	High	Not Found	High	9.29e-05	1.34e-06	3.35	74.62
[K].GTQAEQIVEK.[Y]	1xPhospho [T2(100)]	9.56e-05	0.0001023	1	1	1	3	lcl	lcl [14-23]	lcl 1xPhospho [T15(100)]	0	2	591.774	1182.54	5.94655e+06	2.56662e+06	5167343		High	High	High	High	0.0001084	3.95e-06	3.49	10.42
[K].GTQGSLRFDPLR.[E]	1xPhospho [S5(97.8)]	0.0654004	0.00135961	1	1	1	2	lcl	lcl [39-50]	lcl 1xPhospho [S43(97.8)]	1	3	476.233	1426.68	228696	414838	548514		Peak Found	High	High	High	0.0004415	0.01084	2.18	41.12
[K].GTSEETGVPGLYK.[N]	1xPhospho [T2(100)]	1.64e-05	0.0001023	1	1	2	6	lcl	lcl [326-338]	lcl 1xPhospho [T327(100)]	0	2	709.317	1417.62	7.53742e+06	6.44065e+06	6953780		High	High	High	High	6.5e-05	1.21e-06	4.02	37.3
[K].GTTISLEGGK.[I]	1xPhospho [T3(100)]	0.00169659	0.000311993	1	1	2	2	lcl	lcl [121-130]	lcl 1xPhospho [T123(100)]	0	2	521.744	1042.48	278323	181377	293751		Peak Found	High	High	High	0.0001084	0.0002612	2.36	19.82
[K].GTTLTFK.[V]	1xPhospho [T3(100)]	0.00367541	0.000486341	1	1	1	6	lcl	lcl [203-209]	lcl 1xPhospho [T205(100)]	0	2	424.201	847.396	14016329	11980278	14768086		High	High	High	High	0.0002174	0.002182	2.23	23.14
[K].GTYPHYMLK.[E]	1xPhospho [Y3(100)]	1.96e-05	0.0001023	1	1	2	4	lcl	lcl [245-253]	lcl 1xPhospho [Y247(100)]	0	2	595.26	1189.51	642213	475519	1.18449e+06		High	High	High	High	0.0001084	4.45e-07	3.05	18.7
[K].GTYPHYMLK.[E]	1xOxidation [M7]; 1xPhospho [T2(98.6)]	0.0399283	0.00107076	1	1	1	2	lcl	lcl [245-253]	lcl 1xPhospho [T246(98.6)]	0	2	603.257	1205.51	165677	119294	187496		High	High	Peak Found	High	0.0004415	0.006944	1.2	15.78
[K].GVANIVMGSSK.[E]	1xPhospho [S9(99.3)]	3.5e-06	0.0001023	1	1	1	3	lcl	lcl [205-215]	lcl 1xPhospho [S213(99.3)]	0	2	571.768	1142.53	1.60098e+06	600257	2.85129e+06		High	High	High	High	9.29e-05	2.17e-07	4.36	33.75
[K].GVANIVMGSSK.[E]	1xOxidation [M7]; 1xPhospho [S]	3.41e-05	0.0001023	1	1	1	3	lcl	lcl [205-215]		0	2	579.765	1158.52	424973	305316	520681		High	High	High	High	0.0001084	9.49e-07	3.74	18.4
[K].GVAPSPTLAITAK.[A]	1xPhospho [T7(100)]	0.000232689	0.0001023	1	1	1	1	lcl	lcl [11-23]	lcl 1xPhospho [T17(100)]	0	2	653.344	1305.68	150580	197247	NAN		Peak Found	High	Not Found	High	0.0001084	1.38e-05	2.35	44.29
[K].GVAVLTIPNDIPSQVIK.[A]	1xPhospho [S13(100)]	0.000736456	0.000204637	1	1	1	2	lcl	lcl [155-171]	lcl 1xPhospho [S167(100)]	0	2	922.5	1843.99	NAN	NAN	NAN	NoQuanValues	Not Found	High	High	High	6.5e-05	0.0002399	2.27
[K].GVAVQIYLAIDGDQTTR.[S]	2xPhospho [Y7(98.4); T]	0.178776	0.00375213	1	1	1	1	lcl	lcl [173-189]	lcl 2xPhospho [Y179(98.4); T]	0	3	660.635	1979.89	NAN	NAN	NAN	NoQuanValues	High	Not Found	Not Found	High	0.001017	0.05799	2.22
[K].GVDAGVGSADVLSIAEK.[V]	1xPhospho [S8(100)]	5.43e-07	0.0001023	1	1	1	3	lcl	lcl [136-152]	lcl 1xPhospho [S143(100)]	0	2	834.395	1667.79	NAN	NAN	NAN	NoQuanValues	High	High	High	High	6.5e-05	1.25e-08	4.33
[K].GVDIEVPANTQVIVK.[G]	1xPhospho [T10(100)]	1.07e-07	0.0001023	1	1	1	6	lcl	lcl [120-134]	lcl 1xPhospho [T129(100)]	0	2	831.43	1661.85	5.10103e+06	2.38355e+06	6.55266e+06		High	High	High	High	6.5e-05	1.41e-09	5.1	60.21
[K].GVDTSNLR.[I]	1xPhospho [S5(100)]	0.00252889	0.000413426	1	1	1	3	lcl	lcl [90-97]	lcl 1xPhospho [S94(100)]	0	2	471.208	941.409	6066562	2.63269e+06	6.53644e+06		High	High	High	High	0.0002055	0.0006297	2.82	11.35
[K].GVDVFYGHR.[V]	1xPhospho [Y6(100)]	0.000136667	0.0001023	1	1	1	2	lcl	lcl [15-23]	lcl 1xPhospho [Y20(100)]	0	2	565.246	1129.48	379384	165343	468170		High	High	Peak Found	High	0.0001084	6.48e-06	2.25	18.24
[K].GVEYIYIK.[K]	1xPhospho [Y4(100)]	0.00132216	0.000204637	1	1	1	3	lcl	lcl [111-118]	lcl 1xPhospho [Y114(100)]	0	2	532.757	1064.51	540721	291951	447061		High	High	High	High	0.000166	0.0005508	1.9	40.08
[K].GVGGGIPVTMERASGAYFYDVDGNK.[Y]	1xPhospho [T/S/Y]	0.000141561	0.0001023	1	1	1	2	lcl	lcl [30-54]		1	3	880.732	2640.18	686682	299471	1.67233e+06		High	Peak Found	High	High	9.29e-05	2.51e-05	3.33	66.97
[K].GVGGGIPVTMERASGAYFYDVDGNK.[Y]	1xOxidation [M10]; 1xPhospho [T/S/Y]	0.000597523	0.000204637	1	1	1	1	lcl	lcl [30-54]		1	3	886.061	2656.17	NAN	NAN	NAN	NoQuanValues	Not Found	Not Found	High	High	6.5e-05	0.0001751	3.19
[K].GVGPYTAGAILSIAYNQAEPAVDGNVMR.[V]	1xPhospho [T6(100)]	1.67e-07	0.0001023	1	1	1	1	lcl	lcl [123-150]	lcl 1xPhospho [T128(100)]	0	3	972.134	2914.38	309939	NAN	172094		High	Not Found	Peak Found	High	9.29e-05	4.44e-09	5.54	99.02
[K].GVIAALAIDQRGSLKK.[M]	1xPhospho [S13(100)]	0.0366597	0.000975781	1	1	1	1	lcl	lcl [20-35]	lcl 1xPhospho [S32(100)]	2	3	573.989	1719.95	NAN	165174	NAN		Not Found	High	Not Found	High	0.0004415	0.006408	2.94	36.36
[K].GVIAIEQSQDNSR.[M]	1xPhospho [S12(100)]	2.77e-07	0.0001023	1	1	2	6	lcl	lcl [79-91]	lcl 1xPhospho [S90(100)]	0	2	748.841	1496.67	1.19899e+06	510935	1.71383e+06		High	High	High	High	6.5e-05	5.06e-09	5.27	25.61
[K].GVLADLTSYIEK.[D]	1xPhospho [S8(99.2)]	1.01e-05	0.0001023	1	1	1	2	lcl	lcl [104-115]	lcl 1xPhospho [S111(99.2)]	0	2	694.84	1388.67	499264	66650.8	777332		High	Peak Found	High	High	6.5e-05	6.29e-07	4.06	86.06
[K].GVLALLSDSSEAEHPGTTSSDSLIEEEIR.[H]	1xPhospho [S22(100)]	1.87e-10	0.0001023	1	1	3	6	lcl	lcl [189-217]	lcl 1xPhospho [S210(100)]	0	3	1041.49	3122.44	1.80444e+06	NAN	3.8257e+06		High	High	High	High	6.5e-05	2.82e-13	9.4	85.04
[K].GVLPSYQSDK.[F]	1xPhospho [S5(100)]	0.00100778	0.000204637	1	1	1	6	lcl	lcl [38-47]	lcl 1xPhospho [S42(100)]	0	2	587.263	1173.52	1.45256e+06	602952	2.05701e+06		High	High	High	High	0.0001084	0.0001301	2.31	30.26
[K].GVMSSFDR.[S]	1xOxidation [M3]; 1xPhospho [S4(99.3)]	0.000730566	0.000204637	1	1	1	6	lcl	lcl [84-91]	lcl 1xPhospho [S87(99.3)]	0	2	497.689	994.37	1.49901e+06	857061	1.34807e+06		High	High	High	High	6.5e-05	0.0002362	2.47	16.04
[K].GVMSSFDR.[S]	1xPhospho [S4(99.2)]	0.014026	0.000486341	1	1	1	3	lcl	lcl [84-91]	lcl 1xPhospho [S87(99.2)]	0	2	489.692	978.375	1.71098e+06	691944	2.43303e+06		High	High	High	High	0.0002174	0.008231	2.1	39.94
[K].GVNIAEVAGSGK.[N]	1xPhospho [S10(100)]	5.83e-07	0.0001023	1	1	1	6	lcl	lcl [250-261]	lcl 1xPhospho [S259(100)]	0	2	591.282	1181.56	12088952	4.90839e+06	15051910		High	High	High	High	9.29e-05	2.19e-08	4.66	27.95
[K].GVNKGSALASLAEK.[L]	1xPhospho [S6(100)]	5.26e-08	0.0001023	1	1	1	2	lcl	lcl [193-206]	lcl 1xPhospho [S198(100)]	1	2	712.861	1424.71	NAN	NAN	NAN	NoQuanValues	Not Found	High	High	High	6.5e-05	5.44e-10	4.07
[K].GVNPDEVVAMGAAIQGGVITGDVK.[D]	1xPhospho [T20(100)]	6.32e-11	0.0001023	1	1	1	5	lcl	lcl [334-357]	lcl 1xPhospho [T353(100)]	0	3	793.053	2377.15	1042798	329042	2.52183e+06		High	High	High	High	6.5e-05	6.57e-14	9.68	85.05
[K].GVNPDEVVAMGAAIQGGVITGDVK.[D]	1xOxidation [M10]; 1xPhospho [T20(100)]	0.162797	0.00346756	1	1	1	2	lcl	lcl [334-357]	lcl 1xPhospho [T353(100)]	0	3	798.38	2393.14	NAN	NAN	NAN	NoQuanValues	Not Found	High	High	High	0.0009505	0.06403	2.52
[K].GVNVPNVSINLPGITEK.[D]	1xPhospho [S8(100)]	4.26e-07	0.0001023	1	1	1	5	lcl	lcl [157-173]	lcl 1xPhospho [S164(100)]	0	2	915.97	1830.94	4203052	1.68504e+06	5.97724e+06		High	High	High	High	0.0001084	1.17e-08	4.26	84.55
[K].GVPGELLTTELIAETYGVVAK.[V]	1xPhospho [T9(100)]	5.65e-07	0.0001023	1	1	2	5	lcl	lcl [220-240]	lcl 1xPhospho [T228(100)]	0	3	747.387	2240.15	300788	168937	549501		High	High	High	High	9.29e-05	2.1e-08	4.66	101.79
[K].GVPSIDAIK.[D]	1xPhospho [S4(100)]	0.299335	0.00657159	1	1	1	1	lcl	lcl [129-137]	lcl 1xPhospho [S132(100)]	0	2	490.247	979.486	370081	182551	438530		High	Peak Found	Peak Found	High	0.001738	0.09322	1.36	40.12
[K].GVPSIDAIKDPVQK.[I]	1xPhospho [S4(100)]	5.12e-05	0.0001023	1	1	1	6	lcl	lcl [129-142]	lcl 1xPhospho [S132(100)]	1	3	516.267	1546.79	816904	361584	1.26534e+06		High	High	High	High	6.5e-05	5.62e-06	2.71	43.49
[K].GVQVQCTNCDYKESTQQ.[-]	2xCarbamidomethyl [C6; C9]; 1xPhospho [S14(99.1)]	6.32e-05	0.0001023	1	1	2	6	lcl	lcl [676-692]	lcl 1xPhospho [S689(99.1)]	1	2	1062.92	2124.84	331553	321630	452910		High	High	High	High	9.29e-05	8.81e-06	3.72	15.31
[K].GVSIDFSHAPALMPLFGIR.[V]	1xPhospho [S]	8.17e-06	0.0001023	1	1	1	1	lcl	lcl [192-210]		0	3	703.348	2108.04	1.1927e+06	615744	2176890		Peak Found	Peak Found	High	High	6.5e-05	4.75e-07	4.42	100.31
[K].GVSRIDSLLLILK.[K]	1xPhospho [S3(100)]	0.000508236	0.000204637	1	1	2	3	lcl	lcl [48-60]	lcl 1xPhospho [S50(100)]	1	2	753.935	1506.87	498473	439015	1.0316e+06		High	High	High	High	6.5e-05	0.0001372	3.23	94.89
[K].GVSVEAEIGTVGGDEDGVTGGINYADPQECLR.[V]	1xCarbamidomethyl [C30]; 1xPhospho [T19(100)]	3.77e-08	0.0001023	1	1	1	8	lcl	lcl [131-162]	lcl 1xPhospho [T149(100)]	0	3	1115.49	3344.46	962770	NAN	2.03473e+06		High	Not Found	High	High	9.29e-05	6.62e-10	6.18	80.21
[K].GVSYPDSR.[H]	1xPhospho [S3(100)]	0.000707472	0.000204637	1	1	1	3	lcl	lcl [280-287]	lcl 1xPhospho [S282(100)]	0	2	480.695	960.382	682022	345895	918232		High	High	High	High	6.5e-05	0.0002252	2.57	10.13
[K].GVTELTAEER.[L]	1xPhospho [T3(100)]	7.72e-05	0.0001023	1	1	1	3	lcl	lcl [851-860]	lcl 1xPhospho [T853(100)]	0	2	592.764	1184.52	2.02983e+06	1.08744e+06	2.74741e+06		High	High	High	High	9.29e-05	1.14e-05	3.65	27.65
[K].GVTTLVSHLTALGHK.[N]	1xPhospho [S7(100)]	5.72e-06	0.0001023	1	1	2	4	lcl	lcl [181-195]	lcl 1xPhospho [S187(100)]	0	3	538.618	1613.84	584105	902709	310540		High	High	High	High	6.5e-05	2.95e-07	3.52	55.98
[K].GVTYLDATGGYSGDVR.[K]	1xPhospho [S12(100)]	0.000424437	0.000204637	1	1	1	1	lcl	lcl [243-258]	lcl 1xPhospho [S254(100)]	0	2	855.873	1710.74	NAN	NAN	NAN	NoQuanValues	Not Found	Not Found	High	High	6.5e-05	0.0001055	2.59
[K].GWNNQGNPYTPPK.[S]	1xPhospho [Y9(99)]	2.05e-06	0.0001023	1	1	2	3	lcl	lcl [69-81]	lcl 1xPhospho [Y77(99)]	0	2	776.833	1552.66	212489	117335	304080		High	High	High	High	6.5e-05	7.43e-08	2.71	15.53
[K].GWQNVLHNQTSLLIR.[T]	1xPhospho [T10(98.9)]	3.6e-05	0.0001023	1	1	1	1	lcl	lcl [573-587]	lcl 1xPhospho [T582(98.9)]	0	3	620.316	1858.93	NAN	156839	NAN		Not Found	High	Not Found	High	0.0001084	1.02e-06	3.42	66.38
[K].GWQVPAYPLPADLSDTIIQR.[F]	1xPhospho [S14(98)]	0.00140549	0.000311993	1	1	1	1	lcl	lcl [402-421]	lcl 1xPhospho [S415(98)]	0	3	774.05	2320.14	NAN	NAN	194189		Not Found	Not Found	High	High	6.5e-05	0.0006285	2.48	95.34
[K].GWYLQDFYDESKGEGTFR.[E]	1xPhospho [S/T/Y]	0.294487	0.00628856	1	1	1	1	lcl	lcl [378-395]		1	3	759.989	2277.95	NAN	NAN	475516		Not Found	Not Found	High	High	0.001823	0.1089	2.57	75.7
[K].GYADAQAYDQIDGAPEER.[E]	1xPhospho [Y2(100)]	2.59e-12	0.0001023	1	1	2	12	lcl	lcl [40-57]	lcl 1xPhospho [Y41(100)]	0	2	1024.91	2048.82	7.87635e+06	1.6932e+06	9.27182e+06		High	High	High	High	9.29e-05	3.39e-15	5.59	38.95
[K].GYADAQAYDQIDGAPEERER.[G]	1xPhospho [Y2(100)]	1.28e-07	0.0001023	1	1	2	4	lcl	lcl [40-59]	lcl 1xPhospho [Y41(100)]	1	3	778.661	2333.97	NAN	275436	251262		Not Found	High	High	High	6.5e-05	1.8e-09	4.98	27.95
[K].GYAEFVDEK.[T]	1xPhospho [Y2(100)]	1.05e-05	0.0001023	1	1	1	3	lcl	lcl [112-120]	lcl 1xPhospho [Y113(100)]	0	2	569.228	1137.45	444162	179202	575446		High	High	High	High	0.0001084	5.1e-07	2.74	23.71
[K].GYAGTSTNEIAK.[K]	1xPhospho [T7(100)]	0.000136067	0.0001023	1	1	2	5	lcl	lcl [40-51]	lcl 1xPhospho [T46(100)]	0	2	646.283	1291.56	514640	318189	520001		High	High	High	High	0.0001084	1.53e-05	2.67	12.42
[K].GYARVSDIADELFVHPSSVTK.[M]	1xPhospho [S6(100)]	3.83e-12	0.0001023	1	1	1	6	lcl	lcl [21-41]	lcl 1xPhospho [S26(100)]	1	3	791.05	2371.13	6788610	3.16469e+06	11509189		High	High	High	High	0.0001084	4.93e-15	9.26	72.7
[K].GYAYESAGDVYFR.[T]	1xPhospho [S6(100)]	0.000297093	0.0001023	1	1	1	1	lcl	lcl [133-145]	lcl 1xPhospho [S138(100)]	0	2	789.319	1577.63	NAN	NAN	NAN	NoQuanValues	Not Found	Not Found	High	High	6.5e-05	6.29e-05	2.75
[K].GYECGITVQNFNDIK.[E]	1xCarbamidomethyl [C4]; 1xPhospho [Y2(100)]	0.00323476	0.000486341	1	1	1	1	lcl	lcl [752-766]	lcl 1xPhospho [Y753(100)]	0	2	919.403	1837.78	NAN	NAN	NAN	NoQuanValues	Not Found	High	Not Found	High	0.0002055	0.0006239	1.67
[K].GYEISYAQK.[E]	1xPhospho [S5(98.9)]	0.00137152	0.000204637	1	1	1	4	lcl	lcl [170-178]	lcl 1xPhospho [S174(98.9)]	0	2	569.746	1138.48	961223	529730	981579		High	High	High	High	0.0001084	0.0003862	2.33	15.67
[K].GYEVPEYGR.[T]	1xPhospho [Y7(100)]	0.00995685	0.000486341	1	1	1	1	lcl	lcl [571-579]	lcl 1xPhospho [Y577(100)]	0	2	575.234	1149.46	NAN	165863	574805		Not Found	High	Peak Found	High	0.0002795	0.001982	1.9	18.77
[K].GYEVPEYGRTAK.[G]	1xPhospho [T10(100)]	0.000224786	0.0001023	1	1	1	7	lcl	lcl [571-582]	lcl 1xPhospho [T580(100)]	1	2	725.324	1449.64	3.07723e+06	2.27239e+06	4.16822e+06		High	High	High	High	6.5e-05	4.25e-05	3.41	17.13
[K].GYIGDFNYPFGHSFSHFESPYYK.[D]	1xPhospho [S13(98.4)]	2.72e-07	0.0001023	1	1	2	2	lcl	lcl [634-656]	lcl 1xPhospho [S646(98.4)]	0	3	947.068	2839.19	NAN	NAN	NAN	NoQuanValues	High	Not Found	High	High	6.5e-05	4.94e-09	6.13
[K].GYLNDFSHPFYR.[Y]	1xPhospho [Y2(100)]	6.21e-05	0.0001023	1	1	1	1	lcl	lcl [131-142]	lcl 1xPhospho [Y132(100)]	0	3	532.56	1595.67	NAN	107754	NAN		Not Found	High	Not Found	High	0.0001084	2.17e-06	2.85	52.04
[K].GYPAIVIQHEIDHLNGIMFYDHINK.[E]	1xPhospho [Y20(100)]	0.00374732	0.000486341	1	1	1	1	lcl	lcl [145-169]	lcl 1xPhospho [Y164(100)]	0	4	755.112	3017.44	NAN	NAN	660984		Not Found	Not Found	High	High	0.0001807	0.002467	2.89	83.36
[K].GYQAIFVMPETMSLER.[R]	1xPhospho [S13(100)]	1.27e-07	0.0001023	1	1	1	5	lcl	lcl [87-102]	lcl 1xPhospho [S99(100)]	0	3	651.294	1951.87	2437048	311083	3.63135e+06		High	High	High	High	6.5e-05	1.78e-09	6.12	88.63
[K].GYQAIFVMPETMSLER.[R]	1xOxidation [M]; 1xPhospho [T/S/Y]	1.49e-07	0.0001023	1	1	4	10	lcl	lcl [87-102]		0	2	984.437	1967.86	1.8149e+06	547104	2.41506e+06		High	High	High	High	6.5e-05	2.2e-09	5.66	75.72
[K].GYSGTAIFTK.[V]	1xPhospho [S3(100)]	6.35e-06	0.0001023	1	1	2	6	lcl	lcl [61-70]	lcl 1xPhospho [S63(100)]	0	2	562.755	1124.5	1.48537e+06	764068	1493927		High	High	High	High	9.29e-05	4.64e-07	3.43	26.89
[K].GYTSELAK.[V]	1xPhospho [T3(100)]	0.00293882	0.000486341	1	1	2	6	lcl	lcl [191-198]	lcl 1xPhospho [T193(100)]	0	2	474.707	948.407	4.97415e+06	3.27048e+06	5947235		High	High	High	High	0.0002174	0.001655	2.65	15.62
[K].GYVETILHR.[R]	1xPhospho [Y2(100)]	0.017712	0.000585441	1	1	1	1	lcl	lcl [770-778]	lcl 1xPhospho [Y771(100)]	0	2	584.284	1167.56	NAN	NAN	NAN	NoQuanValues	Not Found	Not Found	High	High	0.0002331	0.0115	1.17
[K].GYYDIEPNEDFHTITEK.[L]	1xPhospho [T13(100)]	1.37e-06	0.0001023	1	1	1	4	lcl	lcl [84-100]	lcl 1xPhospho [T96(100)]	0	3	717.637	2150.9	2.71263e+06	651541	2.90896e+06		High	Peak Found	High	High	6.5e-05	4.32e-08	5.95	53.66
[K].HAANGGSLSDPVMSLIK.[N]	1xPhospho [S7(100)]	2.42e-11	0.0001023	1	1	3	37	lcl	lcl [59-75]	lcl 1xPhospho [S65(100)]	0	2	888.922	1776.84	1.95693e+08	3.84837e+07	2.31826e+08		High	High	High	High	0.0001084	9.56e-15	7.12	64.8
[K].HAANGGSLSDPVMSLIK.[N]	1xOxidation [M13]; 1xPhospho [S9(100)]	2.34e-10	0.0001023	1	1	3	134	lcl	lcl [59-75]	lcl 1xPhospho [S67(100)]	0	2	896.919	1792.83	7.59311e+07	3.75135e+07	1.11208e+08		High	High	High	High	6.5e-05	3.8e-13	7.57	49.05
[K].HAGAEVITTASAK.[N]	1xPhospho [S11(100)]	2.04e-08	0.0001023	1	1	1	3	lcl	lcl [167-179]	lcl 1xPhospho [S177(100)]	0	2	668.319	1335.63	618974	1.29103e+06	1.18026e+06		High	High	High	High	0.0001084	3.72e-11	5.76	8.13
[K].HAISTFSPQK.[N]	1xPhospho [S/T]	0.000313959	0.0001023	1	1	1	1	lcl	lcl [59-68]		0	2	598.279	1195.55	NAN	NAN	NAN	NoQuanValues	Not Found	High	Not Found	High	0.0001084	2.11e-05	3.48
[K].HALSLLEK.[V]	1xPhospho [S4(100)]	8.55e-05	0.0001023	1	1	1	3	lcl	lcl [116-123]	lcl 1xPhospho [S119(100)]	0	2	495.754	990.502	1330946	716301	1.58837e+06		High	High	High	High	0.0001084	3.38e-06	3.18	28.24
[K].HDESLPDGSSALR.[D]	1xPhospho [S4(100)]	1.4e-07	0.0001023	1	1	1	4	lcl	lcl [216-228]	lcl 1xPhospho [S219(100)]	0	2	732.312	1463.62	2.56823e+06	901510	2.63538e+06		High	High	High	High	9.29e-05	3.54e-09	3.98	19.84
[K].HDTYEVSGISR.[V]	1xPhospho [S10(100)]	2.6e-06	0.0001023	1	1	2	5	lcl	lcl [85-95]	lcl 1xPhospho [S94(100)]	0	2	672.286	1343.56	1.04773e+06	750265	1.61642e+06		High	High	High	High	6.5e-05	1.02e-07	3.42	15.39
[K].HDVDAADSLHEASFTVK.[G]	1xPhospho [S/T]	0.000607232	0.000204637	1	1	1	2	lcl	lcl [343-359]		0	3	641.284	1921.83	231298	NAN	304917		High	Not Found	High	High	0.000166	0.0001811	4.06	34.01
[K].HEFSIVTR.[L]	1xPhospho [S4(100)]	9.64e-05	0.0001023	1	1	1	3	lcl	lcl [88-95]	lcl 1xPhospho [S91(100)]	0	2	534.748	1068.49	4.08651e+06	2.21624e+06	4763177		High	High	High	High	6.5e-05	1.32e-05	3.04	22.08
[K].HEFVLSGNR.[Q]	1xPhospho [S6(100)]	0.378715	0.00880166	1	1	1	2	lcl	lcl [382-390]	lcl 1xPhospho [S387(100)]	0	2	569.754	1138.5	NAN	429877	981579		Not Found	High	High	High	0.002524	0.1407	1.68	15.67
[K].HEGMVYSSNLCTEIMQNMSPTK.[M]	1xCarbamidomethyl [C11]; 2xOxidation [M15; M18]; 1xPhospho [T12(97.8)]	0.000112063	0.0001023	1	1	1	3	lcl	lcl [447-468]	lcl 1xPhospho [T458(97.8)]	0	3	890.366	2669.08	NAN	NAN	NAN	NoQuanValues	Not Found	Not Found	High	High	6.5e-05	1.63e-05	4.2
[K].HEGMVYSSNLCTEIMQNMSPTK.[M]	1xCarbamidomethyl [C11]; 3xOxidation [M4; M15; M18]; 1xPhospho [T/S/Y]	0.00185008	0.000413426	1	1	2	7	lcl	lcl [447-468]		0	3	895.699	2685.07	NAN	96842.8	NAN		High	High	High	High	0.0001084	0.0002963	3.06	68.63
[K].HEIHCQMAMDNPNFVETITSSIAR.[L]	1xCarbamidomethyl [C5]; 1xPhospho [T/S]	1.83e-10	0.0001023	1	1	1	2	lcl	lcl [490-513]		0	3	961.088	2881.25	NAN	NAN	912250		High	Not Found	High	High	9.29e-05	7.31e-13	6.57	75.02
[K].HFLDHYQSTK.[Y]	1xPhospho [S8(99.1)]	0.00197714	0.000413426	1	1	1	2	lcl	lcl [95-104]	lcl 1xPhospho [S102(99.1)]	0	3	452.531	1355.58	366927	164353	408195		High	Peak Found	Peak Found	High	0.0002174	0.0009707	2.6	9.46
[K].HGEETEINGLGPAISEK.[E]	1xPhospho [S15(100)]	7.19e-10	0.0001023	1	1	1	6	lcl	lcl [95-111]	lcl 1xPhospho [S109(100)]	0	3	620.951	1860.84	1.96527e+06	759369	2.62734e+06		High	High	High	High	6.5e-05	1.72e-12	7.84	34.93
[K].HGIIVYLGK.[R]	1xPhospho [Y6(100)]	6.71e-07	0.0001023	1	1	1	3	lcl	lcl [14-22]	lcl 1xPhospho [Y19(100)]	0	2	540.285	1079.56	229212	129898	325540		High	High	High	High	0.0001084	4.39e-09	3.27	34.29
[K].HGISIGFPEEVMEQVSK.[A]	1xPhospho [S16(100)]	0.000769708	0.000204637	1	1	1	1	lcl	lcl [220-236]	lcl 1xPhospho [S235(100)]	0	3	656.304	1966.9	296855	186793	430875		Peak Found	Peak Found	High	High	6.5e-05	0.0002563	3.92	70.71
[K].HGIVVLDTSLHK.[A]	1xPhospho [S9(100)]	0.000115074	0.0001023	1	1	1	3	lcl	lcl [164-175]	lcl 1xPhospho [S172(100)]	0	3	466.909	1398.71	480947	279899	682598		High	High	High	High	0.0001084	1.21e-05	3.06	28.72
[K].HGPTFLAEDGVHPTK.[A]	1xPhospho [T4(100)]	1.11e-05	0.0001023	1	1	1	2	lcl	lcl [168-182]	lcl 1xPhospho [T171(100)]	0	3	562.594	1685.77	NAN	323191	504470		Not Found	High	High	High	0.0001084	2.05e-07	4.33	22.42
[K].HGWVYIR.[-]	1xPhospho [Y5(100)]	5.94e-05	0.0001023	1	1	1	3	lcl	lcl [222-228]	lcl 1xPhospho [Y226(100)]	0	2	505.734	1010.46	5.48724e+06	1.87379e+06	6.65386e+06		High	High	High	High	9.29e-05	8.12e-06	2.59	29.29
[K].HIATPQEALEEGQK.[V]	1xPhospho [T4(100)]	2.45e-05	0.0001023	1	1	1	5	lcl	lcl [281-294]	lcl 1xPhospho [T284(100)]	0	2	815.877	1630.75	434125	185186	709100		High	High	High	High	6.5e-05	2.07e-06	2.4	19.3
[K].HIATPQEALEEGQKVTVK.[V]	1xPhospho [T16(100)]	0.00181222	0.000413426	1	1	1	1	lcl	lcl [281-298]	lcl 1xPhospho [T296(100)]	1	3	686.681	2058.03	192261	234746	NAN		Peak Found	High	Not Found	High	0.0001084	0.0002887	4.39	33.02
[K].HIPVSAGLAGGSSDAAAALK.[G]	1xPhospho [S5(100)]	0.00173186	0.000311993	1	1	1	1	lcl	lcl [92-111]	lcl 1xPhospho [S96(100)]	0	3	624.98	1872.92	NAN	NAN	NAN	NoQuanValues	High	Not Found	Not Found	High	0.0002174	0.0008091	2.37
[K].HIYSIYR.[K]	1xPhospho [S4(100)]	0.000597523	0.000204637	1	1	1	3	lcl	lcl [244-250]	lcl 1xPhospho [S247(100)]	0	2	516.239	1031.47	2.39272e+06	686053	2422613		High	High	High	High	0.000166	0.0001778	2.78	26.78
[K].HIYSIYRK.[M]	1xPhospho [S4(100)]	0.00160843	0.000311993	1	1	1	3	lcl	lcl [244-251]	lcl 1xPhospho [S247(100)]	1	2	580.287	1159.57	382926	284916	709384		High	High	High	High	6.5e-05	0.0007671	2.39	14.83
[K].HLPISGGDIGGSEQLEAFLSK.[K]	1xPhospho [S20(100)]	1.44e-10	0.0001023	1	1	2	5	lcl	lcl [410-430]	lcl 1xPhospho [S429(100)]	0	3	745.696	2235.07	2.84255e+06	1.01765e+06	4.53416e+06		High	High	High	High	9.29e-05	5.42e-13	8.19	77.48
[K].HLQADIPSAR.[A]	1xPhospho [S8(100)]	0.000427956	0.000204637	1	1	1	3	lcl	lcl [222-231]	lcl 1xPhospho [S229(100)]	0	2	594.282	1187.56	684896	455885	963162		High	High	High	High	6.5e-05	0.0001068	3.06	14.42
[K].HLSFTDVEILQVEDGRPHVTLPVK.[S]	1xPhospho [S3(98.6)]	3.18e-09	0.0001023	1	1	1	2	lcl	lcl [71-94]	lcl 1xPhospho [S73(98.6)]	0	4	703.113	2809.43	840498	NAN	1.11734e+06		High	Not Found	High	High	6.5e-05	1.26e-11	6.54	75.77
[K].HMITNAVSVDETDEAAFR.[K]	1xPhospho [T4(100)]	8.92e-09	0.0001023	1	1	1	5	lcl	lcl [114-131]	lcl 1xPhospho [T117(100)]	0	2	1043.45	2085.89	901672	NAN	751869		High	High	High	High	9.29e-05	1.05e-10	5.06	54.7
[K].HMITNAVSVDETDEAAFR.[K]	1xOxidation [M2]; 1xPhospho [T4(100)]	0.0807735	0.00154932	1	1	1	1	lcl	lcl [114-131]	lcl 1xPhospho [T117(100)]	0	3	701.307	2101.89	NAN	NAN	NAN	NoQuanValues	Not Found	High	Not Found	High	0.0004415	0.01317	2.34
[K].HMITNAVSVDETDEAAFRK.[L]	1xPhospho [T4(100)]	4.67e-10	0.0001023	1	1	1	3	lcl	lcl [114-132]	lcl 1xPhospho [T117(100)]	1	3	738.668	2213.99	932973	732949	1.10995e+06		High	High	High	High	0.0001084	2.12e-13	8.03	42.62
[K].HMITNAVSVDETDEAAFRK.[L]	1xOxidation [M2]; 1xPhospho [T4(100)]	2.01e-06	0.0001023	1	1	1	1	lcl	lcl [114-132]	lcl 1xPhospho [T117(100)]	1	3	744	2229.98	158789	154278	162461		Peak Found	High	Peak Found	High	0.0001084	1.97e-08	3.95	30.72
[K].HMSVDRYEQLGGLFSGSSFIPIEHK.[I]	1xPhospho [S/Y]	0.000522892	0.000204637	1	1	1	1	lcl	lcl [107-131]		1	3	972.124	2914.36	NAN	NAN	807501		Not Found	Not Found	High	High	6.5e-05	0.0001428	4.57	77.1
[K].HMSVDRYEQLGGLFSGSSFIPIEHK.[I]	1xOxidation [M2]; 1xPhospho [S/Y]	0.0747144	0.00145198	1	1	1	1	lcl	lcl [107-131]		1	3	977.46	2930.35	NAN	NAN	NAN	NoQuanValues	High	Not Found	Not Found	High	0.0005538	0.02954	1.93
[K].HNPVTLVGTER.[K]	1xPhospho [T9(100)]	0.000275135	0.0001023	1	1	1	2	lcl	lcl [8-18]	lcl 1xPhospho [T16(100)]	0	2	651.813	1302.62	510863	151336	510602		High	Peak Found	High	High	9.29e-05	6.04e-05	3.31	16.25
[K].HNPVTLVGTERK.[V]	1xPhospho [T9(100)]	0.000271626	0.0001023	1	1	1	1	lcl	lcl [8-19]	lcl 1xPhospho [T16(100)]	1	3	477.576	1430.72	NAN	NAN	NAN	NoQuanValues	Not Found	Not Found	High	High	6.5e-05	5.53e-05	4.05
[K].HPEFTLEPVVLPEK.[L]	1xPhospho [T5(100)]	0.00256207	0.000413426	1	1	1	2	lcl	lcl [399-412]	lcl 1xPhospho [T403(100)]	0	2	857.923	1714.85	698223	196223	935840		Peak Found	High	High	High	0.0002055	0.0008821	1.66	64.6
[K].HPLTDSGIDK.[F]	1xPhospho [S6(100)]	8.7e-06	0.0001023	1	1	2	6	lcl	lcl [195-204]	lcl 1xPhospho [S200(100)]	0	2	581.761	1162.51	3.01505e+06	2.06064e+06	4.88815e+06		High	High	High	High	6.5e-05	5.17e-07	3.29	8.24
[K].HQTLLGATGTGK.[T]	1xPhospho [T8(100)]	9.79e-07	0.0001023	1	1	1	3	lcl	lcl [34-45]	lcl 1xPhospho [T41(100)]	0	2	632.307	1263.61	509680	455311	594120		High	High	High	High	6.5e-05	2.75e-08	4.52	9.81
[K].HRTSQLLFGDPLEIVPLER.[N]	1xPhospho [T/S]	0.000108168	0.0001023	1	1	1	1	lcl	lcl [487-505]		1	3	767.4	2300.18	NAN	162341	NAN		Not Found	High	Not Found	High	0.0001084	4.68e-06	3.33	85.13
[K].HSDLTPNYLER.[E]	1xPhospho [T5(100)]	0.00411567	0.000486341	1	1	1	3	lcl	lcl [191-201]	lcl 1xPhospho [T195(100)]	0	2	712.814	1424.62	103524	58775	153132		High	High	High	High	0.0001807	0.002773	1.83	27.61
[K].HSFTMAEEDLK.[G]	1xOxidation [M5]; 1xPhospho [T4(100)]	3.61e-05	0.0001023	1	1	1	3	lcl	lcl [261-271]	lcl 1xPhospho [T264(100)]	0	2	702.282	1403.55	232034	177041	315845		High	High	High	High	9.29e-05	4.28e-06	3.14	23.13
[K].HSFTMAEEDLK.[G]	1xPhospho [T4(100)]	3.28e-08	0.0001023	1	1	1	3	lcl	lcl [261-271]	lcl 1xPhospho [T264(100)]	0	2	694.284	1387.56	752218	284353	964161		High	High	High	High	9.29e-05	5.54e-10	4.83	30.69
[K].HSIIVVAEGVMSGNEFAK.[Q]	1xPhospho [S12(100)]	0.0107704	0.000486341	1	1	1	1	lcl	lcl [215-232]	lcl 1xPhospho [S226(100)]	0	2	984.468	1967.93	NAN	NAN	NAN	NoQuanValues	High	Not Found	Not Found	High	0.0002174	0.006529	2.7
[K].HSSDLDGLDGLVLPGGESTTMR.[K]	1xOxidation [M21]; 1xPhospho [S/T]	3.39e-08	0.0001023	1	1	1	3	lcl	lcl [32-53]		0	3	785.023	2353.04	801898	261859	838107		High	High	High	High	6.5e-05	3.02e-10	5.13	68.9
[K].HSSIQYENDK.[L]	1xPhospho [S2(100)]	1.75e-05	0.0001023	1	1	1	4	lcl	lcl [382-391]	lcl 1xPhospho [S383(100)]	0	2	650.764	1300.52	42222.1	38535.5	40810.1		High	High	High	High	9.29e-05	1.68e-06	4.47	7.16
[K].HSSSDAMPTADEIK.[A]	1xPhospho [S3(100)]	1.04e-09	0.0001023	1	1	3	6	lcl	lcl [305-318]	lcl 1xPhospho [S307(100)]	0	2	784.819	1568.63	523266	257870	462262		High	High	High	High	6.5e-05	2.8e-12	5.94	17.44
[K].HSSSDAMPTADEIK.[A]	1xOxidation [M7]; 1xPhospho [S/T]	0.0129132	0.000486341	1	1	1	3	lcl	lcl [305-318]		0	2	792.815	1584.62	98735.4	100514	143374		High	High	High	High	0.0002795	0.002956	0.97	8.03
[K].HSTGGVGDTTTLVLAPLVAAVGVPVAK.[M]	1xPhospho [T/S]	3.05e-07	0.0001023	1	1	1	2	lcl	lcl [82-108]		0	3	870.801	2610.39	126325	48330.8	NAN		Peak Found	High	Not Found	High	0.0001084	1.5e-09	5.89	99
[K].HSYGPSRDWLK.[L]	1xPhospho [S6(100)]	0.022378	0.000683296	1	1	1	4	lcl	lcl [456-466]	lcl 1xPhospho [S461(100)]	1	2	713.317	1425.63	2.92975e+06	822506	3.15907e+06		High	High	High	High	0.0002331	0.01395	2.16	18.97
[K].HTAFTSVHPSPLSASR.[G]	1xPhospho [S15(97.9)]	0.336186	0.00788215	1	1	1	1	lcl	lcl [179-194]	lcl 1xPhospho [S193(97.9)]	0	3	592.282	1774.83	101063	NAN	203505		High	Not Found	Peak Found	High	0.002065	0.1046	2.51	20.52
[K].HTDLVNTASQR.[N]	1xPhospho [S9(100)]	2.28e-05	0.0001023	1	1	3	7	lcl	lcl [29-39]	lcl 1xPhospho [S37(100)]	0	2	661.299	1321.59	1.15286e+07	8.72839e+06	1.25551e+07		High	High	High	High	9.29e-05	2.37e-06	4.18	2.09
[K].HTESIQTFGIPYVVAINK.[F]	1xPhospho [T7(100)]	4.47e-07	0.0001023	1	1	1	3	lcl	lcl [367-384]	lcl 1xPhospho [T373(100)]	0	3	699.685	2097.04	528523	229801	578469		High	High	High	High	6.5e-05	9.63e-09	4.81	78.7
[K].HTQYYYFDM.[-]	1xPhospho [Y5(99.1)]	0.00887271	0.000486341	1	1	1	2	lcl	lcl [117-125]	lcl 1xPhospho [Y121(99.1)]	0	2	674.241	1347.48	424714	NAN	NAN		High	Not Found	High	High	0.0002331	0.006263	2.52	59.85
[K].HTQYYYFDM.[-]	1xOxidation [M9]; 1xPhospho [Y5(98.1)]	0.00711315	0.000486341	1	1	1	2	lcl	lcl [117-125]	lcl 1xPhospho [Y121(98.1)]	0	2	682.239	1363.47	216004	131132	345761		Peak Found	High	High	High	0.0001807	0.005043	2.43	38.54
[K].HTSSDEYAIITVGR.[S]	1xPhospho [S4(100)]	6.87e-09	0.0001023	1	1	3	4	lcl	lcl [107-120]	lcl 1xPhospho [S110(100)]	0	2	814.87	1628.73	2.28693e+06	741940	2.55892e+06		High	High	High	High	6.5e-05	5.57e-11	5.02	39.8
[K].HVASVNYADAVK.[S]	1xPhospho [S4(100)]	4.76e-07	0.0001023	1	1	3	6	lcl	lcl [57-68]	lcl 1xPhospho [S60(100)]	0	2	677.312	1353.62	359799	183649	221307		High	High	High	High	9.29e-05	1.69e-08	3.34	10.71
[K].HVFSHLVWK.[M]	1xPhospho [S4(100)]	0.00229091	0.000413426	1	1	1	5	lcl	lcl [307-315]	lcl 1xPhospho [S310(100)]	0	3	411.537	1232.6	607731	220717	640012		High	High	High	High	0.0002174	0.001189	3.61	42.98
[K].HVIVADSLVDK.[V]	1xPhospho [S7(100)]	0.237052	0.00507532	1	1	1	1	lcl	lcl [101-111]	lcl 1xPhospho [S107(100)]	0	2	638.321	1275.63	219958	NAN	317486		Peak Found	Not Found	High	High	0.001496	0.08863	1.75	30.8
[K].HVPVYVQEDMVGHK.[L]	1xPhospho [Y5(100)]	7.72e-08	0.0001023	1	1	1	3	lcl	lcl [71-84]	lcl 1xPhospho [Y75(100)]	0	3	573.263	1717.78	922666	585818	1.38961e+06		High	High	High	High	9.29e-05	1.65e-09	5.84	23.86
[K].HVPVYVQEDMVGHK.[L]	1xOxidation [M10]; 1xPhospho [Y5(100)]	2.6e-05	0.0001023	1	1	1	3	lcl	lcl [71-84]	lcl 1xPhospho [Y75(100)]	0	3	578.594	1733.77	168223	245993	410364		High	High	High	High	0.0001084	6.58e-07	3.1	13.06
[K].HVTSLDHLISVLNGTVSPR.[L]	1xPhospho [S17(100)]	9.35e-12	0.0001023	1	1	3	18	lcl	lcl [79-97]	lcl 1xPhospho [S95(100)]	0	2	1063.04	2125.08	1.05146e+07	4.12324e+06	1.46995e+07		High	High	High	High	6.5e-05	5.05e-15	7.4	75.34
[K].HVTSLDHLISVLNGTVSPR.[L]	2xPhospho [T15(97.4); S17(97.4)]	0.286507	0.00600807	1	1	1	1	lcl	lcl [79-97]	lcl 2xPhospho [T93(97.4); S95(97.4)]	0	4	552.019	2205.05	23295616	8676245	20419962		High	Peak Found	Peak Found	High	0.001674	0.08934	2.94	74.25
[K].HYAEHIGK.[S]	1xPhospho [Y2(100)]	0.000230689	0.0001023	1	1	1	1	lcl	lcl [48-55]	lcl 1xPhospho [Y49(100)]	0	2	517.726	1034.45	71499.1	74579.5	53243.6		Peak Found	High	Peak Found	High	0.0001084	1.36e-05	1.86	1.56
[K].HYFNVGIAADTDHGLYVPVIK.[N]	1xPhospho [Y16(97.9)]	5.99e-05	0.0001023	1	1	2	2	lcl	lcl [404-424]	lcl 1xPhospho [Y419(97.9)]	0	3	803.727	2409.16	273151	NAN	285985		Peak Found	Not Found	High	High	6.5e-05	6.96e-06	3.17	73.7
[K].HYNEIQDVALTDDDFLR.[I]	1xPhospho [Y2(100)]	2.28e-10	0.0001023	1	1	1	5	lcl	lcl [45-61]	lcl 1xPhospho [Y46(100)]	0	2	1072.47	2143.93	895292	NAN	1296561		High	High	High	High	6.5e-05	3.68e-13	5.46	71.26
[K].IAADHTTDIVLLR.[D]	1xPhospho [T6(100)]	2.52e-07	0.0001023	1	1	2	7	lcl	lcl [416-428]	lcl 1xPhospho [T421(100)]	0	2	759.39	1517.77	723540	142432	1.16751e+06		High	High	High	High	6.5e-05	4.45e-09	4.19	45.22
[K].IADALSQIEIVGDR.[Y]	1xPhospho [S6(100)]	0.017969	0.000585441	1	1	1	1	lcl	lcl [303-316]	lcl 1xPhospho [S308(100)]	0	2	790.388	1579.77	341628	117559	283706		Peak Found	Peak Found	High	High	0.0002331	0.01166	1.66	73.55
[K].IADNELLLMRSGAVNMR.[M]	1xPhospho [S11(100)]	0.0048276	0.000486341	1	1	1	1	lcl	lcl [62-78]	lcl 1xPhospho [S72(100)]	1	3	661.657	1982.96	NAN	NAN	NAN	NoQuanValues	Not Found	High	Not Found	High	0.0002055	0.0009813	2.73
[K].IADQISDAILDAIISK.[D]	1xPhospho [S15(100)]	4.07e-07	0.0001023	1	1	1	3	lcl	lcl [34-49]	lcl 1xPhospho [S48(100)]	0	3	589.303	1765.9	447458	87567	367874		High	High	High	High	9.29e-05	1.39e-08	4.89	98.85
[K].IADQISDAILDAIISKDPDAR.[V]	1xPhospho [S15(100)]	0.000150539	0.0001023	1	1	1	1	lcl	lcl [34-54]	lcl 1xPhospho [S48(100)]	1	3	774.052	2320.14	NAN	NAN	NAN	NoQuanValues	Not Found	Not Found	High	High	6.5e-05	2.44e-05	3.77
[K].IADYLDIPLCEVELQK.[F]	1xCarbamidomethyl [C10]; 1xPhospho [Y4(100)]	1.27e-05	0.0001023	1	1	1	2	lcl	lcl [20-35]	lcl 1xPhospho [Y23(100)]	0	2	999.978	1998.95	169853	79650.9	NAN		Peak Found	High	High	High	0.0001084	2.48e-07	2.16	89.11
[K].IADYLDIPLCEVELQKFSDGEVK.[I]	1xCarbamidomethyl [C10]; 1xPhospho [S18(100)]	3.77e-07	0.0001023	1	1	1	2	lcl	lcl [20-42]	lcl 1xPhospho [S37(100)]	1	3	921.107	2761.3	NAN	NAN	1126116		Not Found	Not Found	High	High	6.5e-05	7.65e-09	7.48	90.99
[K].IAEILSTYK.[V]	1xPhospho [S6(100)]	0.000363873	0.0001023	1	1	2	3	lcl	lcl [367-375]	lcl 1xPhospho [S372(100)]	0	2	559.281	1117.55	273852	100882	320384		High	High	High	High	0.0001084	2.63e-05	2.85	45.29
[K].IAETGSVHVPVYLTIER.[Y]	1xPhospho [T4(98.7)]	4.95e-06	0.0001023	1	1	1	1	lcl	lcl [319-335]	lcl 1xPhospho [T322(98.7)]	0	3	655.334	1963.99	354343	274178	486646		Peak Found	High	Peak Found	High	0.0001084	6.78e-08	4.38	64.84
[K].IAEVSEKPTTTIPR.[A]	1xPhospho [S5(100)]	2.21e-06	0.0001023	1	1	1	6	lcl	lcl [161-174]	lcl 1xPhospho [S165(100)]	0	3	541.278	1621.82	7.29539e+06	3.8988e+06	8422303		High	High	High	High	0.0001084	2.25e-08	4.94	23.81
[K].IAGLLETAEAK.[Q]	1xPhospho [T7(100)]	0.0445351	0.00107076	1	1	1	1	lcl	lcl [218-228]	lcl 1xPhospho [T224(100)]	0	2	598.302	1195.6	786497	422205	882045		High	Peak Found	Peak Found	High	0.0003517	0.02028	1.69	11
[K].IAGLLNSTSK.[L]	1xPhospho [S/T]	0.000999683	0.000204637	1	1	1	1	lcl	lcl [225-234]		0	2	542.275	1083.54	254250	121899	269839		Peak Found	High	Peak Found	High	0.0001084	0.0001198	2.35	29.71
[K].IAHWFAETEHKPDAFLTPNDYFAAGLLTEAR.[R]	1xPhospho [T8(100)]	3.77e-07	0.0001023	1	1	1	1	lcl	lcl [224-254]	lcl 1xPhospho [T231(100)]	0	4	903.683	3611.7	NAN	NAN	561015		Not Found	Not Found	High	High	6.5e-05	7.63e-09	6.08	87.41
[K].IAISSDENIR.[L]	1xPhospho [S4(100)]	3.86e-05	0.0001023	1	1	1	4	lcl	lcl [197-206]	lcl 1xPhospho [S200(100)]	0	2	599.28	1197.55	1.42233e+06	535602	2.28394e+06		High	High	High	High	9.29e-05	4.68e-06	3.38	27.75
[K].IALQLGLSVGDK.[V]	1xPhospho [S8(100)]	0.000139093	0.0001023	1	1	1	2	lcl	lcl [121-132]	lcl 1xPhospho [S128(100)]	0	2	647.347	1293.68	324832	NAN	352311		High	Not Found	High	High	9.29e-05	2.46e-05	3.57	69.83
[K].IANEGVKPDATILNTK.[I]	1xPhospho [T15(100)]	6.91e-10	0.0001023	1	1	1	6	lcl	lcl [187-202]	lcl 1xPhospho [T201(100)]	0	2	882.449	1763.89	1.50794e+06	578446	1.18113e+06		High	High	High	High	6.5e-05	1.63e-12	5.65	29.11
[K].IANEGVKPDATILNTKISEAK.[Q]	1xPhospho [T/S]	3.36e-06	0.0001023	1	1	2	3	lcl	lcl [187-207]		1	3	764.734	2292.18	NAN	376090	NAN		High	High	High	High	6.5e-05	1.44e-07	6.14	39.32
[K].IAPSILSADFANLAR.[D]	1xPhospho [S7(100)]	0.0183626	0.000585441	1	1	2	2	lcl	lcl [4-18]	lcl 1xPhospho [S10(100)]	0	2	819.918	1638.83	282057	181586	371620		Peak Found	High	Peak Found	High	0.0002795	0.003445	1.84	88.33
[K].IAQEPVSLETPIGEEDDSHLGDFIEDQDATSPSDHAAYELLK.[E]	1xPhospho [S33(100)]	2.65e-14	0.0001023	1	1	3	7	lcl	lcl [262-303]	lcl 1xPhospho [S294(100)]	0	4	1166.28	4662.09	6820722	243986	14693030		High	High	High	High	6.5e-05	2.21e-16	10.97	87.63
[K].IAQIVSR.[E]	1xPhospho [S6(100)]	0.0225446	0.000683296	1	1	1	1	lcl	lcl [524-530]	lcl 1xPhospho [S529(100)]	0	2	433.728	866.45	952344	NAN	586790		High	Not Found	Peak Found	High	0.0003517	0.0121	2.2	13.62
[K].IARSFGDLSENSEYDSAK.[D]	1xPhospho [S4(100)]	0.000145983	0.0001023	1	1	1	1	lcl	lcl [38-55]	lcl 1xPhospho [S41(100)]	1	3	690.301	2068.89	NAN	NAN	NAN	NoQuanValues	Not Found	High	Not Found	High	0.0001084	7.11e-06	3.24
[K].IASDVKK.[E]	1xPhospho [S3(100)]	0.0316649	0.000975781	1	1	1	4	lcl	lcl [165-171]	lcl 1xPhospho [S167(100)]	1	2	420.715	840.423	1.16226e+07	1.24263e+07	1.56523e+07		High	High	High	High	0.0004415	0.01235	1.27	1.78
[K].IASGGELSR.[M]	1xPhospho [S3(100)]	0.000218082	0.0001023	1	1	1	3	lcl	lcl [432-440]	lcl 1xPhospho [S434(100)]	0	2	485.223	969.44	2.52225e+06	1.41697e+06	3.31748e+06		High	High	High	High	9.29e-05	4.43e-05	3.04	12
[K].IASLLTK.[E]	1xPhospho [S3(100)]	0.000345991	0.0001023	1	1	1	3	lcl	lcl [152-158]	lcl 1xPhospho [S154(100)]	0	2	413.228	825.448	492317	288732	563388		High	High	High	High	6.5e-05	7.82e-05	2.66	41.53
[K].IATELQSVEAR.[L]	1xPhospho [S7(100)]	0.000987661	0.000204637	1	1	1	1	lcl	lcl [416-426]	lcl 1xPhospho [S422(100)]	0	2	648.815	1296.62	722673	NAN	NAN		High	Not Found	Not Found	High	0.000166	0.0003648	1.95	29.48
[K].IATIGGGSSYTPELIEGFIK.[R]	1xPhospho [S9(100)]	5.5e-07	0.0001023	1	1	3	6	lcl	lcl [7-26]	lcl 1xPhospho [S15(100)]	0	2	1067.03	2133.05	NAN	217920	NAN		High	High	High	High	6.5e-05	1.27e-08	3.96	95.85
[K].IAVDYATNPIFTSDNPRSENPR.[A]	1xPhospho [S18(100)]	1.34e-09	0.0001023	1	1	1	3	lcl	lcl [394-415]	lcl 1xPhospho [S411(100)]	1	3	853.063	2557.17	1453209	580054	2.54756e+06		High	High	High	High	6.5e-05	3.94e-12	7.69	56.27
[K].IAVSGATGGVGSLSSAILSK.[R]	1xPhospho [T7(100)]	1.76e-07	0.0001023	1	1	1	3	lcl	lcl [153-172]	lcl 1xPhospho [T159(100)]	0	2	927.984	1854.96	NAN	NAN	NAN	NoQuanValues	High	High	High	High	0.0001084	7.07e-10	4.78
[K].IAVYVPENELESIR.[L]	1xPhospho [S12(100)]	0.000171675	0.0001023	1	1	1	3	lcl	lcl [139-152]	lcl 1xPhospho [S150(100)]	0	2	856.419	1711.83	1.25857e+08	5.92666e+07	137326574		Peak Found	High	High	High	0.0001084	1.11e-05	3.08	69.39
[K].IAYEIDTEVQSLIR.[Y]	1xPhospho [S11(100)]	9.62e-07	0.0001023	1	1	2	3	lcl	lcl [567-580]	lcl 1xPhospho [S577(100)]	0	2	865.42	1729.84	180205	42303.2	351401		High	High	High	High	9.29e-05	4.16e-08	5.37	81.25
[K].ICIAIDGPAAAGKSTVAK.[I]	1xCarbamidomethyl [C2]; 1xPhospho [S/T]	3.62e-07	0.0001023	1	1	2	4	lcl	lcl [5-22]		1	3	608.309	1822.91	224851	610821	NAN		Peak Found	High	High	High	6.5e-05	7.23e-09	5.57	39.57
[K].IDAEFEADTAFPEVDWENFSEVAK.[E]	1xPhospho [S20(100)]	0.00746282	0.000486341	1	1	1	1	lcl	lcl [116-139]	lcl 1xPhospho [S135(100)]	0	3	947.073	2839.2	NAN	NAN	NAN	NoQuanValues	Not Found	Not Found	High	High	0.0001807	0.005296	3.11
[K].IDAGAYLQTVDYK.[T]	1xPhospho [T9(100)]	1.89e-09	0.0001023	1	1	1	3	lcl	lcl [149-161]	lcl 1xPhospho [T157(100)]	0	2	768.853	1536.7	639878	188752	870096		High	High	High	High	9.29e-05	1.45e-11	5.8	52.91
[K].IDAIMTVATK.[G]	1xPhospho [T9(100)]	3.39e-05	0.0001023	1	1	1	1	lcl	lcl [131-140]	lcl 1xPhospho [T139(100)]	0	2	571.78	1142.55	339731	99328.8	449669		High	Peak Found	Peak Found	High	9.29e-05	3.95e-06	3.74	39.32
[K].IDASEIK.[L]	1xPhospho [S4(100)]	0.00223325	0.000413426	1	1	1	6	lcl	lcl [191-197]	lcl 1xPhospho [S194(100)]	0	2	428.196	855.386	31594232	15320543	40659960		High	High	High	High	0.0002174	0.001146	2.35	15.67
[K].IDEGMLTGESEAVEK.[Y]	1xPhospho [S10(100)]	7.79e-09	0.0001023	1	1	1	2	lcl	lcl [159-173]	lcl 1xPhospho [S168(100)]	0	2	844.36	1687.71	NAN	NAN	1.01115e+06		High	Not Found	High	High	6.5e-05	4.2e-11	6.47	46.09
[K].IDELMEAVDSYIPTPER.[D]	1xPhospho [S10(100)]	6.6e-09	0.0001023	1	1	2	9	lcl	lcl [189-205]	lcl 1xPhospho [S198(100)]	0	2	1029.46	2057.91	1.27843e+07	1.69531e+06	1.55876e+07		High	High	High	High	9.29e-05	7.15e-11	6.24	88.61
[K].IDELMEAVDSYIPTPER.[D]	1xOxidation [M5]; 1xPhospho [S10(100)]	1.04e-08	0.0001023	1	1	1	10	lcl	lcl [189-205]	lcl 1xPhospho [S198(100)]	0	2	1037.46	2073.91	5.78292e+06	1.29017e+06	7.44857e+06		High	High	High	High	9.29e-05	1.27e-10	5.88	76.01
[K].IDELMEAVDSYIPTPERDTDKPFMMPVEDVFSITGR.[G]	1xPhospho [T34(97.8)]	2.66e-06	0.0001023	1	1	3	3	lcl	lcl [189-224]	lcl 1xPhospho [T222(97.8)]	1	4	1056.74	4223.93	NAN	NAN	2.35768e+06		Not Found	Not Found	High	High	6.5e-05	1.05e-07	9.69	102.84
[K].IDELMEAVDSYIPTPERDTDKPFMMPVEDVFSITGR.[G]	1xOxidation [M]; 1xPhospho [T34(100)]	4.76e-06	0.0001023	1	1	4	5	lcl	lcl [189-224]	lcl 1xPhospho [T222(100)]	1	4	1060.74	4239.92	774140	NAN	9096690		High	Not Found	High	High	6.5e-05	2.3e-07	9.69	100.05
[K].IDELMEAVDSYIPTPERDTDKPFMMPVEDVFSITGR.[G]	2xOxidation [M24; M]; 1xPhospho [T34(97.1)]	0.000215267	0.0001023	1	1	5	5	lcl	lcl [189-224]	lcl 1xPhospho [T222(97.1)]	1	4	1064.73	4255.92	255583	NAN	3.33886e+06		High	Not Found	High	High	9.29e-05	4.35e-05	8.01	96.66
[K].IDELMEAVDSYIPTPERDTDKPFMMPVEDVFSITGR.[G]	3xOxidation [M5; M24; M25]; 1xPhospho [T34(96.5)]	0.00686462	0.000486341	1	1	1	1	lcl	lcl [189-224]	lcl 1xPhospho [T222(96.5)]	1	4	1068.73	4271.91	390750	NAN	512227		High	Not Found	Peak Found	High	0.0002174	0.004317	5.75	91.82
[K].IDFPSDVK.[T]	1xPhospho [S5(100)]	0.000878821	0.000204637	1	1	1	4	lcl	lcl [33-40]	lcl 1xPhospho [S37(100)]	0	2	500.723	1000.44	25675570	9139004	38139312		High	High	High	High	0.000166	0.0003086	2.49	39.73
[K].IDFSGIDAVITDQPLPK.[D]	1xPhospho [S4(100)]	2.64e-05	0.0001023	1	1	1	1	lcl	lcl [219-235]	lcl 1xPhospho [S222(100)]	0	2	954.969	1908.94	NAN	NAN	NAN	NoQuanValues	Not Found	Not Found	High	High	6.5e-05	2.29e-06	3.24
[K].IDGITSLNDESDRSGMR.[I]	1xOxidation [M16]; 1xPhospho [S/T]	0.100979	0.00183687	1	1	1	1	lcl	lcl [286-302]		1	3	654.614	1961.83	149685	NAN	NAN		High	Not Found	Not Found	High	0.0006866	0.03692	2.01	25.9
[K].IDHPDEESYIQTVR.[G]	1xPhospho [S8(100)]	0.0025845	0.000413426	1	1	1	1	lcl	lcl [205-218]	lcl 1xPhospho [S212(100)]	0	2	891.39	1781.77	NAN	NAN	NAN	NoQuanValues	High	Not Found	Not Found	High	0.0002174	0.001394	1.97
[K].IDISFFK.[G]	1xPhospho [S4(100)]	0.00271224	0.000486341	1	1	1	2	lcl	lcl [106-112]	lcl 1xPhospho [S109(100)]	0	2	475.225	949.443	405448	NAN	456600		High	Not Found	High	High	0.0001807	0.001619	1.91	74.92
[K].IDITSDVIATIAGGAAEENFGIVGMASR.[H]	1xOxidation [M25]; 1xPhospho [T4(98.2)]	4.02e-09	0.0001023	1	1	2	2	lcl	lcl [12-39]	lcl 1xPhospho [T15(98.2)]	0	3	958.794	2874.36	NAN	132441	675128		Not Found	High	High	High	6.5e-05	1.73e-11	5.38	105.68
[K].IDITSDVIATIAGGAAEENFGIVGMASR.[H]	1xPhospho [T/S]	2.13e-11	0.0001023	1	1	2	3	lcl	lcl [12-39]		0	3	953.46	2858.36	426489	105999	821599		High	High	High	High	9.29e-05	4.71e-14	6.25	106.21
[K].IDLNNSSLYNVLEK.[Q]	1xPhospho [S7(100)]	4.52e-08	0.0001023	1	1	2	5	lcl	lcl [153-166]	lcl 1xPhospho [S159(100)]	0	2	851.407	1701.81	1.13255e+06	339105	1.31308e+06		High	High	High	High	6.5e-05	4.43e-10	5.97	75.58
[K].IDLVIPYSK.[E]	1xPhospho [S8(100)]	4.04e-05	0.0001023	1	1	1	3	lcl	lcl [58-66]	lcl 1xPhospho [S65(100)]	0	2	564.291	1127.57	7.22197e+06	3.16572e+06	9090286		High	High	High	High	9.29e-05	4.95e-06	3.66	62.71
[K].IDNILHYSQK.[D]	1xPhospho [S8(100)]	0.0928376	0.00174178	1	1	1	2	lcl	lcl [113-122]	lcl 1xPhospho [S120(100)]	0	2	655.809	1310.61	NAN	NAN	NAN	NoQuanValues	High	High	Not Found	High	0.001372	0.02652	2.16
[K].IDPPILTGSAPEGTTELFHTK.[Y]	1xPhospho [T14(99)]	1.18e-07	0.0001023	1	1	4	10	lcl	lcl [152-172]	lcl 1xPhospho [T165(99)]	0	3	768.705	2304.12	41751838	2.0348e+07	5.21088e+07		High	High	High	High	0.0001084	1.12e-09	6.48	72.16
[K].IDQEFQAVHYIVK.[E]	1xPhospho [Y10(100)]	6.28e-09	0.0001023	1	1	1	6	lcl	lcl [347-359]	lcl 1xPhospho [Y356(100)]	0	3	557.271	1669.8	1.9847e+06	879771	2.17192e+06		High	High	High	High	9.29e-05	6.73e-11	5.49	55.88
[K].IDRINELSK.[K]	1xPhospho [S8(100)]	0.0696336	0.00145198	1	1	1	3	lcl	lcl [7-15]	lcl 1xPhospho [S14(100)]	1	2	584.293	1167.58	1.66154e+06	2101659	2.84704e+06		High	High	High	High	0.0005644	0.03311	2.38	11.6
[K].IDSAATGTWNLGKPPHR.[G]	1xPhospho [T/S]	0.0623928	0.00135961	1	1	1	1	lcl	lcl [37-53]		0	3	634.307	1900.91	NAN	NAN	NAN	NoQuanValues	High	Not Found	Not Found	High	0.0005538	0.026	2.21
[K].IDSWGVGTK.[L]	1xPhospho [T8(100)]	5.86e-05	0.0001023	1	1	1	3	lcl	lcl [310-318]	lcl 1xPhospho [T317(100)]	0	2	521.733	1042.46	842142	320784	770276		High	High	High	High	6.5e-05	7.79e-06	3.5	28.04
[K].IDSYDSHIAQFK.[A]	1xPhospho [S6(100)]	0.0076926	0.000486341	1	1	1	1	lcl	lcl [111-122]	lcl 1xPhospho [S116(100)]	0	3	501.888	1503.65	NAN	NAN	NAN	NoQuanValues	Not Found	Not Found	High	High	0.0002331	0.005464	2.86
[K].IDTTNPEHVGATMTGSVIQVVVK.[K]	1xOxidation [M13]; 1xPhospho [T14(98.3)]	6.52e-06	0.0001023	1	1	1	2	lcl	lcl [1070-1092]	lcl 1xPhospho [T1083(98.3)]	0	3	831.407	2492.21	NAN	NAN	NAN	NoQuanValues	High	High	Not Found	High	0.0001084	2.17e-07	4.14
[K].IDTTNPEHVGATMTGSVIQVVVK.[K]	1xPhospho [T14(100)]	1.81e-07	0.0001023	1	1	2	3	lcl	lcl [1070-1092]	lcl 1xPhospho [T1083(100)]	0	3	826.075	2476.22	954058	268094	914626		High	High	High	High	9.29e-05	4.91e-09	6.72	66.67
[K].IDVTNLASLF.[-]	1xPhospho [S8(100)]	0.000642431	0.000204637	1	1	2	6	lcl	lcl [421-430]	lcl 1xPhospho [S428(100)]	0	2	586.783	1172.56	NAN	421579	NAN		High	High	High	High	0.0001084	6.14e-05	3.75	106.19
[K].IDWTKPGR.[T]	1xPhospho [T4(100)]	0.0016758	0.000311993	1	1	1	3	lcl	lcl [211-218]	lcl 1xPhospho [T214(100)]	0	2	526.749	1052.49	NAN	127307	293515		High	High	High	High	6.5e-05	0.0008165	2.48	21.15
[K].IDYLHSLDRSSLAK.[E]	1xPhospho [S6(100)]	1.13e-05	0.0001023	1	1	2	9	lcl	lcl [94-107]	lcl 1xPhospho [S99(100)]	1	3	566.613	1697.83	7.45302e+06	4.89919e+06	10584850		High	High	High	High	0.0001084	2.1e-07	4.84	39.74
[K].IEAEATTGSVK.[I]	1xPhospho [S9(100)]	1.05e-05	0.0001023	1	1	1	3	lcl	lcl [405-415]	lcl 1xPhospho [S413(100)]	0	2	593.273	1185.54	1.26427e+06	1.06387e+06	2.22519e+06		High	High	High	High	0.0001084	4.46e-07	3.86	9.73
[K].IEAILSQNEQMPNETYHAHDR.[I]	1xOxidation [M11]; 1xPhospho [S6(100)]	4.46e-10	0.0001023	1	1	3	10	lcl	lcl [157-177]	lcl 1xPhospho [S162(100)]	0	3	864.711	2592.12	1.0702e+06	638194	1.7507e+06		High	High	High	High	6.5e-05	9.07e-13	6.71	23.8
[K].IEAILSQNEQMPNETYHAHDR.[I]	1xPhospho [T15(100)]	4.23e-10	0.0001023	1	1	2	10	lcl	lcl [157-177]	lcl 1xPhospho [T171(100)]	0	3	859.383	2576.12	3.59302e+06	1.24965e+06	4.82809e+06		High	High	High	High	6.5e-05	8.39e-13	7.43	34.7
[K].IEATALLSGIVVDTK.[N]	1xPhospho [T14(100)]	4.99e-08	0.0001023	1	1	1	3	lcl	lcl [489-503]	lcl 1xPhospho [T502(100)]	0	2	805.427	1609.84	751430	137117	227237		High	High	High	High	0.0001084	1.26e-10	4.98	84.82
[K].IEAVNESESDELR.[H]	1xPhospho [S7(100)]	2.02e-07	0.0001023	1	1	1	3	lcl	lcl [134-146]	lcl 1xPhospho [S140(100)]	0	2	785.835	1570.66	1.00281e+06	183982	1.33094e+06		High	High	High	High	6.5e-05	5.63e-09	4.4	28.99
[K].IEAVNESESDELRHHILELVK.[V]	1xPhospho [S7(99.9)]	0.0104905	0.000486341	1	1	1	1	lcl	lcl [134-154]	lcl 1xPhospho [S140(99.9)]	1	4	635.814	2540.24	1.54969e+06	440350	2.34045e+06		Peak Found	Peak Found	High	High	0.0002331	0.007302	4.31	67.55
[K].IEDNPSHPAWLVTR.[R]	1xPhospho [S6(100)]	2.03e-07	0.0001023	1	1	1	9	lcl	lcl [211-224]	lcl 1xPhospho [S216(100)]	0	2	857.902	1714.79	1.29993e+07	6.81984e+06	1.71434e+07		High	High	High	High	6.5e-05	5.08e-09	5.74	41.14
[K].IEDSFLEQFCTWEDGHAAEK.[T]	1xCarbamidomethyl [C10]; 1xPhospho [S4(100)]	0.000147271	0.0001023	1	1	1	2	lcl	lcl [356-375]	lcl 1xPhospho [S359(100)]	0	3	831.342	2492.01	NAN	NAN	NAN	NoQuanValues	High	Not Found	High	High	6.5e-05	2.37e-05	4.12
[K].IEEAHPEWVTPESPSK.[R]	1xPhospho [S13(100)]	3.17e-09	0.0001023	1	1	2	8	lcl	lcl [44-59]	lcl 1xPhospho [S56(100)]	0	3	639.286	1915.85	690381	349468	1.18135e+06		High	High	High	High	6.5e-05	1.25e-11	6.64	33.71
[K].IEEDESLFEVQNDK.[S]	1xPhospho [S6(100)]	4.62e-05	0.0001023	1	1	1	3	lcl	lcl [30-43]	lcl 1xPhospho [S35(100)]	0	2	887.874	1774.74	NAN	NAN	NAN	NoQuanValues	High	High	High	High	6.5e-05	4.9e-06	4.16
[K].IEEDESLFEVQNDKSVEEITSPVSGTIK.[E]	1xPhospho [S15(100)]	2.75e-08	0.0001023	1	1	1	2	lcl	lcl [30-57]	lcl 1xPhospho [S44(100)]	1	3	1068.17	3202.49	NAN	NAN	NAN	NoQuanValues	High	Not Found	High	High	9.29e-05	4.42e-10	5.34
[K].IEEEYQNLVALINDLK.[A]	1xPhospho [Y5(100)]	1.29e-05	0.0001023	1	1	1	3	lcl	lcl [440-455]	lcl 1xPhospho [Y444(100)]	0	2	992.487	1983.97	209808	NAN	425377		High	Not Found	High	High	9.29e-05	1.15e-06	2.42	99.72
[K].IEEVGSANFFGITK.[D]	1xPhospho [S6(100)]	9.93e-07	0.0001023	1	1	1	3	lcl	lcl [217-230]	lcl 1xPhospho [S222(100)]	0	2	796.375	1591.74	2139650	664495	2.5891e+06		High	High	High	High	9.29e-05	4.32e-08	4.87	72.99
[K].IEGHSVIISGPAK.[L]	1xPhospho [S9(100)]	0.000791648	0.000204637	1	1	1	2	lcl	lcl [347-359]	lcl 1xPhospho [S355(100)]	0	2	694.352	1387.7	NAN	106847	299338		Not Found	High	High	High	6.5e-05	0.0002675	2.47	20.09
[K].IEGRYSNWEAAEK.[I]	1xPhospho [S6(100)]	0.000140322	0.0001023	1	1	1	3	lcl	lcl [1148-1160]	lcl 1xPhospho [S1153(100)]	1	2	816.852	1632.71	571106	400008	328857		High	High	High	High	6.5e-05	2.22e-05	3.53	22.79
[K].IEIASSLR.[E]	1xPhospho [S6(99)]	0.0139291	0.000486341	1	1	1	3	lcl	lcl [67-74]	lcl 1xPhospho [S72(99)]	0	2	484.745	968.481	2.82278e+06	901360	2361019		High	High	High	High	0.0002795	0.002694	2.47	37.99
[K].IEIASSLRETNEEK.[D]	1xPhospho [S5(100)]	3.46e-07	0.0001023	1	1	1	6	lcl	lcl [67-80]	lcl 1xPhospho [S71(100)]	1	2	849.902	1698.79	4437811	2.7579e+06	5.59443e+06		High	High	High	High	6.5e-05	6.82e-09	5.31	30.61
[K].IEILDSLVFQAFQAEK.[N]	1xPhospho [S6(100)]	1.09e-08	0.0001023	1	1	1	6	lcl	lcl [67-82]	lcl 1xPhospho [S72(100)]	0	2	965.981	1930.96	357511	54615.2	345539		High	High	High	High	9.29e-05	1.35e-10	5.35	104.48
[K].IEIVVSTVPVEDVLR.[V]	1xPhospho [T7(98.3)]	0.0669574	0.00145198	1	1	1	1	lcl	lcl [64-78]	lcl 1xPhospho [T70(98.3)]	0	2	874.472	1747.92	NAN	NAN	NAN	NoQuanValues	Not Found	High	Not Found	High	0.0004415	0.0111	2.19
[K].IELTSGIK.[E]	1xPhospho [S5(100)]	0.000200833	0.0001023	1	1	1	2	lcl	lcl [98-105]	lcl 1xPhospho [S102(100)]	0	2	470.742	940.475	476083	NAN	530957		High	High	Peak Found	High	9.29e-05	3.98e-05	2.46	33.63
[K].IENCYFSADQLLSLIK.[V]	1xCarbamidomethyl [C4]; 1xPhospho [S13(100)]	9.24e-08	0.0001023	1	1	2	6	lcl	lcl [107-122]	lcl 1xPhospho [S119(100)]	0	2	997.472	1993.93	158599	71979.9	202811		High	High	High	High	6.5e-05	1.16e-09	4.56	102.22
[K].IENGYIEATAEK.[L]	1xPhospho [Y5(100)]	4.72e-08	0.0001023	1	1	1	3	lcl	lcl [140-151]	lcl 1xPhospho [Y144(100)]	0	2	709.317	1417.62	241585	105150	365003		High	High	High	High	9.29e-05	8.81e-10	3.46	19.15
[K].IENIDAGYADSMFYDLLTFTK.[D]	1xPhospho [S11(100)]	2.54e-08	0.0001023	1	1	1	2	lcl	lcl [148-168]	lcl 1xPhospho [S158(100)]	0	3	836.374	2507.11	264704	NAN	NAN		High	Not Found	High	High	6.5e-05	2.05e-10	7.25	106.32
[K].IENIDAGYADSMFYDLLTFTK.[D]	1xOxidation [M12]; 1xPhospho [S11(100)]	1.91e-07	0.0001023	1	1	1	3	lcl	lcl [148-168]	lcl 1xPhospho [S158(100)]	0	3	841.706	2523.1	733792	49715.5	1755463		High	High	High	High	9.29e-05	5.25e-09	5.43	101.76
[K].IENNLSVCFYNSSEK.[V]	1xCarbamidomethyl [C8]; 1xPhospho [S12(98.3)]	0.000429725	0.000204637	1	1	1	1	lcl	lcl [10-24]	lcl 1xPhospho [S21(98.3)]	0	2	942.397	1883.79	NAN	NAN	NAN	NoQuanValues	High	Not Found	Not Found	High	0.000166	0.0001115	3.13
[K].IENNQSYSHLLINDALK.[K]	1xPhospho [S6(99.3)]	2.55e-09	0.0001023	1	1	2	6	lcl	lcl [18-34]	lcl 1xPhospho [S23(99.3)]	0	2	1026.49	2051.98	1.88637e+06	627265	2.19574e+06		High	High	High	High	9.29e-05	2.12e-11	6.19	60.42
[K].IEQQGAMGTIDEITPAEVSAADVVIIAADK.[V]	1xOxidation [M7]; 1xPhospho [S19(100)]	6.81e-10	0.0001023	1	1	1	3	lcl	lcl [36-65]	lcl 1xPhospho [S54(100)]	0	3	1051.18	3151.51	1.07451e+06	243461	1.42679e+06		High	High	High	High	9.29e-05	3.94e-12	7.82	92.27
[K].IEQQGAMGTIDEITPAEVSAADVVIIAADK.[V]	1xPhospho [S19(100)]	6.14e-10	0.0001023	1	1	1	4	lcl	lcl [36-65]	lcl 1xPhospho [S54(100)]	0	3	1045.84	3135.52	1.5091e+06	176147	2.56097e+06		High	High	High	High	9.29e-05	3.45e-12	7.71	96.75
[K].IEQTQLILNDNTIFGEK.[M]	1xPhospho [T12(100)]	1.39e-06	0.0001023	1	1	1	3	lcl	lcl [94-110]	lcl 1xPhospho [T105(100)]	0	2	1028.5	2056	232423	60649.7	352020		High	Peak Found	High	High	6.5e-05	4.41e-08	3.76	77.31
[K].IESDDEPVR.[A]	1xPhospho [S3(100)]	0.000696198	0.000204637	1	1	1	1	lcl	lcl [61-69]	lcl 1xPhospho [S63(100)]	0	2	570.237	1139.46	580270	NAN	NAN		High	Not Found	Not Found	High	0.000166	0.0002211	2.72	11.5
[K].IETKAESEALELR.[D]	1xPhospho [T3(100)]	1.82e-06	0.0001023	1	1	1	3	lcl	lcl [36-48]	lcl 1xPhospho [T38(100)]	1	3	523.59	1568.76	1.39332e+06	237316	2.20084e+06		High	Peak Found	High	High	6.5e-05	6.3e-08	5.96	33.68
[K].IETSLTR.[I]	1xPhospho [T6(100)]	0.00247472	0.000413426	1	1	1	3	lcl	lcl [414-420]	lcl 1xPhospho [T419(100)]	0	2	450.215	899.423	1.54488e+06	800793	1.95356e+06		High	High	High	High	0.0002174	0.001318	2.35	12.8
[K].IFASSDLDEHTILSLK.[A]	1xPhospho [S5(99)]	2.66e-05	0.0001023	1	1	2	4	lcl	lcl [289-304]	lcl 1xPhospho [S293(99)]	0	2	934.956	1868.9	213202	NAN	263143		High	Not Found	High	High	9.29e-05	2.9e-06	2.65	75.49
[K].IFDFEGNSAASMVNNYDWTK.[D]	1xPhospho [S8(100)]	3.39e-09	0.0001023	1	1	1	6	lcl	lcl [110-129]	lcl 1xPhospho [S117(100)]	0	2	1194.99	2388.98	891057	89552.8	1.16551e+06		High	High	High	High	9.29e-05	3.06e-11	6.19	89.05
[K].IFEEGFSTKGEGR.[G]	1xPhospho [S/T]	0.211153	0.00460691	1	1	1	1	lcl	lcl [384-396]		1	2	768.841	1536.67	314052	77567.6	364015		High	Peak Found	Peak Found	High	0.001214	0.06728	1.99	24.29
[K].IFGLSPEDK.[R]	1xPhospho [S5(100)]	0.00148813	0.000311993	1	1	1	1	lcl	lcl [286-294]	lcl 1xPhospho [S290(100)]	0	2	543.249	1085.49	194652	50116.9	132828		High	Peak Found	Peak Found	High	0.0002174	0.0006515	2.09	60.66
[K].IFGLSPEDKRE.[-]	1xPhospho [S5(100)]	0.00472694	0.000486341	1	1	1	3	lcl	lcl [286-296]	lcl 1xPhospho [S290(100)]	2	2	685.822	1370.64	827674	344444	1.25383e+06		High	High	High	High	0.0001807	0.003254	3.12	44.39
[K].IFHIIGDRETAVETSGNEVLDFLSPNK.[S]	1xPhospho [S24(100)]	5.68e-13	0.0001023	1	1	3	13	lcl	lcl [172-198]	lcl 1xPhospho [S195(100)]	1	3	1027.84	3081.49	5.20633e+06	240857	10357800		High	High	High	High	9.29e-05	5.35e-16	10.25	83.32
[K].IFLLASVEER.[A]	1xPhospho [S6(100)]	2.27e-05	0.0001023	1	1	1	2	lcl	lcl [143-152]	lcl 1xPhospho [S148(100)]	0	2	628.818	1256.63	890893	128354	985791		High	High	Peak Found	High	0.0001084	1.05e-06	3	73.02
[K].IGADFLYSVGTLHER.[L]	1xPhospho [S8(99)]	3.33e-09	0.0001023	1	1	3	6	lcl	lcl [140-154]	lcl 1xPhospho [S147(99)]	0	3	586.614	1757.83	8.4708e+06	3.12784e+06	9.45539e+06		High	High	High	High	0.0001084	3.11e-12	6.09	66.78
[K].IGDQILETKNTTPDSLTLQETFR.[D]	1xPhospho [T11(100)]	3.07e-08	0.0001023	1	1	1	2	lcl	lcl [140-162]	lcl 1xPhospho [T150(100)]	1	3	900.774	2700.31	1.23874e+06	602836	1.93896e+06		High	Peak Found	High	High	9.29e-05	5.08e-10	6.96	69.42
[K].IGENISLR.[R]	1xPhospho [S6(100)]	0.000155915	0.0001023	1	1	1	5	lcl	lcl [133-140]	lcl 1xPhospho [S138(100)]	0	2	491.242	981.476	14217478	7.11499e+06	17741824		High	High	High	High	9.29e-05	2.85e-05	2.61	31.45
[K].IGETHEGASQMDWMEQEQER.[G]	2xOxidation [M11; M14]; 1xPhospho [T4(100)]	1.09e-08	0.0001023	1	1	3	39	lcl	lcl [40-59]	lcl 1xPhospho [T43(100)]	0	3	834.99	2502.95	3.59296e+06	1.72622e+06	3.81991e+06		High	High	High	High	6.5e-05	6.63e-11	7.04	19.04
[K].IGETHEGASQMDWMEQEQER.[G]	1xOxidation [M]; 1xPhospho [T4(100)]	8.97e-10	0.0001023	1	1	6	54	lcl	lcl [40-59]	lcl 1xPhospho [T43(100)]	0	3	829.657	2486.96	5.04889e+06	1.66744e+06	6.90333e+06		High	High	High	High	6.5e-05	2.31e-12	7.5	30.72
[K].IGETHEGASQMDWMEQEQER.[G]	1xPhospho [T4(100)]	7.7e-10	0.0001023	1	1	2	8	lcl	lcl [40-59]	lcl 1xPhospho [T43(100)]	0	2	1235.98	2470.96	9.44101e+06	1742089	1.41715e+07		High	High	High	High	6.5e-05	1.88e-12	6.44	44.22
[K].IGETIQENLDSGTK.[T]	1xPhospho [S11(99.3)]	6.11e-08	0.0001023	1	1	1	3	lcl	lcl [85-98]	lcl 1xPhospho [S95(99.3)]	0	2	792.862	1584.72	2.05111e+06	499409	3.00116e+06		High	High	High	High	6.5e-05	6.65e-10	5.88	33.41
[K].IGFIGFGSMASLIATK.[I]	1xPhospho [S8(100)]	5.21e-05	0.0001023	1	1	1	2	lcl	lcl [4-19]	lcl 1xPhospho [S11(100)]	0	2	846.925	1692.84	NAN	97626.6	437646		High	High	Peak Found	High	0.0001084	1.71e-06	2.58	101.67
[K].IGFIGFGSMASLIATK.[I]	1xOxidation [M9]; 1xPhospho [S8(98.9)]	0.000371571	0.0001023	1	1	1	1	lcl	lcl [4-19]	lcl 1xPhospho [S11(98.9)]	0	2	854.922	1708.84	NAN	59171.2	NAN		Not Found	High	Not Found	High	0.0001084	2.7e-05	2.41	89.45
[K].IGFLGDVTFSPSYEER.[L]	1xPhospho [T8(100)]	0.00282266	0.000486341	1	1	1	2	lcl	lcl [181-196]	lcl 1xPhospho [T188(100)]	0	2	948.92	1896.84	NAN	NAN	NAN	NoQuanValues	High	Not Found	High	High	0.0001807	0.001706	2.93
[K].IGIIGATGR.[A]	1xPhospho [T7(100)]	3.44e-05	0.0001023	1	1	1	3	lcl	lcl [3-11]	lcl 1xPhospho [T9(100)]	0	2	469.247	937.487	2673606	1.69501e+06	4.08775e+06		High	High	High	High	9.29e-05	4.04e-06	3.07	30.14
[K].IGIRYTDEVLER.[I]	1xPhospho [T6(100)]	0.0481599	0.00126355	1	1	1	1	lcl	lcl [213-224]	lcl 1xPhospho [T218(100)]	1	3	515.258	1543.75	215519	NAN	200160		Peak Found	Not Found	High	High	0.0005129	0.02514	2.92	43.15
[K].IGLATSSGFDWIGPTLDR.[L]	1xPhospho [T15(100)]	7.76e-10	0.0001023	1	1	1	2	lcl	lcl [103-120]	lcl 1xPhospho [T117(100)]	0	2	993.478	1985.94	253406	NAN	308649		High	Not Found	High	High	9.29e-05	4.64e-12	6	91.8
[K].IGLILGSGLGVLADEVNNPTK.[L]	1xPhospho [S7(100)]	2.12e-10	0.0001023	1	1	1	6	lcl	lcl [23-43]	lcl 1xPhospho [S29(100)]	0	3	720.715	2160.13	2597630	897179	3.58678e+06		High	High	High	High	9.29e-05	8.86e-13	7.48	98.97
[K].IGLSVHSVSEAEEAER.[L]	1xPhospho [S9(100)]	1.25e-05	0.0001023	1	1	1	2	lcl	lcl [109-124]	lcl 1xPhospho [S117(100)]	0	2	896.908	1792.81	NAN	NAN	NAN	NoQuanValues	High	Not Found	High	High	6.5e-05	8.39e-07	3.34
[K].IGLTYFTKPEQGGDIGK.[V]	1xPhospho [Y5(100)]	1.73e-07	0.0001023	1	1	3	4	lcl	lcl [35-51]	lcl 1xPhospho [Y39(100)]	0	3	635.311	1903.92	1.10783e+06	361673	826862		High	High	High	High	6.5e-05	2.69e-09	4.31	50.72
[K].IGPLQFTSGNGQVFMGR.[D]	1xOxidation [M15]; 1xPhospho [T/S]	5.6e-07	0.0001023	1	1	3	6	lcl	lcl [539-555]		0	2	952.94	1904.87	NAN	NAN	NAN	NoQuanValues	High	High	High	High	0.0001084	3.43e-09	3.61
[K].IGPLQFTSGNGQVFMGR.[D]	1xPhospho [T7(99.2)]	3.05e-08	0.0001023	1	1	3	6	lcl	lcl [539-555]	lcl 1xPhospho [T545(99.2)]	0	3	630.296	1888.88	2.32011e+06	508088	2.57538e+06		High	High	High	High	6.5e-05	4.03e-10	6.38	78.73
[K].IGQCVANGEAVLSK.[V]	1xCarbamidomethyl [C4]; 1xPhospho [S13(100)]	6.44e-07	0.0001023	1	1	1	1	lcl	lcl [83-96]	lcl 1xPhospho [S95(100)]	0	2	763.354	1525.71	NAN	NAN	NAN	NoQuanValues	High	Not Found	Not Found	High	9.29e-05	2.49e-08	5.52
[K].IGQPMEITTYWK.[A]	1xOxidation [M5]; 1xPhospho [T/Y]	0.000210653	0.0001023	1	1	1	3	lcl	lcl [213-224]		0	2	781.852	1562.7	1.04317e+06	531722	1.53036e+06		High	High	High	High	0.0001084	1.19e-05	2.84	54.07
[K].IGQPMEITTYWK.[A]	1xPhospho [T/Y]	6.29e-06	0.0001023	1	1	1	3	lcl	lcl [213-224]		0	2	773.854	1546.7	2854721	571718	3838539		High	High	High	High	6.5e-05	3.34e-07	4.41	68.31
[K].IGSFLNSAFK.[Q]	1xPhospho [S7(100)]	5.88e-06	0.0001023	1	1	2	6	lcl	lcl [127-136]	lcl 1xPhospho [S133(100)]	0	2	582.278	1163.55	5.16362e+06	2.18138e+06	5.25093e+06		High	High	High	High	0.0001084	2.47e-07	4.33	64.59
[K].IGTGTERSAQDVFDEAIK.[Y]	1xPhospho [T/S]	0.0431651	0.00107076	1	1	1	1	lcl	lcl [46-63]		1	3	672.98	2016.93	NAN	NAN	NAN	NoQuanValues	Not Found	High	Not Found	High	0.0004415	0.007409	1.86
[K].IGTQIDR.[I]	1xPhospho [T3(100)]	0.000754411	0.000204637	1	1	1	3	lcl	lcl [160-166]	lcl 1xPhospho [T162(100)]	0	2	441.708	882.408	2.42165e+06	1.58922e+06	2.78139e+06		High	High	High	High	6.5e-05	0.0002489	2.49	12.01
[K].IGTSIPEDSWFGK.[L]	1xPhospho [S4(100)]	3.25e-06	0.0001023	1	1	1	2	lcl	lcl [96-108]	lcl 1xPhospho [S99(100)]	0	2	758.839	1516.67	816724	256668	1.10914e+06		High	Peak Found	High	High	6.5e-05	1.37e-07	3.73	72.35
[K].IGTTASTISK.[Y]	1xPhospho [S6(99.1)]	0.000151201	0.0001023	1	1	1	2	lcl	lcl [25-34]	lcl 1xPhospho [S30(99.1)]	0	2	529.761	1058.51	1.69312e+06	1.49576e+06	2.21662e+06		High	High	Peak Found	High	0.0001084	1.34e-05	3.47	14.35
[K].IGVDGNTVVTQNTSFSAPISLK.[V]	1xPhospho [T7(100)]	0.000602358	0.000204637	1	1	1	3	lcl	lcl [89-110]	lcl 1xPhospho [T95(100)]	0	3	776.721	2328.15	384028	220138	433693		Peak Found	High	High	High	0.0001084	5.57e-05	2.68	75.94
[K].IGVIENLLTK.[A]	1xPhospho [T9(100)]	9.1e-06	0.0001023	1	1	1	3	lcl	lcl [207-216]	lcl 1xPhospho [T215(100)]	0	2	590.323	1179.64	2.19933e+06	981674	2.52323e+06		High	High	High	High	0.0001084	1.56e-07	3.59	67.02
[K].IGVSESDIK.[T]	1xPhospho [S6(100)]	1.09e-05	0.0001023	1	1	1	1	lcl	lcl [578-586]	lcl 1xPhospho [S583(100)]	0	2	514.238	1027.47	492614	172556	998516		Peak Found	Peak Found	High	High	6.5e-05	6.97e-07	3.72	27.7
[K].IGVSGLTVTK.[A]	1xPhospho [S4(100)]	4.77e-05	0.0001023	1	1	1	3	lcl	lcl [26-35]	lcl 1xPhospho [S29(100)]	0	2	527.78	1054.55	323896	171868	397653		High	High	High	High	9.29e-05	6.15e-06	3.06	44.15
[K].IGYMAQSDALYTDLTAK.[E]	1xPhospho [S7(100)]	6.05e-07	0.0001023	1	1	1	1	lcl	lcl [78-94]	lcl 1xPhospho [S84(100)]	0	2	970.938	1940.87	NAN	NAN	NAN	NoQuanValues	Not Found	Not Found	High	High	6.5e-05	1.44e-08	3.97
[K].IHAASVYIDGSGIGDIGNIVLR.[D]	1xPhospho [S5(100)]	4.71e-10	0.0001023	1	1	2	4	lcl	lcl [435-456]	lcl 1xPhospho [S439(100)]	0	3	774.061	2320.17	1642889	NAN	1.76857e+06		High	Not Found	High	High	9.29e-05	2.46e-12	6.39	87.37
[K].IHADVLGSDHCPVELELNL.[-]	1xCarbamidomethyl [C11]; 1xPhospho [S8(100)]	0.275547	0.00572973	1	1	1	1	lcl	lcl [233-251]	lcl 1xPhospho [S240(100)]	0	3	737.682	2211.02	NAN	83917.1	353289		Not Found	Peak Found	High	High	0.00166	0.1023	2.99	82.37
[K].IHAESAEECGVPEENSFIMANGDVLALTSETAHVAGK.[I]	1xCarbamidomethyl [C9]; 1xPhospho [S29(97.9)]	5.8e-11	0.0001023	1	1	2	3	lcl	lcl [398-434]	lcl 1xPhospho [S426(97.9)]	0	4	991.699	3963.78	1.53488e+06	NAN	1884245		High	High	High	High	6.5e-05	5.86e-14	8.54	81.46
[K].IHAESAEECGVPEENSFIMANGDVLALTSETAHVAGK.[I]	1xCarbamidomethyl [C9]; 1xOxidation [M19]; 1xPhospho [S/T]	0.000451473	0.000204637	1	1	1	1	lcl	lcl [398-434]		0	4	995.697	3979.77	NAN	NAN	NAN	NoQuanValues	Not Found	High	Not Found	High	0.0001084	3.6e-05	3.13
[K].IHSDSDVLIVIGIGGSYLGAR.[A]	1xPhospho [S/Y]	2.83e-08	0.0001023	1	1	1	2	lcl	lcl [69-89]		0	3	741.379	2222.12	450123	NAN	614854		High	Not Found	High	High	9.29e-05	4.59e-10	4.84	91.87
[K].IIDRYSSISSLITLDNQTEDFIR.[R]	1xPhospho [S7(98.9)]	4.89e-06	0.0001023	1	1	1	1	lcl	lcl [152-174]	lcl 1xPhospho [S158(98.9)]	1	3	927.122	2779.35	NAN	137784	660454		Not Found	High	Peak Found	High	0.0001084	6.65e-08	4.68	90.85
[K].IIEATANDTAR.[I]	1xPhospho [T5(100)]	1.76e-05	0.0001023	1	1	2	6	lcl	lcl [255-265]	lcl 1xPhospho [T259(100)]	0	2	627.789	1254.57	636343	135787	369766		High	High	High	High	6.5e-05	1.45e-06	2.65	11.57
[K].IIEEYLK.[H]	1xPhospho [Y5(100)]	0.00240123	0.000413426	1	1	1	6	lcl	lcl [111-117]	lcl 1xPhospho [Y115(100)]	0	2	494.244	987.48	9865616	4.39604e+06	15233314		High	High	High	High	0.0002055	0.0005069	2.01	31.06
[K].IIEEYLKH.[-]	1xPhospho [Y5(100)]	0.000760493	0.000204637	1	1	1	3	lcl	lcl [111-118]	lcl 1xPhospho [Y115(100)]	1	2	562.773	1124.54	2.99044e+06	2.18551e+06	5815701		High	High	High	High	0.0001084	0.0002358	2.71	18.71
[K].IIEQTNWITSVIIEPGEDELEALNSGVQR.[V]	1xPhospho [T/S]	2.66e-09	0.0001023	1	1	1	2	lcl	lcl [316-344]		0	3	1111.88	3333.63	NAN	NAN	NAN	NoQuanValues	High	Not Found	High	High	6.5e-05	9.93e-12	6.62
[K].IIETEVATPEELILYSNSK.[N]	1xPhospho [S18(99.1)]	5.26e-08	0.0001023	1	1	2	10	lcl	lcl [20-38]	lcl 1xPhospho [S37(99.1)]	0	2	1115.05	2229.09	1.62385e+06	455231	1.63272e+06		High	High	High	High	9.29e-05	1.01e-09	4.84	80.96
[K].IIFMGTPEFSVPVLTQLASTYDVVAVVTQPDRPVGR.[K]	1xOxidation [M4]; 1xPhospho [S19(96.9)]	4.58e-08	0.0001023	1	1	1	1	lcl	lcl [4-39]	lcl 1xPhospho [S22(96.9)]	0	4	1000.52	3999.03	NAN	35257.4	297313		Not Found	Peak Found	High	High	6.5e-05	4.51e-10	7.59	105.74
[K].IIFMGTPEFSVPVLTQLASTYDVVAVVTQPDRPVGR.[K]	1xPhospho [S19(91.2)]	0.00647476	0.000486341	1	1	1	1	lcl	lcl [4-39]	lcl 1xPhospho [S22(91.2)]	0	4	996.517	3983.04	NAN	NAN	NAN	NoQuanValues	Not Found	Not Found	High	High	0.0001807	0.004569	2.99
[K].IIGIDLGTTNSAVAVLEGGEAK.[I]	1xPhospho [T9(99)]	3.03e-09	0.0001023	1	1	3	6	lcl	lcl [4-25]	lcl 1xPhospho [T12(99)]	0	2	1104.56	2208.12	525084	171481	462981		High	High	High	High	9.29e-05	2.64e-11	5.25	91.45
[K].IIGLELGADDYMTKPFSPR.[E]	1xPhospho [S17(100)]	2.52e-09	0.0001023	1	1	1	4	lcl	lcl [89-107]	lcl 1xPhospho [S105(100)]	0	2	1102.03	2203.05	1.62291e+06	NAN	3.58701e+06		High	Not Found	High	High	6.5e-05	9.2e-12	6.63	81.18
[K].IIGLKISK.[Q]	1xPhospho [S7(100)]	0.0069462	0.000486341	1	1	1	2	lcl	lcl [200-207]	lcl 1xPhospho [S206(100)]	1	2	476.286	951.564	489080	281257	712831		Peak Found	High	High	High	0.0001807	0.004911	2.42	27.88
[K].IIGNEFIYVFDDEANK.[L]	1xPhospho [Y8(100)]	1.62e-06	0.0001023	1	1	1	1	lcl	lcl [306-321]	lcl 1xPhospho [Y313(100)]	0	2	983.944	1966.88	NAN	NAN	NAN	NoQuanValues	Not Found	High	Not Found	High	0.0001084	1.47e-08	2.89
[K].IIHAILSENEQIETHSEGR.[D]	1xPhospho [S7(100)]	0.0125656	0.000486341	1	1	1	1	lcl	lcl [175-193]	lcl 1xPhospho [S181(100)]	0	3	752.697	2256.07	NAN	NAN	NAN	NoQuanValues	High	Not Found	Not Found	High	0.0002174	0.007493	2.36
[K].IIHAILSENEQIETHSEGRDPYR.[Y]	1xPhospho [S16(100)]	9.65e-06	0.0001023	1	1	2	3	lcl	lcl [175-197]	lcl 1xPhospho [S190(100)]	1	4	697.583	2787.31	663431	NAN	868785		High	Not Found	High	High	6.5e-05	5.92e-07	5.49	33.3
[K].IIHLLDQNSK.[I]	1xPhospho [S9(100)]	5.72e-06	0.0001023	1	1	1	9	lcl	lcl [10-19]	lcl 1xPhospho [S18(100)]	0	2	630.821	1260.63	9.34582e+06	4185478	9069059		High	High	High	High	9.29e-05	4.05e-07	3.53	28.14
[K].IIHTAVGAINESDITLAAASNAIVIGFNVRPTAQAR.[E]	1xPhospho [S12(99.9)]	8.15e-08	0.0001023	1	1	2	4	lcl	lcl [614-649]	lcl 1xPhospho [S625(99.9)]	0	4	939.505	3754.96	542386	NAN	1.56062e+06		High	High	High	High	6.5e-05	9.82e-10	7.31	92.87
[K].IIHTDEKIESDDEPVR.[A]	1xPhospho [S10(100)]	1.43e-05	0.0001023	1	1	2	5	lcl	lcl [54-69]	lcl 1xPhospho [S63(100)]	1	2	988.456	1975.9	1.26512e+06	NAN	NAN		High	High	High	High	6.5e-05	1.1e-06	3.45	17.51
[K].IIIASVK.[Q]	1xPhospho [S5(100)]	0.000798032	0.000204637	1	1	1	3	lcl	lcl [796-802]	lcl 1xPhospho [S800(100)]	0	2	412.237	823.469	232966	127691	NAN		High	High	High	High	0.000166	0.0002691	2.39	29.02
[K].IIIVTSFIDDEK.[V]	1xPhospho [T/S]	0.00035186	0.0001023	1	1	1	1	lcl	lcl [78-89]		0	2	736.868	1472.73	1.77056e+06	368368	2175429		High	Peak Found	Peak Found	High	9.29e-05	8.43e-05	2.86	81.28
[K].IINEGITYSAPTPSQR.[A]	1xPhospho [S14(99.3)]	1.8e-09	0.0001023	1	1	2	7	lcl	lcl [257-272]	lcl 1xPhospho [S270(99.3)]	0	2	913.938	1826.87	2.65443e+06	1.42456e+06	3.27874e+06		High	High	High	High	6.5e-05	5.88e-12	6.43	41.37
[K].IINIDQSPIGR.[T]	1xPhospho [S7(100)]	2.81e-06	0.0001023	1	1	1	3	lcl	lcl [653-663]	lcl 1xPhospho [S659(100)]	0	2	653.332	1305.66	570488	190942	874125		High	High	High	High	9.29e-05	1.64e-07	3.95	42.8
[K].IINTDNITGGK.[G]	1xPhospho [T8(100)]	0.000597523	0.000204637	1	1	1	1	lcl	lcl [112-122]	lcl 1xPhospho [T119(100)]	0	2	613.296	1225.58	NAN	NAN	NAN	NoQuanValues	High	Not Found	Not Found	High	0.000166	0.0001775	2.64
[K].IIPAQTIFSNPPATLLDFIK.[E]	1xPhospho [S9(100)]	7.29e-09	0.0001023	1	1	1	6	lcl	lcl [23-42]	lcl 1xPhospho [S31(100)]	0	2	1140.11	2279.21	5.58668e+06	1.17501e+06	7.0991e+06		High	High	High	High	9.29e-05	8.11e-11	5.07	106.14
[K].IIQAYQNEAGEINVDQTILDEILSSDR.[I]	1xPhospho [S24(98.8)]	1.86e-08	0.0001023	1	1	1	2	lcl	lcl [265-291]	lcl 1xPhospho [S288(98.8)]	0	3	1043.17	3127.48	NAN	NAN	365923		High	Not Found	High	High	6.5e-05	1.35e-10	6.69	102.6
[K].IIQLAETK.[H]	1xPhospho [T7(100)]	0.00326494	0.000486341	1	1	1	2	lcl	lcl [59-66]	lcl 1xPhospho [T65(100)]	0	2	498.262	995.517	434653	228394	512126		High	High	Peak Found	High	0.0002055	0.0009342	2.16	23.14
[K].IIQVAFGSAK.[E]	1xPhospho [S8(100)]	1.88e-05	0.0001023	1	1	1	3	lcl	lcl [148-157]	lcl 1xPhospho [S155(100)]	0	2	557.289	1113.57	2.70551e+06	1.24521e+06	3.39595e+06		High	High	High	High	9.29e-05	1.85e-06	3.69	43.42
[K].IISFINRDELAHSK.[F]	1xPhospho [S3(100)]	0.205942	0.00460691	1	1	1	1	lcl	lcl [215-228]	lcl 1xPhospho [S217(100)]	1	3	574.958	1722.86	442215	271047	660148		High	Peak Found	Peak Found	High	0.001214	0.06568	1.95	48.36
[K].IISNPFIMLDGAHNPEGIK.[T]	1xOxidation [M8]; 1xPhospho [S3(100)]	0.0163713	0.000585441	1	1	1	2	lcl	lcl [303-321]	lcl 1xPhospho [S305(100)]	0	3	721.351	2162.04	NAN	223736	516494		Not Found	High	High	High	0.0002331	0.01079	2.54	72.42
[K].IITGDTTILVDPFISGNEK.[C]	1xPhospho [S15(100)]	0.00487901	0.000486341	1	1	1	4	lcl	lcl [13-31]	lcl 1xPhospho [S27(100)]	0	2	1057.02	2113.05	NAN	68282.6	256485		High	High	High	High	0.0002795	0.0009942	2.13	90.72
[K].IITLHHGEITVQSSPEK.[G]	1xPhospho [S/T]	0.239888	0.00517099	1	1	1	2	lcl	lcl [432-448]		0	3	656.999	1968.98	103358	73641	NAN		Peak Found	High	High	High	0.001496	0.08974	1.95	28.59
[K].IIVGESYK.[S]	1xPhospho [S6(100)]	0.00220506	0.000413426	1	1	1	3	lcl	lcl [187-194]	lcl 1xPhospho [S192(100)]	0	2	494.741	988.475	1.77694e+06	NAN	1.77626e+06		High	High	High	High	0.0001269	0.001215	2.22	22.78
[K].IIVGESYKSGEINQSEFR.[Y]	1xPhospho [S9(100)]	7.88e-06	0.0001023	1	1	1	5	lcl	lcl [187-204]	lcl 1xPhospho [S195(100)]	1	3	712.672	2136	1.12606e+06	539237	1.43486e+06		High	High	High	High	6.5e-05	4.52e-07	5.76	42.97
[K].IIYFSGGIEQR.[M]	1xPhospho [S5(100)]	0.0015953	0.000311993	1	1	1	2	lcl	lcl [107-117]	lcl 1xPhospho [S111(100)]	0	2	681.825	1362.65	NAN	NAN	NAN	NoQuanValues	High	High	Not Found	High	0.0002174	0.0007199	1.6
[K].IKDSLAELNLGNHISVQPFIYDMPK.[I]	1xOxidation [M23]; 1xPhospho [S4(100)]	2.66e-10	0.0001023	1	1	1	3	lcl	lcl [231-255]	lcl 1xPhospho [S234(100)]	1	3	980.152	2938.44	1.08784e+06	388465	1.40446e+06		High	High	High	High	9.29e-05	1.18e-12	9.24	78.26
[K].IKDSLAELNLGNHISVQPFIYDMPK.[I]	1xPhospho [S4(100)]	7.22e-15	0.0001023	1	1	1	4	lcl	lcl [231-255]	lcl 1xPhospho [S234(100)]	1	3	974.819	2922.45	3.27532e+06	569847	7.92702e+06		High	High	High	High	9.29e-05	2.75e-17	11.25	85.18
[K].IKPLSEPGR.[V]	1xPhospho [S5(100)]	0.0059087	0.000486341	1	1	1	3	lcl	lcl [110-118]	lcl 1xPhospho [S114(100)]	0	2	538.779	1076.55	2244789	1.07299e+06	3351028		High	High	High	High	0.0002174	0.003693	2.37	10.55
[K].IKSDFALQQAEWDK.[L]	1xPhospho [S3(100)]	1.58e-10	0.0001023	1	1	1	21	lcl	lcl [243-256]	lcl 1xPhospho [S245(100)]	1	2	879.908	1758.81	1.60493e+08	49977422	215715704		High	High	High	High	9.29e-05	6.07e-13	6.45	46.61
[K].ILAEIATK.[L]	1xPhospho [T7(100)]	0.000142185	0.0001023	1	1	1	3	lcl	lcl [117-124]	lcl 1xPhospho [T123(100)]	0	2	469.752	938.496	1282828	733094	1949268		High	High	High	High	9.29e-05	2.52e-05	2.96	25.92
[K].ILALISSQFR.[L]	1xPhospho [S7(100)]	1.39e-05	0.0001023	1	1	3	6	lcl	lcl [250-259]	lcl 1xPhospho [S256(100)]	0	2	614.328	1227.65	4.85289e+06	1.8547e+06	4.83852e+06		High	High	High	High	0.0001084	6.85e-07	4.17	73.24
[K].ILAVCGLGQGTSLILR.[M]	1xCarbamidomethyl [C5]; 1xPhospho [T/S]	0.000100326	0.0001023	1	1	1	1	lcl	lcl [3-18]		0	2	875.969	1750.93	465726	250389	520043		Peak Found	High	Peak Found	High	0.0001084	4.23e-06	3.28	86.48
[K].ILDANTDLSVQVHPNDEYAK.[V]	1xPhospho [S9(100)]	2.15e-10	0.0001023	1	1	3	24	lcl	lcl [85-104]	lcl 1xPhospho [S93(100)]	0	3	774.692	2322.06	3.74828e+07	12116317	5.11837e+07		High	High	High	High	9.29e-05	9.03e-13	8.02	49.11
[K].ILDGAVSINPYK.[L]	1xPhospho [S7(100)]	0.00372917	0.000486341	1	1	1	1	lcl	lcl [1097-1108]	lcl 1xPhospho [S1103(100)]	0	2	685.34	1369.68	192903	55711.5	222411		Peak Found	Peak Found	High	High	0.0001807	0.00245	2.37	59.85
[K].ILDTSVIIDGR.[I]	1xPhospho [T4(100)]	2.27e-05	0.0001023	1	1	2	3	lcl	lcl [166-176]	lcl 1xPhospho [T169(100)]	0	2	641.326	1281.65	719756	287867	824170		High	High	Peak Found	High	0.0001084	6.05e-07	2.93	55.79
[K].ILEEHNATHVQIIPK.[I]	1xPhospho [T8(100)]	0.288093	0.00600807	1	1	1	2	lcl	lcl [206-220]	lcl 1xPhospho [T213(100)]	0	3	607.981	1821.93	412614	911289	600917		Peak Found	High	Peak Found	High	0.002085	0.04648	2.62	27.75
[K].ILENFDPIYDATVVSK.[L]	1xPhospho [S15(100)]	1.08e-07	0.0001023	1	1	1	3	lcl	lcl [93-108]	lcl 1xPhospho [S107(100)]	0	2	952.456	1903.91	506405	172177	858712		High	High	High	High	9.29e-05	2.53e-09	5.69	83.46
[K].ILETPYVGEDKASK.[K]	1xPhospho [S13(100)]	0.00264162	0.000486341	1	1	1	4	lcl	lcl [257-270]	lcl 1xPhospho [S269(100)]	1	3	543.93	1629.78	1.51954e+06	553170	1.40472e+06		High	High	High	High	0.0002174	0.001435	4.04	27.05
[K].ILETSSYK.[-]	1xPhospho [S5(99.4)]	0.000322039	0.0001023	1	1	2	4	lcl	lcl [241-248]	lcl 1xPhospho [S245(99.4)]	0	2	510.736	1020.46	2.81051e+06	1.84326e+06	3.23128e+06		High	High	High	High	0.0001084	3.27e-05	3.02	18.77
[K].ILFIGDVVGSIGR.[D]	1xPhospho [S10(100)]	3.74e-08	0.0001023	1	1	1	3	lcl	lcl [3-15]	lcl 1xPhospho [S12(100)]	0	2	713.379	1425.75	1470124	203464	1.5321e+06		High	High	High	High	9.29e-05	6.53e-10	4.88	90.63
[K].ILFIGDVVGSIGRDAITEYLPQLK.[K]	1xPhospho [T17(98.1)]	0.0154694	0.000486341	1	1	1	1	lcl	lcl [3-26]	lcl 1xPhospho [T19(98.1)]	1	3	899.814	2697.43	NAN	NAN	NAN	NoQuanValues	Not Found	Not Found	High	High	0.0002331	0.01026	2.96
[K].ILGDVVSMSK.[L]	1xOxidation [M8]; 1xPhospho [S7(99.1)]	9.22e-05	0.0001023	1	1	2	3	lcl	lcl [61-70]	lcl 1xPhospho [S67(99.1)]	0	2	572.771	1144.53	692556	438541	822368		High	High	High	High	0.0001084	1.13e-05	2.87	28.95
[K].ILGDVVSMSK.[L]	1xPhospho [S7(100)]	3.16e-05	0.0001023	1	1	1	3	lcl	lcl [61-70]	lcl 1xPhospho [S67(100)]	0	2	564.772	1128.54	1323467	426368	1.63075e+06		High	High	High	High	6.5e-05	3.56e-06	2.92	45.99
[K].ILHSPETYK.[A]	1xPhospho [S4(100)]	8.4e-05	0.0001023	1	1	1	3	lcl	lcl [111-119]	lcl 1xPhospho [S114(100)]	0	2	584.275	1167.54	470284	549087	1.77251e+06		High	High	High	High	9.29e-05	1.28e-05	3.27	8.79
[K].ILLIGASGTLGSAVK.[E]	1xPhospho [S7(100)]	6.04e-06	0.0001023	1	1	1	3	lcl	lcl [3-17]	lcl 1xPhospho [S9(100)]	0	2	740.413	1479.82	12970008	3.9697e+06	12590910		High	High	High	High	9.29e-05	4.34e-07	4.12	75.66
[K].ILLTAGSFLECLASADINDSR.[A]	1xCarbamidomethyl [C11]; 1xPhospho [T4(97.1)]	0.00313199	0.000486341	1	1	1	1	lcl	lcl [70-90]	lcl 1xPhospho [T73(97.1)]	0	3	782.706	2346.1	NAN	NAN	NAN	NoQuanValues	Not Found	Not Found	High	High	0.0001807	0.001961	2.32
[K].ILLVCAAGMSTSLLVTK.[M]	1xCarbamidomethyl [C5]; 1xOxidation [M9]; 1xPhospho [S/T]	4.45e-07	0.0001023	1	1	2	6	lcl	lcl [4-20]		0	2	936.981	1872.96	348569	467433	358863		High	High	High	High	6.5e-05	9.58e-09	3.28	77.94
[K].ILLVCAAGMSTSLLVTK.[M]	1xCarbamidomethyl [C5]; 1xPhospho [S/T]	1.48e-06	0.0001023	1	1	1	4	lcl	lcl [4-20]		0	2	928.984	1856.96	485869	236444	669113		High	High	Peak Found	High	9.29e-05	7.22e-08	4.19	89.62
[K].ILNGTDQVVEQMVEGLVK.[S]	1xOxidation [M12]; 1xPhospho [T5(100)]	1.76e-05	0.0001023	1	1	1	2	lcl	lcl [4-21]	lcl 1xPhospho [T8(100)]	0	2	1034.5	2068	NAN	NAN	298131		Not Found	Not Found	High	High	6.5e-05	1.33e-06	4.12	79.2
[K].ILNGTDQVVEQMVEGLVK.[S]	1xPhospho [T5(100)]	7.74e-12	0.0001023	1	1	1	7	lcl	lcl [4-21]	lcl 1xPhospho [T8(100)]	0	2	1026.51	2052.01	1.50969e+06	315323	3.44748e+06		High	High	High	High	9.29e-05	1.29e-14	6.87	100.53
[K].ILNVDVSSIK.[W]	1xPhospho [S]	0.315809	0.00713465	1	1	1	1	lcl	lcl [305-314]		0	2	584.303	1167.6	157979	66728.2	208950		High	Peak Found	Peak Found	High	0.00187	0.09831	1.57	56.96
[K].ILPEVNTEQARSK.[V]	1xPhospho [S12(100)]	8.63e-05	0.0001023	1	1	1	7	lcl	lcl [960-972]	lcl 1xPhospho [S971(100)]	1	2	782.889	1564.77	18076799	1.52898e+07	31474540		High	High	High	High	6.5e-05	1.14e-05	3.54	17.47
[K].ILQEVGASTIMELDTPLVVK.[E]	1xPhospho [S8(99)]	1.54e-07	0.0001023	1	1	2	3	lcl	lcl [297-316]	lcl 1xPhospho [S304(99)]	0	2	1118.58	2236.15	NAN	NAN	NAN	NoQuanValues	High	High	Not Found	High	9.29e-05	3.99e-09	3.63
[K].ILQEVGASTIMELDTPLVVK.[E]	1xOxidation [M11]; 1xPhospho [S/T]	9.6e-06	0.0001023	1	1	1	4	lcl	lcl [297-316]		0	3	751.387	2252.15	259001	95565.6	314433		High	High	Peak Found	High	0.0001084	1.68e-07	2.88	90.59
[K].ILSADEYK.[I]	1xPhospho [S3(100)]	0.000161477	0.0001023	1	1	1	3	lcl	lcl [120-127]	lcl 1xPhospho [S122(100)]	0	2	509.728	1018.45	875790	425239	1.20586e+06		High	High	High	High	0.0001084	1.29e-05	2.53	28.68
[K].ILSDIIK.[A]	1xPhospho [S3(100)]	0.000246097	0.0001023	1	1	1	5	lcl	lcl [195-201]	lcl 1xPhospho [S197(100)]	0	2	441.241	881.474	6.36475e+06	1.91845e+06	7.10613e+06		High	High	High	High	6.5e-05	4.83e-05	2.89	73.34
[K].ILSLAELK.[I]	1xPhospho [S3(100)]	0.000157288	0.0001023	1	1	1	10	lcl	lcl [214-221]	lcl 1xPhospho [S216(100)]	0	2	483.767	966.527	20854420	7972766	23251246		High	High	High	High	6.5e-05	2.6e-05	3.19	69.74
[K].ILSNGNIEK.[K]	1xPhospho [S3(100)]	0.000284699	0.0001023	1	1	1	3	lcl	lcl [111-119]	lcl 1xPhospho [S113(100)]	0	2	534.261	1067.51	1.61541e+06	817180	2.10226e+06		High	High	High	High	0.0001084	4.36e-05	2.8	23.11
[K].ILSSVAVNLLEEAFQEQILTIK.[T]	1xPhospho [S/T]	2.18e-09	0.0001023	1	1	1	3	lcl	lcl [113-134]		0	3	846.788	2538.35	484514	170088	1.14766e+06		High	High	High	High	9.29e-05	1.74e-11	7.56	107.55
[K].ILTGTVNELLNELK.[I]	1xPhospho [T3(100)]	6.11e-08	0.0001023	1	1	1	3	lcl	lcl [3-16]	lcl 1xPhospho [T5(100)]	0	2	818.932	1636.86	1.9452e+06	194914	1.84883e+06		High	High	High	High	6.5e-05	6.66e-10	5.8	105.45
[K].ILTPSMVGK.[M]	1xPhospho [S5(100)]	8.51e-05	0.0001023	1	1	1	3	lcl	lcl [133-141]	lcl 1xPhospho [S137(100)]	0	2	513.259	1025.51	861357	539516	1.31997e+06		High	High	High	High	9.29e-05	1.3e-05	2.87	35.88
[K].ILTQGLALMDAKNSK.[-]	1xPhospho [S14(100)]	0.0100871	0.000486341	1	1	1	2	lcl	lcl [120-134]	lcl 1xPhospho [S133(100)]	1	3	561.622	1682.85	NAN	NAN	366403		Not Found	Not Found	High	High	0.0002331	0.007034	2.62	48.42
[K].ILVACGAGIATSTVVTDR.[V]	1xCarbamidomethyl [C5]; 1xPhospho [T11(100)]	2.47e-11	0.0001023	1	1	4	53	lcl	lcl [6-23]	lcl 1xPhospho [T16(100)]	0	2	942.469	1883.93	4.64931e+07	2.03498e+07	4.08354e+07		High	High	High	High	6.5e-05	1.86e-14	7.16	58.98
[K].ILVACGAGIATSTVVTDRVER.[L]	1xCarbamidomethyl [C5]; 1xPhospho [S/T]	9.42e-10	0.0001023	1	1	5	22	lcl	lcl [6-26]		1	3	756.716	2268.14	2.54337e+07	2.38035e+07	3.33181e+07		High	High	High	High	6.5e-05	2.46e-12	7.54	54.89
[K].ILVFGGTR.[F]	1xPhospho [T7(100)]	0.0112073	0.000486341	1	1	1	3	lcl	lcl [3-10]	lcl 1xPhospho [T9(100)]	0	2	471.744	942.481	1.24918e+06	482773	1101775		High	High	High	High	0.0002795	0.002205	2.22	47.91
[K].ILVFGGTRFFGK.[K]	1xPhospho [T7(100)]	0.00134387	0.000204637	1	1	1	1	lcl	lcl [3-14]	lcl 1xPhospho [T9(100)]	1	2	711.368	1421.73	322636	266652	690075		Peak Found	Peak Found	High	High	6.5e-05	0.0005891	3.43	72.34
[K].IMDASDRIENK.[F]	1xPhospho [S5(100)]	3.25e-06	0.0001023	1	1	1	3	lcl	lcl [394-404]	lcl 1xPhospho [S398(100)]	1	2	686.303	1371.6	8681327	4.56282e+06	10898236		High	High	High	High	6.5e-05	1.37e-07	3.49	11.79
[K].IMDASDRIENK.[F]	1xOxidation [M2]; 1xPhospho [S5(100)]	0.122656	0.00212243	1	1	1	1	lcl	lcl [394-404]	lcl 1xPhospho [S398(100)]	1	2	694.301	1387.59	NAN	NAN	188732		Not Found	Not Found	High	High	0.0006195	0.051	1.75	7.56
[K].IMEDTDLTSK.[A]	1xOxidation [M2]; 1xPhospho [T5(100)]	1.79e-05	0.0001023	1	1	2	8	lcl	lcl [262-271]	lcl 1xPhospho [T266(100)]	0	2	624.758	1248.51	5.49041e+06	3.0357e+06	5.31437e+06		High	High	High	High	6.5e-05	1.35e-06	3.57	16.61
[K].IMEDTDLTSK.[A]	1xPhospho [T5(100)]	2.76e-05	0.0001023	1	1	3	6	lcl	lcl [262-271]	lcl 1xPhospho [T266(100)]	0	2	616.76	1232.51	1.64043e+06	525028	3.51305e+06		High	High	High	High	6.5e-05	2.84e-06	3.07	23.92
[truncated: 4,685 more rows]

## Sheet: S2B
Table S2B. The list of phosphopepides identified from ME in L. monocytogenes.
[truncated: 6,433 more rows]

## Sheet: S2C
Table S2C. The list of phosphopepides identified from ME' of 50 mM Tris in L. monocytogenes.
[truncated: 7,325 more rows]

[truncated: 5 more sheets: S2D, S2E, S2F, S2G, S2H]
