# Supplementary material for: A Methanolic Urea-Enhanced Protein Extraction Enabling the Largest Bacterial Phosphorylation Resource
Source: Mol Cell Proteomics. 2025 Jun 24;24(8):101019. doi: 10.1016/j.mcpro.2025.101019 (PMC12345307; doi:10.1016/j.mcpro.2025.101019)
Supplement: Table S3 [file mmc4.xlsx]

## Sheet: S3A
Table S3A. The list of protein groups identified from SDS in L. monocytogenes.
Description	Exp. q-value: Combined	Sum PEP Score	Coverage [%]	# Peptides	# PSMs	# Unique Peptides	# AAs	MW [kDa]	calc. pI	Score Sequest HT: Sequest HT	# Peptides (by Search Engine): Sequest HT	# Razor Peptides	Abundance: SDS_1_01	Abundance: SDS_1_02	Abundance: SDS_2_01	Abundance: SDS_2_02	Abundance: SDS_3_01	Abundance: SDS_3_02
[gene=abrB] [locus_tag=LMOATCC19117_0181] [db_xref=EnsemblGenomes-Gn:LMOATCC19117_0181,EnsemblGenomes-Tr:CBY69080,InterPro:IPR007159,UniProtKB/TrEMBL:J7NXU3] [protein=transition state regulatory protein] [protein_id=CBY69080.1] [location=complement(174300..174584)] [gbkey=CDS]	0	11.128	20	2	12	2	94	10.6	5.6	36.2	2	0	3.54655e+07	4.44682e+07	6.28448e+07	4.95453e+07	5.50395e+07	6.79926e+07
[gene=accA] [locus_tag=LMOATCC19117_1583] [db_xref=EnsemblGenomes-Gn:LMOATCC19117_1583,EnsemblGenomes-Tr:CBY70482,GOA:J7PEN9,InterPro:IPR001095,InterPro:IPR011763,InterPro:IPR029045,UniProtKB/TrEMBL:J7PEN9] [protein=acetyl-CoA carboxylase, carboxyl transferase, alpha subunit] [protein_id=CBY70482.1] [location=complement(1603457..1604413)] [gbkey=CDS]	0	96.498	34	9	73	9	318	35.3	5.49	319.58	9	0	8.2555e+07	8.06018e+07	9.54332e+07	96012523	1.03146e+08	9.76836e+07
[gene=accB] [locus_tag=LMOATCC19117_1363] [db_xref=EnsemblGenomes-Gn:LMOATCC19117_1363,EnsemblGenomes-Tr:CBY70262,GOA:J7PE13,InterPro:IPR000089,InterPro:IPR001249,InterPro:IPR011053,UniProtKB/TrEMBL:J7PE13] [protein=acetyl-CoA carboxylase, biotin carboxyl carrier protein] [protein_id=CBY70262.1] [location=1372735..1373214] [gbkey=CDS]	0	28.447	37	3	43	3	159	16.9	4.37	140.21	3	0	5.36972e+07	5.4022e+07	6.52817e+07	5.88925e+07	6.72311e+07	6.19746e+07
[gene=accC] [locus_tag=LMOATCC19117_1364] [db_xref=EnsemblGenomes-Gn:LMOATCC19117_1364,EnsemblGenomes-Tr:CBY70263,GOA:J7P749,InterPro:IPR004549,InterPro:IPR005479,InterPro:IPR005481,InterPro:IPR005482,InterPro:IPR011054,InterPro:IPR011761,InterPro:IPR011764,InterPro:IPR013815,InterPro:IPR013816,InterPro:IPR016185,UniProtKB/TrEMBL:J7P749] [protein=acetyl-CoA carboxylase, biotin carboxylase] [prote…	0	281.237	64	20	188	20	454	49.9	5.49	846.57	20	0	3.65146e+08	3.70819e+08	4.467e+08	4.40635e+08	4.57447e+08	4.57115e+08
[gene=accD] [locus_tag=LMOATCC19117_1584] [db_xref=EnsemblGenomes-Gn:LMOATCC19117_1584,EnsemblGenomes-Tr:CBY70483,GOA:J7P7S3,InterPro:IPR000022,InterPro:IPR000438,InterPro:IPR011762,InterPro:IPR029045,UniProtKB/TrEMBL:J7P7S3] [protein=acetyl-CoA carboxylase, carboxyl transferase, beta subunit] [protein_id=CBY70483.1] [location=complement(1604403..1605383)] [gbkey=CDS]	0	145.806	48	14	116	14	326	36	7.18	431.28	14	0	1.21528e+08	1.31565e+08	1.56044e+08	1.62134e+08	1.55959e+08	1.667e+08
[gene=ackA-2] [locus_tag=LMOATCC19117_1592] [db_xref=EnsemblGenomes-Gn:LMOATCC19117_1592,EnsemblGenomes-Tr:CBY70491,GOA:J7PQ75,InterPro:IPR000890,InterPro:IPR004372,InterPro:IPR023865,UniProtKB/TrEMBL:J7PQ75] [protein=acetate kinase] [protein_id=CBY70491.1] [location=complement(1615106..1616323)] [gbkey=CDS]	0	377.446	69	22	346	22	405	44.7	5.52	1414.01	22	0	8.16822e+08	8.17744e+08	1.03704e+09	1.05305e+09	9.91824e+08	1.05638e+09
[gene=acnA] [locus_tag=LMOATCC19117_1653] [db_xref=EnsemblGenomes-Gn:LMOATCC19117_1653,EnsemblGenomes-Tr:CBY70552,GOA:J7PEW2,InterPro:IPR000573,InterPro:IPR001030,InterPro:IPR006249,InterPro:IPR015928,InterPro:IPR015931,InterPro:IPR015932,InterPro:IPR015934,InterPro:IPR015937,InterPro:IPR018136,UniProtKB/TrEMBL:J7PEW2] [protein=aconitate hydratase] [protein_id=CBY70552.1] [location=complement(167…	0	610.527	65	42	436	42	949	104.2	5.05	2042.57	42	0	7.93021e+08	7.45865e+08	1.00465e+09	9.47045e+08	9.14681e+08	9.67529e+08
[gene=acpA] [locus_tag=LMOATCC19117_1823] [db_xref=EnsemblGenomes-Gn:LMOATCC19117_1823,EnsemblGenomes-Tr:CBY70722,GOA:J7PFE6,InterPro:IPR003231,InterPro:IPR006162,InterPro:IPR009081,UniProtKB/TrEMBL:J7PFE6] [protein=acyl carrier protein] [protein_id=CBY70722.1] [location=complement(1872749..1872982)] [gbkey=CDS]	0	11.73	29	3	37	3	77	8.4	4.03	73.22	3	0	5.07603e+08	4.77168e+08	4.54521e+08	4.93736e+08	4.87107e+08	554843397
[gene=acpD] [locus_tag=LMOATCC19117_0641] [db_xref=EnsemblGenomes-Gn:LMOATCC19117_0641,EnsemblGenomes-Tr:CBY69540,GOA:J7NZ34,InterPro:IPR003680,InterPro:IPR023048,InterPro:IPR029039,UniProtKB/TrEMBL:J7NZ34] [protein=acyl carrier protein phosphodiesterase] [protein_id=CBY69540.1] [location=complement(673312..673938)] [gbkey=CDS]	0	191.556	80	13	106	13	208	23	5.03	605.47	13	0	8.86002e+07	8.70672e+07	1.0223e+08	1.05794e+08	1.05601e+08	1.13221e+08
[gene=acpS] [locus_tag=LMOATCC19117_0904] [db_xref=EnsemblGenomes-Gn:LMOATCC19117_0904,EnsemblGenomes-Tr:CBY69803,GOA:J7P5S0,InterPro:IPR002582,InterPro:IPR004568,InterPro:IPR008278,UniProtKB/TrEMBL:J7P5S0] [protein=holo-(acyl-carrier-protein) synthase] [protein_id=CBY69803.1] [location=938305..938661] [gbkey=CDS]	0	34.077	42	3	20	3	118	13.2	8.4	104.07	3	0	5.31589e+06	4.88935e+06	6849070	6.86906e+06	9.28919e+06	7618468
[gene=acsA] [locus_tag=LMOATCC19117_2731] [db_xref=EnsemblGenomes-Gn:LMOATCC19117_2731,EnsemblGenomes-Tr:CBY71630,GOA:J7P4Y3,InterPro:IPR000873,InterPro:IPR020845,InterPro:IPR025110,UniProtKB/TrEMBL:J7P4Y3] [protein=acetyl-coenzyme A synthetase] [protein_id=CBY71630.1] [location=2804319..2805896] [gbkey=CDS]	0	160.536	44	17	122	17	525	59.2	5.64	491.65	17	0	4.5107e+07	4.96285e+07	6.05825e+07	6.84742e+07	6.1758e+07	6.28521e+07
[gene=actA] [locus_tag=LMOATCC19117_0212] [db_xref=EnsemblGenomes-Gn:LMOATCC19117_0212,EnsemblGenomes-Tr:CBY69111,InterPro:IPR007752,UniProtKB/TrEMBL:J7PM61] [protein=actin-assembly inducing protein] [protein_id=CBY69111.1] [location=212804..214705] [gbkey=CDS]	0	39.997	17	9	28	9	633	69.4	5.01	73.05	9	0	3.27055e+06	4.07012e+06	5.10719e+06	5.48069e+06	4.54461e+06	5.42853e+06
[gene=addA] [locus_tag=LMOATCC19117_2329] [db_xref=EnsemblGenomes-Gn:LMOATCC19117_2329,EnsemblGenomes-Tr:CBY71228,GOA:J7PA03,InterPro:IPR000212,InterPro:IPR011335,InterPro:IPR011604,InterPro:IPR014016,InterPro:IPR014017,InterPro:IPR014152,InterPro:IPR027417,UniProtKB/TrEMBL:J7PA03] [protein=ATP-dependent nuclease, subunit A] [protein_id=CBY71228.1] [location=complement(2395947..2399570)] [gbkey=C…	0	229.729	35	34	140	34	1207	139.8	5.17	444.61	34	0	3.48069e+07	3.52442e+07	5.74486e+07	5.43065e+07	5.63669e+07	4.89107e+07
[gene=addB] [locus_tag=LMOATCC19117_2330] [db_xref=EnsemblGenomes-Gn:LMOATCC19117_2330,EnsemblGenomes-Tr:CBY71229,GOA:J7PR55,InterPro:IPR014017,InterPro:IPR014140,InterPro:IPR027417,UniProtKB/TrEMBL:J7PR55] [protein=ATP-dependent nuclease, subunit B] [protein_id=CBY71229.1] [location=complement(2399656..2403129)] [gbkey=CDS]	0	226.11	39	36	158	36	1157	132.2	5.86	521.25	36	0	8.21934e+07	8.3499e+07	1.00667e+08	1.02761e+08	9.83216e+07	9.16465e+07
[gene=adeC] [locus_tag=LMOATCC19117_1757] [db_xref=EnsemblGenomes-Gn:LMOATCC19117_1757,EnsemblGenomes-Tr:CBY70656,GOA:J7PQP1,InterPro:IPR006679,InterPro:IPR006680,InterPro:IPR011059,InterPro:IPR026912,UniProtKB/TrEMBL:J7PQP1] [protein=adenine deaminase] [protein_id=CBY70656.1] [location=complement(1803204..1804943)] [gbkey=CDS]	0	205.176	54	18	112	18	579	62	5.03	556.2	18	0	5.88406e+07	5.96396e+07	7.39164e+07	7.69741e+07	7.14923e+07	7.64397e+07
[gene=adhE] [locus_tag=LMOATCC19117_1646] [db_xref=EnsemblGenomes-Gn:LMOATCC19117_1646,EnsemblGenomes-Tr:CBY70545,GOA:J7P1V9,InterPro:IPR001670,InterPro:IPR012079,InterPro:IPR015590,InterPro:IPR016161,InterPro:IPR016162,InterPro:IPR016163,InterPro:IPR018211,UniProtKB/TrEMBL:J7P1V9] [protein=bifunctional aldehyde-alcohol dehydrogenase] [protein_id=CBY70545.1] [location=1667957..1670557] [gbkey=CDS]	0	908.249	73	51	690	51	866	94.6	7.03	3469.41	51	0	2.42897e+09	2.45754e+09	2.9598e+09	2.92245e+09	3.04257e+09	3.01286e+09
[gene=adk] [locus_tag=LMOATCC19117_2621] [db_xref=EnsemblGenomes-Gn:LMOATCC19117_2621,EnsemblGenomes-Tr:CBY71520,GOA:J7P4I7,InterPro:IPR000850,InterPro:IPR006259,InterPro:IPR007862,InterPro:IPR027417,UniProtKB/TrEMBL:J7P4I7] [protein=adenylate kinase] [protein_id=CBY71520.1] [location=complement(2703794..2704441)] [gbkey=CDS]	0	105.175	70	12	103	12	215	24.2	5.22	331.05	12	0	2.9952e+08	3.026e+08	3.94732e+08	4.10214e+08	3.79814e+08	3.94432e+08
[gene=agrC] [locus_tag=LMOATCC19117_0058] [db_xref=EnsemblGenomes-Gn:LMOATCC19117_0058,EnsemblGenomes-Tr:CBY68957,GOA:J7PAA1,InterPro:IPR003594,InterPro:IPR003661,UniProtKB/TrEMBL:J7PAA1] [protein=accessory gene regulator protein C] [protein_id=CBY68957.1] [location=58814..60109] [gbkey=CDS]	0	19.8	8	3	16	3	431	48.6	6.43	59.89	3	0	3.62343e+06	3.97485e+06	4.52298e+06	4503880	4.69713e+06	4.88355e+06
[gene=alaS] [locus_tag=LMOATCC19117_1513] [db_xref=EnsemblGenomes-Gn:LMOATCC19117_1513,EnsemblGenomes-Tr:CBY70412,GOA:J7PEG2,InterPro:IPR002318,InterPro:IPR003156,InterPro:IPR009000,InterPro:IPR012947,InterPro:IPR018162,InterPro:IPR018163,InterPro:IPR018164,InterPro:IPR018165,InterPro:IPR023033,UniProtKB/TrEMBL:J7PEG2] [protein=alanyl-tRNA synthetase] [protein_id=CBY70412.1] [location=complement(…	0	615.88	68	45	432	45	879	98	5.16	1949.36	45	0	6.68697e+08	6.76505e+08	8.13846e+08	8.15317e+08	7.84883e+08	8.56571e+08
[gene=ald] [locus_tag=LMOATCC19117_1590] [db_xref=EnsemblGenomes-Gn:LMOATCC19117_1590,EnsemblGenomes-Tr:CBY70489,GOA:J7PPE2,InterPro:IPR007698,InterPro:IPR007886,InterPro:IPR008141,InterPro:IPR008143,UniProtKB/TrEMBL:J7PPE2] [protein=alanine dehydrogenase] [protein_id=CBY70489.1] [location=complement(1613239..1614351)] [gbkey=CDS]	0	479.184	86	21	333	21	370	39.6	5.67	1822.58	21	0	6.84797e+08	6.84542e+08	8.75031e+08	8.94449e+08	9.20851e+08	9.12947e+08
[gene=alr] [locus_tag=LMOATCC19117_0905] [db_xref=EnsemblGenomes-Gn:LMOATCC19117_0905,EnsemblGenomes-Tr:CBY69804,GOA:J7PMU5,InterPro:IPR000821,InterPro:IPR001608,InterPro:IPR009006,InterPro:IPR011079,InterPro:IPR020622,InterPro:IPR029066,UniProtKB/TrEMBL:J7PMU5] [protein=alanine racemase] [protein_id=CBY69804.1] [location=938680..939786] [gbkey=CDS]	0	185.439	78	17	110	17	368	41	5.91	529.94	17	0	4.26736e+07	4.49822e+07	5.32087e+07	5.52145e+07	5.73712e+07	5.61821e+07
[gene=alsS] [locus_tag=LMOATCC19117_2018] [db_xref=EnsemblGenomes-Gn:LMOATCC19117_2018,EnsemblGenomes-Tr:CBY70917,GOA:J7PFZ7,InterPro:IPR000399,InterPro:IPR011766,InterPro:IPR012000,InterPro:IPR012001,InterPro:IPR012782,InterPro:IPR029035,InterPro:IPR029061,UniProtKB/TrEMBL:J7PFZ7] [protein=acetolactate synthase] [protein_id=CBY70917.1] [location=complement(2072325..2074022)] [gbkey=CDS]	0	723.255	86	36	900	36	565	61.6	5.69	3992.33	36	0	4.29145e+09	4.32321e+09	5.61063e+09	5.53289e+09	5.30851e+09	5.54266e+09
[gene=ami] [locus_tag=LMOATCC19117_2567] [db_xref=EnsemblGenomes-Gn:LMOATCC19117_2567,EnsemblGenomes-Tr:CBY71466,GOA:J7PSD2,InterPro:IPR002502,InterPro:IPR025987,UniProtKB/TrEMBL:J7PSD2] [protein=N-acetylmuramoyl-L-alanine amidase, family 2/autolysin (GW motif)] [protein_id=CBY71466.1] [location=2649433..2651745] [gbkey=CDS]	0	168.827	55	22	133	19	770	86.9	9.52	534.41	22	2	1.11142e+08	1.07797e+08	1.27845e+08	1.22636e+08	1.25814e+08	1.34773e+08
[gene=ampS-1] [locus_tag=LMOATCC19117_1613] [db_xref=EnsemblGenomes-Gn:LMOATCC19117_1613,EnsemblGenomes-Tr:CBY70512,GOA:J7PES2,InterPro:IPR000787,UniProtKB/TrEMBL:J7PES2] [protein=aminopeptidase, putative] [protein_id=CBY70512.1] [location=1637212..1638324] [gbkey=CDS]	0	265.875	78	19	216	19	370	41	4.82	874.16	19	0	3.31352e+08	3.28483e+08	3.78313e+08	4.02166e+08	4.00317e+08	4.02509e+08
[gene=ampS-2] [locus_tag=LMOATCC19117_1727] [db_xref=EnsemblGenomes-Gn:LMOATCC19117_1727,EnsemblGenomes-Tr:CBY70626,GOA:J7PQL6,InterPro:IPR000787,UniProtKB/TrEMBL:J7PQL6] [protein=aminopeptidase] [protein_id=CBY70626.1] [location=1765420..1766652] [gbkey=CDS]	0	264.723	64	20	204	20	410	44.9	4.77	856.5	20	0	3.43988e+08	3.60216e+08	4.35818e+08	4.45856e+08	4.32609e+08	4.32257e+08
[gene=ansA] [locus_tag=LMOATCC19117_1958] [db_xref=EnsemblGenomes-Gn:LMOATCC19117_1958,EnsemblGenomes-Tr:CBY70857,GOA:J7PFT2,InterPro:IPR006034,InterPro:IPR020827,InterPro:IPR027473,InterPro:IPR027474,UniProtKB/TrEMBL:J7PFT2] [protein=L-asparaginase] [protein_id=CBY70857.1] [location=complement(2008092..2009054)] [gbkey=CDS]	0	70.101	34	7	51	7	320	34.9	4.88	198	7	0	4.00963e+07	3.70874e+07	53057808	50087017	5.61135e+07	4.91574e+07
[gene=apt] [locus_tag=LMOATCC19117_1533] [db_xref=EnsemblGenomes-Gn:LMOATCC19117_1533,EnsemblGenomes-Tr:CBY70432,GOA:J7PEI4,InterPro:IPR000836,InterPro:IPR005764,InterPro:IPR029057,UniProtKB/TrEMBL:J7PEI4] [protein=adenine phosphoribosyltransferase] [protein_id=CBY70432.1] [location=complement(1550576..1551097)] [gbkey=CDS]	0	117.358	60	7	82	7	173	19.2	5.15	346.99	7	0	5.59458e+07	5.92899e+07	7.70545e+07	7.52946e+07	7.09686e+07	7.44166e+07
[gene=arcA] [locus_tag=LMOATCC19117_0051] [db_xref=EnsemblGenomes-Gn:LMOATCC19117_0051,EnsemblGenomes-Tr:CBY68950,GOA:J7NXG1,InterPro:IPR003198,InterPro:IPR003876,UniProtKB/TrEMBL:J7NXG1] [protein=arginine deiminase] [protein_id=CBY68950.1] [location=54265..55491] [gbkey=CDS]	0	95.313	49	14	74	14	408	46.8	5.15	235.35	14	0	2.90654e+07	3.07884e+07	3.24481e+07	3.26322e+07	3.45814e+07	3.46778e+07
[gene=argE] [locus_tag=LMOATCC19117_0567] [db_xref=EnsemblGenomes-Gn:LMOATCC19117_0567,EnsemblGenomes-Tr:CBY69466,GOA:J7PMY2,InterPro:IPR002933,InterPro:IPR010158,InterPro:IPR011650,UniProtKB/TrEMBL:J7PMY2] [protein=N-carbamoyl-L-amino acid amidohydrolase, putative] [protein_id=CBY69466.1] [location=596675..597946] [gbkey=CDS]	0	80.87	30	9	46	9	423	45.9	5.06	163.79	9	0	9.13083e+06	7.7004e+06	1.1326e+07	1.14225e+07	7.68773e+06	1.20867e+07
[gene=argF] [locus_tag=LMOATCC19117_1598] [db_xref=EnsemblGenomes-Gn:LMOATCC19117_1598,EnsemblGenomes-Tr:CBY70497,GOA:J7PEQ5,InterPro:IPR002292,InterPro:IPR006130,InterPro:IPR006131,InterPro:IPR006132,InterPro:IPR024904,UniProtKB/TrEMBL:J7PEQ5] [protein=ornithine carbamoyltransferase] [protein_id=CBY70497.1] [location=complement(1620653..1621603)] [gbkey=CDS]	0.045	1.201	3	1	2	1	316	35	5.52	3.71	1	0	1.08548e+06	1.90996e+06	2.22991e+06	1.58534e+06	1.61155e+06	2.10135e+06
[gene=argF-1] [locus_tag=LMOATCC19117_0044] [db_xref=EnsemblGenomes-Gn:LMOATCC19117_0044,EnsemblGenomes-Tr:CBY68943,GOA:J7P377,InterPro:IPR002292,InterPro:IPR006130,InterPro:IPR006131,InterPro:IPR006132,InterPro:IPR024903,UniProtKB/TrEMBL:J7P377] [protein=putrescine carbamoyltransferase] [protein_id=CBY68943.1] [location=46893..47918] [gbkey=CDS]	0.001	4.521	3	1	2	1	341	38.4	5.59	2.18	1	0	400014	297697	331025	358070	223318	NAN
[gene=argG] [locus_tag=LMOATCC19117_2111] [db_xref=EnsemblGenomes-Gn:LMOATCC19117_2111,EnsemblGenomes-Tr:CBY71010,GOA:J7P358,InterPro:IPR001518,InterPro:IPR014729,InterPro:IPR018223,InterPro:IPR023434,InterPro:IPR024074,UniProtKB/TrEMBL:J7P358] [protein=argininosuccinate synthase] [protein_id=CBY71010.1] [location=2170298..2171512] [gbkey=CDS]	0	18.641	11	3	8	3	404	44.5	4.98	23.88	3	0	1.4035e+06	1.23768e+06	1.69473e+06	1.48116e+06	1.72508e+06	1.62287e+06
[gene=argH] [locus_tag=LMOATCC19117_2112] [db_xref=EnsemblGenomes-Gn:LMOATCC19117_2112,EnsemblGenomes-Tr:CBY71011,GOA:J7PRE7,InterPro:IPR000362,InterPro:IPR008948,InterPro:IPR009049,InterPro:IPR020557,InterPro:IPR022761,InterPro:IPR024083,InterPro:IPR029419,UniProtKB/TrEMBL:J7PRE7] [protein=argininosuccinate lyase] [protein_id=CBY71011.1] [location=2171516..2172886] [gbkey=CDS]	0	5.584	3	1	1	1	456	50.7	5.21	2.88	1	0	403502	342823	NAN	NAN	522320	NAN
[gene=argR] [locus_tag=LMOATCC19117_1374] [db_xref=EnsemblGenomes-Gn:LMOATCC19117_1374,EnsemblGenomes-Tr:CBY70273,GOA:J7P761,InterPro:IPR001669,InterPro:IPR011991,InterPro:IPR020899,InterPro:IPR020900,InterPro:IPR024946,UniProtKB/TrEMBL:J7P761] [protein=arginine repressor] [protein_id=CBY70273.1] [location=1382250..1382699] [gbkey=CDS]	0	100.811	59	6	60	6	149	16.8	5.57	289.82	6	0	8.09128e+07	7.61166e+07	9.2727e+07	8.99963e+07	102812486	1.10212e+08
[gene=argS] [locus_tag=LMOATCC19117_2570] [db_xref=EnsemblGenomes-Gn:LMOATCC19117_2570,EnsemblGenomes-Tr:CBY71469,GOA:J7PRN8,InterPro:IPR001278,InterPro:IPR001412,InterPro:IPR005148,InterPro:IPR008909,InterPro:IPR009080,InterPro:IPR014729,UniProtKB/TrEMBL:J7PRN8] [protein=arginyl-tRNA synthetase] [protein_id=CBY71469.1] [location=complement(2654663..2656333)] [gbkey=CDS]	0	413.234	65	31	321	31	556	62.8	5.2	1306.5	31	0	8.46331e+08	8.32264e+08	9.1651e+08	9.40838e+08	9.85904e+08	9.86551e+08
[gene=aroA] [locus_tag=LMOATCC19117_1941] [db_xref=EnsemblGenomes-Gn:LMOATCC19117_1941,EnsemblGenomes-Tr:CBY70840,GOA:J7P2P3,InterPro:IPR001986,InterPro:IPR006264,InterPro:IPR013792,InterPro:IPR023193,UniProtKB/TrEMBL:J7P2P3] [protein=3-phosphoshikimate 1-carboxyvinyltransferase] [protein_id=CBY70840.1] [location=complement(1991486..1992778)] [gbkey=CDS]	0	215.865	68	20	126	20	430	46.2	5.73	570.57	20	0	7.00297e+07	6.86141e+07	8.18257e+07	8.43871e+07	7.8797e+07	87986133
[gene=aroB] [locus_tag=LMOATCC19117_1945] [db_xref=EnsemblGenomes-Gn:LMOATCC19117_1945,EnsemblGenomes-Tr:CBY70844,GOA:J7PQ81,InterPro:IPR016037,UniProtKB/TrEMBL:J7PQ81] [protein=3-dehydroquinate synthase] [protein_id=CBY70844.1] [location=complement(1995363..1996460)] [gbkey=CDS]	0	155.555	60	15	89	15	365	41.2	5.39	429.07	15	0	1.56554e+08	1.69098e+08	1.76422e+08	1.67753e+08	1.86927e+08	1.84498e+08
[gene=aroC] [locus_tag=LMOATCC19117_1946] [db_xref=EnsemblGenomes-Gn:LMOATCC19117_1946,EnsemblGenomes-Tr:CBY70845,GOA:J7P2P6,InterPro:IPR000453,InterPro:IPR020541,UniProtKB/TrEMBL:J7P2P6] [protein=chorismate synthase] [protein_id=CBY70845.1] [location=complement(1996463..1997629)] [gbkey=CDS]	0	245.43	64	16	141	16	388	42.2	7.08	716.08	16	0	1.34377e+08	1.18829e+08	1.87599e+08	1.81603e+08	1.6973e+08	1.82816e+08
[gene=aroD] [locus_tag=LMOATCC19117_0521] [db_xref=EnsemblGenomes-Gn:LMOATCC19117_0521,EnsemblGenomes-Tr:CBY69420,GOA:J7NYR2,InterPro:IPR001381,InterPro:IPR013785,InterPro:IPR018508,UniProtKB/TrEMBL:J7NYR2] [protein=3-dehydroquinate dehydratase, type I] [protein_id=CBY69420.1] [location=549946..550704] [gbkey=CDS]	0	95.738	50	9	63	9	252	27.5	4.89	232.45	9	0	1.87078e+08	1.90541e+08	2.74765e+08	2.24312e+08	2.15786e+08	2.52451e+08
[gene=aroE-1] [locus_tag=LMOATCC19117_0520] [db_xref=EnsemblGenomes-Gn:LMOATCC19117_0520,EnsemblGenomes-Tr:CBY69419,GOA:J7PLZ4,InterPro:IPR006151,InterPro:IPR011342,InterPro:IPR013708,InterPro:IPR016040,InterPro:IPR022893,UniProtKB/TrEMBL:J7PLZ4] [protein=shikimate 5-dehydrogenase] [protein_id=CBY69419.1] [location=549005..549880] [gbkey=CDS]	0	109.188	65	10	66	10	291	32.1	5.83	339.54	10	0	3.70874e+07	3.42169e+07	4.93054e+07	5.17205e+07	4.7721e+07	5.25511e+07
[gene=aroE-2] [locus_tag=LMOATCC19117_1499] [db_xref=EnsemblGenomes-Gn:LMOATCC19117_1499,EnsemblGenomes-Tr:CBY70398,GOA:J7P7I6,InterPro:IPR006151,InterPro:IPR011342,InterPro:IPR013708,InterPro:IPR016040,InterPro:IPR022893,UniProtKB/TrEMBL:J7P7I6] [protein=shikimate 5-dehydrogenase] [protein_id=CBY70398.1] [location=complement(1513540..1514361)] [gbkey=CDS]	0	33.695	19	5	23	5	273	30	5.07	76.14	5	0	4.27051e+06	5.55606e+06	6.3656e+06	6.19018e+06	6.43275e+06	4.56074e+06
[gene=aroH] [locus_tag=LMOATCC19117_1944] [db_xref=EnsemblGenomes-Gn:LMOATCC19117_1944,EnsemblGenomes-Tr:CBY70843,GOA:J7P8Y4,InterPro:IPR008243,InterPro:IPR013813,UniProtKB/TrEMBL:J7P8Y4] [protein=chorismate mutase] [protein_id=CBY70843.1] [location=complement(1994992..1995366)] [gbkey=CDS]	0	10.898	24	3	8	3	124	13.9	4.74	22.24	3	0	1.87795e+06	861568	NAN	NAN	2.60619e+06	1.00208e+06
[gene=aroK] [locus_tag=LMOATCC19117_1764] [db_xref=EnsemblGenomes-Gn:LMOATCC19117_1764,EnsemblGenomes-Tr:CBY70663,GOA:J7P8E3,InterPro:IPR000623,InterPro:IPR023000,InterPro:IPR027417,UniProtKB/TrEMBL:J7P8E3] [protein=shikimate kinase] [protein_id=CBY70663.1] [location=1810725..1811198] [gbkey=CDS]	0	30.116	34	4	28	4	157	17.6	5.02	112.11	4	0	8.1481e+06	7.35993e+06	9.0324e+06	9.03443e+06	8.83675e+06	9.02135e+06
[gene=arsA-2] [locus_tag=LMOATCC19117_2262] [db_xref=EnsemblGenomes-Gn:LMOATCC19117_2262,EnsemblGenomes-Tr:CBY71161,GOA:J7PRT0,InterPro:IPR003593,InterPro:IPR016300,InterPro:IPR025723,InterPro:IPR027417,InterPro:IPR027541,UniProtKB/TrEMBL:J7PRT0] [protein=arsenical pump-driving ATPase] [protein_id=CBY71161.1] [location=2328628..2330370] [gbkey=CDS]	0	100.819	39	16	67	16	580	63.6	4.82	229.4	16	0	1.33726e+07	1.26627e+07	1.55007e+07	1.56952e+07	1.64115e+07	1.59509e+07
[gene=arsB-1] [locus_tag=LMOATCC19117_1308] [db_xref=EnsemblGenomes-Gn:LMOATCC19117_1308,EnsemblGenomes-Tr:CBY70207,GOA:J7PDX3,InterPro:IPR000802,UniProtKB/TrEMBL:J7PDX3] [protein=arsenical pump membrane protein] [protein_id=CBY70207.1] [location=1321225..1322520] [gbkey=CDS]	0	6.33	4	1	5	1	431	46.8	9.64	11.05	1	0	953679	791919	1.21894e+06	1.15563e+06	1.9249e+06	2.09678e+06
[gene=arsD] [locus_tag=LMOATCC19117_2260] [db_xref=EnsemblGenomes-Gn:LMOATCC19117_2260,EnsemblGenomes-Tr:CBY71159,GOA:J7PR11,InterPro:IPR010712,UniProtKB/TrEMBL:J7PR11] [protein=arsenical resistance operon trans-acting repressor] [protein_id=CBY71159.1] [location=2327723..2328094] [gbkey=CDS]	0.064	0.991	7	1	4	1	123	13.2	4.32	7.39	1	0	2.50846e+06	2.68416e+06	3.23047e+06	2.85967e+06	4.6364e+06	5.04483e+06
[gene=arsR-1] [locus_tag=LMOATCC19117_2259] [db_xref=EnsemblGenomes-Gn:LMOATCC19117_2259,EnsemblGenomes-Tr:CBY71158,GOA:J7P9U9,InterPro:IPR001845,InterPro:IPR011991,InterPro:IPR018334,UniProtKB/TrEMBL:J7P9U9] [protein=transcriptional regulator, ArsR family] [protein_id=CBY71158.1] [location=2327428..2327721] [gbkey=CDS]	0	10.431	21	2	7	2	97	11.2	5.41	23.2	2	0	4.78839e+06	4.44685e+06	6.32397e+06	6260828	6295295	6.18249e+06
[gene=arsR-3] [locus_tag=LMOATCC19117_2269] [db_xref=EnsemblGenomes-Gn:LMOATCC19117_2269,EnsemblGenomes-Tr:CBY71168,GOA:J7P9V6,InterPro:IPR001845,InterPro:IPR011991,InterPro:IPR018334,UniProtKB/TrEMBL:J7P9V6] [protein=transcriptional regulator, ArsR family] [protein_id=CBY71168.1] [location=2336627..2336983] [gbkey=CDS]	0.001	4.829	7	1	6	1	118	13.7	7.42	13.64	1	0	1.675e+06	1.69533e+06	1.16121e+06	837540	1.82103e+06	2.14981e+06
[gene=asd] [locus_tag=LMOATCC19117_1446] [db_xref=EnsemblGenomes-Gn:LMOATCC19117_1446,EnsemblGenomes-Tr:CBY70345,GOA:J7P1A5,InterPro:IPR000319,InterPro:IPR000534,InterPro:IPR005986,InterPro:IPR012080,InterPro:IPR012280,InterPro:IPR016040,UniProtKB/TrEMBL:J7P1A5] [protein=aspartate-semialdehyde dehydrogenase] [protein_id=CBY70345.1] [location=complement(1461445..1462488)] [gbkey=CDS]	0	307.341	79	19	209	19	347	37.7	5.6	1045.23	19	0	4.2963e+08	4.4709e+08	5.46814e+08	5.05448e+08	5.1643e+08	5.22377e+08
[gene=asnB] [locus_tag=LMOATCC19117_1678] [db_xref=EnsemblGenomes-Gn:LMOATCC19117_1678,EnsemblGenomes-Tr:CBY70577,GOA:J7PEY7,InterPro:IPR000583,InterPro:IPR001962,InterPro:IPR006426,InterPro:IPR014729,InterPro:IPR017932,InterPro:IPR029055,UniProtKB/TrEMBL:J7PEY7] [protein=asparagine synthase (glutamine-hydrolyzing)] [protein_id=CBY70577.1] [location=complement(1706456..1708321)] [gbkey=CDS]	0	344.666	64	32	260	32	621	71.7	5.87	1126.94	32	0	4.18121e+08	3.94392e+08	4.85609e+08	4.79151e+08	4.82608e+08	4.95522e+08
[gene=asnS] [locus_tag=LMOATCC19117_1914] [db_xref=EnsemblGenomes-Gn:LMOATCC19117_1914,EnsemblGenomes-Tr:CBY70813,GOA:J7P8V5,InterPro:IPR002312,InterPro:IPR004364,InterPro:IPR004365,InterPro:IPR004522,InterPro:IPR006195,InterPro:IPR012340,InterPro:IPR018150,UniProtKB/TrEMBL:J7P8V5] [protein=asparaginyl-tRNA synthetase] [protein_id=CBY70813.1] [location=complement(1962354..1963646)] [gbkey=CDS]	0	338.453	70	24	278	24	430	48.9	5.12	1282.31	24	0	6.41471e+08	6.46087e+08	7.84754e+08	7.78787e+08	7.82469e+08	7.92982e+08
[gene=aspB-1] [locus_tag=LMOATCC19117_1915] [db_xref=EnsemblGenomes-Gn:LMOATCC19117_1915,EnsemblGenomes-Tr:CBY70814,GOA:J7PQ55,InterPro:IPR004838,InterPro:IPR004839,InterPro:IPR015421,InterPro:IPR015422,InterPro:IPR015424,UniProtKB/TrEMBL:J7PQ55] [protein=aspartate aminotransferase, putative] [protein_id=CBY70814.1] [location=complement(1963660..1964841)] [gbkey=CDS]	0	278.494	86	23	194	23	393	43.3	5.66	852.8	23	0	2.25963e+08	2.23068e+08	2.90915e+08	2.84229e+08	2.89588e+08	2.94535e+08
[gene=aspB-2] [locus_tag=LMOATCC19117_2315] [db_xref=EnsemblGenomes-Gn:LMOATCC19117_2315,EnsemblGenomes-Tr:CBY71214,GOA:J7PR48,InterPro:IPR004838,InterPro:IPR004839,InterPro:IPR015421,InterPro:IPR015422,InterPro:IPR015424,UniProtKB/TrEMBL:J7PR48] [protein=aspartate aminotransferase] [protein_id=CBY71214.1] [location=2385188..2386339] [gbkey=CDS]	0	75.655	43	10	52	10	383	42.7	4.91	198.37	10	0	9.74646e+06	1.10311e+07	1.30766e+07	1.27608e+07	1.28074e+07	1.34046e+07
[gene=aspS] [locus_tag=LMOATCC19117_1528] [db_xref=EnsemblGenomes-Gn:LMOATCC19117_1528,EnsemblGenomes-Tr:CBY70427,GOA:J7PEH9,InterPro:IPR002312,InterPro:IPR004115,InterPro:IPR004364,InterPro:IPR004365,InterPro:IPR004524,InterPro:IPR006195,InterPro:IPR012340,InterPro:IPR018150,InterPro:IPR029351,UniProtKB/TrEMBL:J7PEH9] [protein=aspartyl-tRNA synthetase] [protein_id=CBY70427.1] [location=complemen…	0	417.338	68	34	323	34	591	66.3	5.1	1377.72	34	0	5.25335e+08	5.02747e+08	6.26083e+08	6.22189e+08	6.33808e+08	6.09709e+08
[gene=atpA] [locus_tag=LMOATCC19117_2541] [db_xref=EnsemblGenomes-Gn:LMOATCC19117_2541,EnsemblGenomes-Tr:CBY71440,GOA:J7P4A0,InterPro:IPR000194,InterPro:IPR000793,InterPro:IPR004100,InterPro:IPR005294,InterPro:IPR020003,InterPro:IPR023366,InterPro:IPR027417,UniProtKB/TrEMBL:J7P4A0] [protein=ATP synthase F1, alpha subunit] [protein_id=CBY71440.1] [location=complement(2623772..2625286)] [gbkey=CDS]	0	273.789	54	22	260	22	504	55	5.43	1056.94	22	0	1.0655e+09	1.05435e+09	1.31661e+09	1.25969e+09	1.30047e+09	1.2914e+09
[gene=atpB] [locus_tag=LMOATCC19117_2545] [db_xref=EnsemblGenomes-Gn:LMOATCC19117_2545,EnsemblGenomes-Tr:CBY71444,GOA:J7PRL8,InterPro:IPR000568,InterPro:IPR023011,UniProtKB/TrEMBL:J7PRL8] [protein=ATP synthase F0, A subunit] [protein_id=CBY71444.1] [location=complement(2626739..2627455)] [gbkey=CDS]	0	35.705	15	3	32	3	238	27.1	7.55	105.63	3	0	1.79822e+07	1.57977e+07	2.43607e+07	2.58875e+07	2.36133e+07	23298112
[gene=atpC] [locus_tag=LMOATCC19117_2538] [db_xref=EnsemblGenomes-Gn:LMOATCC19117_2538,EnsemblGenomes-Tr:CBY71437,GOA:J7PHE6,InterPro:IPR001469,InterPro:IPR020546,InterPro:IPR020547,UniProtKB/TrEMBL:J7PHE6] [protein=ATP synthase F1, epsilon subunit] [protein_id=CBY71437.1] [location=complement(2620954..2621358)] [gbkey=CDS]	0	41.3	58	5	28	5	134	14.7	4.97	120.12	5	0	7.61883e+07	7.21501e+07	8.3126e+07	83254254	83647745	9.31632e+07
[gene=atpD] [locus_tag=LMOATCC19117_2539] [db_xref=EnsemblGenomes-Gn:LMOATCC19117_2539,EnsemblGenomes-Tr:CBY71438,GOA:J7PAK4,InterPro:IPR000194,InterPro:IPR000793,InterPro:IPR003593,InterPro:IPR004100,InterPro:IPR005722,InterPro:IPR020003,InterPro:IPR024034,InterPro:IPR027417,UniProtKB/TrEMBL:J7PAK4] [protein=ATP synthase F1, beta subunit] [protein_id=CBY71438.1] [location=complement(2621380..262…	0	600.07	88	28	459	28	473	51.6	4.84	2364.4	28	0	9.04993e+08	9.26742e+08	1.13162e+09	1.16271e+09	1.12703e+09	1.14477e+09
[gene=atpF] [locus_tag=LMOATCC19117_2543] [db_xref=EnsemblGenomes-Gn:LMOATCC19117_2543,EnsemblGenomes-Tr:CBY71442,GOA:J7PHF1,InterPro:IPR002146,InterPro:IPR005864,InterPro:IPR028987,UniProtKB/TrEMBL:J7PHF1] [protein=ATP synthase F0, B subunit] [protein_id=CBY71442.1] [location=complement(2625849..2626361)] [gbkey=CDS]	0	105.293	52	10	121	10	170	19.3	4.97	411.18	10	0	2.98564e+08	3.09533e+08	3.72692e+08	3.54586e+08	3.56179e+08	3.76678e+08
[gene=atpG] [locus_tag=LMOATCC19117_2540] [db_xref=EnsemblGenomes-Gn:LMOATCC19117_2540,EnsemblGenomes-Tr:CBY71439,GOA:J7PRL3,InterPro:IPR000131,InterPro:IPR023632,InterPro:IPR023633,UniProtKB/TrEMBL:J7PRL3] [protein=ATP synthase F1, gamma subunit] [protein_id=CBY71439.1] [location=complement(2622862..2623734)] [gbkey=CDS]	0	147.332	58	13	117	13	290	32.2	5.52	502.59	13	0	2.53461e+08	2.62819e+08	3.21997e+08	3.13691e+08	3.3677e+08	3.37235e+08
[gene=atpH] [locus_tag=LMOATCC19117_2542] [db_xref=EnsemblGenomes-Gn:LMOATCC19117_2542,EnsemblGenomes-Tr:CBY71441,GOA:J7PSB1,InterPro:IPR000711,InterPro:IPR026015,UniProtKB/TrEMBL:J7PSB1] [protein=ATP synthase F1, delta subunit] [protein_id=CBY71441.1] [location=complement(2625313..2625852)] [gbkey=CDS]	0	97.23	64	11	78	11	179	20.2	5.77	343.41	11	0	1.35432e+08	1.47944e+08	1.71184e+08	1.75086e+08	1.73337e+08	1.8362e+08
[gene=bfmBAA] [locus_tag=LMOATCC19117_1379] [db_xref=EnsemblGenomes-Gn:LMOATCC19117_1379,EnsemblGenomes-Tr:CBY70278,GOA:J7P765,InterPro:IPR001017,InterPro:IPR029061,UniProtKB/TrEMBL:J7P765] [protein=branched-chain alpha-keto acid dehydrogenase complex subunit E1 alpha] [protein_id=CBY70278.1] [location=1388080..1389075] [gbkey=CDS]	0	204.595	72	14	149	14	331	36.3	4.92	775.69	14	0	315322126	3.21212e+08	4.26882e+08	4.30793e+08	4.68051e+08	4.67206e+08
[gene=bfmBAB] [locus_tag=LMOATCC19117_1380] [db_xref=EnsemblGenomes-Gn:LMOATCC19117_1380,EnsemblGenomes-Tr:CBY70279,GOA:J7PNY3,InterPro:IPR005475,InterPro:IPR005476,InterPro:IPR009014,InterPro:IPR029061,UniProtKB/TrEMBL:J7PNY3] [protein=branched-chain alpha-keto acid dehydrogenase E1 subunit] [protein_id=CBY70279.1] [location=1389092..1390075] [gbkey=CDS]	0	239.309	67	17	186	17	327	35.7	4.93	807.07	17	0	4.1897e+08	4.04391e+08	5.13691e+08	5.07992e+08	5.28695e+08	5.15284e+08
[gene=bfmBB] [locus_tag=LMOATCC19117_1381] [db_xref=EnsemblGenomes-Gn:LMOATCC19117_1381,EnsemblGenomes-Tr:CBY70280,GOA:J7P148,InterPro:IPR000089,InterPro:IPR001078,InterPro:IPR004167,InterPro:IPR011053,InterPro:IPR023213,UniProtKB/TrEMBL:J7P148] [protein=branched-chain alpha-keto acid dehydrogenase complex subunit E2] [protein_id=CBY70280.1] [location=1390106..1391356] [gbkey=CDS]	0	209.662	63	16	135	16	416	44.9	5.33	621.26	16	0	2.00763e+08	2.08667e+08	2.64851e+08	2.6562e+08	2.60493e+08	2.72e+08
[gene=bglA] [locus_tag=LMOATCC19117_2785] [db_xref=EnsemblGenomes-Gn:LMOATCC19117_2785,EnsemblGenomes-Tr:CBY71684,GOA:J7PS88,InterPro:IPR001360,InterPro:IPR013781,InterPro:IPR017853,InterPro:IPR018120,UniProtKB/TrEMBL:J7PS88] [protein=6-phospho-beta-glucosidase] [protein_id=CBY71684.1] [location=complement(2864420..2865868)] [gbkey=CDS]	0	32.334	11	4	13	4	482	55.1	5.6	31.22	4	0	804908	448224	459697	292368	518812	992763
[gene=bglH] [locus_tag=LMOATCC19117_0939] [db_xref=EnsemblGenomes-Gn:LMOATCC19117_0939,EnsemblGenomes-Tr:CBY69838,GOA:J7P5V6,InterPro:IPR001360,InterPro:IPR013781,InterPro:IPR017853,InterPro:IPR018120,UniProtKB/TrEMBL:J7P5V6] [protein=beta-glucosidase] [protein_id=CBY69838.1] [location=966847..968298] [gbkey=CDS]	0	61.248	28	10	49	10	483	55.7	5.1	156.49	10	0	2.28799e+07	2.39044e+07	2.84018e+07	2.4309e+07	3.56957e+07	4.61182e+07
[gene=bglX-1] [locus_tag=LMOATCC19117_1744] [db_xref=EnsemblGenomes-Gn:LMOATCC19117_1744,EnsemblGenomes-Tr:CBY70643,GOA:J7P8C6,InterPro:IPR001764,InterPro:IPR002772,InterPro:IPR017853,InterPro:IPR019800,InterPro:IPR026891,InterPro:IPR026892,UniProtKB/TrEMBL:J7P8C6] [protein=beta-glucosidase] [protein_id=CBY70643.1] [location=complement(1785065..1787236)] [gbkey=CDS]	0	58.193	17	8	30	8	723	79.5	4.89	100.65	8	0	4.53467e+06	4.55255e+06	4.82184e+06	5.54133e+06	5.8922e+06	6.29976e+06
[gene=bglX-2] [locus_tag=LMOATCC19117_2795] [db_xref=EnsemblGenomes-Gn:LMOATCC19117_2795,EnsemblGenomes-Tr:CBY71694,GOA:J7PS96,InterPro:IPR001764,InterPro:IPR002772,InterPro:IPR017853,InterPro:IPR026891,InterPro:IPR026892,UniProtKB/TrEMBL:J7PS96] [protein=beta-glucosidase] [protein_id=CBY71694.1] [location=complement(2876576..2878846)] [gbkey=CDS]	0	19.828	11	6	14	6	756	83.2	5.25	25.56	6	0	1.6631e+06	1.32906e+06	1755297	1.35349e+06	2.19047e+06	1.49147e+06
[gene=bilEA] [locus_tag=LMOATCC19117_1430] [db_xref=EnsemblGenomes-Gn:LMOATCC19117_1430,EnsemblGenomes-Tr:CBY70329,GOA:J7PP21,InterPro:IPR003439,InterPro:IPR003593,InterPro:IPR005892,InterPro:IPR017871,InterPro:IPR027417,UniProtKB/TrEMBL:J7PP21] [protein=bile exclusion locus A] [protein_id=CBY70329.1] [location=1443816..1444802] [gbkey=CDS]	0	147.907	61	14	83	14	328	36.7	5.29	348.61	14	0	1.88294e+07	1.94053e+07	2.65844e+07	2.07473e+07	2.59399e+07	2.27999e+07
[gene=bilEB] [locus_tag=LMOATCC19117_1431] [db_xref=EnsemblGenomes-Gn:LMOATCC19117_1431,EnsemblGenomes-Tr:CBY70330,GOA:J7P193,InterPro:IPR000515,InterPro:IPR007210,UniProtKB/TrEMBL:J7P193] [protein=bile exclusion locus B] [protein_id=CBY70330.1] [location=1444799..1446313] [gbkey=CDS]	0	82.406	25	10	65	10	504	55.7	7.99	255.9	10	0	1.54615e+07	1.39642e+07	2.1461e+07	2.29072e+07	2.09697e+07	1.72038e+07
[gene=birA] [locus_tag=LMOATCC19117_1922] [db_xref=EnsemblGenomes-Gn:LMOATCC19117_1922,EnsemblGenomes-Tr:CBY70821,GOA:J7PQZ4,InterPro:IPR003142,InterPro:IPR004143,InterPro:IPR004408,InterPro:IPR011991,InterPro:IPR013196,UniProtKB/TrEMBL:J7PQZ4] [protein=bifunctional biotin operon repressor/biotin-[acetyl-CoA-carboxylase] synthetase] [protein_id=CBY70821.1] [location=complement(1971245..1972222)] …	0	48.008	38	8	42	8	325	36.1	5.94	135.02	8	0	6.73942e+06	8.547e+06	7.54134e+06	9.95587e+06	1.20348e+07	1.11441e+07
[gene=bsaA] [locus_tag=LMOATCC19117_1005] [db_xref=EnsemblGenomes-Gn:LMOATCC19117_1005,EnsemblGenomes-Tr:CBY69904,GOA:J7PN24,InterPro:IPR000889,InterPro:IPR012336,InterPro:IPR029759,InterPro:IPR029760,UniProtKB/TrEMBL:J7PN24] [protein=glutathione peroxidase] [protein_id=CBY69904.1] [location=1030559..1031038] [gbkey=CDS]	0	112.928	73	12	94	12	159	17.9	5.68	311.55	12	0	1.85542e+08	163902040	2.32437e+08	2.24937e+08	2.23393e+08	2.41237e+08
[gene=bsh] [locus_tag=LMOATCC19117_2087] [db_xref=EnsemblGenomes-Gn:LMOATCC19117_2087,EnsemblGenomes-Tr:CBY70986,GOA:J7PRC5,InterPro:IPR003199,InterPro:IPR029055,InterPro:IPR029132,UniProtKB/TrEMBL:J7PRC5] [protein=bile salt hydrolase] [protein_id=CBY70986.1] [location=complement(2147432..2148409)] [gbkey=CDS]	0	252.269	65	13	159	13	325	36.8	4.97	860	13	0	2.90769e+08	2.89586e+08	3.71004e+08	3.79203e+08	3.86556e+08	3.93156e+08
[gene=btlA] [locus_tag=LMOATCC19117_1426] [db_xref=EnsemblGenomes-Gn:LMOATCC19117_1426,EnsemblGenomes-Tr:CBY70325,InterPro:IPR016196,InterPro:IPR020846,InterPro:IPR024671,UniProtKB/TrEMBL:J7P189] [protein=bile tolerance locus A] [protein_id=CBY70325.1] [location=complement(1439055..1440299)] [gbkey=CDS]	0	11.116	6	2	5	2	414	46.4	9.33	13.21	2	0	1.02544e+06	467247	729413	1.1443e+06	899772	1.12734e+06
[gene=btlB] [locus_tag=LMOATCC19117_0777] [db_xref=EnsemblGenomes-Gn:LMOATCC19117_0777,EnsemblGenomes-Tr:CBY69676,UniProtKB/TrEMBL:J7PNF4] [protein=bile tolerance locus B] [protein_id=CBY69676.1] [location=798783..799394] [gbkey=CDS]	0.098	0.732	5	1	1	1	203	23.3	5.07	1.69	1	0	NAN	513419	1013660	801310	1.42915e+06	NAN
[gene=buk] [locus_tag=LMOATCC19117_1377] [db_xref=EnsemblGenomes-Gn:LMOATCC19117_1377,EnsemblGenomes-Tr:CBY70276,GOA:J7PPQ5,InterPro:IPR000890,InterPro:IPR011245,InterPro:IPR023865,UniProtKB/TrEMBL:J7PPQ5] [protein=butyrate kinase] [protein_id=CBY70276.1] [location=1385546..1386613] [gbkey=CDS]	0	85.236	44	11	45	11	355	38.9	5.73	200.65	11	0	1.02724e+07	1.02128e+07	1.38234e+07	1.25482e+07	1.28628e+07	1.50421e+07
[gene=cah] [locus_tag=LMOATCC19117_0828] [db_xref=EnsemblGenomes-Gn:LMOATCC19117_0828,EnsemblGenomes-Tr:CBY69727,GOA:J7PCH6,InterPro:IPR001148,InterPro:IPR023561,UniProtKB/TrEMBL:J7PCH6] [protein=carbonic anhydrase] [protein_id=CBY69727.1] [location=851877..852578] [gbkey=CDS]	0	131.015	62	12	95	12	233	27.2	4.92	380.15	12	0	7.14739e+07	6.73076e+07	8.4248e+07	8.57504e+07	8.17654e+07	8.79408e+07
[gene=carA] [locus_tag=LMOATCC19117_1853] [db_xref=EnsemblGenomes-Gn:LMOATCC19117_1853,EnsemblGenomes-Tr:CBY70752,GOA:J7PFH3,InterPro:IPR002474,InterPro:IPR006274,InterPro:IPR017926,InterPro:IPR029062,UniProtKB/TrEMBL:J7PFH3] [protein=carbamoyl-phosphate synthase, small subunit] [protein_id=CBY70752.1] [location=complement(1904528..1905619)] [gbkey=CDS]	0	33.553	19	6	27	6	363	40.1	5.48	78.25	6	0	5.74115e+06	6.40517e+06	8.06408e+06	9035520	9.27375e+06	9.49239e+06
[gene=carB] [locus_tag=LMOATCC19117_1852] [db_xref=EnsemblGenomes-Gn:LMOATCC19117_1852,EnsemblGenomes-Tr:CBY70751,GOA:J7PQU7,InterPro:IPR005479,InterPro:IPR005480,InterPro:IPR005481,InterPro:IPR005483,InterPro:IPR006275,InterPro:IPR011607,InterPro:IPR011761,InterPro:IPR013815,InterPro:IPR013816,InterPro:IPR016185,UniProtKB/TrEMBL:J7PQU7] [protein=carbamoyl-phosphate synthase, large subunit] [prot…	0	138.974	27	19	83	19	1070	117.8	4.87	322.82	19	0	2.28166e+07	1.98443e+07	2.5904e+07	2.8936e+07	2.44406e+07	2.49496e+07
[gene=cbiF] [locus_tag=LMOATCC19117_1197] [db_xref=EnsemblGenomes-Gn:LMOATCC19117_1197,EnsemblGenomes-Tr:CBY70096,GOA:J7PPB2,InterPro:IPR000878,InterPro:IPR003043,InterPro:IPR006362,InterPro:IPR014776,InterPro:IPR014777,UniProtKB/TrEMBL:J7PPB2] [protein=precorrin-4 C11-methyltransferase] [protein_id=CBY70096.1] [location=1210624..1211373] [gbkey=CDS]	0	8.279	11	3	13	3	249	27.4	5.38	15.4	3	0	4835248	4.80993e+06	5.41007e+06	5.07249e+06	5.87567e+06	5.92702e+06
[gene=cbiK] [locus_tag=LMOATCC19117_1201] [db_xref=EnsemblGenomes-Gn:LMOATCC19117_1201,EnsemblGenomes-Tr:CBY70100,GOA:J7P0M9,InterPro:IPR010388,UniProtKB/TrEMBL:J7P0M9] [protein=cobalt chelatase] [protein_id=CBY70100.1] [location=1215340..1216125] [gbkey=CDS]	0	10.946	20	3	4	3	261	29.6	6.18	14.02	3	0	2.6757e+06	2.19013e+06	680936	4.46544e+06	4.73375e+06	828153
[gene=cbiL] [locus_tag=LMOATCC19117_1202] [db_xref=EnsemblGenomes-Gn:LMOATCC19117_1202,EnsemblGenomes-Tr:CBY70101,GOA:J7PPB7,InterPro:IPR000878,InterPro:IPR006364,InterPro:IPR012382,InterPro:IPR014777,UniProtKB/TrEMBL:J7PPB7] [protein=precorrin-2 C20-methyltransferase] [protein_id=CBY70101.1] [location=1216118..1216828] [gbkey=CDS]	0.002	3.686	7	2	2	2	236	26.2	5.36	1.76	2	0	NAN	NAN	273826	329015	1.02591e+06	358331
[gene=cbiO-2] [locus_tag=LMOATCC19117_2610] [db_xref=EnsemblGenomes-Gn:LMOATCC19117_2610,EnsemblGenomes-Tr:CBY71509,GOA:J7PRR7,InterPro:IPR003439,InterPro:IPR003593,InterPro:IPR015856,InterPro:IPR017871,InterPro:IPR027417,UniProtKB/TrEMBL:J7PRR7] [protein=cobalt ABC transporter, ATP-binding protein] [protein_id=CBY71509.1] [location=complement(2695872..2696738)] [gbkey=CDS]	0	179.77	70	14	95	14	288	31.9	5.6	447.23	14	0	5.91633e+07	5.82214e+07	7.05633e+07	7.27607e+07	7.51921e+07	7.66843e+07
[gene=cbiO-3] [locus_tag=LMOATCC19117_2611] [db_xref=EnsemblGenomes-Gn:LMOATCC19117_2611,EnsemblGenomes-Tr:CBY71510,GOA:J7P4H6,InterPro:IPR003439,InterPro:IPR003593,InterPro:IPR015856,InterPro:IPR017871,InterPro:IPR027417,UniProtKB/TrEMBL:J7P4H6] [protein=cobalt ABC transporter, ATP-binding protein] [protein_id=CBY71510.1] [location=complement(2696714..2697553)] [gbkey=CDS]	0	148.012	62	9	76	9	279	30.9	4.78	437.07	9	0	2.16384e+07	2.51497e+07	3.35108e+07	3.29583e+07	3.13287e+07	3.36952e+07
[gene=cbiT] [locus_tag=LMOATCC19117_1196] [db_xref=EnsemblGenomes-Gn:LMOATCC19117_1196,EnsemblGenomes-Tr:CBY70095,GOA:J7P0M2,InterPro:IPR014008,InterPro:IPR029063,UniProtKB/TrEMBL:J7P0M2] [protein=precorrin-8W decarboxylase] [protein_id=CBY70095.1] [location=1210049..1210618] [gbkey=CDS]	0	15.802	17	2	9	2	189	20.5	5.21	33.72	2	0	NAN	1.90606e+06	641206	1.58741e+06	624868	1.96763e+06
[gene=cca] [locus_tag=LMOATCC19117_1923] [db_xref=EnsemblGenomes-Gn:LMOATCC19117_1923,EnsemblGenomes-Tr:CBY70822,GOA:J7PFN9,InterPro:IPR002646,InterPro:IPR023068,UniProtKB/TrEMBL:J7PFN9] [protein=tRNA nucleotidyltransferase (CCA-adding enzyme)] [protein_id=CBY70822.1] [location=complement(1972212..1973393)] [gbkey=CDS]	0	70.981	48	15	46	15	393	45.1	5.68	124.72	15	0	1.37761e+07	1.32258e+07	1.55872e+07	13786360	1.52249e+07	1.43723e+07
[gene=ccpA] [locus_tag=LMOATCC19117_1609] [db_xref=EnsemblGenomes-Gn:LMOATCC19117_1609,EnsemblGenomes-Tr:CBY70508,GOA:J7P7V1,InterPro:IPR000843,InterPro:IPR006377,InterPro:IPR010982,InterPro:IPR028082,UniProtKB/TrEMBL:J7P7V1] [protein=catabolite control protein A] [protein_id=CBY70508.1] [location=complement(1633408..1634415)] [gbkey=CDS]	0	298.275	82	23	225	23	335	37	5.4	913.02	23	0	6.10423e+08	6.16111e+08	7.82791e+08	7.65036e+08	7.56268e+08	7.90755e+08
[gene=cdd] [locus_tag=LMOATCC19117_1472] [db_xref=EnsemblGenomes-Gn:LMOATCC19117_1472,EnsemblGenomes-Tr:CBY70371,GOA:J7PPX7,InterPro:IPR002125,InterPro:IPR006262,InterPro:IPR016192,InterPro:IPR016193,UniProtKB/TrEMBL:J7PPX7] [protein=cytidine deaminase] [protein_id=CBY70371.1] [location=complement(1488802..1489197)] [gbkey=CDS]	0	134.762	79	8	77	8	131	14.1	5.05	427.59	8	0	9.32317e+07	9.92875e+07	1.17669e+08	1.18087e+08	1.26493e+08	1.20172e+08
[gene=cdsA] [locus_tag=LMOATCC19117_1323] [db_xref=EnsemblGenomes-Gn:LMOATCC19117_1323,EnsemblGenomes-Tr:CBY70222,GOA:J7PDY3,InterPro:IPR000374,UniProtKB/TrEMBL:J7PDY3] [protein=phosphatidate cytidylyltransferase] [protein_id=CBY70222.1] [location=1333880..1334668] [gbkey=CDS]	0	8.025	8	2	8	2	262	29.1	7.53	22.59	2	0	1.13114e+06	1.06387e+06	1.63993e+06	1314367	1.24994e+06	1.28687e+06
[gene=cesR] [locus_tag=LMOATCC19117_2429] [db_xref=EnsemblGenomes-Gn:LMOATCC19117_2429,EnsemblGenomes-Tr:CBY71328,GOA:J7PA97,InterPro:IPR001789,InterPro:IPR001867,InterPro:IPR011006,InterPro:IPR011991,InterPro:IPR016032,UniProtKB/TrEMBL:J7PA97] [protein=DNA-binding two-component response regulator] [protein_id=CBY71328.1] [location=complement(2506668..2507363)] [gbkey=CDS]	0	71.993	54	10	65	10	231	26.1	5.14	184.38	10	0	3.25706e+07	3.10133e+07	3.83779e+07	3.69791e+07	3.73573e+07	3.90392e+07
[gene=cggR] [locus_tag=LMOATCC19117_2469] [db_xref=EnsemblGenomes-Gn:LMOATCC19117_2469,EnsemblGenomes-Tr:CBY71368,GOA:J7PAD6,InterPro:IPR007324,InterPro:IPR011991,UniProtKB/TrEMBL:J7PAD6] [protein=transcriptional regulator] [protein_id=CBY71368.1] [location=complement(2547727..2548773)] [gbkey=CDS]	0	154.695	73	18	114	18	348	38.4	8.29	493.1	18	0	4.6697e+07	4.86962e+07	58509146	5.7809e+07	5.97119e+07	5.91163e+07
[gene=cheA] [locus_tag=LMOATCC19117_0728] [db_xref=EnsemblGenomes-Gn:LMOATCC19117_0728,EnsemblGenomes-Tr:CBY69627,GOA:J7PC89,InterPro:IPR002545,InterPro:IPR003594,InterPro:IPR004105,InterPro:IPR004358,InterPro:IPR005467,InterPro:IPR008207,InterPro:IPR009082,InterPro:IPR010808,InterPro:IPR015162,UniProtKB/TrEMBL:J7PC89] [protein=chemotaxis protein] [protein_id=CBY69627.1] [location=753189..755045]…	0	40.163	14	5	21	5	618	68.6	4.89	83.25	5	0	1.14362e+06	1.19496e+06	2.17631e+06	1.69068e+06	2.36426e+06	2.88567e+06
[gene=cheV] [locus_tag=LMOATCC19117_0725] [db_xref=EnsemblGenomes-Gn:LMOATCC19117_0725,EnsemblGenomes-Tr:CBY69624,GOA:J7PMH1,InterPro:IPR001789,InterPro:IPR002545,InterPro:IPR011006,InterPro:IPR024181,UniProtKB/TrEMBL:J7PMH1] [protein=chemotaxis protein] [protein_id=CBY69624.1] [location=750526..751434] [gbkey=CDS]	0	35.345	24	5	28	5	302	34.2	4.74	116.24	5	0	4.8513e+06	4.14579e+06	6.3201e+06	5.78315e+06	5.85884e+06	5.33767e+06
[gene=cheY] [locus_tag=LMOATCC19117_0727] [db_xref=EnsemblGenomes-Gn:LMOATCC19117_0727,EnsemblGenomes-Tr:CBY69626,GOA:J7PNC7,InterPro:IPR001789,InterPro:IPR011006,UniProtKB/TrEMBL:J7PNC7] [protein=chemotaxis response regulator] [protein_id=CBY69626.1] [location=752810..753169] [gbkey=CDS]	0	34.484	56	4	27	4	119	13.1	4.91	103.87	4	0	9.16249e+06	1.00446e+07	1.28985e+07	1.27677e+07	1.25143e+07	1.47631e+07
[gene=cinA] [locus_tag=LMOATCC19117_1406] [db_xref=EnsemblGenomes-Gn:LMOATCC19117_1406,EnsemblGenomes-Tr:CBY70305,GOA:J7P170,InterPro:IPR001453,InterPro:IPR008135,InterPro:IPR008136,InterPro:IPR020817,UniProtKB/TrEMBL:J7P170] [protein=competence/damage-inducible protein] [protein_id=CBY70305.1] [location=1415926..1417170] [gbkey=CDS]	0	71.744	27	11	67	11	414	45.7	5.01	217.04	11	0	4.77875e+07	5.07012e+07	5.66617e+07	5.77616e+07	5.76409e+07	5.92323e+07
[gene=citC] [locus_tag=LMOATCC19117_1577] [db_xref=EnsemblGenomes-Gn:LMOATCC19117_1577,EnsemblGenomes-Tr:CBY70476,GOA:J7PQ61,InterPro:IPR001804,InterPro:IPR004439,InterPro:IPR019818,InterPro:IPR024084,UniProtKB/TrEMBL:J7PQ61] [protein=isocitrate dehydrogenase, NADP-dependent] [protein_id=CBY70476.1] [location=complement(1596619..1597881)] [gbkey=CDS]	0	255.505	62	23	223	23	420	46.1	5.27	857.19	23	0	6.56834e+08	6.35337e+08	8.25249e+08	8.05216e+08	7.29416e+08	7.41135e+08
[gene=citZ] [locus_tag=LMOATCC19117_1578] [db_xref=EnsemblGenomes-Gn:LMOATCC19117_1578,EnsemblGenomes-Tr:CBY70477,GOA:J7PEN3,InterPro:IPR002020,InterPro:IPR011278,InterPro:IPR016141,InterPro:IPR016142,InterPro:IPR016143,InterPro:IPR019810,InterPro:IPR024176,UniProtKB/TrEMBL:J7PEN3] [protein=citrate synthase] [protein_id=CBY70477.1] [location=complement(1597901..1599022)] [gbkey=CDS]	0	204.343	61	18	157	18	373	42.5	5.83	574.88	18	0	1.26313e+08	1.27311e+08	1.43446e+08	1.52417e+08	1.40276e+08	1.6696e+08
[gene=clpB] [locus_tag=LMOATCC19117_2231] [db_xref=EnsemblGenomes-Gn:LMOATCC19117_2231,EnsemblGenomes-Tr:CBY71130,GOA:J7P3J9,InterPro:IPR001270,InterPro:IPR003593,InterPro:IPR003959,InterPro:IPR004176,InterPro:IPR017730,InterPro:IPR018368,InterPro:IPR019489,InterPro:IPR023150,InterPro:IPR027417,InterPro:IPR028299,UniProtKB/TrEMBL:J7P3J9] [protein=ATP-dependent Clp protease, ATP-binding subunit] […	0	812.01	71	52	557	49	866	97.5	5.1	2689.08	52	4	9.82604e+08	9.8689e+08	1.29285e+09	1.2941e+09	1.30228e+09	1.33701e+09
[gene=clpC] [locus_tag=LMOATCC19117_0240] [db_xref=EnsemblGenomes-Gn:LMOATCC19117_0240,EnsemblGenomes-Tr:CBY69139,GOA:J7PLC8,InterPro:IPR001270,InterPro:IPR001943,InterPro:IPR003593,InterPro:IPR003959,InterPro:IPR004176,InterPro:IPR018368,InterPro:IPR019489,InterPro:IPR023150,InterPro:IPR027417,InterPro:IPR028299,UniProtKB/TrEMBL:J7PLC8] [protein=ATP-dependent Clp protease ATP-binding subunit] [p…	0	538.121	64	42	378	39	820	91.1	7.49	1575.53	42	0	4.18313e+08	3.99116e+08	5.16101e+08	4.89421e+08	5.11976e+08	5.03844e+08
[gene=clpE] [locus_tag=LMOATCC19117_1019] [db_xref=EnsemblGenomes-Gn:LMOATCC19117_1019,EnsemblGenomes-Tr:CBY69918,GOA:J7P638,InterPro:IPR001270,InterPro:IPR001943,InterPro:IPR003593,InterPro:IPR003959,InterPro:IPR018368,InterPro:IPR019489,InterPro:IPR027417,InterPro:IPR028299,UniProtKB/TrEMBL:J7P638] [protein=ATP-dependent Clp protease, ATP-binding subunit] [protein_id=CBY69918.1] [location=compl…	0	53.304	20	9	24	8	722	80	5.19	77.19	9	0	3.10677e+06	3.01215e+06	5.59837e+06	4.77728e+06	4.18172e+06	4.67375e+06
[gene=clpP-1] [locus_tag=LMOATCC19117_1138] [db_xref=EnsemblGenomes-Gn:LMOATCC19117_1138,EnsemblGenomes-Tr:CBY70037,GOA:J7PDD0,InterPro:IPR001907,InterPro:IPR018215,InterPro:IPR023562,InterPro:IPR029045,UniProtKB/TrEMBL:J7PDD0] [protein=ATP-dependent Clp protease, proteolytic subunit] [protein_id=CBY70037.1] [location=complement(1162669..1163241)] [gbkey=CDS]	0	153.806	73	10	126	10	190	21.3	5.16	669.39	10	0	2.99421e+08	2.9384e+08	3.61211e+08	3.55447e+08	3.43806e+08	3.58669e+08
[gene=clpP-2] [locus_tag=LMOATCC19117_2477] [db_xref=EnsemblGenomes-Gn:LMOATCC19117_2477,EnsemblGenomes-Tr:CBY71376,GOA:J7PS62,InterPro:IPR001907,InterPro:IPR018215,InterPro:IPR023562,InterPro:IPR029045,UniProtKB/TrEMBL:J7PS62] [protein=ATP-dependent Clp protease, proteolytic subunit] [protein_id=CBY71376.1] [location=2557269..2557865] [gbkey=CDS]	0	275.956	76	11	271	11	198	21.6	5.11	1340.93	11	0	9.64311e+08	9.20535e+08	1.1449e+09	1.18284e+09	1.1045e+09	1.16609e+09
[gene=clpQ] [locus_tag=LMOATCC19117_1287] [db_xref=EnsemblGenomes-Gn:LMOATCC19117_1287,EnsemblGenomes-Tr:CBY70186,GOA:J7PPJ5,InterPro:IPR001353,InterPro:IPR022281,InterPro:IPR023333,InterPro:IPR029055,UniProtKB/TrEMBL:J7PPJ5] [protein=ATP-dependent Clp protease, peptidase subunit] [protein_id=CBY70186.1] [location=1297116..1297655] [gbkey=CDS]	0	86.021	69	7	73	7	179	19.4	5.76	335.09	7	0	6.12992e+07	63511332	7.45331e+07	7.0042e+07	7.17238e+07	7.94376e+07
[gene=clpX] [locus_tag=LMOATCC19117_1277] [db_xref=EnsemblGenomes-Gn:LMOATCC19117_1277,EnsemblGenomes-Tr:CBY70176,GOA:J7PPJ0,InterPro:IPR003593,InterPro:IPR003959,InterPro:IPR004487,InterPro:IPR010603,InterPro:IPR019489,InterPro:IPR027417,UniProtKB/TrEMBL:J7PPJ0] [protein=ATP-dependent Clp protease, ATP-binding subunit] [protein_id=CBY70176.1] [location=1286351..1287610] [gbkey=CDS]	0	200.551	59	21	190	21	419	46.4	4.82	732.6	21	0	1.5943e+08	1.55811e+08	1.96466e+08	1.84573e+08	2.18967e+08	2.16784e+08
[gene=clpY] [locus_tag=LMOATCC19117_1288] [db_xref=EnsemblGenomes-Gn:LMOATCC19117_1288,EnsemblGenomes-Tr:CBY70187,GOA:J7PDV8,InterPro:IPR003593,InterPro:IPR003959,InterPro:IPR004491,InterPro:IPR019489,InterPro:IPR027417,UniProtKB/TrEMBL:J7PDV8] [protein=ATP-dependent Clp protease, ATP-binding subunit] [protein_id=CBY70187.1] [location=1297669..1299078] [gbkey=CDS]	0	284.473	59	23	211	23	469	53.2	5.62	823.97	23	0	3.32237e+08	3.35881e+08	4.26112e+08	4.21087e+08	4.05694e+08	4.18335e+08
[gene=cls-1] [locus_tag=LMOATCC19117_0008] [db_xref=EnsemblGenomes-Gn:LMOATCC19117_0008,EnsemblGenomes-Tr:CBY68907,GOA:J7PA48,InterPro:IPR001736,InterPro:IPR022924,InterPro:IPR025202,InterPro:IPR027379,UniProtKB/TrEMBL:J7PA48] [protein=cardiolipin synthetase] [protein_id=CBY68907.1] [location=10727..12241] [gbkey=CDS]	0	58.87	23	10	47	10	504	56.9	7.17	155.63	10	0	2.12829e+07	2.26145e+07	2.74178e+07	2.50531e+07	2.19734e+07	2.78836e+07
[gene=cls-2] [locus_tag=LMOATCC19117_2513] [db_xref=EnsemblGenomes-Gn:LMOATCC19117_2513,EnsemblGenomes-Tr:CBY71412,GOA:J7PHC1,InterPro:IPR001736,InterPro:IPR022924,InterPro:IPR025202,InterPro:IPR027379,UniProtKB/TrEMBL:J7PHC1] [protein=cardiolipin synthetase] [protein_id=CBY71412.1] [location=complement(2594153..2595601)] [gbkey=CDS]	0	124.519	47	17	80	17	482	55.3	9.31	292.05	17	0	4.13973e+07	4.22633e+07	5.37343e+07	4.6435e+07	4.98512e+07	4.76736e+07
[gene=cmk] [locus_tag=LMOATCC19117_1957] [db_xref=EnsemblGenomes-Gn:LMOATCC19117_1957,EnsemblGenomes-Tr:CBY70856,GOA:J7PR25,InterPro:IPR003136,InterPro:IPR011994,InterPro:IPR027417,UniProtKB/TrEMBL:J7PR25] [protein=cytidylate kinase] [protein_id=CBY70856.1] [location=complement(2007402..2008076)] [gbkey=CDS]	0	175.255	77	16	124	16	224	24.8	5.96	532.33	16	0	2.30214e+08	2.38401e+08	2.95833e+08	3.04478e+08	3.03011e+08	321882613
[gene=coaA] [locus_tag=LMOATCC19117_0945] [db_xref=EnsemblGenomes-Gn:LMOATCC19117_0945,EnsemblGenomes-Tr:CBY69844,GOA:J7PMX7,InterPro:IPR004566,InterPro:IPR006083,InterPro:IPR027417,UniProtKB/TrEMBL:J7PMX7] [protein=pantothenate kinase] [protein_id=CBY69844.1] [location=975791..976711] [gbkey=CDS]	0	45.677	27	7	24	7	306	36.1	5.5	82.51	7	0	4.33081e+06	2.79325e+06	8.83594e+06	6.07789e+06	6.69395e+06	5.81844e+06
[gene=coaBC] [locus_tag=LMOATCC19117_1842] [db_xref=EnsemblGenomes-Gn:LMOATCC19117_1842,EnsemblGenomes-Tr:CBY70741,GOA:J7PQU1,InterPro:IPR003382,InterPro:IPR005252,InterPro:IPR007085,UniProtKB/TrEMBL:J7PQU1] [protein=bifunctional phosphopantothenoylcysteine decarboxylase/phosphopantothenate-cysteine ligase] [protein_id=CBY70741.1] [location=complement(1892637..1893836)] [gbkey=CDS]	0	233.392	73	23	174	23	399	43.5	6.48	692.01	23	0	2.30766e+08	2.36725e+08	3.07417e+08	3.03099e+08	2.96163e+08	3.00904e+08
[gene=coaD] [locus_tag=LMOATCC19117_2072] [db_xref=EnsemblGenomes-Gn:LMOATCC19117_2072,EnsemblGenomes-Tr:CBY70971,GOA:J7PRB3,InterPro:IPR001980,InterPro:IPR004821,InterPro:IPR014729,UniProtKB/TrEMBL:J7PRB3] [protein=pantetheine-phosphate adenylyltransferase] [protein_id=CBY70971.1] [location=complement(2136740..2137222)] [gbkey=CDS]	0	51.773	65	6	30	6	160	17.8	5.15	123.63	6	0	5.73371e+06	6.28087e+06	1.09013e+07	1.13367e+07	8.60237e+06	6.92372e+06
[gene=coaE] [locus_tag=LMOATCC19117_1574] [db_xref=EnsemblGenomes-Gn:LMOATCC19117_1574,EnsemblGenomes-Tr:CBY70473,GOA:J7P7R3,InterPro:IPR001977,InterPro:IPR027417,UniProtKB/TrEMBL:J7P7R3] [protein=dephospho-CoA kinase] [protein_id=CBY70473.1] [location=complement(1592363..1592965)] [gbkey=CDS]	0	47.077	43	8	41	8	200	22.8	6.14	129.21	8	0	7.78725e+06	8.14702e+06	9.57003e+06	1.03823e+07	8.81116e+06	8.19179e+06
[gene=cobB] [locus_tag=LMOATCC19117_1191] [db_xref=EnsemblGenomes-Gn:LMOATCC19117_1191,EnsemblGenomes-Tr:CBY70090,GOA:J7P0L7,InterPro:IPR002586,InterPro:IPR004484,InterPro:IPR011698,InterPro:IPR017929,InterPro:IPR027417,InterPro:IPR029062,UniProtKB/TrEMBL:J7P0L7] [protein=cobyrinic acid a,c-diamide synthase] [protein_id=CBY70090.1] [location=1205382..1206740] [gbkey=CDS]	0	15.39	7	2	7	2	452	49.8	6.44	15.16	2	0	153169	250806	221241	205747	265030	190818
[gene=cobH] [locus_tag=LMOATCC19117_1193] [db_xref=EnsemblGenomes-Gn:LMOATCC19117_1193,EnsemblGenomes-Tr:CBY70092,GOA:J7PDI7,InterPro:IPR003722,UniProtKB/TrEMBL:J7PDI7] [protein=precorrin-8X methylmutase] [protein_id=CBY70092.1] [location=1207697..1208329] [gbkey=CDS]	0.014	2.126	3	1	4	1	210	23.1	5.63	7.51	1	0	2.59972e+06	2.73657e+06	2.64583e+06	2.18087e+06	2.41799e+06	2.43676e+06
[gene=cobQ] [locus_tag=LMOATCC19117_1207] [db_xref=EnsemblGenomes-Gn:LMOATCC19117_1207,EnsemblGenomes-Tr:CBY70106,GOA:J7PPC1,InterPro:IPR002586,InterPro:IPR004459,InterPro:IPR011698,InterPro:IPR017929,InterPro:IPR027417,InterPro:IPR029062,UniProtKB/TrEMBL:J7PPC1] [protein=cobyric acid synthase] [protein_id=CBY70106.1] [location=1219335..1220870] [gbkey=CDS]	0	49.606	20	7	25	7	511	56.2	5.08	94.26	7	0	1.61095e+06	1.50031e+06	2.42211e+06	2.05995e+06	3.25884e+06	3.42111e+06
[gene=codY] [locus_tag=LMOATCC19117_1289] [db_xref=EnsemblGenomes-Gn:LMOATCC19117_1289,EnsemblGenomes-Tr:CBY70188,GOA:J7P6Y6,InterPro:IPR010312,InterPro:IPR011991,InterPro:IPR013198,InterPro:IPR014154,UniProtKB/TrEMBL:J7P6Y6] [protein=GTP-sensing transcriptional pleiotropic repressor] [protein_id=CBY70188.1] [location=1299099..1299878] [gbkey=CDS]	0	202.113	79	15	221	15	259	28.7	4.93	872.7	15	0	8.01944e+08	8.09725e+08	1.01591e+09	9.9437e+08	9.93512e+08	1.00407e+09
[gene=comEB] [locus_tag=LMOATCC19117_1492] [db_xref=EnsemblGenomes-Gn:LMOATCC19117_1492,EnsemblGenomes-Tr:CBY70391,GOA:J7PPZ2,InterPro:IPR002125,InterPro:IPR013404,InterPro:IPR015517,InterPro:IPR016192,InterPro:IPR016193,InterPro:IPR016473,UniProtKB/TrEMBL:J7PPZ2] [protein=deoxycytidylate deaminase] [protein_id=CBY70391.1] [location=complement(1509622..1510182)] [gbkey=CDS]	0	51.397	54	7	29	7	186	20.8	6.92	139.49	7	0	1.30103e+07	1.3569e+07	1.48741e+07	1.36195e+07	1.74831e+07	1.40269e+07
[gene=corA] [locus_tag=LMOATCC19117_1082] [db_xref=EnsemblGenomes-Gn:LMOATCC19117_1082,EnsemblGenomes-Tr:CBY69981,GOA:J7PP11,InterPro:IPR002523,UniProtKB/TrEMBL:J7PP11] [protein=magnesium and cobalt transport protein] [protein_id=CBY69981.1] [location=complement(1102684..1103628)] [gbkey=CDS]	0	55.886	28	8	34	8	314	36.5	5.06	103.09	8	0	8.06904e+06	8.16708e+06	9593810	1.22755e+07	9.58502e+06	1.02202e+07
[gene=cpoA] [locus_tag=LMOATCC19117_2563] [db_xref=EnsemblGenomes-Gn:LMOATCC19117_2563,EnsemblGenomes-Tr:CBY71462,GOA:J7PHH5,InterPro:IPR001296,UniProtKB/TrEMBL:J7PHH5] [protein=glycosyl transferase] [protein_id=CBY71462.1] [location=complement(2644552..2645577)] [gbkey=CDS]	0	70.79	43	15	70	15	341	39.5	7.03	174.61	15	0	1.8668e+07	1.7913e+07	2.35873e+07	2.21951e+07	2.02382e+07	2.1316e+07
[gene=cspB] [locus_tag=LMOATCC19117_2028] [db_xref=EnsemblGenomes-Gn:LMOATCC19117_2028,EnsemblGenomes-Tr:CBY70927,GOA:J7PG09,InterPro:IPR002059,InterPro:IPR011129,InterPro:IPR012156,InterPro:IPR012340,InterPro:IPR019844,UniProtKB/TrEMBL:J7PG09] [protein=cold-shock domain family protein] [protein_id=CBY70927.1] [location=complement(2089065..2089265)] [gbkey=CDS]	0	54.671	85	4	386	4	66	7.3	4.49	1960.55	4	0	3.38078e+08	2.97416e+08	4.47753e+08	4.14148e+08	4.83372e+08	5.10131e+08
[gene=cspD] [locus_tag=LMOATCC19117_1897] [db_xref=EnsemblGenomes-Gn:LMOATCC19117_1897,EnsemblGenomes-Tr:CBY70796,GOA:J7PQX7,InterPro:IPR002059,InterPro:IPR011129,InterPro:IPR012156,InterPro:IPR012340,InterPro:IPR019844,UniProtKB/TrEMBL:J7PQX7] [protein=cold-shock domain family protein] [protein_id=CBY70796.1] [location=1946831..1947031] [gbkey=CDS]	0	34.609	65	2	48	2	66	7.2	4.65	276.51	2	0	2.36209e+07	2.35658e+07	2.1585e+07	22861664	2.57024e+07	2.28764e+07
[gene=cspL] [locus_tag=LMOATCC19117_1371] [db_xref=EnsemblGenomes-Gn:LMOATCC19117_1371,EnsemblGenomes-Tr:CBY70270,GOA:J7P138,InterPro:IPR002059,InterPro:IPR011129,InterPro:IPR012156,InterPro:IPR012340,InterPro:IPR019844,UniProtKB/TrEMBL:J7P138] [protein=cold-shock family protein] [protein_id=CBY70270.1] [location=1379042..1379242] [gbkey=CDS]	0	57.975	89	5	94	5	66	7.3	4.56	409.48	5	0	2.42116e+08	2.38782e+08	3.24007e+08	3.36353e+08	3.2914e+08	2.76174e+08
[gene=ctaA] [locus_tag=LMOATCC19117_2078] [db_xref=EnsemblGenomes-Gn:LMOATCC19117_2078,EnsemblGenomes-Tr:CBY70977,GOA:J7PG62,InterPro:IPR003780,InterPro:IPR023755,UniProtKB/TrEMBL:J7PG62] [protein=cytochrome aa3 assembly protein] [protein_id=CBY70977.1] [location=2141032..2141949] [gbkey=CDS]	0	27.311	11	3	27	3	305	34.5	9.66	89.31	3	0	3.12386e+07	3.43147e+07	34255093	3.20939e+07	33985406	3.77885e+07
[gene=ctc] [locus_tag=LMOATCC19117_0218] [db_xref=EnsemblGenomes-Gn:LMOATCC19117_0218,EnsemblGenomes-Tr:CBY69117,GOA:J7PAR1,InterPro:IPR001021,InterPro:IPR011035,InterPro:IPR020056,InterPro:IPR020057,InterPro:IPR029751,UniProtKB/TrEMBL:J7PAR1] [protein=ribosomal 5S rRNA E-loop binding protein Ctc/L25/TL5] [protein_id=CBY69117.1] [location=219038..219661] [gbkey=CDS]	0	256.942	84	13	276	13	207	22.6	4.5	1287.45	13	0	1.78247e+09	1.91041e+09	2.36978e+09	2.23709e+09	2.30569e+09	2.19918e+09
[gene=ctsR] [locus_tag=LMOATCC19117_0237] [db_xref=EnsemblGenomes-Gn:LMOATCC19117_0237,EnsemblGenomes-Tr:CBY69136,GOA:J7PMA5,InterPro:IPR008463,UniProtKB/TrEMBL:J7PMA5] [protein=transcriptional repressor of class III stress genes] [protein_id=CBY69136.1] [location=251862..252320] [gbkey=CDS]	0	91.259	79	14	78	14	152	17.5	6.23	274.33	14	0	6.01747e+07	6.44955e+07	7.28265e+07	6.56606e+07	7.18366e+07	8.10871e+07
[gene=cydA] [locus_tag=LMOATCC19117_2729] [db_xref=EnsemblGenomes-Gn:LMOATCC19117_2729,EnsemblGenomes-Tr:CBY71628,GOA:J7PB75,InterPro:IPR002585,UniProtKB/TrEMBL:J7PB75] [protein=cytochrome d ubiquinol oxidase, subunit I] [protein_id=CBY71628.1] [location=complement(2801866..2803272)] [gbkey=CDS]	0	160.799	23	11	135	11	468	52.8	8.76	676.36	11	0	1.84118e+08	1.79946e+08	2.08907e+08	2.35233e+08	2.2385e+08	230141474
[gene=cydB] [locus_tag=LMOATCC19117_2728] [db_xref=EnsemblGenomes-Gn:LMOATCC19117_2728,EnsemblGenomes-Tr:CBY71627,GOA:J7PI31,InterPro:IPR003317,UniProtKB/TrEMBL:J7PI31] [protein=cytochrome d ubiquinol oxidase, subunit II] [protein_id=CBY71627.1] [location=complement(2800866..2801879)] [gbkey=CDS]	0	10.043	7	3	18	3	337	38.4	8.07	44.25	3	0	23156292	24142365	23795615	24192424	2.76339e+07	29237912
[gene=cydC] [locus_tag=LMOATCC19117_2727] [db_xref=EnsemblGenomes-Gn:LMOATCC19117_2727,EnsemblGenomes-Tr:CBY71626,GOA:J7PSS3,InterPro:IPR001140,InterPro:IPR003439,InterPro:IPR003593,InterPro:IPR011527,InterPro:IPR014216,InterPro:IPR027417,UniProtKB/TrEMBL:J7PSS3] [protein=ABC transporter, ATP-binding protein] [protein_id=CBY71626.1] [location=complement(2799142..2800866)] [gbkey=CDS]	0	242.763	53	23	146	23	574	64	6.32	641.15	23	0	7.53359e+07	7.74669e+07	9.858e+07	9.39724e+07	8.81675e+07	9.66968e+07
[gene=cydD] [locus_tag=LMOATCC19117_2726] [db_xref=EnsemblGenomes-Gn:LMOATCC19117_2726,EnsemblGenomes-Tr:CBY71625,GOA:J7P4X5,InterPro:IPR001140,InterPro:IPR003439,InterPro:IPR003593,InterPro:IPR011527,InterPro:IPR014223,InterPro:IPR027417,UniProtKB/TrEMBL:J7P4X5] [protein=ABC transporter, ATPase and permease components] [protein_id=CBY71625.1] [location=complement(2797403..2799145)] [gbkey=CDS]	0	191.138	44	20	128	20	580	65.2	6.29	544.21	20	0	6.92281e+07	69381638	8.68405e+07	8.63277e+07	7.97887e+07	8.84403e+07
[gene=cysD] [locus_tag=LMOATCC19117_0625] [db_xref=EnsemblGenomes-Gn:LMOATCC19117_0625,EnsemblGenomes-Tr:CBY69524,GOA:J7PM68,InterPro:IPR000277,InterPro:IPR006235,InterPro:IPR015421,InterPro:IPR015422,InterPro:IPR015424,UniProtKB/TrEMBL:J7PM68] [protein=O-acetylhomoserine (thiol)-lyase] [protein_id=CBY69524.1] [location=complement(657956..659233)] [gbkey=CDS]	0	141.545	42	9	68	9	425	45.8	5.52	411.69	9	0	2.1698e+07	2.49497e+07	3.11648e+07	3.13248e+07	3.01738e+07	2.99956e+07
[gene=cysE] [locus_tag=LMOATCC19117_0246] [db_xref=EnsemblGenomes-Gn:LMOATCC19117_0246,EnsemblGenomes-Tr:CBY69145,GOA:J7NY47,InterPro:IPR001451,InterPro:IPR005881,InterPro:IPR011004,UniProtKB/TrEMBL:J7NY47] [protein=serine O-acetyltransferase] [protein_id=CBY69145.1] [location=262165..262779] [gbkey=CDS]	0	78.416	58	10	64	10	204	21.9	9.23	253.25	10	0	3.06288e+07	2.97811e+07	3.75496e+07	3.71553e+07	3.55216e+07	3.73977e+07
[gene=cysK] [locus_tag=LMOATCC19117_0230] [db_xref=EnsemblGenomes-Gn:LMOATCC19117_0230,EnsemblGenomes-Tr:CBY69129,GOA:J7PLB9,InterPro:IPR001216,InterPro:IPR001926,InterPro:IPR005856,InterPro:IPR005859,UniProtKB/TrEMBL:J7PLB9] [protein=cysteine synthase A] [protein_id=CBY69129.1] [location=234145..235071] [gbkey=CDS]	0	344.431	82	19	447	19	308	32.2	5.43	2033.07	19	0	3.52321e+09	3.46792e+09	4.40677e+09	4.29991e+09	4.1663e+09	4.16981e+09
[gene=cysS] [locus_tag=LMOATCC19117_0247] [db_xref=EnsemblGenomes-Gn:LMOATCC19117_0247,EnsemblGenomes-Tr:CBY69146,GOA:J7PMB0,InterPro:IPR009080,InterPro:IPR014729,InterPro:IPR015273,InterPro:IPR015803,InterPro:IPR024909,UniProtKB/TrEMBL:J7PMB0] [protein=cysteinyl-tRNA synthetase] [protein_id=CBY69146.1] [location=262786..264201] [gbkey=CDS]	0	330.659	69	25	233	25	471	54.3	5.08	1104.98	25	0	333258819	3.38436e+08	4.21454e+08	3.80404e+08	4.05527e+08	4.2149e+08
[gene=czcD] [locus_tag=LMOATCC19117_2584] [db_xref=EnsemblGenomes-Gn:LMOATCC19117_2584,EnsemblGenomes-Tr:CBY71483,GOA:J7PAP7,InterPro:IPR002524,InterPro:IPR027469,UniProtKB/TrEMBL:J7PAP7] [protein=cation efflux family protein] [protein_id=CBY71483.1] [location=complement(2666005..2666916)] [gbkey=CDS]	0	56.829	23	4	32	4	303	33.1	6.24	119.42	4	0	1.18851e+07	1.32544e+07	1.6436e+07	1.41793e+07	1.62423e+07	1.34708e+07
[gene=dacA] [locus_tag=LMOATCC19117_2766] [db_xref=EnsemblGenomes-Gn:LMOATCC19117_2766,EnsemblGenomes-Tr:CBY71665,GOA:J7P508,InterPro:IPR001967,InterPro:IPR012338,InterPro:IPR012907,InterPro:IPR015956,InterPro:IPR018044,UniProtKB/TrEMBL:J7P508] [protein=D-alanyl-D-alanine carboxypeptidase] [protein_id=CBY71665.1] [location=complement(2841976..2843313)] [gbkey=CDS]	0	187.248	50	16	121	16	445	48.1	6.62	495.27	16	0	9.10277e+07	9.76193e+07	1.19878e+08	1.19246e+08	1.18639e+08	1.23758e+08
[gene=dapA] [locus_tag=LMOATCC19117_1444] [db_xref=EnsemblGenomes-Gn:LMOATCC19117_1444,EnsemblGenomes-Tr:CBY70343,GOA:J7P7D3,InterPro:IPR002220,InterPro:IPR005263,InterPro:IPR013785,InterPro:IPR020624,InterPro:IPR020625,UniProtKB/TrEMBL:J7P7D3] [protein=dihydrodipicolinate synthase] [protein_id=CBY70343.1] [location=complement(1459326..1460207)] [gbkey=CDS]	0	185.847	55	13	153	13	293	31.4	5.97	666.92	13	0	4.5983e+08	4.23864e+08	5.22077e+08	5.22166e+08	5.06206e+08	5.76352e+08
[gene=dapB] [locus_tag=LMOATCC19117_1925] [db_xref=EnsemblGenomes-Gn:LMOATCC19117_1925,EnsemblGenomes-Tr:CBY70824,GOA:J7PQ64,InterPro:IPR000846,InterPro:IPR011770,InterPro:IPR016040,InterPro:IPR022663,InterPro:IPR022664,InterPro:IPR023940,UniProtKB/TrEMBL:J7PQ64] [protein=dihydrodipicolinate reductase] [protein_id=CBY70824.1] [location=complement(1973828..1974619)] [gbkey=CDS]	0	189.175	59	13	155	13	263	28.8	5.3	723.65	13	0	1.71155e+08	1.78121e+08	2.1137e+08	2.04197e+08	1.89287e+08	2.28822e+08
[gene=dapE] [locus_tag=LMOATCC19117_0281] [db_xref=EnsemblGenomes-Gn:LMOATCC19117_0281,EnsemblGenomes-Tr:CBY69180,GOA:J7NY76,InterPro:IPR001261,InterPro:IPR002933,InterPro:IPR010182,InterPro:IPR011650,UniProtKB/TrEMBL:J7NY76] [protein=succinyldiaminopimelate desuccinylase] [protein_id=CBY69180.1] [location=301173..302312] [gbkey=CDS]	0	269.52	73	17	168	17	379	42	5.08	926.4	17	0	5.08768e+08	5.52162e+08	693989074	6.96928e+08	6.37632e+08	7.05755e+08
[gene=dapF] [locus_tag=LMOATCC19117_2030] [db_xref=EnsemblGenomes-Gn:LMOATCC19117_2030,EnsemblGenomes-Tr:CBY70929,GOA:J7PQE6,InterPro:IPR001653,InterPro:IPR018510,UniProtKB/TrEMBL:J7PQE6] [protein=diaminopimelate epimerase] [protein_id=CBY70929.1] [location=complement(2090263..2091252)] [gbkey=CDS]	0	211.07	54	13	116	13	329	36.2	5.14	578.63	13	0	1.02619e+08	1.0301e+08	1.40286e+08	1.29246e+08	1.33138e+08	1.21651e+08
[gene=dapG] [locus_tag=LMOATCC19117_1445] [db_xref=EnsemblGenomes-Gn:LMOATCC19117_1445,EnsemblGenomes-Tr:CBY70344,GOA:J7PP33,InterPro:IPR001048,InterPro:IPR001057,InterPro:IPR001341,InterPro:IPR002912,InterPro:IPR005260,InterPro:IPR018042,InterPro:IPR027795,UniProtKB/TrEMBL:J7PP33] [protein=aspartate kinase, monofunctional class (alpha and beta subunits)] [protein_id=CBY70344.1] [location=complem…	0	211.317	63	16	119	16	403	43.1	5.69	636.81	16	0	1.63765e+08	1.59707e+08	1.95357e+08	1.84111e+08	1.9619e+08	1.99824e+08
[gene=dat] [locus_tag=LMOATCC19117_1631] [db_xref=EnsemblGenomes-Gn:LMOATCC19117_1631,EnsemblGenomes-Tr:CBY70530,GOA:J7P1U3,InterPro:IPR001544,InterPro:IPR005784,UniProtKB/TrEMBL:J7P1U3] [protein=D-amino acid aminotransferase] [protein_id=CBY70530.1] [location=complement(1652134..1653003)] [gbkey=CDS]	0	228.185	81	16	170	16	289	32.3	5.33	834.12	16	0	2.8686e+08	2.80923e+08	3.44048e+08	3.35508e+08	3.31109e+08	3.43839e+08
[gene=dbpA] [locus_tag=LMOATCC19117_1252] [db_xref=EnsemblGenomes-Gn:LMOATCC19117_1252,EnsemblGenomes-Tr:CBY70151,GOA:J7PPH6,InterPro:IPR001650,InterPro:IPR005580,InterPro:IPR011545,InterPro:IPR014001,InterPro:IPR014014,InterPro:IPR027417,InterPro:IPR028619,UniProtKB/TrEMBL:J7PPH6] [protein=ATP-dependent RNA helicase] [protein_id=CBY70151.1] [location=1265477..1266889] [gbkey=CDS]	0.003	3.186	5	2	3	2	470	53	9.17	1.82	2	0	NAN	989189	1.42035e+06	1.29414e+06	NAN	2.44605e+06
[gene=ddlA] [locus_tag=LMOATCC19117_0873] [db_xref=EnsemblGenomes-Gn:LMOATCC19117_0873,EnsemblGenomes-Tr:CBY69772,GOA:J7PCL0,InterPro:IPR000291,InterPro:IPR005905,InterPro:IPR011095,InterPro:IPR011127,InterPro:IPR011761,InterPro:IPR013815,InterPro:IPR013816,InterPro:IPR016185,UniProtKB/TrEMBL:J7PCL0] [protein=D-alanine-D-alanine ligase] [protein_id=CBY69772.1] [location=906434..907546] [gbkey=CDS]	0	123.266	47	10	81	10	370	40.5	4.58	422.63	10	0	1.43968e+08	1.38129e+08	1.82537e+08	1.81308e+08	1.73834e+08	1.8525e+08
[gene=def] [locus_tag=LMOATCC19117_1073] [db_xref=EnsemblGenomes-Gn:LMOATCC19117_1073,EnsemblGenomes-Tr:CBY69972,GOA:J7PD61,InterPro:IPR000181,InterPro:IPR023635,UniProtKB/TrEMBL:J7PD61] [protein=polypeptide deformylase] [protein_id=CBY69972.1] [location=complement(1093589..1094140)] [gbkey=CDS]	0	203.401	86	13	151	13	183	20.7	5.3	694.03	13	0	1.9216e+08	1.97916e+08	2.46636e+08	2.48079e+08	255754444	2.75739e+08
[gene=degU] [locus_tag=LMOATCC19117_2525] [db_xref=EnsemblGenomes-Gn:LMOATCC19117_2525,EnsemblGenomes-Tr:CBY71424,GOA:J7PRK1,InterPro:IPR000792,InterPro:IPR001789,InterPro:IPR011006,InterPro:IPR011991,InterPro:IPR016032,UniProtKB/TrEMBL:J7PRK1] [protein=DNA-binding response regulator] [protein_id=CBY71424.1] [location=complement(2609096..2609782)] [gbkey=CDS]	0	239.731	81	15	211	15	228	25.8	6.8	888.59	15	0	4.19689e+08	4.23791e+08	5.27939e+08	5.12599e+08	5.0995e+08	5.40559e+08
[gene=degV] [locus_tag=LMOATCC19117_2524] [db_xref=EnsemblGenomes-Gn:LMOATCC19117_2524,EnsemblGenomes-Tr:CBY71423,GOA:J7PAJ1,InterPro:IPR003797,UniProtKB/TrEMBL:J7PAJ1] [protein=DegV protein] [protein_id=CBY71423.1] [location=complement(2608224..2609075)] [gbkey=CDS]	0	81.971	44	9	49	9	283	31.2	5.4	208.4	9	0	2.48472e+07	2.64154e+07	3.20652e+07	3.27356e+07	2.65773e+07	2.41628e+07
[gene=deoB] [locus_tag=LMOATCC19117_1972] [db_xref=EnsemblGenomes-Gn:LMOATCC19117_1972,EnsemblGenomes-Tr:CBY70871,GOA:J7PR39,InterPro:IPR006124,InterPro:IPR010045,InterPro:IPR017849,InterPro:IPR017850,InterPro:IPR024052,UniProtKB/TrEMBL:J7PR39] [protein=phosphopentomutase] [protein_id=CBY70871.1] [location=complement(2028101..2029285)] [gbkey=CDS]	0	386.642	73	23	307	23	394	43.7	5.02	1410.48	23	0	7.42587e+08	7.35305e+08	9.34641e+08	9.182e+08	8.89295e+08	8.80422e+08
[gene=deoC] [locus_tag=LMOATCC19117_2007] [db_xref=EnsemblGenomes-Gn:LMOATCC19117_2007,EnsemblGenomes-Tr:CBY70906,GOA:J7PR63,InterPro:IPR002915,InterPro:IPR011343,InterPro:IPR013785,InterPro:IPR028581,UniProtKB/TrEMBL:J7PR63] [protein=deoxyribose-phosphate aldolase] [protein_id=CBY70906.1] [location=complement(2063169..2063840)] [gbkey=CDS]	0	183.62	70	13	136	13	223	23.5	5.39	551.86	13	0	3.46457e+08	3.46896e+08	4.11935e+08	4.14431e+08	4.06511e+08	4.2655e+08
[gene=deoD] [locus_tag=LMOATCC19117_1874] [db_xref=EnsemblGenomes-Gn:LMOATCC19117_1874,EnsemblGenomes-Tr:CBY70773,GOA:J7P8R4,InterPro:IPR000845,InterPro:IPR004402,InterPro:IPR018016,InterPro:IPR018017,UniProtKB/TrEMBL:J7P8R4] [protein=purine nucleoside phosphorylase] [protein_id=CBY70773.1] [location=complement(1924036..1924737)] [gbkey=CDS]	0	271.265	88	14	243	14	233	25.3	5	1206.58	14	0	5.76163e+08	5.89626e+08	7.06797e+08	6.66726e+08	6.89347e+08	7.1146e+08
[gene=deoR] [locus_tag=LMOATCC19117_2008] [db_xref=EnsemblGenomes-Gn:LMOATCC19117_2008,EnsemblGenomes-Tr:CBY70907,GOA:J7PFY6,InterPro:IPR007324,InterPro:IPR011991,UniProtKB/TrEMBL:J7PFY6] [protein=transcriptional repressor] [protein_id=CBY70907.1] [location=complement(2063903..2064850)] [gbkey=CDS]	0	11.834	14	4	4	4	315	34.9	6.71	6.71	4	0	1.44269e+06	1.98742e+06	2.24002e+06	2.16958e+06	2.25966e+06	2.28504e+06
[gene=dgkA] [locus_tag=LMOATCC19117_1473] [db_xref=EnsemblGenomes-Gn:LMOATCC19117_1473,EnsemblGenomes-Tr:CBY70372,GOA:J7PEB9,InterPro:IPR000829,UniProtKB/TrEMBL:J7PEB9] [protein=diacylglycerol kinase] [protein_id=CBY70372.1] [location=complement(1489222..1489617)] [gbkey=CDS]	0	15.475	11	2	8	2	131	14.9	8	34.56	2	0	1.91864e+06	2.06318e+06	2.67697e+06	2.49378e+06	1.96763e+06	2.14525e+06
[gene=dgt] [locus_tag=LMOATCC19117_2666] [db_xref=EnsemblGenomes-Gn:LMOATCC19117_2666,EnsemblGenomes-Tr:CBY71565,GOA:J7P4N9,InterPro:IPR003607,InterPro:IPR006261,InterPro:IPR006674,InterPro:IPR023293,InterPro:IPR026875,InterPro:IPR027432,UniProtKB/TrEMBL:J7P4N9] [protein=deoxyguanosinetriphosphate triphosphohydrolase] [protein_id=CBY71565.1] [location=complement(2738780..2740177)] [gbkey=CDS]	0	253.433	53	20	152	20	465	53.4	5.53	683.49	20	0	1.79717e+08	1.79692e+08	2.23866e+08	2.07337e+08	2.22738e+08	2.24968e+08
[gene=dinG] [locus_tag=LMOATCC19117_1917] [db_xref=EnsemblGenomes-Gn:LMOATCC19117_1917,EnsemblGenomes-Tr:CBY70816,GOA:J7PQY9,InterPro:IPR001650,InterPro:IPR006054,InterPro:IPR006055,InterPro:IPR006310,InterPro:IPR006555,InterPro:IPR012337,InterPro:IPR013520,InterPro:IPR014001,InterPro:IPR014013,InterPro:IPR027417,UniProtKB/TrEMBL:J7PQY9] [protein=ATP-dependent helicase] [protein_id=CBY70816.1] [l…	0	101.233	25	19	64	19	928	106.1	6.25	202.43	19	0	9.6931e+06	8.76663e+06	1.67897e+07	1.35707e+07	1.33202e+07	1.49086e+07
[gene=dinP] [locus_tag=LMOATCC19117_1987] [db_xref=EnsemblGenomes-Gn:LMOATCC19117_1987,EnsemblGenomes-Tr:CBY70886,GOA:J7PR49,InterPro:IPR001126,InterPro:IPR017961,InterPro:IPR017963,InterPro:IPR022880,InterPro:IPR024728,UniProtKB/TrEMBL:J7PR49] [protein=DNA-damage-inducible DNA polymerase IV] [protein_id=CBY70886.1] [location=complement(2041634..2042704)] [gbkey=CDS]	0.002	3.697	3	1	1	1	356	40.5	9.17	2.31	1	0	NAN	NAN	NAN	NAN	NAN	NAN
[gene=divIC] [locus_tag=LMOATCC19117_0224] [db_xref=EnsemblGenomes-Gn:LMOATCC19117_0224,EnsemblGenomes-Tr:CBY69123,GOA:J7P3U3,InterPro:IPR007060,UniProtKB/TrEMBL:J7P3U3] [protein=cell division protein, putative] [protein_id=CBY69123.1] [location=226806..227192] [gbkey=CDS]	0	5.973	16	2	2	2	128	15	9.94	1.64	2	0	1.13121e+06	1.14714e+06	1.04242e+06	357787	1.22132e+06	1.19919e+06
[gene=divIVA] [locus_tag=LMOATCC19117_2032] [db_xref=EnsemblGenomes-Gn:LMOATCC19117_2032,EnsemblGenomes-Tr:CBY70931,GOA:J7PR80,InterPro:IPR007793,InterPro:IPR019933,UniProtKB/TrEMBL:J7PR80] [protein=cell-division initiation protein (septum placement)] [protein_id=CBY70931.1] [location=complement(2094412..2094939)] [gbkey=CDS]	0	147.909	69	12	154	12	175	20.3	4.83	638.15	12	0	8.16817e+08	8.0753e+08	1.09498e+09	9.70128e+08	1.08156e+09	1.03706e+09
[gene=dltA] [locus_tag=LMOATCC19117_0995] [db_xref=EnsemblGenomes-Gn:LMOATCC19117_0995,EnsemblGenomes-Tr:CBY69894,GOA:J7PN13,InterPro:IPR000873,InterPro:IPR010071,InterPro:IPR010072,InterPro:IPR020845,InterPro:IPR025110,UniProtKB/TrEMBL:J7PN13] [protein=D-alanine-activating enzyme/D-alanine-D-alanyl carrier protein ligase] [protein_id=CBY69894.1] [location=complement(1021051..1022583)] [gbkey=CDS]	0	27.37	12	4	18	4	510	57.6	5.16	76.4	4	0	3.09482e+06	3.36255e+06	4.11461e+06	2.72042e+06	3.96023e+06	3.96504e+06
[gene=dltB] [locus_tag=LMOATCC19117_0994] [db_xref=EnsemblGenomes-Gn:LMOATCC19117_0994,EnsemblGenomes-Tr:CBY69893,InterPro:IPR004299,InterPro:IPR024024,InterPro:IPR024194,UniProtKB/TrEMBL:J7P611] [protein=D-alanine esterification of lipoteichoic acid and wall teichoic acid] [protein_id=CBY69893.1] [location=complement(1019870..1021054)] [gbkey=CDS]	0	6.017	4	2	4	2	394	46.4	9.76	2.03	2	0	3.0273e+06	3.23867e+06	4.68457e+06	4.36655e+06	3.99786e+06	3.79686e+06
[gene=dltC] [locus_tag=LMOATCC19117_0993] [db_xref=EnsemblGenomes-Gn:LMOATCC19117_0993,EnsemblGenomes-Tr:CBY69892,GOA:J7PCX2,InterPro:IPR003230,InterPro:IPR009081,UniProtKB/TrEMBL:J7PCX2] [protein=D-alanyl carrier protein] [protein_id=CBY69892.1] [location=complement(1019608..1019844)] [gbkey=CDS]	0	34.923	67	2	16	2	78	9	3.95	93.97	2	0	3.37083e+06	3.95398e+06	6.15117e+06	5186782	5115807	5.79676e+06
[gene=dltD] [locus_tag=LMOATCC19117_0992] [db_xref=EnsemblGenomes-Gn:LMOATCC19117_0992,EnsemblGenomes-Tr:CBY69891,InterPro:IPR006998,InterPro:IPR006999,InterPro:IPR007002,InterPro:IPR023896,UniProtKB/TrEMBL:J7PNU2] [protein=D-alanine esterification of lipoteichoic acid and wall teichoic acid] [protein_id=CBY69891.1] [location=complement(1018334..1019608)] [gbkey=CDS]	0	164.529	53	17	119	17	424	48.6	9.04	436.08	17	0	4.73063e+07	4.90108e+07	6.63916e+07	6.57183e+07	5.91156e+07	6.71072e+07
[gene=dnaA] [locus_tag=LMOATCC19117_0001] [db_xref=EnsemblGenomes-Gn:LMOATCC19117_0001,EnsemblGenomes-Tr:CBY68900,GOA:J7NXB2,InterPro:IPR001957,InterPro:IPR003593,InterPro:IPR010921,InterPro:IPR013159,InterPro:IPR013317,InterPro:IPR018312,InterPro:IPR020591,InterPro:IPR024633,InterPro:IPR027417,UniProtKB/TrEMBL:J7NXB2] [protein=chromosomal replication initiator protein] [protein_id=CBY68900.1] [l…	0	298.382	77	26	193	26	451	51.4	6.09	809.09	26	0	1.07e+08	1.06784e+08	1.33925e+08	1.36438e+08	1.40573e+08	1.23957e+08
[gene=dnaB] [locus_tag=LMOATCC19117_1572] [db_xref=EnsemblGenomes-Gn:LMOATCC19117_1572,EnsemblGenomes-Tr:CBY70471,GOA:J7PQ57,InterPro:IPR006343,UniProtKB/TrEMBL:J7PQ57] [protein=DNA replication initiation and membrane attachment protein] [protein_id=CBY70471.1] [location=complement(1590439..1591815)] [gbkey=CDS]	0	75.969	36	14	57	14	458	53.3	5.35	169.27	14	0	1.4883e+07	1.48472e+07	2.15474e+07	2.05207e+07	2.07501e+07	2.09798e+07
[gene=dnaC] [locus_tag=LMOATCC19117_0062] [db_xref=EnsemblGenomes-Gn:LMOATCC19117_0062,EnsemblGenomes-Tr:CBY68961,GOA:J7PLT8,InterPro:IPR003593,InterPro:IPR007692,InterPro:IPR007693,InterPro:IPR007694,InterPro:IPR016136,InterPro:IPR027417,UniProtKB/TrEMBL:J7PLT8] [protein=replicative DNA helicase] [protein_id=CBY68961.1] [location=63470..64822] [gbkey=CDS]	0	187.268	62	20	117	20	450	50	4.84	466.79	20	0	57698488	6.07412e+07	7.31395e+07	7.14853e+07	7.58308e+07	7.43403e+07
[gene=dnaD] [locus_tag=LMOATCC19117_1913] [db_xref=EnsemblGenomes-Gn:LMOATCC19117_1913,EnsemblGenomes-Tr:CBY70812,InterPro:IPR006343,UniProtKB/TrEMBL:J7PFM8] [protein=DNA replication initiation protein] [protein_id=CBY70812.1] [location=complement(1961485..1962204)] [gbkey=CDS]	0	77.239	36	10	59	10	239	27.4	5.29	209.82	10	0	1.86014e+07	1.56869e+07	1.97551e+07	1.89082e+07	2.36869e+07	2.00736e+07
[gene=dnaE] [locus_tag=LMOATCC19117_1585] [db_xref=EnsemblGenomes-Gn:LMOATCC19117_1585,EnsemblGenomes-Tr:CBY70484,GOA:J7PPD9,InterPro:IPR003141,InterPro:IPR004013,InterPro:IPR004365,InterPro:IPR004805,InterPro:IPR011708,InterPro:IPR012340,InterPro:IPR016195,InterPro:IPR029460,UniProtKB/TrEMBL:J7PPD9] [protein=DNA polymerase III, alpha subunit] [protein_id=CBY70484.1] [location=complement(1605505.…	0	165.128	33	28	114	28	1108	125	6.06	356.27	28	0	2.2583e+07	2.47374e+07	2.54994e+07	27814913	2.92064e+07	2.15589e+07
[gene=dnaG] [locus_tag=LMOATCC19117_1464] [db_xref=EnsemblGenomes-Gn:LMOATCC19117_1464,EnsemblGenomes-Tr:CBY70363,GOA:J7P7F2,InterPro:IPR002694,InterPro:IPR006171,InterPro:IPR006295,InterPro:IPR007693,InterPro:IPR013264,InterPro:IPR019475,UniProtKB/TrEMBL:J7P7F2] [protein=DNA primase] [protein_id=CBY70363.1] [location=complement(1479702..1481582)] [gbkey=CDS]	0	143.851	41	20	85	20	626	71.9	5.31	273.95	20	0	2.4004e+07	2.52983e+07	3.07026e+07	3.16415e+07	3.3081e+07	3.24931e+07
[gene=dnaI] [locus_tag=LMOATCC19117_1571] [db_xref=EnsemblGenomes-Gn:LMOATCC19117_1571,EnsemblGenomes-Tr:CBY70470,GOA:J7P1M6,InterPro:IPR002611,InterPro:IPR003593,InterPro:IPR009928,InterPro:IPR027417,UniProtKB/TrEMBL:J7P1M6] [protein=primosomal protein DnaI] [protein_id=CBY70470.1] [location=complement(1589506..1590429)] [gbkey=CDS]	0	216.612	68	15	138	15	307	35.9	5.52	709.28	15	0	5.3417e+07	6.08709e+07	6.98185e+07	6.8681e+07	7.45635e+07	7.34578e+07
[gene=dnaJ] [locus_tag=LMOATCC19117_1481] [db_xref=EnsemblGenomes-Gn:LMOATCC19117_1481,EnsemblGenomes-Tr:CBY70380,GOA:J7P1D0,InterPro:IPR001305,InterPro:IPR001623,InterPro:IPR002939,InterPro:IPR008971,InterPro:IPR012724,InterPro:IPR018253,UniProtKB/TrEMBL:J7P1D0] [protein=heat shock / chaperone protein] [protein_id=CBY70380.1] [location=complement(1496037..1497167)] [gbkey=CDS]	0	226.279	50	19	164	19	376	41	7.88	664.43	19	0	1.86623e+08	1.86612e+08	2.38026e+08	2.35474e+08	2.38981e+08	2.47251e+08
[gene=dnaK] [locus_tag=LMOATCC19117_1482] [db_xref=EnsemblGenomes-Gn:LMOATCC19117_1482,EnsemblGenomes-Tr:CBY70381,GOA:J7PPY5,InterPro:IPR012725,InterPro:IPR013126,InterPro:IPR018181,InterPro:IPR029047,InterPro:IPR029048,UniProtKB/TrEMBL:J7PPY5] [protein=heat shock / chaperone protein] [protein_id=CBY70381.1] [location=complement(1497309..1499150)] [gbkey=CDS]	0	734.965	79	48	1307	48	613	66.1	4.69	5892.48	48	0	7.63758e+09	7.55321e+09	8.62696e+09	8.52603e+09	8.85447e+09	8.80785e+09
[gene=dnaN] [locus_tag=LMOATCC19117_0002] [db_xref=EnsemblGenomes-Gn:LMOATCC19117_0002,EnsemblGenomes-Tr:CBY68901,GOA:J7PLN6,InterPro:IPR001001,InterPro:IPR022634,InterPro:IPR022635,InterPro:IPR022637,UniProtKB/TrEMBL:J7PLN6] [protein=DNA polymerase III, beta subunit] [protein_id=CBY68901.1] [location=1868..3013] [gbkey=CDS]	0	172.907	64	19	167	19	381	42.4	4.79	673.64	19	0	5.56075e+08	5.45873e+08	6.91434e+08	6.70894e+08	6.60188e+08	703655793
[gene=dnaX] [locus_tag=LMOATCC19117_2714] [db_xref=EnsemblGenomes-Gn:LMOATCC19117_2714,EnsemblGenomes-Tr:CBY71613,GOA:J7PB29,InterPro:IPR001270,InterPro:IPR003593,InterPro:IPR008921,InterPro:IPR012763,InterPro:IPR022754,InterPro:IPR027417,UniProtKB/TrEMBL:J7PB29] [protein=DNA polymerase III, gamma and tau subunits] [protein_id=CBY71613.1] [location=complement(2787364..2789103)] [gbkey=CDS]	0	238.113	47	20	144	20	579	63.4	5.33	662.3	20	0	5.98376e+07	5.75822e+07	7.05856e+07	6.77656e+07	6.70312e+07	7.35503e+07
[gene=drrA] [locus_tag=LMOATCC19117_1001] [db_xref=EnsemblGenomes-Gn:LMOATCC19117_1001,EnsemblGenomes-Tr:CBY69900,GOA:J7P009,InterPro:IPR003439,InterPro:IPR003593,InterPro:IPR027417,UniProtKB/TrEMBL:J7P009] [protein=daunorubicin resistance ABC transporter, ATP-binding protein] [protein_id=CBY69900.1] [location=1026331..1027095] [gbkey=CDS]	0	25.319	22	4	13	4	254	27.6	5.33	45.9	4	0	2.39154e+06	1.93431e+06	2.77426e+06	2.88322e+06	2.83658e+06	2.82641e+06
[gene=dtd] [locus_tag=LMOATCC19117_1531] [db_xref=EnsemblGenomes-Gn:LMOATCC19117_1531,EnsemblGenomes-Tr:CBY70430,GOA:J7P1I3,InterPro:IPR003732,InterPro:IPR023509,UniProtKB/TrEMBL:J7P1I3] [protein=D-tyrosyl-tRNA(Tyr) deacylase] [protein_id=CBY70430.1] [location=complement(1547686..1548138)] [gbkey=CDS]	0	90.956	49	7	62	7	150	16.6	5.07	247.64	7	0	6.60338e+07	6.8905e+07	8.87267e+07	8.24967e+07	8.40051e+07	7.82722e+07
[gene=dtpT] [locus_tag=LMOATCC19117_0585] [db_xref=EnsemblGenomes-Gn:LMOATCC19117_0585,EnsemblGenomes-Tr:CBY69484,GOA:J7PM43,InterPro:IPR000109,InterPro:IPR005279,InterPro:IPR016196,InterPro:IPR018456,InterPro:IPR020846,UniProtKB/TrEMBL:J7PM43] [protein=di-tripeptide transporter] [protein_id=CBY69484.1] [location=615051..616529] [gbkey=CDS]	0	13.857	15	4	21	4	492	53.1	9.41	59.34	4	0	8.79913e+06	7.52219e+06	1.10789e+07	1.08558e+07	1.14942e+07	1.0878e+07
[gene=dxr] [locus_tag=LMOATCC19117_1324] [db_xref=EnsemblGenomes-Gn:LMOATCC19117_1324,EnsemblGenomes-Tr:CBY70223,GOA:J7P712,InterPro:IPR003821,InterPro:IPR013512,InterPro:IPR013644,InterPro:IPR016040,InterPro:IPR026877,UniProtKB/TrEMBL:J7P712] [protein=1-deoxy-D-xylulose 5-phosphate reductoisomerase] [protein_id=CBY70223.1] [location=1334683..1335825] [gbkey=CDS]	0	104.081	45	13	80	13	380	42.3	5.62	298	13	0	5.36395e+07	5.39878e+07	6.7823e+07	6.55077e+07	6.90578e+07	6.81756e+07
[gene=dxs] [locus_tag=LMOATCC19117_1372] [db_xref=EnsemblGenomes-Gn:LMOATCC19117_1372,EnsemblGenomes-Tr:CBY70271,GOA:J7PPQ3,InterPro:IPR005474,InterPro:IPR005475,InterPro:IPR005476,InterPro:IPR005477,InterPro:IPR009014,InterPro:IPR020826,InterPro:IPR029061,UniProtKB/TrEMBL:J7PPQ3] [protein=1-deoxy-D-xylulose-5-phosphate synthase] [protein_id=CBY70271.1] [location=1379457..1381238] [gbkey=CDS]	0	16.623	14	5	10	5	593	64.8	6.76	26.07	5	0	1.20198e+06	177721	1.54698e+06	1.4827e+06	2.52547e+06	NAN
[gene=ecsA] [locus_tag=LMOATCC19117_2240] [db_xref=EnsemblGenomes-Gn:LMOATCC19117_2240,EnsemblGenomes-Tr:CBY71139,GOA:J7PQZ8,InterPro:IPR003439,InterPro:IPR003593,InterPro:IPR027417,UniProtKB/TrEMBL:J7PQZ8] [protein=ABC transporter, ATP-binding protein] [protein_id=CBY71139.1] [location=complement(2311829..2312581)] [gbkey=CDS]	0	153.199	62	13	93	13	250	28.5	5.29	423.19	13	0	39124349	3.88477e+07	4.83224e+07	4.62641e+07	4.82273e+07	5.00433e+07
[gene=ecsB] [locus_tag=LMOATCC19117_2239] [db_xref=EnsemblGenomes-Gn:LMOATCC19117_2239,EnsemblGenomes-Tr:CBY71138,GOA:J7P9T3,InterPro:IPR010288,UniProtKB/TrEMBL:J7P9T3] [protein=ABC transporter, permease protein] [protein_id=CBY71138.1] [location=complement(2310622..2311845)] [gbkey=CDS]	0	43.268	13	6	30	6	407	47.8	9.73	99.91	6	0	27020621	2.73033e+07	2.91791e+07	3.13285e+07	33428420	27959610
[gene=efp] [locus_tag=LMOATCC19117_1362] [db_xref=EnsemblGenomes-Gn:LMOATCC19117_1362,EnsemblGenomes-Tr:CBY70261,GOA:J7PPP6,InterPro:IPR001059,InterPro:IPR008991,InterPro:IPR011768,InterPro:IPR012340,InterPro:IPR013185,InterPro:IPR013852,InterPro:IPR014722,InterPro:IPR015365,InterPro:IPR020599,UniProtKB/TrEMBL:J7PPP6] [protein=translation elongation factor P] [protein_id=CBY70261.1] [location=137…	0	89.481	59	6	90	6	185	20.5	5.26	420.57	6	0	7.73261e+07	8.38242e+07	1.00372e+08	1.09312e+08	1.07943e+08	1.08776e+08
[gene=engD] [locus_tag=LMOATCC19117_2793] [db_xref=EnsemblGenomes-Gn:LMOATCC19117_2793,EnsemblGenomes-Tr:CBY71692,GOA:J7PI78,InterPro:IPR004396,InterPro:IPR006073,InterPro:IPR012675,InterPro:IPR012676,InterPro:IPR013029,InterPro:IPR023192,InterPro:IPR027417,UniProtKB/TrEMBL:J7PI78] [protein=GTP-dependent nucleic acid-binding protein] [protein_id=CBY71692.1] [location=complement(2875011..2876111)]…	0	227.203	70	19	154	19	366	40.7	4.89	690.86	19	0	1.61803e+08	1.67494e+08	2.0011e+08	2.01913e+08	1.97541e+08	1.98356e+08
[gene=eno] [locus_tag=LMOATCC19117_2464] [db_xref=EnsemblGenomes-Gn:LMOATCC19117_2464,EnsemblGenomes-Tr:CBY71363,GOA:J7PAD1,InterPro:IPR000941,InterPro:IPR020809,InterPro:IPR020810,InterPro:IPR020811,InterPro:IPR029017,InterPro:IPR029065,UniProtKB/TrEMBL:J7PAD1] [protein=enolase] [protein_id=CBY71363.1] [location=complement(2541597..2542889)] [gbkey=CDS]	0	560.766	84	27	1311	27	430	46.5	4.79	5804.75	27	0	9.25219e+09	9.78718e+09	1.24272e+10	1.2257e+10	1.21956e+10	1.23133e+10
[gene=era] [locus_tag=LMOATCC19117_1471] [db_xref=EnsemblGenomes-Gn:LMOATCC19117_1471,EnsemblGenomes-Tr:CBY70370,GOA:J7P1C3,InterPro:IPR004044,InterPro:IPR005225,InterPro:IPR005662,InterPro:IPR006073,InterPro:IPR009019,InterPro:IPR015946,InterPro:IPR027417,UniProtKB/TrEMBL:J7P1C3] [protein=GTP-binding protein (Bex protein)] [protein_id=CBY70370.1] [location=complement(1487900..1488805)] [gbkey=CD…	0	134.624	53	14	112	14	301	34.4	6.13	457.59	14	0	1.61992e+08	1.62337e+08	2.12848e+08	2.08491e+08	1.95195e+08	2.01424e+08
[gene=est-1] [locus_tag=LMOATCC19117_2459] [db_xref=EnsemblGenomes-Gn:LMOATCC19117_2459,EnsemblGenomes-Tr:CBY71358,GOA:J7PAC7,InterPro:IPR012354,InterPro:IPR029058,UniProtKB/TrEMBL:J7PAC7] [protein=carboxylesterase] [protein_id=CBY71358.1] [location=complement(2537898..2538644)] [gbkey=CDS]	0	113.458	71	13	78	13	248	27.8	5.38	307.45	13	0	3.88332e+07	4.0153e+07	4.96568e+07	4.72792e+07	5.03627e+07	4.94713e+07
[gene=est-2] [locus_tag=LMOATCC19117_2461] [db_xref=EnsemblGenomes-Gn:LMOATCC19117_2461,EnsemblGenomes-Tr:CBY71360,GOA:J7P431,InterPro:IPR012354,InterPro:IPR029058,UniProtKB/TrEMBL:J7P431] [protein=carboxylesterase] [protein_id=CBY71360.1] [location=complement(2539543..2540286)] [gbkey=CDS]	0	88.935	59	10	48	10	247	27.9	4.94	209.26	10	0	2.66138e+07	2.72039e+07	3.35868e+07	32823487	34382509	3.46302e+07
[gene=estA] [locus_tag=LMOATCC19117_2441] [db_xref=EnsemblGenomes-Gn:LMOATCC19117_2441,EnsemblGenomes-Tr:CBY71340,GOA:J7P415,InterPro:IPR000801,InterPro:IPR029058,UniProtKB/TrEMBL:J7P415] [protein=tributyrin esterase] [protein_id=CBY71340.1] [location=2515586..2516344] [gbkey=CDS]	0	149.884	57	13	101	13	252	28.7	5.06	412.1	13	0	6.31788e+07	6.69885e+07	8.62745e+07	7.94407e+07	9.89011e+07	8.61192e+07
[gene=eutB] [locus_tag=LMOATCC19117_1176] [db_xref=EnsemblGenomes-Gn:LMOATCC19117_1176,EnsemblGenomes-Tr:CBY70075,GOA:J7P0K2,InterPro:IPR010628,InterPro:IPR013785,UniProtKB/TrEMBL:J7P0K2] [protein=ethanolamine ammonia-lyase, large subunit] [protein_id=CBY70075.1] [location=1193856..1195220] [gbkey=CDS]	0	8.286	5	2	8	2	454	49.8	5.38	14.16	2	0	5.77828e+06	4.83171e+06	5.88902e+06	5.85217e+06	6.52232e+06	5.78524e+06
[gene=eutC] [locus_tag=LMOATCC19117_1177] [db_xref=EnsemblGenomes-Gn:LMOATCC19117_1177,EnsemblGenomes-Tr:CBY70076,GOA:J7PP94,InterPro:IPR009246,UniProtKB/TrEMBL:J7PP94] [protein=ethanolamine ammonia-lyase, small subunit] [protein_id=CBY70076.1] [location=1195240..1196121] [gbkey=CDS]	0.083	0.86	2	1	6	1	293	32.3	5.35	0	1	0	13255491	12855505	14786992	14417056	16361475	19032106
[gene=eutL] [locus_tag=LMOATCC19117_1178] [db_xref=EnsemblGenomes-Gn:LMOATCC19117_1178,EnsemblGenomes-Tr:CBY70077,GOA:J7PDH0,InterPro:IPR000249,InterPro:IPR009193,UniProtKB/TrEMBL:J7PDH0] [protein=ethanolamine utilization protein] [protein_id=CBY70077.1] [location=1196144..1196797] [gbkey=CDS]	0.053	1.107	10	1	1	1	217	22.5	4.64	0	1	0	455576	368943	447451	400483	583368	429712
[gene=exoA] [locus_tag=LMOATCC19117_1797] [db_xref=EnsemblGenomes-Gn:LMOATCC19117_1797,EnsemblGenomes-Tr:CBY70696,GOA:J7PQR3,InterPro:IPR004808,InterPro:IPR005135,InterPro:IPR020847,InterPro:IPR020848,UniProtKB/TrEMBL:J7PQR3] [protein=exodeoxyribonuclease] [protein_id=CBY70696.1] [location=1849850..1850605] [gbkey=CDS]	0	144.683	61	12	87	12	251	29.1	5.08	363.28	12	0	1.15398e+08	1.23187e+08	1.50428e+08	1.54883e+08	1.56836e+08	1.57334e+08
[gene=ezrA] [locus_tag=LMOATCC19117_1605] [db_xref=EnsemblGenomes-Gn:LMOATCC19117_1605,EnsemblGenomes-Tr:CBY70504,GOA:J7PPF3,InterPro:IPR010379,UniProtKB/TrEMBL:J7PPF3] [protein=septation ring formation regulator] [protein_id=CBY70504.1] [location=complement(1628416..1630131)] [gbkey=CDS]	0	375.302	61	27	294	27	571	66.4	5.01	1257.34	27	0	3.12196e+08	3.15275e+08	4.02832e+08	3.84413e+08	3.94625e+08	4.15642e+08
[gene=fabD] [locus_tag=LMOATCC19117_1825] [db_xref=EnsemblGenomes-Gn:LMOATCC19117_1825,EnsemblGenomes-Tr:CBY70724,GOA:J7PPZ1,InterPro:IPR001227,InterPro:IPR004410,InterPro:IPR014043,InterPro:IPR016035,InterPro:IPR016036,InterPro:IPR024925,UniProtKB/TrEMBL:J7PPZ1] [protein=malonyl CoA-acyl carrier protein transacylase] [protein_id=CBY70724.1] [location=complement(1873836..1874777)] [gbkey=CDS]	0	251.946	78	19	146	19	313	32.9	4.86	674.7	19	0	2.00474e+08	2.08794e+08	2.58919e+08	2.65515e+08	2.51325e+08	2.71567e+08
[gene=fabF] [locus_tag=LMOATCC19117_2226] [db_xref=EnsemblGenomes-Gn:LMOATCC19117_2226,EnsemblGenomes-Tr:CBY71125,GOA:J7P3J5,InterPro:IPR014030,InterPro:IPR014031,InterPro:IPR016038,InterPro:IPR016039,InterPro:IPR017568,InterPro:IPR018201,UniProtKB/TrEMBL:J7P3J5] [protein=beta-ketoacyl-acyl carrier protein synthase II] [protein_id=CBY71125.1] [location=complement(2297108..2298349)] [gbkey=CDS]	0	481.037	77	21	323	21	413	44.3	5.44	1887.17	21	0	6.9043e+08	6.96859e+08	7.96226e+08	8.12039e+08	8.71623e+08	8.40933e+08
[gene=fabG] [locus_tag=LMOATCC19117_1824] [db_xref=EnsemblGenomes-Gn:LMOATCC19117_1824,EnsemblGenomes-Tr:CBY70723,GOA:J7P8L2,InterPro:IPR002198,InterPro:IPR002347,InterPro:IPR011284,InterPro:IPR016040,InterPro:IPR020904,UniProtKB/TrEMBL:J7P8L2] [protein=3-oxoacyl-(acyl-carrier-protein) reductase] [protein_id=CBY70723.1] [location=complement(1873089..1873832)] [gbkey=CDS]	0	246.772	77	14	178	14	247	26.2	5.78	854.79	14	0	3.39713e+08	3.51795e+08	4.25336e+08	4.2845e+08	4.30153e+08	4.39326e+08
[gene=fabH] [locus_tag=LMOATCC19117_2227] [db_xref=EnsemblGenomes-Gn:LMOATCC19117_2227,EnsemblGenomes-Tr:CBY71126,GOA:J7PRQ6,InterPro:IPR004655,InterPro:IPR013747,InterPro:IPR013751,InterPro:IPR016038,InterPro:IPR016039,UniProtKB/TrEMBL:J7PRQ6] [protein=beta-ketoacyl-ACP synthase III] [protein_id=CBY71126.1] [location=complement(2298552..2299490)] [gbkey=CDS]	0	223.174	70	17	140	17	312	33.9	5.21	675.89	17	0	2.79625e+08	2.70676e+08	3.4753e+08	3.33901e+08	3.15047e+08	3.37475e+08
[gene=fabI] [locus_tag=LMOATCC19117_0991] [db_xref=EnsemblGenomes-Gn:LMOATCC19117_0991,EnsemblGenomes-Tr:CBY69890,GOA:J7P000,InterPro:IPR002347,InterPro:IPR014358,InterPro:IPR016040,UniProtKB/TrEMBL:J7P000] [protein=enoyl-(acyl-carrier-protein) reductase] [protein_id=CBY69890.1] [location=1017518..1018306] [gbkey=CDS]	0	254.244	92	20	285	20	262	28.3	5.67	1089.16	20	0	6.55992e+08	6.76095e+08	8.36713e+08	7.9401e+08	8.17664e+08	8.1393e+08
[gene=fabL] [locus_tag=LMOATCC19117_1703] [db_xref=EnsemblGenomes-Gn:LMOATCC19117_1703,EnsemblGenomes-Tr:CBY70602,GOA:J7PF13,InterPro:IPR002198,InterPro:IPR002347,InterPro:IPR016040,UniProtKB/TrEMBL:J7PF13] [protein=enoyl-(acyl carrier protein) reductase] [protein_id=CBY70602.1] [location=complement(1746337..1747083)] [gbkey=CDS]	0	95.131	38	9	71	9	248	27.2	6.01	305.15	9	0	8.19489e+07	7.82128e+07	9.60727e+07	9.33162e+07	9.43717e+07	9.5043e+07
[gene=fapR] [locus_tag=LMOATCC19117_1827] [db_xref=EnsemblGenomes-Gn:LMOATCC19117_1827,EnsemblGenomes-Tr:CBY70726,GOA:J7PQT1,InterPro:IPR011991,InterPro:IPR017275,InterPro:IPR029069,UniProtKB/TrEMBL:J7PQT1] [protein=fatty acid and phospholipid biosynthesis regulator] [protein_id=CBY70726.1] [location=complement(1875804..1876373)] [gbkey=CDS]	0	78.81	45	7	54	7	189	21.3	9.5	207.25	7	0	1.70253e+07	1.55958e+07	1.62381e+07	1.82307e+07	1.7989e+07	2.20735e+07
[gene=fbaA] [locus_tag=LMOATCC19117_2565] [db_xref=EnsemblGenomes-Gn:LMOATCC19117_2565,EnsemblGenomes-Tr:CBY71464,GOA:J7PRN4,InterPro:IPR000771,InterPro:IPR011289,InterPro:IPR013785,UniProtKB/TrEMBL:J7PRN4] [protein=fructose-bisphosphate aldolase, putative] [protein_id=CBY71464.1] [location=complement(2647174..2648028)] [gbkey=CDS]	0	419.004	85	16	758	16	284	30	5.38	4020.93	16	0	5.71076e+09	5.82426e+09	6.9313e+09	7.04514e+09	7.03728e+09	7.49546e+09
[gene=fbp] [locus_tag=LMOATCC19117_0848] [db_xref=EnsemblGenomes-Gn:LMOATCC19117_0848,EnsemblGenomes-Tr:CBY69747,GOA:J7PCJ2,InterPro:IPR009164,InterPro:IPR029052,UniProtKB/TrEMBL:J7PCJ2] [protein=fructose-1,6-bisphosphatase] [protein_id=CBY69747.1] [location=complement(873537..875498)] [gbkey=CDS]	0	131.895	40	20	92	20	653	75.5	6.09	332.59	20	0	3.02475e+07	3.07192e+07	2.86594e+07	3.48441e+07	3.11309e+07	3.09787e+07
[gene=fbpA] [locus_tag=LMOATCC19117_1846] [db_xref=EnsemblGenomes-Gn:LMOATCC19117_1846,EnsemblGenomes-Tr:CBY70745,InterPro:IPR008532,UniProtKB/TrEMBL:J7P2G3] [protein=fibronectin binding protein A] [protein_id=CBY70745.1] [location=1895862..1897574] [gbkey=CDS]	0	171.763	49	22	120	22	570	65.2	6.68	455.29	22	0	5.0867e+07	5.34368e+07	6.82874e+07	6.52419e+07	6.45196e+07	6.35391e+07
[gene=fdhD] [locus_tag=LMOATCC19117_2593] [db_xref=EnsemblGenomes-Gn:LMOATCC19117_2593,EnsemblGenomes-Tr:CBY71492,GOA:J7PHK7,InterPro:IPR003786,InterPro:IPR016193,UniProtKB/TrEMBL:J7PHK7] [protein=formate dehydrogenase, accessory protein] [protein_id=CBY71492.1] [location=complement(2673575..2674360)] [gbkey=CDS]	0	83.972	57	11	62	11	261	29	5.67	256.77	11	0	4.06183e+07	3.6407e+07	4.52612e+07	4.08e+07	4.6229e+07	4.61477e+07
[gene=fdhF] [locus_tag=LMOATCC19117_2595] [db_xref=EnsemblGenomes-Gn:LMOATCC19117_2595,EnsemblGenomes-Tr:CBY71494,GOA:J7PRQ5,InterPro:IPR001041,InterPro:IPR006478,InterPro:IPR006656,InterPro:IPR006657,InterPro:IPR006963,InterPro:IPR009010,InterPro:IPR017896,InterPro:IPR017900,InterPro:IPR019574,InterPro:IPR027467,UniProtKB/TrEMBL:J7PRQ5] [protein=formate dehydrogenase, alpha subunit] [protein_id=…	0	453.989	66	46	313	46	995	110.8	5.43	1358.36	46	0	2.10692e+08	2.09698e+08	2.58017e+08	2.63261e+08	2.63649e+08	2.63872e+08
[gene=ffh] [locus_tag=LMOATCC19117_1817] [db_xref=EnsemblGenomes-Gn:LMOATCC19117_1817,EnsemblGenomes-Tr:CBY70716,GOA:J7PQS5,InterPro:IPR000897,InterPro:IPR003593,InterPro:IPR004125,InterPro:IPR004780,InterPro:IPR013822,InterPro:IPR022941,InterPro:IPR027417,UniProtKB/TrEMBL:J7PQS5] [protein=signal recognition particle protein] [protein_id=CBY70716.1] [location=complement(1865471..1866823)] [gbkey=…	0	211	48	18	147	18	450	49.7	9.19	601.34	18	0	6.72453e+07	6.58028e+07	8.26712e+07	7.92005e+07	7.96038e+07	8.55127e+07
[gene=fhs] [locus_tag=LMOATCC19117_1895] [db_xref=EnsemblGenomes-Gn:LMOATCC19117_1895,EnsemblGenomes-Tr:CBY70794,GOA:J7PQ40,InterPro:IPR000559,InterPro:IPR020628,InterPro:IPR027417,UniProtKB/TrEMBL:J7PQ40] [protein=formate-tetrahydrofolate ligase] [protein_id=CBY70794.1] [location=complement(1944198..1945880)] [gbkey=CDS]	0	486.738	73	35	386	35	560	60.1	5.54	1800.24	35	0	9.38695e+08	9.41543e+08	1.17994e+09	1.16352e+09	1.1557e+09	1.18826e+09
[gene=flaV] [locus_tag=LMOATCC19117_1726] [db_xref=EnsemblGenomes-Gn:LMOATCC19117_1726,EnsemblGenomes-Tr:CBY70625,GOA:J7P269,InterPro:IPR001226,InterPro:IPR008254,InterPro:IPR010087,InterPro:IPR029039,UniProtKB/TrEMBL:J7P269] [protein=flavodoxin] [protein_id=CBY70625.1] [location=1764836..1765282] [gbkey=CDS]	0	37.257	39	5	44	5	148	16.4	3.92	150.7	5	0	1.68044e+08	1.65971e+08	2.78904e+08	2.00915e+08	2.107e+08	2.02752e+08
[gene=fliH] [locus_tag=LMOATCC19117_0751] [db_xref=EnsemblGenomes-Gn:LMOATCC19117_0751,EnsemblGenomes-Tr:CBY69650,InterPro:IPR018035,UniProtKB/TrEMBL:J7NZG3] [protein=flagellar assembly protein, putative] [protein_id=CBY69650.1] [location=773306..773998] [gbkey=CDS]	0.062	1.014	4	1	6	1	230	27.1	4.74	5.07	1	0	417902	391514	500043	464860	613142	683255
[gene=fmt] [locus_tag=LMOATCC19117_1840] [db_xref=EnsemblGenomes-Gn:LMOATCC19117_1840,EnsemblGenomes-Tr:CBY70739,GOA:J7PQ02,InterPro:IPR001555,InterPro:IPR002376,InterPro:IPR005793,InterPro:IPR005794,InterPro:IPR011034,InterPro:IPR015518,UniProtKB/TrEMBL:J7PQ02] [protein=methionyl-tRNA formyltransferase] [protein_id=CBY70739.1] [location=complement(1889287..1890225)] [gbkey=CDS]	0	201.294	65	16	122	16	312	34.2	5.77	511.61	16	0	1.06103e+08	1.09455e+08	1.34046e+08	1.29159e+08	1.29211e+08	1.29685e+08
[gene=fni] [locus_tag=LMOATCC19117_1391] [db_xref=EnsemblGenomes-Gn:LMOATCC19117_1391,EnsemblGenomes-Tr:CBY70290,GOA:J7P158,InterPro:IPR000262,InterPro:IPR011179,InterPro:IPR013785,UniProtKB/TrEMBL:J7P158] [protein=isopentenyl-diphosphate delta-isomerase] [protein_id=CBY70290.1] [location=1398770..1399846] [gbkey=CDS]	0	141.307	65	15	84	15	358	39.4	6.46	392.26	15	0	4.49204e+07	4.1926e+07	5.47439e+07	5.21009e+07	5.66927e+07	5.71918e+07
[gene=fnt] [locus_tag=LMOATCC19117_0934] [db_xref=EnsemblGenomes-Gn:LMOATCC19117_0934,EnsemblGenomes-Tr:CBY69833,GOA:J7P5V1,InterPro:IPR000292,InterPro:IPR023271,InterPro:IPR024002,UniProtKB/TrEMBL:J7P5V1] [protein=formate/nitrite transporter] [protein_id=CBY69833.1] [location=962245..963057] [gbkey=CDS]	0	15.277	7	3	18	3	270	29.6	7.39	44	3	0	5.41017e+06	6.50355e+06	7.42125e+06	5.99461e+06	5.46091e+06	6.89893e+06
[gene=folA] [locus_tag=LMOATCC19117_1892] [db_xref=EnsemblGenomes-Gn:LMOATCC19117_1892,EnsemblGenomes-Tr:CBY70791,GOA:J7PQX4,InterPro:IPR001796,InterPro:IPR012259,InterPro:IPR024072,UniProtKB/TrEMBL:J7PQX4] [protein=dihydrofolate reductase] [protein_id=CBY70791.1] [location=complement(1940731..1941213)] [gbkey=CDS]	0	52.291	54	7	33	7	160	18.4	5.27	124.78	7	0	2.44335e+07	2.6485e+07	3.09878e+07	3.06372e+07	2.87696e+07	3.22913e+07
[gene=folB] [locus_tag=LMOATCC19117_0233] [db_xref=EnsemblGenomes-Gn:LMOATCC19117_0233,EnsemblGenomes-Tr:CBY69132,GOA:J7PAV1,InterPro:IPR006156,InterPro:IPR006157,UniProtKB/TrEMBL:J7PAV1] [protein=dihydroneopterin aldolase] [protein_id=CBY69132.1] [location=236802..237176] [gbkey=CDS]	0	83.797	86	7	52	7	124	13.7	4.88	265.59	7	0	5.94247e+07	6.32544e+07	8.91025e+07	8.74206e+07	8.68397e+07	87873275
[gene=folC] [locus_tag=LMOATCC19117_1562] [db_xref=EnsemblGenomes-Gn:LMOATCC19117_1562,EnsemblGenomes-Tr:CBY70461,GOA:J7PQ47,InterPro:IPR001645,InterPro:IPR004101,InterPro:IPR013221,InterPro:IPR018109,UniProtKB/TrEMBL:J7PQ47] [protein=folylpolyglutamate synthase] [protein_id=CBY70461.1] [location=complement(1576856..1578145)] [gbkey=CDS]	0	67.11	29	10	49	10	429	47.7	5.88	153.62	10	0	3.98684e+07	1.47509e+07	4.80937e+07	5.10226e+07	4.33547e+07	4.62186e+07
[gene=folD] [locus_tag=LMOATCC19117_1367] [db_xref=EnsemblGenomes-Gn:LMOATCC19117_1367,EnsemblGenomes-Tr:CBY70266,GOA:J7PPP9,InterPro:IPR000672,InterPro:IPR016040,InterPro:IPR020630,InterPro:IPR020631,InterPro:IPR020867,UniProtKB/TrEMBL:J7PPP9] [protein=methylenetetrahydrofolate dehydrogenase/methenyltetrahydrofolate cyclohydrolase] [protein_id=CBY70266.1] [location=1375517..1376371] [gbkey=CDS]	0	144.211	59	13	125	13	284	30.9	5.62	511.33	13	0	2.95806e+08	2.86059e+08	3.68604e+08	3.51281e+08	3.5938e+08	3.71356e+08
[gene=folE] [locus_tag=LMOATCC19117_1951] [db_xref=EnsemblGenomes-Gn:LMOATCC19117_1951,EnsemblGenomes-Tr:CBY70850,GOA:J7P2Q1,InterPro:IPR001474,InterPro:IPR018234,InterPro:IPR020602,UniProtKB/TrEMBL:J7P2Q1] [protein=GTP cyclohydrolase I] [protein_id=CBY70850.1] [location=complement(2000831..2001400)] [gbkey=CDS]	0	59.792	66	10	46	10	189	21.3	6.89	150.51	10	0	2.81363e+07	2.81487e+07	3.36483e+07	3.26938e+07	3.41516e+07	3.4488e+07
[gene=folK] [locus_tag=LMOATCC19117_0234] [db_xref=EnsemblGenomes-Gn:LMOATCC19117_0234,EnsemblGenomes-Tr:CBY69133,GOA:J7P3V9,InterPro:IPR000550,UniProtKB/TrEMBL:J7P3V9] [protein=2-amino-4-hydroxy-6-hydroxymethyldihydropteridinepyrophosphokinase] [protein_id=CBY69133.1] [location=237169..237648] [gbkey=CDS]	0	30.787	26	3	20	3	159	17.9	4.7	79.36	3	0	8.62623e+06	7626006	1.04464e+07	1.07645e+07	1.13739e+07	1.14359e+07
[gene=folP] [locus_tag=LMOATCC19117_0232] [db_xref=EnsemblGenomes-Gn:LMOATCC19117_0232,EnsemblGenomes-Tr:CBY69131,GOA:J7PMA0,InterPro:IPR000489,InterPro:IPR006390,InterPro:IPR011005,UniProtKB/TrEMBL:J7PMA0] [protein=dihydropteroate synthase] [protein_id=CBY69131.1] [location=235853..236788] [gbkey=CDS]	0	96.763	45	9	49	9	311	34.2	7.39	197.9	9	0	1.21897e+07	1.38427e+07	1.82664e+07	1.72021e+07	1.75499e+07	1.62416e+07
[gene=fosX] [locus_tag=LMOATCC19117_1718] [db_xref=EnsemblGenomes-Gn:LMOATCC19117_1718,EnsemblGenomes-Tr:CBY70617,GOA:J7PF32,InterPro:IPR025870,InterPro:IPR029068,UniProtKB/TrEMBL:J7PF32] [protein=fosfomycin resistance protein] [protein_id=CBY70617.1] [location=complement(1758737..1759138)] [gbkey=CDS]	0	6.537	15	1	3	1	133	15.6	5.34	13.99	1	0	NAN	NAN	249250	NAN	NAN	297483
[gene=frdC] [locus_tag=LMOATCC19117_0381] [db_xref=EnsemblGenomes-Gn:LMOATCC19117_0381,EnsemblGenomes-Tr:CBY69280,GOA:J7NYF4,InterPro:IPR003953,InterPro:IPR010960,InterPro:IPR027477,UniProtKB/TrEMBL:J7NYF4] [protein=fumarate reductase, flavoprotein subunit] [protein_id=CBY69280.1] [location=412112..413632] [gbkey=CDS]	0	444.608	73	34	698	34	506	54.5	5.94	2547.85	34	0	2.48491e+09	2.46049e+09	3.08676e+09	3.01161e+09	3.11215e+09	3.18062e+09
[gene=fri] [locus_tag=LMOATCC19117_0964] [db_xref=EnsemblGenomes-Gn:LMOATCC19117_0964,EnsemblGenomes-Tr:CBY69863,GOA:J7P5Y1,InterPro:IPR002177,InterPro:IPR008331,InterPro:IPR009078,InterPro:IPR012347,InterPro:IPR023188,UniProtKB/TrEMBL:J7P5Y1] [protein=non-heme iron-containing ferritin] [protein_id=CBY69863.1] [location=995069..995539] [gbkey=CDS]	0	373.211	87	14	989	14	156	18	4.93	3753.47	14	0	1.11269e+10	1.11371e+10	1.27967e+10	1.38786e+10	1.45063e+10	1.4722e+10
[gene=frr] [locus_tag=LMOATCC19117_1321] [db_xref=EnsemblGenomes-Gn:LMOATCC19117_1321,EnsemblGenomes-Tr:CBY70220,GOA:J7P0Z0,InterPro:IPR002661,InterPro:IPR023584,UniProtKB/TrEMBL:J7P0Z0] [protein=ribosome recycling factor] [protein_id=CBY70220.1] [location=1332320..1332877] [gbkey=CDS]	0	94.569	65	12	97	12	185	20.7	5.3	347.8	12	0	1.30427e+09	1.2414e+09	1.42002e+09	1326528484	1.70916e+09	1.85667e+09
[gene=fruA] [locus_tag=LMOATCC19117_2334] [db_xref=EnsemblGenomes-Gn:LMOATCC19117_2334,EnsemblGenomes-Tr:CBY71233,GOA:J7PA08,InterPro:IPR002178,InterPro:IPR003352,InterPro:IPR003353,InterPro:IPR003501,InterPro:IPR004715,InterPro:IPR006327,InterPro:IPR013011,InterPro:IPR013014,InterPro:IPR016152,UniProtKB/TrEMBL:J7PA08] [protein=PTS system, fructose-specific, IIABC component] [protein_id=CBY71233.…	0	280.341	44	16	180	16	632	66.2	5.74	946.55	16	0	4.35285e+08	4.12357e+08	5.08242e+08	5.00972e+08	5.28886e+08	5.3854e+08
[gene=fruB] [locus_tag=LMOATCC19117_2335] [db_xref=EnsemblGenomes-Gn:LMOATCC19117_2335,EnsemblGenomes-Tr:CBY71234,GOA:J7PR58,InterPro:IPR002173,InterPro:IPR011611,InterPro:IPR017583,InterPro:IPR022463,InterPro:IPR023314,InterPro:IPR029056,UniProtKB/TrEMBL:J7PR58] [protein=fructose-1-phosphate kinase] [protein_id=CBY71234.1] [location=complement(2406782..2407705)] [gbkey=CDS]	0	162.118	68	11	100	11	307	33.1	5.72	589.07	11	0	8.02172e+07	7.8173e+07	1.10724e+08	9.53554e+07	1.01547e+08	9.9149e+07
[gene=fruR] [locus_tag=LMOATCC19117_2336] [db_xref=EnsemblGenomes-Gn:LMOATCC19117_2336,EnsemblGenomes-Tr:CBY71235,GOA:J7P3S3,InterPro:IPR001034,InterPro:IPR011991,InterPro:IPR014036,InterPro:IPR018356,UniProtKB/TrEMBL:J7P3S3] [protein=transcriptional regulator, DeoR family] [protein_id=CBY71235.1] [location=complement(2407702..2408454)] [gbkey=CDS]	0	110.428	55	9	74	9	250	28.1	6.29	327.69	9	0	1.74083e+07	1.79748e+07	1.60784e+07	2.47133e+07	2.17493e+07	2.35921e+07
[gene=ftsA] [locus_tag=LMOATCC19117_2053] [db_xref=EnsemblGenomes-Gn:LMOATCC19117_2053,EnsemblGenomes-Tr:CBY70952,GOA:J7PG34,InterPro:IPR003494,InterPro:IPR020823,UniProtKB/TrEMBL:J7PG34] [protein=cell division protein FtsA] [protein_id=CBY70952.1] [location=complement(2114723..2116003)] [gbkey=CDS]	0	392.541	85	27	263	27	426	45.8	4.74	1244.32	27	0	3.62032e+08	3.57373e+08	4.58603e+08	4.46859e+08	4.78503e+08	4.93293e+08
[gene=ftsE] [locus_tag=LMOATCC19117_2517] [db_xref=EnsemblGenomes-Gn:LMOATCC19117_2517,EnsemblGenomes-Tr:CBY71416,GOA:J7PS93,InterPro:IPR003439,InterPro:IPR003593,InterPro:IPR005286,InterPro:IPR017871,InterPro:IPR027417,UniProtKB/TrEMBL:J7PS93] [protein=cell division ATP-binding protein] [protein_id=CBY71416.1] [location=complement(2599310..2599996)] [gbkey=CDS]	0	148.496	84	17	120	17	228	25.9	5.74	447.09	17	0	1.512e+08	1.55214e+08	1.87073e+08	1.86932e+08	1.85336e+08	1.93882e+08
[gene=ftsH] [locus_tag=LMOATCC19117_0227] [db_xref=EnsemblGenomes-Gn:LMOATCC19117_0227,EnsemblGenomes-Tr:CBY69126,GOA:J7PM96,InterPro:IPR000642,InterPro:IPR003593,InterPro:IPR003959,InterPro:IPR003960,InterPro:IPR005936,InterPro:IPR011546,InterPro:IPR027417,UniProtKB/TrEMBL:J7PM96] [protein=ATP-dependent metalloprotease] [protein_id=CBY69126.1] [location=230171..232234] [gbkey=CDS]	0	465.785	53	33	351	33	687	75.6	5.16	1592.43	33	0	5.73332e+08	5.80128e+08	7.41378e+08	7.2299e+08	7.16257e+08	7.34703e+08
[gene=ftsQ] [locus_tag=LMOATCC19117_2054] [db_xref=EnsemblGenomes-Gn:LMOATCC19117_2054,EnsemblGenomes-Tr:CBY70953,GOA:J7P987,InterPro:IPR005548,InterPro:IPR013685,InterPro:IPR026580,UniProtKB/TrEMBL:J7P987] [protein=cell division protein FtsQ] [protein_id=CBY70953.1] [location=complement(2116368..2117180)] [gbkey=CDS]	0	9.439	7	2	5	2	270	30.4	8.88	7.49	2	0	997948	1.04104e+06	1.04415e+06	979690	994510	1.15349e+06
[gene=ftsX] [locus_tag=LMOATCC19117_2516] [db_xref=EnsemblGenomes-Gn:LMOATCC19117_2516,EnsemblGenomes-Tr:CBY71415,GOA:J7P477,InterPro:IPR003838,InterPro:IPR004513,UniProtKB/TrEMBL:J7P477] [protein=cell division ABC transporter, permease protein] [protein_id=CBY71415.1] [location=complement(2598436..2599320)] [gbkey=CDS]	0	36.934	18	5	33	5	294	33.1	9.51	129.91	5	0	52318242	5.42753e+07	6.82933e+07	6.92787e+07	7.03769e+07	5.98471e+07
[gene=ftsY] [locus_tag=LMOATCC19117_1819] [db_xref=EnsemblGenomes-Gn:LMOATCC19117_1819,EnsemblGenomes-Tr:CBY70718,GOA:J7P8K5,InterPro:IPR000897,InterPro:IPR003593,InterPro:IPR004390,InterPro:IPR013822,InterPro:IPR027417,UniProtKB/TrEMBL:J7P8K5] [protein=cell division ABC transporter, substrate-binding protein] [protein_id=CBY70718.1] [location=complement(1867281..1868267)] [gbkey=CDS]	0	101.437	44	13	99	13	328	36.4	4.98	371.46	13	0	1.28608e+08	1.29761e+08	1.67361e+08	1.58136e+08	1.65744e+08	1.71299e+08
[gene=ftsZ] [locus_tag=LMOATCC19117_2052] [db_xref=EnsemblGenomes-Gn:LMOATCC19117_2052,EnsemblGenomes-Tr:CBY70951,GOA:J7PR95,InterPro:IPR000158,InterPro:IPR003008,InterPro:IPR008280,InterPro:IPR018316,InterPro:IPR020805,InterPro:IPR024757,UniProtKB/TrEMBL:J7PR95] [protein=cell division initiation protein] [protein_id=CBY70951.1] [location=complement(2113481..2114656)] [gbkey=CDS]	0	353.32	59	16	293	16	391	41.4	4.82	1378.84	16	0	1.01736e+09	1.01585e+09	1.26649e+09	1.27187e+09	1.18612e+09	1.26702e+09
[gene=fumC] [locus_tag=LMOATCC19117_2288] [db_xref=EnsemblGenomes-Gn:LMOATCC19117_2288,EnsemblGenomes-Tr:CBY71187,GOA:J7PGS1,InterPro:IPR000362,InterPro:IPR005677,InterPro:IPR008948,InterPro:IPR018951,InterPro:IPR020557,InterPro:IPR022761,InterPro:IPR024083,UniProtKB/TrEMBL:J7PGS1] [protein=fumarate hydratase, class II] [protein_id=CBY71187.1] [location=complement(2357836..2359203)] [gbkey=CDS]	0	138.282	38	12	86	12	455	49.6	5.85	417.83	12	0	3.98153e+07	4.39628e+07	4.75868e+07	5.10359e+07	5.16721e+07	5.5224e+07
[gene=fur] [locus_tag=LMOATCC19117_1974] [db_xref=EnsemblGenomes-Gn:LMOATCC19117_1974,EnsemblGenomes-Tr:CBY70873,GOA:J7P915,InterPro:IPR002481,InterPro:IPR011991,UniProtKB/TrEMBL:J7P915] [protein=transcriptional regulator, Fur family] [protein_id=CBY70873.1] [location=complement(2030361..2030813)] [gbkey=CDS]	0	22.747	39	6	39	6	150	17.3	6.21	111.25	6	0	1.8072e+08	1.86762e+08	213301139	2.18985e+08	2.14966e+08	2.17363e+08
[gene=fusA] [locus_tag=LMOATCC19117_2663] [db_xref=EnsemblGenomes-Gn:LMOATCC19117_2663,EnsemblGenomes-Tr:CBY71562,GOA:J7PHS8,InterPro:IPR000640,InterPro:IPR000795,InterPro:IPR004161,InterPro:IPR004540,InterPro:IPR005225,InterPro:IPR005517,InterPro:IPR009000,InterPro:IPR009022,InterPro:IPR014721,InterPro:IPR020568,InterPro:IPR027417,UniProtKB/TrEMBL:J7PHS8] [protein=translation elongation factor G…	0	818.638	82	39	1202	39	695	76.8	4.94	5121.83	39	0	4.15678e+09	4.14038e+09	5.24181e+09	5.15552e+09	5.35087e+09	5.24926e+09
[gene=gabD] [locus_tag=LMOATCC19117_0935] [db_xref=EnsemblGenomes-Gn:LMOATCC19117_0935,EnsemblGenomes-Tr:CBY69834,GOA:J7PMW8,InterPro:IPR015590,InterPro:IPR016161,InterPro:IPR016162,InterPro:IPR016163,UniProtKB/TrEMBL:J7PMW8] [protein=succinate-semialdehyde dehydrogenase] [protein_id=CBY69834.1] [location=963282..964748] [gbkey=CDS]	0	255.949	60	24	195	24	488	53.2	5.67	835.8	24	0	3.09706e+08	3.08596e+08	3.86829e+08	3.63855e+08	3.74822e+08	3.99768e+08
[gene=gadB] [locus_tag=LMOATCC19117_2442] [db_xref=EnsemblGenomes-Gn:LMOATCC19117_2442,EnsemblGenomes-Tr:CBY71341,GOA:J7PS39,InterPro:IPR002129,InterPro:IPR010107,InterPro:IPR015421,InterPro:IPR015424,UniProtKB/TrEMBL:J7PS39] [protein=glutamate decarboxylase beta] [protein_id=CBY71341.1] [location=complement(2516384..2517787)] [gbkey=CDS]	0	335.601	73	26	256	25	467	53.6	5.08	1040.2	26	0	6.75566e+08	6.17713e+08	5.73742e+08	5.40837e+08	7.15393e+08	6.73553e+08
[gene=gadC] [locus_tag=LMOATCC19117_2361] [db_xref=EnsemblGenomes-Gn:LMOATCC19117_2361,EnsemblGenomes-Tr:CBY71260,GOA:J7P3U4,InterPro:IPR002293,InterPro:IPR004759,UniProtKB/TrEMBL:J7P3U4] [protein=glutamate/gamma-aminobutyrate antiporter] [protein_id=CBY71260.1] [location=2433235..2434758] [gbkey=CDS]	0	89.598	13	9	174	9	507	55.1	9.09	509.63	9	0	1.54442e+09	1.48118e+09	1.88947e+09	1.86931e+09	1.74618e+09	1.83078e+09
[gene=gadG] [locus_tag=LMOATCC19117_2362] [db_xref=EnsemblGenomes-Gn:LMOATCC19117_2362,EnsemblGenomes-Tr:CBY71261,GOA:J7PRZ0,InterPro:IPR002129,InterPro:IPR010107,InterPro:IPR015421,InterPro:IPR015424,UniProtKB/TrEMBL:J7PRZ0] [protein=glutamate decarboxylase beta] [protein_id=CBY71261.1] [location=2434771..2436165] [gbkey=CDS]	0	646.942	88	31	1766	30	464	53.6	5.22	7007.11	31	1	2.20119e+10	2.19938e+10	2.70678e+10	2.65202e+10	2.65487e+10	2.72802e+10
[gene=galE] [locus_tag=LMOATCC19117_2486] [db_xref=EnsemblGenomes-Gn:LMOATCC19117_2486,EnsemblGenomes-Tr:CBY71385,GOA:J7P450,InterPro:IPR001509,InterPro:IPR005886,InterPro:IPR016040,InterPro:IPR025308,UniProtKB/TrEMBL:J7P450] [protein=UDP-glucose 4-epimerase] [protein_id=CBY71385.1] [location=complement(2567566..2568549)] [gbkey=CDS]	0	261.516	68	17	157	17	327	36.1	5.29	765.04	17	0	2.15205e+08	2.13075e+08	2.51718e+08	2.64091e+08	2.74059e+08	2.76501e+08
[gene=galU] [locus_tag=LMOATCC19117_1101] [db_xref=EnsemblGenomes-Gn:LMOATCC19117_1101,EnsemblGenomes-Tr:CBY70000,GOA:J7P0B8,InterPro:IPR005771,InterPro:IPR005835,InterPro:IPR029044,UniProtKB/TrEMBL:J7P0B8] [protein=UTP-glucose-1-phosphate uridylyltransferase] [protein_id=CBY70000.1] [location=complement(1128847..1129734)] [gbkey=CDS]	0	287.712	71	16	162	16	295	33.2	5.88	919.5	16	0	2.90122e+08	2.85044e+08	3.61573e+08	3.56265e+08	3.73815e+08	3.49361e+08
[gene=gap] [locus_tag=LMOATCC19117_2468] [db_xref=EnsemblGenomes-Gn:LMOATCC19117_2468,EnsemblGenomes-Tr:CBY71367,GOA:J7PH73,InterPro:IPR006424,InterPro:IPR016040,InterPro:IPR020828,InterPro:IPR020829,InterPro:IPR020830,InterPro:IPR020831,UniProtKB/TrEMBL:J7PH73] [protein=glyceraldehyde-3-phosphate dehydrogenase, type I] [protein_id=CBY71367.1] [location=complement(2546684..2547694)] [gbkey=CDS]	0	516.358	82	23	1668	23	336	36.2	5.35	8059.9	23	0	1.25073e+10	1.23041e+10	1.58078e+10	1.5474e+10	1.523e+10	1.57265e+10
[gene=garK-1] [locus_tag=LMOATCC19117_2747] [db_xref=EnsemblGenomes-Gn:LMOATCC19117_2747,EnsemblGenomes-Tr:CBY71646,GOA:J7PST3,InterPro:IPR004381,InterPro:IPR018193,UniProtKB/TrEMBL:J7PST3] [protein=glycerate kinase 2] [protein_id=CBY71646.1] [location=2820685..2821818] [gbkey=CDS]	0.064	0.989	9	1	1	1	377	39.6	5.58	0	1	0	NAN	NAN	NAN	NAN	NAN	NAN
[gene=garK-2] [locus_tag=LMOATCC19117_2843] [db_xref=EnsemblGenomes-Gn:LMOATCC19117_2843,EnsemblGenomes-Tr:CBY71742,GOA:J7PIC1,InterPro:IPR004381,InterPro:IPR018193,UniProtKB/TrEMBL:J7PIC1] [protein=glycerate kinase 2] [protein_id=CBY71742.1] [location=complement(2925325..2926446)] [gbkey=CDS]	0	22.494	17	3	13	3	373	38.8	4.87	51.6	3	0	929001	824659	1.14517e+06	1.13371e+06	1.20434e+06	1.16809e+06
[gene=gatA] [locus_tag=LMOATCC19117_1770] [db_xref=EnsemblGenomes-Gn:LMOATCC19117_1770,EnsemblGenomes-Tr:CBY70669,GOA:J7PPV5,InterPro:IPR000120,InterPro:IPR004412,InterPro:IPR020556,InterPro:IPR023631,UniProtKB/TrEMBL:J7PPV5] [protein=glutamyl-tRNA(Gln) amidotransferase, A subunit] [protein_id=CBY70669.1] [location=complement(1816926..1818377)] [gbkey=CDS]	0	377.607	74	24	301	24	483	52.3	5.05	1428.06	24	0	5.51473e+08	5.76647e+08	7.26958e+08	6.96589e+08	6.73972e+08	7.35715e+08
[gene=gatB] [locus_tag=LMOATCC19117_1769] [db_xref=EnsemblGenomes-Gn:LMOATCC19117_1769,EnsemblGenomes-Tr:CBY70668,GOA:J7P8E7,InterPro:IPR003789,InterPro:IPR004413,InterPro:IPR006075,InterPro:IPR017958,InterPro:IPR017959,InterPro:IPR018027,UniProtKB/TrEMBL:J7P8E7] [protein=glutamyl-tRNA(Gln) amidotransferase, B subunit] [protein_id=CBY70668.1] [location=complement(1815484..1816914)] [gbkey=CDS]	0	445.041	84	37	403	37	476	53.2	5.49	1611.24	37	0	8.3922e+08	8.24516e+08	1.03419e+09	1.01419e+09	1.00195e+09	1.01911e+09
[gene=gatC] [locus_tag=LMOATCC19117_1771] [db_xref=EnsemblGenomes-Gn:LMOATCC19117_1771,EnsemblGenomes-Tr:CBY70670,GOA:J7P2A0,InterPro:IPR003837,UniProtKB/TrEMBL:J7P2A0] [protein=glutamyl-tRNA(Gln) amidotransferase, C subunit] [protein_id=CBY70670.1] [location=complement(1818401..1818694)] [gbkey=CDS]	0	12.423	31	1	5	1	97	10.6	4.6	36.79	1	0	NAN	NAN	NAN	NAN	NAN	NAN
[gene=gbuA] [locus_tag=LMOATCC19117_1036] [db_xref=EnsemblGenomes-Gn:LMOATCC19117_1036,EnsemblGenomes-Tr:CBY69935,GOA:J7P046,InterPro:IPR000644,InterPro:IPR003439,InterPro:IPR003593,InterPro:IPR005892,InterPro:IPR017871,InterPro:IPR027417,UniProtKB/TrEMBL:J7P046] [protein=glycine betaine/L-proline ABC transporter, ATP-binding protein] [protein_id=CBY69935.1] [location=1059830..1061023] [gbkey=CDS]	0	305.97	75	20	182	20	397	43.6	6.47	869.67	20	0	1.47893e+08	1.51376e+08	1.8159e+08	1.80934e+08	1.90978e+08	1.88003e+08
[gene=gbuB] [locus_tag=LMOATCC19117_1037] [db_xref=EnsemblGenomes-Gn:LMOATCC19117_1037,EnsemblGenomes-Tr:CBY69936,GOA:J7PNX1,InterPro:IPR000515,UniProtKB/TrEMBL:J7PNX1] [protein=glycine betaine/L-proline ABC transporter, permease protein] [protein_id=CBY69936.1] [location=1061016..1061864] [gbkey=CDS]	0	32.171	15	4	24	4	282	30.9	9.23	108.34	4	0	2.54093e+07	2.41289e+07	3.34217e+07	32423979	3.11988e+07	3.04657e+07
[gene=gbuC] [locus_tag=LMOATCC19117_1038] [db_xref=EnsemblGenomes-Gn:LMOATCC19117_1038,EnsemblGenomes-Tr:CBY69937,GOA:J7PD22,InterPro:IPR007210,UniProtKB/TrEMBL:J7PD22] [protein=glycine betaine/L-proline ABC transporter, glycine betaine/L-proline-binding protein] [protein_id=CBY69937.1] [location=1061878..1062780] [gbkey=CDS]	0	98.971	45	8	67	8	300	33.3	5.25	329.76	8	0	3.28162e+07	3.43639e+07	4.60587e+07	4.50336e+07	4.39914e+07	4.00419e+07
[gene=gcaD] [locus_tag=LMOATCC19117_0206] [db_xref=EnsemblGenomes-Gn:LMOATCC19117_0206,EnsemblGenomes-Tr:CBY69105,GOA:J7NXX3,InterPro:IPR001451,InterPro:IPR005835,InterPro:IPR005882,InterPro:IPR011004,InterPro:IPR018357,InterPro:IPR029044,UniProtKB/TrEMBL:J7NXX3] [protein=UDP-N-acetylglucosamine pyrophosphorylase] [protein_id=CBY69105.1] [location=204524..205897] [gbkey=CDS]	0	306.59	70	25	262	25	457	49.8	6.1	1069.22	25	0	3.36728e+08	3.31028e+08	4.24059e+08	4.01855e+08	4.05233e+08	4.14154e+08
[gene=gcP] [locus_tag=LMOATCC19117_2096] [db_xref=EnsemblGenomes-Gn:LMOATCC19117_2096,EnsemblGenomes-Tr:CBY70995,GOA:J7P343,InterPro:IPR000905,InterPro:IPR017860,InterPro:IPR017861,InterPro:IPR022450,UniProtKB/TrEMBL:J7P343] [protein=O-sialoglycoprotein endopeptidase] [protein_id=CBY70995.1] [location=complement(2156201..2157223)] [gbkey=CDS]	0	155.762	80	18	93	18	340	36.5	5.17	419.88	18	0	6.29156e+07	5.0639e+07	8.37117e+07	8.13418e+07	8.16863e+07	7.3073e+07
[gene=gcvH] [locus_tag=LMOATCC19117_2433] [db_xref=EnsemblGenomes-Gn:LMOATCC19117_2433,EnsemblGenomes-Tr:CBY71332,GOA:J7PH37,InterPro:IPR002930,InterPro:IPR003016,InterPro:IPR011053,InterPro:IPR017453,UniProtKB/TrEMBL:J7PH37] [protein=glycine cleavage system H protein] [protein_id=CBY71332.1] [location=complement(2508874..2509251)] [gbkey=CDS]	0	74.845	94	7	72	7	125	13.8	4.06	274.46	7	0	2.97428e+08	2.87509e+08	4.06201e+08	3.75688e+08	3.581e+08	3.84534e+08
[gene=gcvP1] [locus_tag=LMOATCC19117_1356] [db_xref=EnsemblGenomes-Gn:LMOATCC19117_1356,EnsemblGenomes-Tr:CBY70255,GOA:J7P123,InterPro:IPR015421,InterPro:IPR015424,InterPro:IPR020580,InterPro:IPR020581,InterPro:IPR023010,UniProtKB/TrEMBL:J7P123] [protein=glycine cleavage system P protein, subunit 1] [protein_id=CBY70255.1] [location=1366134..1367480] [gbkey=CDS]	0	332.611	59	23	277	23	448	49.5	5.34	1259.77	23	0	6.89654e+08	6.87687e+08	8.46084e+08	8.584e+08	8.64821e+08	8.6567e+08
[gene=gcvP2] [locus_tag=LMOATCC19117_1357] [db_xref=EnsemblGenomes-Gn:LMOATCC19117_1357,EnsemblGenomes-Tr:CBY70256,GOA:J7PPP3,InterPro:IPR015421,InterPro:IPR015424,InterPro:IPR020580,InterPro:IPR020581,InterPro:IPR023012,UniProtKB/TrEMBL:J7PPP3] [protein=glycine cleavage system P protein, subunit 2] [protein_id=CBY70256.1] [location=1367477..1368943] [gbkey=CDS]	0	588.572	69	25	429	25	488	54.2	5.72	2094.11	25	0	8.96744e+08	9.02293e+08	1.17301e+09	1.16451e+09	1.13102e+09	1.19246e+09
[gene=gcvT] [locus_tag=LMOATCC19117_1355] [db_xref=EnsemblGenomes-Gn:LMOATCC19117_1355,EnsemblGenomes-Tr:CBY70254,GOA:J7PNW5,InterPro:IPR006222,InterPro:IPR006223,InterPro:IPR013977,InterPro:IPR022903,InterPro:IPR027266,InterPro:IPR028896,InterPro:IPR029043,UniProtKB/TrEMBL:J7PNW5] [protein=glycine cleavage system T protein] [protein_id=CBY70254.1] [location=1365030..1366118] [gbkey=CDS]	0	279.131	59	16	185	16	362	39.5	5.14	945.76	16	0	3.01002e+08	3.12381e+08	4.18921e+08	4.13206e+08	3.8933e+08	409507227
[gene=gdhA] [locus_tag=LMOATCC19117_0590] [db_xref=EnsemblGenomes-Gn:LMOATCC19117_0590,EnsemblGenomes-Tr:CBY69489,GOA:J7PM47,InterPro:IPR006095,InterPro:IPR006096,InterPro:IPR006097,InterPro:IPR014362,InterPro:IPR016040,UniProtKB/TrEMBL:J7PM47] [protein=glutamate dehydrogenase, NADP-specific] [protein_id=CBY69489.1] [location=complement(620490..621866)] [gbkey=CDS]	0	307.936	70	22	179	22	458	49.2	5.76	890.14	22	0	1.6754e+08	1.59673e+08	2.03324e+08	2.01281e+08	2.09202e+08	2.17366e+08
[gene=gid] [locus_tag=LMOATCC19117_1285] [db_xref=EnsemblGenomes-Gn:LMOATCC19117_1285,EnsemblGenomes-Tr:CBY70184,GOA:J7PNS2,InterPro:IPR002218,InterPro:IPR004417,InterPro:IPR020595,UniProtKB/TrEMBL:J7PNS2] [protein=tRNA (uracil-5-)-methyltransferase Gid] [protein_id=CBY70184.1] [location=1294606..1295910] [gbkey=CDS]	0	259.419	73	19	157	19	434	47.8	5.48	741.4	19	0	1.15213e+08	1.09522e+08	1.56275e+08	1.43583e+08	1.58905e+08	1.48327e+08
[gene=gidA] [locus_tag=LMOATCC19117_2821] [db_xref=EnsemblGenomes-Gn:LMOATCC19117_2821,EnsemblGenomes-Tr:CBY71720,GOA:J7P550,InterPro:IPR002218,InterPro:IPR004416,InterPro:IPR020595,InterPro:IPR026904,UniProtKB/TrEMBL:J7P550] [protein=glucose-inhibited division protein A] [protein_id=CBY71720.1] [location=complement(2899681..2901570)] [gbkey=CDS]	0	232.777	55	29	181	29	629	70.1	5.5	697.6	29	0	2.91708e+08	276047114	3.26232e+08	2.96934e+08	3.01633e+08	3.32184e+08
[gene=gidB] [locus_tag=LMOATCC19117_2813] [db_xref=EnsemblGenomes-Gn:LMOATCC19117_2813,EnsemblGenomes-Tr:CBY71712,GOA:J7PI96,InterPro:IPR003682,InterPro:IPR029063,UniProtKB/TrEMBL:J7PI96] [protein=glucose-inhibited division protein B] [protein_id=CBY71712.1] [location=complement(2894932..2895648)] [gbkey=CDS]	0	61.035	48	12	56	12	238	27.1	6.65	178.81	12	0	4.06229e+07	3.84471e+07	4.96493e+07	4.85546e+07	5.03265e+07	4.22573e+07
[gene=glcK] [locus_tag=LMOATCC19117_1346] [db_xref=EnsemblGenomes-Gn:LMOATCC19117_1346,EnsemblGenomes-Tr:CBY70245,GOA:J7P112,InterPro:IPR000600,InterPro:IPR004654,UniProtKB/TrEMBL:J7P112] [protein=glucokinase] [protein_id=CBY70245.1] [location=1358465..1359433] [gbkey=CDS]	0	242.052	83	17	165	17	322	33.7	4.83	846.59	17	0	2.5077e+08	2.46051e+08	3.39435e+08	3.03832e+08	2.90587e+08	3.19168e+08
[gene=glcR] [locus_tag=LMOATCC19117_2129] [db_xref=EnsemblGenomes-Gn:LMOATCC19117_2129,EnsemblGenomes-Tr:CBY71028,GOA:J7P9F9,InterPro:IPR001034,InterPro:IPR011991,InterPro:IPR014036,UniProtKB/TrEMBL:J7P9F9] [protein=transcriptional regulator of sugar metabolism, DeoR family, putative] [protein_id=CBY71028.1] [location=2188644..2189408] [gbkey=CDS]	0	44.304	24	5	26	5	254	28.4	6.57	94.18	5	0	5.22907e+06	6.9105e+06	1.06576e+07	1.06258e+07	9450884	8.97235e+06
[gene=glmM] [locus_tag=LMOATCC19117_2140] [db_xref=EnsemblGenomes-Gn:LMOATCC19117_2140,EnsemblGenomes-Tr:CBY71039,GOA:J7PQM6,InterPro:IPR005841,InterPro:IPR005843,InterPro:IPR005844,InterPro:IPR005845,InterPro:IPR005846,InterPro:IPR006352,InterPro:IPR016055,InterPro:IPR016066,InterPro:IPR018247,UniProtKB/TrEMBL:J7PQM6] [protein=phosphoglucosamine mutase] [protein_id=CBY71039.1] [location=compleme…	0	352.746	68	24	274	24	450	48.4	4.84	1168.33	24	0	5.75838e+08	625514269	7.63474e+08	7.09898e+08	7.62131e+08	7.49371e+08
[gene=glmS] [locus_tag=LMOATCC19117_0762] [db_xref=EnsemblGenomes-Gn:LMOATCC19117_0762,EnsemblGenomes-Tr:CBY69661,GOA:J7PNE4,InterPro:IPR001347,InterPro:IPR005855,InterPro:IPR017932,InterPro:IPR029055,UniProtKB/TrEMBL:J7PNE4] [protein=L-glutamine-D-fructose-6-phosphate amidotransferase] [protein_id=CBY69661.1] [location=783509..785314] [gbkey=CDS]	0	631.851	79	30	589	30	601	65.6	5.25	2851.6	30	0	2.36203e+09	2.41248e+09	2.92274e+09	2.89387e+09	2.86266e+09	2.92604e+09
[gene=glnA] [locus_tag=LMOATCC19117_1307] [db_xref=EnsemblGenomes-Gn:LMOATCC19117_1307,EnsemblGenomes-Tr:CBY70206,GOA:J7PPK9,InterPro:IPR004809,InterPro:IPR008146,InterPro:IPR008147,InterPro:IPR014746,InterPro:IPR027302,InterPro:IPR027303,UniProtKB/TrEMBL:J7PPK9] [protein=glutamine synthetase, type I] [protein_id=CBY70206.1] [location=1319747..1321081] [gbkey=CDS]	0	447.071	76	26	301	26	444	50.4	5.08	1440.63	26	0	6.69583e+08	6.34555e+08	7.94078e+08	8.11475e+08	8.60648e+08	8.29436e+08
[gene=glnP] [locus_tag=LMOATCC19117_0865] [db_xref=EnsemblGenomes-Gn:LMOATCC19117_0865,EnsemblGenomes-Tr:CBY69764,GOA:J7PMR4,InterPro:IPR000515,InterPro:IPR001638,InterPro:IPR010065,UniProtKB/TrEMBL:J7PMR4] [protein=glutamine ABC transporter, permease/substrate-binding protein] [protein_id=CBY69764.1] [location=899220..900662] [gbkey=CDS]	0	180.615	44	16	125	16	480	53.2	8.16	521.23	16	0	1.59831e+08	1.48237e+08	1.93041e+08	1.8416e+08	1.96336e+08	1.97791e+08
[gene=glnQ] [locus_tag=LMOATCC19117_0866] [db_xref=EnsemblGenomes-Gn:LMOATCC19117_0866,EnsemblGenomes-Tr:CBY69765,GOA:J7NZQ5,InterPro:IPR003439,InterPro:IPR003593,InterPro:IPR017871,InterPro:IPR027417,UniProtKB/TrEMBL:J7NZQ5] [protein=glutamine ABC transporter, ATP-binding protein] [protein_id=CBY69765.1] [location=900655..901383] [gbkey=CDS]	0	171.432	77	12	106	12	242	26.7	5.06	485.62	12	0	1.34798e+08	1.28974e+08	1.65993e+08	1.66475e+08	1.62931e+08	1.62508e+08
[gene=glnR] [locus_tag=LMOATCC19117_1306] [db_xref=EnsemblGenomes-Gn:LMOATCC19117_1306,EnsemblGenomes-Tr:CBY70205,GOA:J7P0X7,InterPro:IPR000551,InterPro:IPR009061,UniProtKB/TrEMBL:J7P0X7] [protein=transcriptional glutamine synthetase repressor] [protein_id=CBY70205.1] [location=1319308..1319676] [gbkey=CDS]	0	43.375	44	6	40	6	122	14.3	9.36	117.04	6	0	18506768	1.73408e+07	2.17547e+07	2.23301e+07	21876631	2.29821e+07
[gene=glpD] [locus_tag=LMOATCC19117_1301] [db_xref=EnsemblGenomes-Gn:LMOATCC19117_1301,EnsemblGenomes-Tr:CBY70200,GOA:J7P0X2,InterPro:IPR000447,InterPro:IPR006076,UniProtKB/TrEMBL:J7P0X2] [protein=glycerol-3-phosphate dehydrogenase, aerobic] [protein_id=CBY70200.1] [location=1313478..1315154] [gbkey=CDS]	0	651.198	79	43	715	43	558	63.2	6.79	3079.63	43	0	2.97152e+09	2.96379e+09	3.71057e+09	3.62661e+09	3.50628e+09	3.66071e+09
[gene=glpF-1] [locus_tag=LMOATCC19117_1167] [db_xref=EnsemblGenomes-Gn:LMOATCC19117_1167,EnsemblGenomes-Tr:CBY70066,GOA:J7PP85,InterPro:IPR000425,InterPro:IPR022357,InterPro:IPR023271,UniProtKB/TrEMBL:J7PP85] [protein=glycerol uptake facilitator protein] [protein_id=CBY70066.1] [location=1184341..1185045] [gbkey=CDS]	0	7.076	5	1	7	1	234	24.7	6.93	22.94	1	0	1.127e+06	1.58595e+06	1.41008e+06	1.75083e+06	1.4693e+06	1.94494e+06
[gene=glpF-2] [locus_tag=LMOATCC19117_1548] [db_xref=EnsemblGenomes-Gn:LMOATCC19117_1548,EnsemblGenomes-Tr:CBY70447,GOA:J7PEK0,InterPro:IPR000425,InterPro:IPR022357,InterPro:IPR023271,UniProtKB/TrEMBL:J7PEK0] [protein=glycerol uptake facilitator protein] [protein_id=CBY70447.1] [location=complement(1566928..1567746)] [gbkey=CDS]	0	18.506	8	2	24	2	272	28.8	8.34	85.19	2	0	194665366	199863786	259677632	261163672	245123612	237139456
[gene=glpK] [locus_tag=LMOATCC19117_1547] [db_xref=EnsemblGenomes-Gn:LMOATCC19117_1547,EnsemblGenomes-Tr:CBY70446,GOA:J7PQ34,InterPro:IPR005999,InterPro:IPR018483,InterPro:IPR018484,InterPro:IPR018485,UniProtKB/TrEMBL:J7PQ34] [protein=glycerol kinase] [protein_id=CBY70446.1] [location=complement(1565360..1566853)] [gbkey=CDS]	0	419.786	65	29	351	29	497	55.4	5.06	1474.04	29	0	1.65561e+09	1.67483e+09	2.08094e+09	2.05231e+09	2.03321e+09	2.08585e+09
[gene=glpP] [locus_tag=LMOATCC19117_1414] [db_xref=EnsemblGenomes-Gn:LMOATCC19117_1414,EnsemblGenomes-Tr:CBY70313,GOA:J7P7A2,InterPro:IPR006699,UniProtKB/TrEMBL:J7P7A2] [protein=glycerol uptake operon antiterminator regulatory protein] [protein_id=CBY70313.1] [location=1426693..1427241] [gbkey=CDS]	0	64.284	45	4	31	4	182	20	7.09	157.3	4	0	1.38197e+07	1.26374e+07	1.71952e+07	1.71168e+07	1.54099e+07	1.62824e+07
[gene=gltB] [locus_tag=LMOATCC19117_1749] [db_xref=EnsemblGenomes-Gn:LMOATCC19117_1749,EnsemblGenomes-Tr:CBY70648,GOA:J7P8D0,InterPro:IPR000583,InterPro:IPR002489,InterPro:IPR002932,InterPro:IPR006982,InterPro:IPR013785,InterPro:IPR017932,InterPro:IPR029055,UniProtKB/TrEMBL:J7P8D0] [protein=glutamate synthase, large subunit] [protein_id=CBY70648.1] [location=complement(1792240..1796832)] [gbkey=C…	0	42.123	8	10	30	10	1530	168.7	6.25	71.69	10	0	1.39833e+07	1.13535e+07	1.18621e+07	1.19929e+07	1.64177e+07	1.24631e+07
[gene=gltC] [locus_tag=LMOATCC19117_1750] [db_xref=EnsemblGenomes-Gn:LMOATCC19117_1750,EnsemblGenomes-Tr:CBY70649,GOA:J7PPU1,InterPro:IPR000847,InterPro:IPR005119,InterPro:IPR011991,UniProtKB/TrEMBL:J7PPU1] [protein=transcriptional activator of the glutamate synthase operon] [protein_id=CBY70649.1] [location=1797025..1797912] [gbkey=CDS]	0	44.931	31	8	24	8	295	33.3	6.58	85.66	8	0	1.98875e+07	1.933e+07	2.47197e+07	2.28639e+07	2.05062e+07	2.49928e+07
[gene=gltD] [locus_tag=LMOATCC19117_1748] [db_xref=EnsemblGenomes-Gn:LMOATCC19117_1748,EnsemblGenomes-Tr:CBY70647,GOA:J7PF85,InterPro:IPR001327,InterPro:IPR006005,InterPro:IPR009051,InterPro:IPR023753,InterPro:IPR028261,UniProtKB/TrEMBL:J7PF85] [protein=glutamate synthase, small subunit] [protein_id=CBY70647.1] [location=complement(1790756..1792225)] [gbkey=CDS]	0	17.162	8	3	9	3	489	53.2	5.12	22.81	3	0	1.17454e+06	535608	558574	747423	1.71485e+06	797838
[gene=gltX] [locus_tag=LMOATCC19117_0245] [db_xref=EnsemblGenomes-Gn:LMOATCC19117_0245,EnsemblGenomes-Tr:CBY69144,GOA:J7PLD4,InterPro:IPR000924,InterPro:IPR001412,InterPro:IPR004527,InterPro:IPR008925,InterPro:IPR014729,InterPro:IPR020058,InterPro:IPR020061,InterPro:IPR020751,UniProtKB/TrEMBL:J7PLD4] [protein=glutamyl-tRNA synthetase] [protein_id=CBY69144.1] [location=260290..261765] [gbkey=CDS]	0	508.073	58	26	339	26	491	55.9	5.19	1705.72	26	0	6.40249e+08	6.51781e+08	7.99057e+08	8.10201e+08	7.91055e+08	8.07647e+08
[gene=glyA] [locus_tag=LMOATCC19117_2549] [db_xref=EnsemblGenomes-Gn:LMOATCC19117_2549,EnsemblGenomes-Tr:CBY71448,GOA:J7PAL3,InterPro:IPR001085,InterPro:IPR015421,InterPro:IPR015422,InterPro:IPR015424,InterPro:IPR019798,UniProtKB/TrEMBL:J7PAL3] [protein=serine hydroxymethyltransferase] [protein_id=CBY71448.1] [location=complement(2630716..2631957)] [gbkey=CDS]	0	269.851	67	17	177	17	413	45.1	5.81	900.62	17	0	3.28976e+08	3.4738e+08	4.43746e+08	4.56252e+08	4.38754e+08	4.37018e+08
[gene=glyQ] [locus_tag=LMOATCC19117_1468] [db_xref=EnsemblGenomes-Gn:LMOATCC19117_1468,EnsemblGenomes-Tr:CBY70367,GOA:J7PEB3,InterPro:IPR002310,InterPro:IPR006194,UniProtKB/TrEMBL:J7PEB3] [protein=glycyl-tRNA synthetase, alpha subunit] [protein_id=CBY70367.1] [location=complement(1485148..1486038)] [gbkey=CDS]	0	120.197	57	14	100	14	296	34.3	4.93	331.16	14	0	1.76504e+08	1.83389e+08	2.15257e+08	224049797	2.24298e+08	2.28623e+08
[gene=glyS] [locus_tag=LMOATCC19117_1467] [db_xref=EnsemblGenomes-Gn:LMOATCC19117_1467,EnsemblGenomes-Tr:CBY70366,GOA:J7PPX3,InterPro:IPR006194,InterPro:IPR015944,UniProtKB/TrEMBL:J7PPX3] [protein=glycyl-tRNA synthetase, beta subunit] [protein_id=CBY70366.1] [location=complement(1483089..1485155)] [gbkey=CDS]	0	422.34	67	34	274	34	688	78.5	5.01	1200.24	34	0	3.94393e+08	3.70074e+08	4.9219e+08	4.79662e+08	4.98631e+08	4.88732e+08
[gene=gmk] [locus_tag=LMOATCC19117_1844] [db_xref=EnsemblGenomes-Gn:LMOATCC19117_1844,EnsemblGenomes-Tr:CBY70743,GOA:J7P8N2,InterPro:IPR008144,InterPro:IPR008145,InterPro:IPR017665,InterPro:IPR020590,InterPro:IPR027417,UniProtKB/TrEMBL:J7P8N2] [protein=guanylate kinase] [protein_id=CBY70743.1] [location=complement(1894194..1894814)] [gbkey=CDS]	0	99.908	58	9	65	9	206	23.4	4.94	268.96	9	0	4.20505e+07	4.39812e+07	5.32851e+07	5.27997e+07	5.48405e+07	5.60739e+07
[gene=gnd] [locus_tag=LMOATCC19117_1384] [db_xref=EnsemblGenomes-Gn:LMOATCC19117_1384,EnsemblGenomes-Tr:CBY70283,GOA:J7P771,InterPro:IPR006113,InterPro:IPR006114,InterPro:IPR006115,InterPro:IPR006184,InterPro:IPR008927,InterPro:IPR012284,InterPro:IPR013328,InterPro:IPR016040,UniProtKB/TrEMBL:J7P771] [protein=6-phosphogluconate dehydrogenase, decarboxylating] [protein_id=CBY70283.1] [location=1392…	0	519.053	87	33	497	33	472	52.3	5.21	1975.43	33	0	1.71846e+09	1.73085e+09	2.16419e+09	2.14606e+09	2.13271e+09	2.22624e+09
[gene=gntK] [locus_tag=LMOATCC19117_2723] [db_xref=EnsemblGenomes-Gn:LMOATCC19117_2723,EnsemblGenomes-Tr:CBY71622,GOA:J7PI16,InterPro:IPR018483,InterPro:IPR018484,InterPro:IPR018485,UniProtKB/TrEMBL:J7PI16] [protein=gluconate kinase] [protein_id=CBY71622.1] [location=complement(2793705..2795219)] [gbkey=CDS]	0	26.593	19	6	19	6	504	55.7	5.64	35.93	6	0	1.74913e+06	1519399	2.11627e+06	2.23805e+06	658879	2.1888e+06
[gene=gor] [locus_tag=LMOATCC19117_0928] [db_xref=EnsemblGenomes-Gn:LMOATCC19117_0928,EnsemblGenomes-Tr:CBY69827,GOA:J7PCR0,InterPro:IPR001327,InterPro:IPR004099,InterPro:IPR006322,InterPro:IPR012999,InterPro:IPR013027,InterPro:IPR016156,InterPro:IPR023753,UniProtKB/TrEMBL:J7PCR0] [protein=glutathione reductase] [protein_id=CBY69827.1] [location=956675..958024] [gbkey=CDS]	0	346.177	67	18	211	18	449	49	6.21	1139.67	18	0	2.98063e+08	2.97559e+08	3.69075e+08	3.75881e+08	3.75132e+08	3.66277e+08
[gene=gpm] [locus_tag=LMOATCC19117_2230] [db_xref=EnsemblGenomes-Gn:LMOATCC19117_2230,EnsemblGenomes-Tr:CBY71129,GOA:J7PQZ2,InterPro:IPR001345,InterPro:IPR005952,InterPro:IPR013078,InterPro:IPR029033,UniProtKB/TrEMBL:J7PQZ2] [protein=phosphoglycerate mutase] [protein_id=CBY71129.1] [location=complement(2301338..2302027)] [gbkey=CDS]	0	280.739	74	12	268	12	229	26.4	5.69	1226.08	12	0	8.31349e+08	9.50768e+08	1.059e+09	1.13302e+09	1.13214e+09	1.22317e+09
[gene=gpsA] [locus_tag=LMOATCC19117_1954] [db_xref=EnsemblGenomes-Gn:LMOATCC19117_1954,EnsemblGenomes-Tr:CBY70853,GOA:J7P8Z4,InterPro:IPR006109,InterPro:IPR006168,InterPro:IPR008927,InterPro:IPR011128,InterPro:IPR013328,InterPro:IPR016040,UniProtKB/TrEMBL:J7P8Z4] [protein=glycerol-3-phosphate dehydrogenase, NAD-dependent] [protein_id=CBY70853.1] [location=complement(2003405..2004421)] [gbkey=CDS]	0	207.697	78	18	158	18	338	36.5	5.36	741.08	18	0	4.87496e+08	4.66083e+08	5.62296e+08	5.1615e+08	5.75382e+08	5.90747e+08
[gene=greA] [locus_tag=LMOATCC19117_1505] [db_xref=EnsemblGenomes-Gn:LMOATCC19117_1505,EnsemblGenomes-Tr:CBY70404,GOA:J7PP80,InterPro:IPR001437,InterPro:IPR006359,InterPro:IPR018151,InterPro:IPR022691,InterPro:IPR023459,InterPro:IPR028624,UniProtKB/TrEMBL:J7PP80] [protein=transcription elongation factor] [protein_id=CBY70404.1] [location=complement(1519430..1519912)] [gbkey=CDS]	0	94.116	49	9	103	9	160	17.5	4.67	382.86	9	0	2.49036e+08	2.50237e+08	3.1947e+08	3.09794e+08	3.28136e+08	3.36038e+08
[gene=groEL] [locus_tag=LMOATCC19117_2088] [db_xref=EnsemblGenomes-Gn:LMOATCC19117_2088,EnsemblGenomes-Tr:CBY70987,GOA:J7PG73,InterPro:IPR001844,InterPro:IPR002423,InterPro:IPR018370,InterPro:IPR027409,InterPro:IPR027413,UniProtKB/TrEMBL:J7PG73] [protein=chaperone protein] [protein_id=CBY70987.1] [location=complement(2148664..2150292)] [gbkey=CDS]	0	711.319	78	33	2091	33	542	57.3	4.79	9978.67	33	0	9.54885e+09	9.37051e+09	1.13584e+10	1.10902e+10	1.05345e+10	1.12601e+10
[gene=groES] [locus_tag=LMOATCC19117_2089] [db_xref=EnsemblGenomes-Gn:LMOATCC19117_2089,EnsemblGenomes-Tr:CBY70988,GOA:J7P9C1,InterPro:IPR011032,InterPro:IPR018369,InterPro:IPR020818,UniProtKB/TrEMBL:J7P9C1] [protein=chaperone protein] [protein_id=CBY70988.1] [location=complement(2150326..2150610)] [gbkey=CDS]	0	102.443	93	8	264	8	94	10.1	4.68	1024.13	8	0	2.05716e+09	2.068e+09	2.33316e+09	2.38114e+09	2.35322e+09	2.47707e+09
[gene=grpE] [locus_tag=LMOATCC19117_1483] [db_xref=EnsemblGenomes-Gn:LMOATCC19117_1483,EnsemblGenomes-Tr:CBY70382,GOA:J7PED0,InterPro:IPR000740,InterPro:IPR009012,InterPro:IPR013805,UniProtKB/TrEMBL:J7PED0] [protein=heat shock protein / co-chaperone] [protein_id=CBY70382.1] [location=complement(1499184..1499759)] [gbkey=CDS]	0	145.995	79	11	108	11	191	21.9	4.6	517.14	11	0	1.04081e+08	1.10077e+08	1.33152e+08	1.27312e+08	137463256	1.3696e+08
[gene=gsaB] [locus_tag=LMOATCC19117_1700] [db_xref=EnsemblGenomes-Gn:LMOATCC19117_1700,EnsemblGenomes-Tr:CBY70599,GOA:J7PPM3,InterPro:IPR004639,InterPro:IPR005814,InterPro:IPR015421,InterPro:IPR015422,InterPro:IPR015424,UniProtKB/TrEMBL:J7PPM3] [protein=glutamate-1-semialdehyde-2,1-aminomutase 2] [protein_id=CBY70599.1] [location=1743121..1744419] [gbkey=CDS]	0	225.711	60	14	131	14	432	46.1	5.22	694.08	14	0	1.1294e+08	1.08705e+08	1.42751e+08	1.36566e+08	1.38929e+08	1.39425e+08
[gene=gshAB] [locus_tag=LMOATCC19117_2784] [db_xref=EnsemblGenomes-Gn:LMOATCC19117_2784,EnsemblGenomes-Tr:CBY71683,GOA:J7PBC0,InterPro:IPR006335,InterPro:IPR007370,InterPro:IPR011761,InterPro:IPR013815,InterPro:IPR013816,InterPro:IPR020561,UniProtKB/TrEMBL:J7PBC0] [protein=glutathione biosynthesis bifunctional protein] [protein_id=CBY71683.1] [location=2862050..2864380] [gbkey=CDS]	0	264.735	49	28	151	28	776	88.5	5.08	640.33	28	0	7.75583e+07	8.08415e+07	9.81291e+07	9.25847e+07	9.7023e+07	1.03431e+08
[gene=gshR] [locus_tag=LMOATCC19117_1442] [db_xref=EnsemblGenomes-Gn:LMOATCC19117_1442,EnsemblGenomes-Tr:CBY70341,GOA:J7PPV3,InterPro:IPR001327,InterPro:IPR004099,InterPro:IPR013027,InterPro:IPR016156,InterPro:IPR023753,UniProtKB/TrEMBL:J7PPV3] [protein=glutathione reductase] [protein_id=CBY70341.1] [location=complement(1456210..1457550)] [gbkey=CDS]	0	299.717	73	22	231	22	446	48.5	5.91	1150.81	22	0	3.30359e+08	3.33932e+08	4.17778e+08	4.13496e+08	3.96988e+08	4.17183e+08
[gene=gtcA] [locus_tag=LMOATCC19117_2559] [db_xref=EnsemblGenomes-Gn:LMOATCC19117_2559,EnsemblGenomes-Tr:CBY71458,GOA:J7PAM2,InterPro:IPR007267,UniProtKB/TrEMBL:J7PAM2] [protein=cell wall teichoic acid glycosylation protein] [protein_id=CBY71458.1] [location=complement(2640238..2640675)] [gbkey=CDS]	0.01	2.594	8	1	1	1	145	17.4	9.35	2.26	1	0	1.29986e+06	1.37447e+06	1.46135e+06	1.64071e+06	1.47886e+06	1.36034e+06
[gene=gtfA] [locus_tag=LMOATCC19117_0266] [db_xref=EnsemblGenomes-Gn:LMOATCC19117_0266,EnsemblGenomes-Tr:CBY69165,GOA:J7NY63,InterPro:IPR006047,InterPro:IPR013781,InterPro:IPR015902,InterPro:IPR016377,InterPro:IPR017853,InterPro:IPR022527,UniProtKB/TrEMBL:J7NY63] [protein=sucrose phosphorylase] [protein_id=CBY69165.1] [location=279357..280799] [gbkey=CDS]	0.025	1.474	2	1	1	1	480	55.6	5.03	0	1	0	NAN	NAN	NAN	NAN	NAN	NAN
[gene=guaA] [locus_tag=LMOATCC19117_1112] [db_xref=EnsemblGenomes-Gn:LMOATCC19117_1112,EnsemblGenomes-Tr:CBY70011,GOA:J7PP36,InterPro:IPR001674,InterPro:IPR004739,InterPro:IPR014729,InterPro:IPR017926,InterPro:IPR022310,InterPro:IPR022955,InterPro:IPR025777,InterPro:IPR029062,UniProtKB/TrEMBL:J7PP36] [protein=GMP synthase] [protein_id=CBY70011.1] [location=1139335..1140891] [gbkey=CDS]	0	482.311	85	35	374	35	518	58	5.1	1559.76	35	0	9.83864e+08	9.67968e+08	1.21845e+09	1.15314e+09	1.14224e+09	1.19228e+09
[gene=guaB] [locus_tag=LMOATCC19117_2770] [db_xref=EnsemblGenomes-Gn:LMOATCC19117_2770,EnsemblGenomes-Tr:CBY71669,GOA:J7PS77,InterPro:IPR000644,InterPro:IPR001093,InterPro:IPR005990,InterPro:IPR013785,InterPro:IPR015875,UniProtKB/TrEMBL:J7PS77] [protein=inosine-5-monophosphate dehydrogenase/GMP reductase] [protein_id=CBY71669.1] [location=complement(2849378..2850844)] [gbkey=CDS]	0	551.585	83	35	465	35	488	52.5	6.49	2277.4	35	0	1.22519e+09	1.2356e+09	1.57328e+09	1.44778e+09	1.46347e+09	1.51591e+09
[gene=gyrA] [locus_tag=LMOATCC19117_0007] [db_xref=EnsemblGenomes-Gn:LMOATCC19117_0007,EnsemblGenomes-Tr:CBY68906,GOA:J7PLP1,InterPro:IPR002205,InterPro:IPR005743,InterPro:IPR006691,InterPro:IPR013757,InterPro:IPR013758,InterPro:IPR013760,InterPro:IPR024946,UniProtKB/TrEMBL:J7PLP1] [protein=DNA gyrase, A subunit] [protein_id=CBY68906.1] [location=8065..10593] [gbkey=CDS]	0	540.403	66	49	410	49	842	94.6	5.45	1785.06	49	0	4.16526e+08	4.14675e+08	5.15537e+08	4.92112e+08	5.02881e+08	5.13979e+08
[gene=gyrB] [locus_tag=LMOATCC19117_0006] [db_xref=EnsemblGenomes-Gn:LMOATCC19117_0006,EnsemblGenomes-Tr:CBY68905,GOA:J7NXB6,InterPro:IPR001241,InterPro:IPR002288,InterPro:IPR003594,InterPro:IPR006171,InterPro:IPR011557,InterPro:IPR013506,InterPro:IPR013759,InterPro:IPR013760,InterPro:IPR014721,InterPro:IPR018522,InterPro:IPR020568,UniProtKB/TrEMBL:J7NXB6] [protein=DNA gyrase, B subunit] [protein…	0	327.903	57	31	234	31	646	72.8	5.5	1014.07	31	0	3.73461e+08	3.52196e+08	4.4365e+08	4.24119e+08	4.32721e+08	4.38359e+08
[gene=hemB] [locus_tag=LMOATCC19117_1565] [db_xref=EnsemblGenomes-Gn:LMOATCC19117_1565,EnsemblGenomes-Tr:CBY70464,GOA:J7PPC4,InterPro:IPR001731,InterPro:IPR013785,UniProtKB/TrEMBL:J7PPC4] [protein=porphobilinogen synthase] [protein_id=CBY70464.1] [location=complement(1582484..1583458)] [gbkey=CDS]	0	245.987	74	18	170	18	324	36.2	5.17	757.56	18	0	1.81768e+08	1.86488e+08	2.39118e+08	2.27246e+08	2.26475e+08	2.3188e+08
[gene=hemC] [locus_tag=LMOATCC19117_1567] [db_xref=EnsemblGenomes-Gn:LMOATCC19117_1567,EnsemblGenomes-Tr:CBY70466,GOA:J7PQ53,InterPro:IPR000860,InterPro:IPR022417,InterPro:IPR022418,InterPro:IPR022419,UniProtKB/TrEMBL:J7PQ53] [protein=porphobilinogen deaminase] [protein_id=CBY70466.1] [location=complement(1584174..1585103)] [gbkey=CDS]	0	125.113	61	12	83	12	309	33.9	6.13	380.32	12	0	2.25878e+07	3.05485e+07	3.7223e+07	3.72033e+07	4.10157e+07	3.48908e+07
[gene=hemD] [locus_tag=LMOATCC19117_1566] [db_xref=EnsemblGenomes-Gn:LMOATCC19117_1566,EnsemblGenomes-Tr:CBY70465,GOA:J7P1L9,InterPro:IPR003754,UniProtKB/TrEMBL:J7P1L9] [protein=uroporphyrinogen-III synthase] [protein_id=CBY70465.1] [location=complement(1583455..1584177)] [gbkey=CDS]	0.003	3.398	5	1	3	1	240	28	7.53	7.49	1	0	NAN	NAN	693387	923100	NAN	816783
[gene=hemE] [locus_tag=LMOATCC19117_2237] [db_xref=EnsemblGenomes-Gn:LMOATCC19117_2237,EnsemblGenomes-Tr:CBY71136,GOA:J7PRR3,InterPro:IPR000257,InterPro:IPR006361,UniProtKB/TrEMBL:J7PRR3] [protein=uroporphyrinogen decarboxylase] [protein_id=CBY71136.1] [location=complement(2308822..2309883)] [gbkey=CDS]	0	181.384	71	16	127	16	353	39.9	6.46	570.37	16	0	1.24735e+08	1.37102e+08	1.62754e+08	1.73229e+08	1.63836e+08	1.85076e+08
[gene=hemG] [locus_tag=LMOATCC19117_0903] [db_xref=EnsemblGenomes-Gn:LMOATCC19117_0903,EnsemblGenomes-Tr:CBY69802,GOA:J7PCN6,InterPro:IPR002937,InterPro:IPR004572,InterPro:IPR016040,InterPro:IPR027418,UniProtKB/TrEMBL:J7PCN6] [protein=protoporphyrinogen oxidase] [protein_id=CBY69802.1] [location=936924..938303] [gbkey=CDS]	0	118.599	49	16	80	16	459	50.3	6.42	289.14	16	0	1.93021e+07	1.99987e+07	2.61685e+07	2.51638e+07	2.63509e+07	2.64682e+07
[gene=hemH] [locus_tag=LMOATCC19117_2236] [db_xref=EnsemblGenomes-Gn:LMOATCC19117_2236,EnsemblGenomes-Tr:CBY71135,GOA:J7P3K2,InterPro:IPR001015,InterPro:IPR019772,UniProtKB/TrEMBL:J7P3K2] [protein=ferrochelatase] [protein_id=CBY71135.1] [location=complement(2307896..2308825)] [gbkey=CDS]	0	278.849	71	15	175	15	309	35.4	5.25	862.48	15	0	3.32681e+08	3.39896e+08	3.96e+08	412848570	4.02492e+08	4.32578e+08
[gene=hemL] [locus_tag=LMOATCC19117_1564] [db_xref=EnsemblGenomes-Gn:LMOATCC19117_1564,EnsemblGenomes-Tr:CBY70463,GOA:J7P7Q5,InterPro:IPR004639,InterPro:IPR005814,InterPro:IPR015421,InterPro:IPR015422,InterPro:IPR015424,UniProtKB/TrEMBL:J7P7Q5] [protein=glutamate-1-semialdehyde-2,1-aminomutase] [protein_id=CBY70463.1] [location=complement(1581182..1582471)] [gbkey=CDS]	0	256.989	79	22	198	22	429	46.5	5.64	871.82	22	0	1.91463e+08	1.83524e+08	2.25231e+08	2.18078e+08	2.2806e+08	2.30684e+08
[gene=hemN] [locus_tag=LMOATCC19117_1485] [db_xref=EnsemblGenomes-Gn:LMOATCC19117_1485,EnsemblGenomes-Tr:CBY70384,GOA:J7PP65,InterPro:IPR004559,InterPro:IPR006638,InterPro:IPR007197,InterPro:IPR010723,InterPro:IPR023404,UniProtKB/TrEMBL:J7PP65] [protein=oxygen-independent coproporphyrinogen III oxidase] [protein_id=CBY70384.1] [location=complement(1500985..1502142)] [gbkey=CDS]	0	86.47	52	15	48	15	385	43.8	6.2	165.45	15	0	1.01007e+07	1.2856e+07	1.27501e+07	1.16233e+07	1.35322e+07	1.22689e+07
[gene=hepS] [locus_tag=LMOATCC19117_1950] [db_xref=EnsemblGenomes-Gn:LMOATCC19117_1950,EnsemblGenomes-Tr:CBY70849,GOA:J7PQ85,InterPro:IPR009920,UniProtKB/TrEMBL:J7PQ85] [protein=heptaprenyl diphosphate synthase component I] [protein_id=CBY70849.1] [location=complement(2000007..2000774)] [gbkey=CDS]	0	19.088	17	4	23	4	255	29.1	5.29	39.46	4	0	6.13367e+06	7.07664e+06	5.5631e+06	6.11733e+06	5.86102e+06	5.52652e+06
[gene=hepT] [locus_tag=LMOATCC19117_1948] [db_xref=EnsemblGenomes-Gn:LMOATCC19117_1948,EnsemblGenomes-Tr:CBY70847,GOA:J7PFR8,InterPro:IPR000092,InterPro:IPR008949,InterPro:IPR014119,InterPro:IPR017446,UniProtKB/TrEMBL:J7PFR8] [protein=heptaprenyl diphosphate synthase, component II] [protein_id=CBY70847.1] [location=complement(1998295..1999260)] [gbkey=CDS]	0	101.823	64	15	66	15	321	35.8	6.57	255.03	15	0	2.29943e+07	2.33926e+07	3.24834e+07	3.12191e+07	2.95244e+07	3.19079e+07
[gene=hflX] [locus_tag=LMOATCC19117_1304] [db_xref=EnsemblGenomes-Gn:LMOATCC19117_1304,EnsemblGenomes-Tr:CBY70203,GOA:J7P6Z6,InterPro:IPR006073,InterPro:IPR016496,InterPro:IPR025121,InterPro:IPR027417,UniProtKB/TrEMBL:J7P6Z6] [protein=GTP-binding protein] [protein_id=CBY70203.1] [location=1316658..1317887] [gbkey=CDS]	0.001	5.303	3	1	2	1	409	46.4	6.43	4.67	1	0	NAN	NAN	NAN	NAN	NAN	NAN
[gene=hfq] [locus_tag=LMOATCC19117_1303] [db_xref=EnsemblGenomes-Gn:LMOATCC19117_1303,EnsemblGenomes-Tr:CBY70202,GOA:J7PDW9,InterPro:IPR001163,InterPro:IPR005001,InterPro:IPR010920,UniProtKB/TrEMBL:J7PDW9] [protein=host factor-1 protein] [protein_id=CBY70202.1] [location=1316320..1316553] [gbkey=CDS]	0	72.481	84	6	77	6	77	8.7	9.19	296.95	6	0	4.52398e+08	4.49622e+08	5.25497e+08	5.29138e+08	5.06958e+08	5.30817e+08
[gene=hisA] [locus_tag=LMOATCC19117_0594] [db_xref=EnsemblGenomes-Gn:LMOATCC19117_0594,EnsemblGenomes-Tr:CBY69493,GOA:J7P4U5,InterPro:IPR006062,InterPro:IPR006063,InterPro:IPR011060,InterPro:IPR013785,InterPro:IPR023016,UniProtKB/TrEMBL:J7P4U5] [protein=phosphoribosylformimino-5-aminoimidazole carboxamide ribotide isomerase] [protein_id=CBY69493.1] [location=complement(623730..624452)] [gbkey=CDS]	0	5.817	7	1	3	1	240	25.9	5.69	6.97	1	0	NAN	NAN	NAN	NAN	NAN	NAN
[gene=hisB] [locus_tag=LMOATCC19117_0596] [db_xref=EnsemblGenomes-Gn:LMOATCC19117_0596,EnsemblGenomes-Tr:CBY69495,GOA:J7NYZ0,InterPro:IPR000807,InterPro:IPR020565,InterPro:IPR020568,UniProtKB/TrEMBL:J7NYZ0] [protein=imidazoleglycerol-phosphate dehydratase] [protein_id=CBY69495.1] [location=complement(625058..625642)] [gbkey=CDS]	0.001	5.289	7	1	1	1	194	21.4	5.76	3.51	1	0	496973	547972	701439	654751	773414	754738
[gene=hisC] [locus_tag=LMOATCC19117_1943] [db_xref=EnsemblGenomes-Gn:LMOATCC19117_1943,EnsemblGenomes-Tr:CBY70842,GOA:J7PFR2,InterPro:IPR004839,InterPro:IPR005861,InterPro:IPR015421,InterPro:IPR015422,InterPro:IPR015424,UniProtKB/TrEMBL:J7PFR2] [protein=histidinol-phosphate aminotransferase] [protein_id=CBY70842.1] [location=complement(1993910..1994992)] [gbkey=CDS]	0	118.69	48	14	83	14	360	39.8	4.93	341.46	14	0	3.72359e+07	3.80726e+07	4.95852e+07	4.98987e+07	4.79741e+07	4.977e+07
[gene=hisD] [locus_tag=LMOATCC19117_0597] [db_xref=EnsemblGenomes-Gn:LMOATCC19117_0597,EnsemblGenomes-Tr:CBY69496,GOA:J7PN07,InterPro:IPR001692,InterPro:IPR012131,InterPro:IPR016161,InterPro:IPR022695,UniProtKB/TrEMBL:J7PN07] [protein=histidinol dehydrogenase] [protein_id=CBY69496.1] [location=complement(625643..626926)] [gbkey=CDS]	0	32.355	17	5	25	5	427	46.1	5.16	75.53	5	0	6.09572e+06	5.14663e+06	6.51745e+06	6.44616e+06	6.61427e+06	7.58243e+06
[gene=hisE] [locus_tag=LMOATCC19117_0591] [db_xref=EnsemblGenomes-Gn:LMOATCC19117_0591,EnsemblGenomes-Tr:CBY69490,GOA:J7NYY5,InterPro:IPR008179,InterPro:IPR021130,UniProtKB/TrEMBL:J7NYY5] [protein=phosphoribosyl-ATP pyrophosphohydrolase] [protein_id=CBY69490.1] [location=complement(622359..622670)] [gbkey=CDS]	0	29.192	24	3	17	3	103	11.9	5.12	70.33	3	0	3.54038e+06	3.13025e+06	3.84179e+06	3.7162e+06	4.94683e+06	3.84268e+06
[gene=hisF] [locus_tag=LMOATCC19117_0593] [db_xref=EnsemblGenomes-Gn:LMOATCC19117_0593,EnsemblGenomes-Tr:CBY69492,GOA:J7PBS9,InterPro:IPR004651,InterPro:IPR006062,InterPro:IPR011060,InterPro:IPR013785,UniProtKB/TrEMBL:J7PBS9] [protein=imidazoleglycerol phosphate synthase, cyclase subunit] [protein_id=CBY69492.1] [location=complement(622985..623740)] [gbkey=CDS]	0	12.14	19	3	4	3	251	26.4	5.49	9.9	3	0	217432	792260	272793	339497	NAN	312377
[gene=hisG] [locus_tag=LMOATCC19117_0598] [db_xref=EnsemblGenomes-Gn:LMOATCC19117_0598,EnsemblGenomes-Tr:CBY69497,GOA:J7PBT4,InterPro:IPR001348,InterPro:IPR013820,InterPro:IPR018198,InterPro:IPR024893,UniProtKB/TrEMBL:J7PBT4] [protein=ATP phosphoribosyltransferase] [protein_id=CBY69497.1] [location=complement(626923..627564)] [gbkey=CDS]	0	6.635	5	1	2	1	213	23.7	7.84	5.01	1	0	NAN	NAN	NAN	NAN	NAN	NAN
[gene=hisI] [locus_tag=LMOATCC19117_0592] [db_xref=EnsemblGenomes-Gn:LMOATCC19117_0592,EnsemblGenomes-Tr:CBY69491,GOA:J7PN03,InterPro:IPR002496,InterPro:IPR026660,UniProtKB/TrEMBL:J7PN03] [protein=phosphoribosyl-AMP cyclohydrolase] [protein_id=CBY69491.1] [location=complement(622671..622988)] [gbkey=CDS]	0	6.146	11	1	2	1	105	12	5.9	4.78	1	0	200998	173375	211813	190320	217617	208221
[gene=hisJ] [locus_tag=LMOATCC19117_0600] [db_xref=EnsemblGenomes-Gn:LMOATCC19117_0600,EnsemblGenomes-Tr:CBY69499,GOA:J7PM53,InterPro:IPR010140,InterPro:IPR016195,UniProtKB/TrEMBL:J7PM53] [protein=histidinol-phosphatase] [protein_id=CBY69499.1] [location=628894..629721] [gbkey=CDS]	0	38.199	30	4	18	4	275	31.3	5	91.1	4	0	4.73345e+06	4.37486e+06	3.89824e+06	5.67931e+06	5.97885e+06	6496717
[gene=hisS] [locus_tag=LMOATCC19117_1529] [db_xref=EnsemblGenomes-Gn:LMOATCC19117_1529,EnsemblGenomes-Tr:CBY70428,GOA:J7P7L8,InterPro:IPR004154,InterPro:IPR004516,InterPro:IPR006195,InterPro:IPR015807,UniProtKB/TrEMBL:J7P7L8] [protein=histidyl-tRNA synthetase] [protein_id=CBY70428.1] [location=complement(1544637..1545914)] [gbkey=CDS]	0	312.95	69	24	239	24	425	48.5	5.59	969.89	24	0	2.4449e+08	2.35311e+08	3.10156e+08	3.17474e+08	2.95939e+08	2.97104e+08
[gene=hly] [locus_tag=LMOATCC19117_0210] [db_xref=EnsemblGenomes-Gn:LMOATCC19117_0210,EnsemblGenomes-Tr:CBY69109,GOA:H6UX34,InterPro:IPR001869,UniProtKB/TrEMBL:H6UX34] [protein=listeriolysin O] [protein_id=CBY69109.1] [location=209130..210719] [gbkey=CDS]	0	214.023	61	26	147	26	529	58.7	7.52	585.92	26	0	9.80221e+07	9.82457e+07	1.20165e+08	1.14918e+08	1.07111e+08	1.16416e+08
[gene=holA] [locus_tag=LMOATCC19117_1490] [db_xref=EnsemblGenomes-Gn:LMOATCC19117_1490,EnsemblGenomes-Tr:CBY70389,GOA:J7PP69,InterPro:IPR005790,InterPro:IPR008921,InterPro:IPR010372,InterPro:IPR027417,UniProtKB/TrEMBL:J7PP69] [protein=DNA polymerase III, delta subunit] [protein_id=CBY70389.1] [location=complement(1506266..1507297)] [gbkey=CDS]	0	137.848	45	11	88	11	343	40	6.24	352.92	11	0	2.60558e+07	2.66856e+07	3.33753e+07	3.22427e+07	3.46073e+07	3.4666e+07
[gene=holB] [locus_tag=LMOATCC19117_0175] [db_xref=EnsemblGenomes-Gn:LMOATCC19117_0175,EnsemblGenomes-Tr:CBY69074,GOA:J7PL22,InterPro:IPR004622,InterPro:IPR027417,UniProtKB/TrEMBL:J7PL22] [protein=DNA polymerase III, delta subunit] [protein_id=CBY69074.1] [location=170083..171075] [gbkey=CDS]	0	117.69	69	14	69	14	330	36.9	5.88	275.84	14	0	3.37763e+07	2.91762e+07	3.62841e+07	3.45936e+07	2.78931e+07	3.12356e+07
[gene=hom] [locus_tag=LMOATCC19117_2557] [db_xref=EnsemblGenomes-Gn:LMOATCC19117_2557,EnsemblGenomes-Tr:CBY71456,GOA:J7PSC3,InterPro:IPR001342,InterPro:IPR002912,InterPro:IPR005106,InterPro:IPR016040,InterPro:IPR016204,InterPro:IPR019811,UniProtKB/TrEMBL:J7PSC3] [protein=homoserine dehydrogenase] [protein_id=CBY71456.1] [location=complement(2638383..2639669)] [gbkey=CDS]	0	270.437	72	17	164	17	428	46.3	5.33	847.81	17	0	1.47194e+08	1.45143e+08	1.74587e+08	1.67292e+08	1.75797e+08	1.77078e+08
[gene=hprK] [locus_tag=LMOATCC19117_2492] [db_xref=EnsemblGenomes-Gn:LMOATCC19117_2492,EnsemblGenomes-Tr:CBY71391,GOA:J7PS73,InterPro:IPR003755,InterPro:IPR011104,InterPro:IPR011126,InterPro:IPR027417,InterPro:IPR028979,UniProtKB/TrEMBL:J7PS73] [protein=HPr(Ser) kinase/phosphatase] [protein_id=CBY71391.1] [location=complement(2573384..2574322)] [gbkey=CDS]	0	76.914	42	11	66	11	312	34.9	6.57	242.21	11	0	4.1812e+07	3.87532e+07	5.05257e+07	5.2099e+07	5.30441e+07	5.51531e+07
[gene=hprP] [locus_tag=LMOATCC19117_2490] [db_xref=EnsemblGenomes-Gn:LMOATCC19117_2490,EnsemblGenomes-Tr:CBY71389,GOA:J7PRH1,InterPro:IPR006439,InterPro:IPR023198,InterPro:IPR023214,InterPro:IPR023733,UniProtKB/TrEMBL:J7PRH1] [protein=pyrophosphatase] [protein_id=CBY71389.1] [location=complement(2571768..2572421)] [gbkey=CDS]	0	121.328	57	9	72	9	217	24.7	4.65	313.05	9	0	3.0862e+07	3.31619e+07	4.10678e+07	3.96561e+07	4.15962e+07	3.86456e+07
[gene=hrcA] [locus_tag=LMOATCC19117_1484] [db_xref=EnsemblGenomes-Gn:LMOATCC19117_1484,EnsemblGenomes-Tr:CBY70383,GOA:J7P7H2,InterPro:IPR002571,InterPro:IPR011991,InterPro:IPR021153,InterPro:IPR029016,UniProtKB/TrEMBL:J7P7H2] [protein=heat-inducible transcription repressor] [protein_id=CBY70383.1] [location=complement(1499801..1500838)] [gbkey=CDS]	0	102.902	55	14	76	14	345	39.7	5.58	274.48	14	0	43362510	40001324	53229469	5.21975e+07	5.77567e+07	5.18833e+07
[gene=hsdM] [locus_tag=LMOATCC19117_0320] [db_xref=EnsemblGenomes-Gn:LMOATCC19117_0320,EnsemblGenomes-Tr:CBY69219,GOA:J7PLJ2,InterPro:IPR002052,InterPro:IPR002296,InterPro:IPR003356,InterPro:IPR004546,InterPro:IPR022749,InterPro:IPR029063,UniProtKB/TrEMBL:J7PLJ2] [protein=type I restriction-modification system, M subunit] [protein_id=CBY69219.1] [location=342137..344713] [gbkey=CDS]	0	181.587	42	28	133	28	858	96.9	4.97	427.87	28	0	3.38977e+07	3.0515e+07	4.15124e+07	3.88326e+07	3.95012e+07	4.14989e+07
[gene=htpG] [locus_tag=LMOATCC19117_0963] [db_xref=EnsemblGenomes-Gn:LMOATCC19117_0963,EnsemblGenomes-Tr:CBY69862,GOA:J7PCU1,InterPro:IPR001404,InterPro:IPR003594,InterPro:IPR020568,InterPro:IPR020575,UniProtKB/TrEMBL:J7PCU1] [protein=chaperone/heat shock protein] [protein_id=CBY69862.1] [location=complement(993061..994866)] [gbkey=CDS]	0	51.058	17	7	32	7	601	68.4	4.89	108.43	7	0	3.29616e+06	4.00927e+06	4.23396e+06	4.54238e+06	3.97532e+06	4.80811e+06
[gene=htpX] [locus_tag=LMOATCC19117_0984] [db_xref=EnsemblGenomes-Gn:LMOATCC19117_0984,EnsemblGenomes-Tr:CBY69883,GOA:J7P600,InterPro:IPR001915,InterPro:IPR022919,UniProtKB/TrEMBL:J7P600] [protein=membrane metalloprotease] [protein_id=CBY69883.1] [location=1011802..1012716] [gbkey=CDS]	0	92.348	32	6	48	6	304	33.1	8.73	236.93	6	0	4.57499e+07	4.79753e+07	5.59782e+07	5.59038e+07	5.84323e+07	5.47359e+07
[gene=htrA] [locus_tag=LMOATCC19117_0310] [db_xref=EnsemblGenomes-Gn:LMOATCC19117_0310,EnsemblGenomes-Tr:CBY69209,GOA:J7PLI4,InterPro:IPR001478,InterPro:IPR001940,InterPro:IPR009003,UniProtKB/TrEMBL:J7PLI4] [protein=serine protease] [protein_id=CBY69209.1] [location=331321..332823] [gbkey=CDS]	0	416.579	79	26	386	26	500	52.8	4.73	1900.58	26	0	9.7497e+08	1.02651e+09	1.28925e+09	1.25736e+09	1.27155e+09	1.20714e+09
[gene=hup] [locus_tag=LMOATCC19117_1952] [db_xref=EnsemblGenomes-Gn:LMOATCC19117_1952,EnsemblGenomes-Tr:CBY70851,GOA:J7PR20,InterPro:IPR000119,InterPro:IPR010992,InterPro:IPR020816,UniProtKB/TrEMBL:J7PR20] [protein=DNA-binding protein] [protein_id=CBY70851.1] [location=complement(2001636..2001911)] [gbkey=CDS]	0	87.872	75	9	662	9	91	9.9	9.64	2130.36	9	0	1.01782e+10	1.03234e+10	1.21498e+10	1.16582e+10	1.12381e+10	1.17297e+10
[gene=iap] [locus_tag=LMOATCC19117_0612] [db_xref=EnsemblGenomes-Gn:LMOATCC19117_0612,EnsemblGenomes-Tr:CBY69511,GOA:J7PN20,InterPro:IPR000064,InterPro:IPR003646,InterPro:IPR018392,UniProtKB/TrEMBL:J7PN20] [protein=cell wall hydrolases A, LysM domain] [protein_id=CBY69511.1] [location=complement(640476..641909)] [gbkey=CDS]	0	258.849	69	23	348	23	477	49.8	9.25	1182.81	23	0	1.27601e+09	1.29581e+09	1.51422e+09	1.43773e+09	1.4594e+09	1.53735e+09
[gene=ileS] [locus_tag=LMOATCC19117_2031] [db_xref=EnsemblGenomes-Gn:LMOATCC19117_2031,EnsemblGenomes-Tr:CBY70930,GOA:J7P2X2,InterPro:IPR001412,InterPro:IPR002300,InterPro:IPR002301,InterPro:IPR009008,InterPro:IPR009080,InterPro:IPR010663,InterPro:IPR013155,InterPro:IPR014729,InterPro:IPR023585,UniProtKB/TrEMBL:J7P2X2] [protein=isoleucyl-tRNA synthetase] [protein_id=CBY70930.1] [location=compleme…	0	738.538	68	47	473	47	921	103.8	5.31	2481.84	47	0	5.82406e+08	5.69901e+08	7.23229e+08	7.4281e+08	7.36031e+08	7.5895e+08
[gene=ilvB] [locus_tag=LMOATCC19117_1996] [db_xref=EnsemblGenomes-Gn:LMOATCC19117_1996,EnsemblGenomes-Tr:CBY70895,GOA:J7P2T7,InterPro:IPR000399,InterPro:IPR011766,InterPro:IPR012000,InterPro:IPR012001,InterPro:IPR012846,InterPro:IPR029035,InterPro:IPR029061,UniProtKB/TrEMBL:J7P2T7] [protein=acetolactate synthase, large subunit, biosynthetic type] [protein_id=CBY70895.1] [location=2050395..2052116…	0	17.464	14	4	8	4	573	62.7	6.16	28.2	4	0	2.80648e+06	2.15082e+06	1.93501e+06	3.1623e+06	2.08309e+06	2.88415e+06
[gene=ilvC] [locus_tag=LMOATCC19117_1998] [db_xref=EnsemblGenomes-Gn:LMOATCC19117_1998,EnsemblGenomes-Tr:CBY70897,GOA:J7PFX5,InterPro:IPR000506,InterPro:IPR008927,InterPro:IPR013023,InterPro:IPR013116,InterPro:IPR013328,UniProtKB/TrEMBL:J7PFX5] [protein=keto-acid reductoisomerase] [protein_id=CBY70897.1] [location=2052707..2053702] [gbkey=CDS]	0	121.938	44	10	71	10	331	36.4	5.36	322.57	10	0	3.29307e+07	3.05096e+07	3.82446e+07	3.88021e+07	3.56089e+07	37877539
[gene=ilvD] [locus_tag=LMOATCC19117_1995] [db_xref=EnsemblGenomes-Gn:LMOATCC19117_1995,EnsemblGenomes-Tr:CBY70894,GOA:J7PQB9,InterPro:IPR000581,InterPro:IPR004404,InterPro:IPR015928,InterPro:IPR020558,UniProtKB/TrEMBL:J7PQB9] [protein=dihydroxy-acid dehydratase] [protein_id=CBY70894.1] [location=2048683..2050377] [gbkey=CDS]	0	66.209	26	9	33	9	564	59.8	5.71	164.91	9	0	3.35387e+06	3.99649e+06	5.40278e+06	6.7145e+06	4.26451e+06	5.50083e+06
[gene=ilvE] [locus_tag=LMOATCC19117_1000] [db_xref=EnsemblGenomes-Gn:LMOATCC19117_1000,EnsemblGenomes-Tr:CBY69899,GOA:J7PN19,InterPro:IPR001544,InterPro:IPR005786,InterPro:IPR018300,UniProtKB/TrEMBL:J7PN19] [protein=branched-chain amino acid aminotransferase] [protein_id=CBY69899.1] [location=1025114..1026133] [gbkey=CDS]	0	286.649	72	17	200	17	339	37.4	5.27	972.53	17	0	4.69181e+08	4.96455e+08	6.02614e+08	6.47312e+08	6.16183e+08	6.3133e+08
[gene=ilvN] [locus_tag=LMOATCC19117_1997] [db_xref=EnsemblGenomes-Gn:LMOATCC19117_1997,EnsemblGenomes-Tr:CBY70896,GOA:J7PR57,InterPro:IPR002912,InterPro:IPR004789,InterPro:IPR019455,UniProtKB/TrEMBL:J7PR57] [protein=acetolactate synthase, small subunit] [protein_id=CBY70896.1] [location=2052117..2052608] [gbkey=CDS]	0	17.893	36	4	12	4	163	18	9.52	34.02	4	0	4.20503e+06	3.71129e+06	5.13945e+06	4.03614e+06	4.09917e+06	3.74611e+06
[gene=infA] [locus_tag=LMOATCC19117_2620] [db_xref=EnsemblGenomes-Gn:LMOATCC19117_2620,EnsemblGenomes-Tr:CBY71519,GOA:J7PRS4,InterPro:IPR004368,InterPro:IPR006196,InterPro:IPR012340,InterPro:IPR022967,UniProtKB/TrEMBL:J7PRS4] [protein=translation initiation factor IF-1] [protein_id=CBY71519.1] [location=complement(2703189..2703407)] [gbkey=CDS]	0	27.254	67	3	19	3	72	8.2	7.42	91.57	3	0	1.43391e+08	1.44037e+08	1.688e+08	1.63217e+08	1.61573e+08	1.57869e+08
[gene=infB] [locus_tag=LMOATCC19117_1332] [db_xref=EnsemblGenomes-Gn:LMOATCC19117_1332,EnsemblGenomes-Tr:CBY70231,GOA:J7PPM6,InterPro:IPR000178,InterPro:IPR000795,InterPro:IPR004161,InterPro:IPR005225,InterPro:IPR006847,InterPro:IPR009000,InterPro:IPR015760,InterPro:IPR023115,InterPro:IPR027417,UniProtKB/TrEMBL:J7PPM6] [protein=translation initiation factor IF-2] [protein_id=CBY70231.1] [location…	0	776.934	75	47	580	47	782	84.9	6.37	2705.93	47	0	9.68144e+08	1024465557	1.27938e+09	1.20848e+09	1.28681e+09	1.28645e+09
[gene=infC] [locus_tag=LMOATCC19117_1800] [db_xref=EnsemblGenomes-Gn:LMOATCC19117_1800,EnsemblGenomes-Tr:CBY70699,GOA:J7PPX6,InterPro:IPR001288,InterPro:IPR019813,InterPro:IPR019814,InterPro:IPR019815,UniProtKB/TrEMBL:J7PPX6] [protein=translation initiation factor IF-3] [protein_id=CBY70699.1] [location=complement(1851267..1851770)] [gbkey=CDS]	0	108.842	51	8	106	8	167	19.2	9.57	418.23	8	0	3.39806e+08	3.60929e+08	4.36649e+08	4.14351e+08	4.47695e+08	4.3387e+08
[gene=inlA] [locus_tag=LMOATCC19117_0474] [db_xref=EnsemblGenomes-Gn:LMOATCC19117_0474,EnsemblGenomes-Tr:CBY69373,GOA:J7P4H5,InterPro:IPR001611,InterPro:IPR012569,InterPro:IPR013378,InterPro:IPR014755,InterPro:IPR014756,InterPro:IPR019931,InterPro:IPR019948,InterPro:IPR025875,UniProtKB/TrEMBL:J7P4H5] [protein=internalin A (LPXTG motif)] [protein_id=CBY69373.1] [location=497301..499703] [gbkey=CDS]	0	224.351	47	18	122	18	800	86.6	5.03	682.12	18	0	8.24988e+07	8.50803e+07	1.22013e+08	1.18343e+08	125720717	1.10544e+08
[gene=inlB] [locus_tag=LMOATCC19117_0475] [db_xref=EnsemblGenomes-Gn:LMOATCC19117_0475,EnsemblGenomes-Tr:CBY69374,InterPro:IPR001611,InterPro:IPR012569,InterPro:IPR013378,InterPro:IPR014755,InterPro:IPR014756,InterPro:IPR025875,InterPro:IPR025987,UniProtKB/TrEMBL:J7PLW1] [protein=internalin B] [protein_id=CBY69374.1] [location=499788..501680] [gbkey=CDS]	0	113.411	30	16	84	13	630	71.2	9.41	287.26	16	0	2.39254e+07	2.28612e+07	2.45776e+07	2.62959e+07	25356806	2.61496e+07
[gene=inlJ] [locus_tag=LMOATCC19117_2832] [db_xref=EnsemblGenomes-Gn:LMOATCC19117_2832,EnsemblGenomes-Tr:CBY71731,InterPro:IPR019931,InterPro:IPR025556,UniProtKB/TrEMBL:J7PSW9] [protein=internalin J (LPXTG motif)] [protein_id=CBY71731.1] [location=2914234..2916984] [gbkey=CDS]	0.017	1.86	7	2	4	2	916	99.5	4.73	11.55	2	0	2.53412e+06	3.41117e+06	1.00177e+06	7.28631e+06	4.7501e+06	4.31875e+06
[gene=iolA] [locus_tag=LMOATCC19117_0401] [db_xref=EnsemblGenomes-Gn:LMOATCC19117_0401,EnsemblGenomes-Tr:CBY69300,GOA:J7NYH2,InterPro:IPR010061,InterPro:IPR015590,InterPro:IPR016160,InterPro:IPR016161,InterPro:IPR016162,InterPro:IPR016163,InterPro:IPR023510,UniProtKB/TrEMBL:J7NYH2] [protein=methylmalonate-semialdehyde dehydrogenase] [protein_id=CBY69300.1] [location=429077..430543] [gbkey=CDS]	0	38.509	20	6	18	6	488	53.3	5.49	63.03	6	0	4.81079e+06	4.62368e+06	5.81152e+06	5.76495e+06	5.6902e+06	5.91461e+06
[gene=iolB] [locus_tag=LMOATCC19117_0402] [db_xref=EnsemblGenomes-Gn:LMOATCC19117_0402,EnsemblGenomes-Tr:CBY69301,GOA:J7PML2,InterPro:IPR011051,InterPro:IPR014710,InterPro:IPR021120,InterPro:IPR023770,InterPro:IPR024203,UniProtKB/TrEMBL:J7PML2] [protein=myo-inositol catabolism protein] [protein_id=CBY69301.1] [location=430556..431377] [gbkey=CDS]	0	11.252	7	2	9	2	273	30.9	5.08	21.08	2	0	7.20664e+07	6.68455e+07	7.06261e+07	7.11631e+07	7.22494e+07	7.55092e+07
[gene=iolC] [locus_tag=LMOATCC19117_0403] [db_xref=EnsemblGenomes-Gn:LMOATCC19117_0403,EnsemblGenomes-Tr:CBY69302,GOA:J7PB92,InterPro:IPR002173,InterPro:IPR011611,InterPro:IPR022841,InterPro:IPR029056,UniProtKB/TrEMBL:J7PB92] [protein=myo-inositol catabolism protein] [protein_id=CBY69302.1] [location=431394..432371] [gbkey=CDS]	0	116.93	57	13	75	13	325	35.6	5.48	276.88	13	0	1.57218e+07	1.48038e+07	1.67502e+07	1.76995e+07	1.72962e+07	1.73771e+07
[gene=iolD] [locus_tag=LMOATCC19117_0404] [db_xref=EnsemblGenomes-Gn:LMOATCC19117_0404,EnsemblGenomes-Tr:CBY69303,GOA:J7P4A3,InterPro:IPR011766,InterPro:IPR012000,InterPro:IPR012001,InterPro:IPR023757,InterPro:IPR029035,InterPro:IPR029061,UniProtKB/TrEMBL:J7P4A3] [protein=myo-inositol catabolism protein] [protein_id=CBY69303.1] [location=432381..434300] [gbkey=CDS]	0	81.394	29	12	53	12	639	70.5	5.85	172.31	12	0	1.20264e+07	8.93925e+06	4.88952e+06	7.77484e+06	1.11939e+07	1.1496e+07
[gene=iolR] [locus_tag=LMOATCC19117_0400] [db_xref=EnsemblGenomes-Gn:LMOATCC19117_0400,EnsemblGenomes-Tr:CBY69299,GOA:J7PLQ7,InterPro:IPR001034,InterPro:IPR011991,InterPro:IPR014036,InterPro:IPR018356,UniProtKB/TrEMBL:J7PLQ7] [protein=transcriptional regulator, DeoR family] [protein_id=CBY69299.1] [location=complement(428121..428882)] [gbkey=CDS]	0	58.989	43	6	35	6	253	28.3	5.19	172.06	6	0	8.18631e+06	8.23788e+06	1.09635e+07	1.19535e+07	1.03273e+07	1.06946e+07
[gene=ispD] [locus_tag=LMOATCC19117_0243] [db_xref=EnsemblGenomes-Gn:LMOATCC19117_0243,EnsemblGenomes-Tr:CBY69142,GOA:J7PAW1,InterPro:IPR001228,InterPro:IPR018294,InterPro:IPR029044,UniProtKB/TrEMBL:J7PAW1] [protein=4-diphosphocytidyl-2C-methyl-D-erythritol synthase] [protein_id=CBY69142.1] [location=259107..259805] [gbkey=CDS]	0	48.175	44	7	27	7	232	25.9	7.75	124.29	7	0	7.76106e+06	6.93325e+06	8747831	9.70952e+06	8.71112e+06	1.06381e+07
[gene=ispE] [locus_tag=LMOATCC19117_0199] [db_xref=EnsemblGenomes-Gn:LMOATCC19117_0199,EnsemblGenomes-Tr:CBY69098,GOA:J7P3N5,InterPro:IPR004424,InterPro:IPR006204,InterPro:IPR013750,InterPro:IPR014721,InterPro:IPR020568,UniProtKB/TrEMBL:J7P3N5] [protein=4-(cytidine 5-diphospho)-2-C-methyl-D-erythritol kinase] [protein_id=CBY69098.1] [location=197723..198604] [gbkey=CDS]	0	63.319	29	5	28	5	293	32.2	5.59	97.51	5	0	1.50349e+07	8.75619e+06	1.08404e+07	2.34615e+07	9.63593e+06	1.06004e+07
[gene=ispF] [locus_tag=LMOATCC19117_0244] [db_xref=EnsemblGenomes-Gn:LMOATCC19117_0244,EnsemblGenomes-Tr:CBY69143,GOA:J7P3X1,InterPro:IPR003526,InterPro:IPR020555,UniProtKB/TrEMBL:J7P3X1] [protein=2C-methyl-D-erythritol 2,4-cyclodiphosphate synthase] [protein_id=CBY69143.1] [location=259798..260271] [gbkey=CDS]	0	53.422	44	6	40	6	157	17.1	5.01	136.83	6	0	3.03601e+07	26488953	4.31618e+07	3.68717e+07	37377781	3.79483e+07
[gene=ispG] [locus_tag=LMOATCC19117_1450] [db_xref=EnsemblGenomes-Gn:LMOATCC19117_1450,EnsemblGenomes-Tr:CBY70349,GOA:J7PP37,InterPro:IPR004588,InterPro:IPR011005,InterPro:IPR013785,InterPro:IPR016425,UniProtKB/TrEMBL:J7PP37] [protein=4-hydroxy-3-methylbut-2-en-1-yl diphosphate synthase] [protein_id=CBY70349.1] [location=1466803..1467909] [gbkey=CDS]	0	36.949	20	5	20	5	368	39.9	6.67	71.86	5	0	748149	668045	1.31792e+06	1.34855e+07	1.06988e+06	1.27357e+06
[gene=kat] [locus_tag=LMOATCC19117_2799] [db_xref=EnsemblGenomes-Gn:LMOATCC19117_2799,EnsemblGenomes-Tr:CBY71698,GOA:J7PBD3,InterPro:IPR002226,InterPro:IPR010582,InterPro:IPR011614,InterPro:IPR018028,InterPro:IPR020835,InterPro:IPR024708,InterPro:IPR024711,UniProtKB/TrEMBL:J7PBD3] [protein=catalase] [protein_id=CBY71698.1] [location=complement(2882767..2884233)] [gbkey=CDS]	0	365.076	70	27	301	27	488	55.8	5.59	1209.98	27	0	6.07741e+08	6.09695e+08	6.30607e+08	6.23082e+08	6.28788e+08	6.51131e+08
[gene=kdpA] [locus_tag=LMOATCC19117_2692] [db_xref=EnsemblGenomes-Gn:LMOATCC19117_2692,EnsemblGenomes-Tr:CBY71591,GOA:J7PSN1,InterPro:IPR004623,UniProtKB/TrEMBL:J7PSN1] [protein=K+-transporting ATPase, A subunit] [protein_id=CBY71591.1] [location=complement(2765352..2767037)] [gbkey=CDS]	0.09	0.803	1	1	1	1	561	59.3	9.03	0	1	0	NAN	NAN	NAN	NAN	NAN	NAN
[gene=kdpB] [locus_tag=LMOATCC19117_2691] [db_xref=EnsemblGenomes-Gn:LMOATCC19117_2691,EnsemblGenomes-Tr:CBY71590,GOA:J7P4R7,InterPro:IPR001757,InterPro:IPR006391,InterPro:IPR008250,InterPro:IPR018303,InterPro:IPR023214,InterPro:IPR023299,UniProtKB/TrEMBL:J7P4R7] [protein=K+-transporting ATPase, B subunit] [protein_id=CBY71590.1] [location=complement(2763295..2765340)] [gbkey=CDS]	0	9.46	7	2	6	2	681	72.4	5.44	5.79	2	0	2.21849e+06	2.27638e+06	3.59466e+06	3.68412e+06	3.9123e+06	3.42516e+06
[gene=kdpC] [locus_tag=LMOATCC19117_2690] [db_xref=EnsemblGenomes-Gn:LMOATCC19117_2690,EnsemblGenomes-Tr:CBY71589,GOA:J7PRZ3,InterPro:IPR003820,UniProtKB/TrEMBL:J7PRZ3] [protein=K+-transporting ATPase, C subunit] [protein_id=CBY71589.1] [location=complement(2762708..2763280)] [gbkey=CDS]	0.001	4.732	9	1	1	1	190	20.9	7.43	2.36	1	0	NAN	NAN	NAN	NAN	NAN	NAN
[gene=kdpD] [locus_tag=LMOATCC19117_2689] [db_xref=EnsemblGenomes-Gn:LMOATCC19117_2689,EnsemblGenomes-Tr:CBY71588,GOA:J7PB03,InterPro:IPR003018,InterPro:IPR003594,InterPro:IPR003661,InterPro:IPR003852,InterPro:IPR004358,InterPro:IPR005467,InterPro:IPR006016,InterPro:IPR009082,InterPro:IPR014729,InterPro:IPR025201,InterPro:IPR027417,InterPro:IPR029016,UniProtKB/TrEMBL:J7PB03] [protein=K+ channel s…	0	63.045	15	9	31	9	884	98.8	7.01	115.29	9	0	2.35162e+06	2.52837e+06	4.58595e+06	6.76458e+06	3.28019e+06	3.31256e+06
[gene=kdpE] [locus_tag=LMOATCC19117_2688] [db_xref=EnsemblGenomes-Gn:LMOATCC19117_2688,EnsemblGenomes-Tr:CBY71587,GOA:J7PHV8,InterPro:IPR001789,InterPro:IPR001867,InterPro:IPR011006,InterPro:IPR011991,UniProtKB/TrEMBL:J7PHV8] [protein=DNA-binding response regulator] [protein_id=CBY71587.1] [location=complement(2759310..2760005)] [gbkey=CDS]	0	52.102	42	6	33	6	231	26.1	5.67	122.29	6	0	1.08388e+07	1.22099e+07	1.44419e+07	1.31199e+07	1.49229e+07	1.42098e+07
[gene=ksgA] [locus_tag=LMOATCC19117_0197] [db_xref=EnsemblGenomes-Gn:LMOATCC19117_0197,EnsemblGenomes-Tr:CBY69096,GOA:J7PM52,InterPro:IPR001737,InterPro:IPR011530,InterPro:IPR020596,InterPro:IPR020598,InterPro:IPR023165,InterPro:IPR029063,UniProtKB/TrEMBL:J7PM52] [protein=dimethyladenosine transferase] [protein_id=CBY69096.1] [location=196320..197207] [gbkey=CDS]	0	146.46	67	13	89	13	295	33.1	5.47	403.95	13	0	4.39215e+07	4.28769e+07	52744087	5.09351e+07	5.35788e+07	5.72591e+07
[gene=lacD] [locus_tag=LMOATCC19117_0569] [db_xref=EnsemblGenomes-Gn:LMOATCC19117_0569,EnsemblGenomes-Tr:CBY69468,GOA:J7P4S1,InterPro:IPR002915,InterPro:IPR005927,InterPro:IPR013785,UniProtKB/TrEMBL:J7P4S1] [protein=tagatose 1,6-diphosphate aldolase, putative] [protein_id=CBY69468.1] [location=complement(599135..600151)] [gbkey=CDS]	0	322.228	77	21	499	21	338	37.7	5.05	2244.65	21	0	2.23324e+09	2.18623e+09	2.7454e+09	2.73682e+09	2.65636e+09	2.79213e+09
[gene=ldh-1] [locus_tag=LMOATCC19117_0217] [db_xref=EnsemblGenomes-Gn:LMOATCC19117_0217,EnsemblGenomes-Tr:CBY69116,GOA:J7PM66,InterPro:IPR001236,InterPro:IPR001557,InterPro:IPR011304,InterPro:IPR015955,InterPro:IPR016040,InterPro:IPR018177,InterPro:IPR022383,UniProtKB/TrEMBL:J7PM66] [protein=L-lactate dehydrogenase] [protein_id=CBY69116.1] [location=complement(217803..218744)] [gbkey=CDS]	0	289.84	68	17	701	17	313	34.2	5.43	2939.94	17	0	8.55836e+09	8.52173e+09	9.89057e+09	9.68726e+09	9.80064e+09	1.00171e+10
[gene=ldh-2] [locus_tag=LMOATCC19117_1543] [db_xref=EnsemblGenomes-Gn:LMOATCC19117_1543,EnsemblGenomes-Tr:CBY70442,GOA:J7PEJ6,InterPro:IPR001236,InterPro:IPR001557,InterPro:IPR011304,InterPro:IPR015955,InterPro:IPR016040,InterPro:IPR018177,InterPro:IPR022383,UniProtKB/TrEMBL:J7PEJ6] [protein=L-lactate dehydrogenase] [protein_id=CBY70442.1] [location=complement(1561156..1562091)] [gbkey=CDS]	0	148.978	78	15	103	15	311	33.8	5.74	478.56	15	0	1.01248e+08	9.68174e+07	1.13928e+08	1.12231e+08	1.16402e+08	1.12967e+08
[gene=lemA] [locus_tag=LMOATCC19117_0983] [db_xref=EnsemblGenomes-Gn:LMOATCC19117_0983,EnsemblGenomes-Tr:CBY69882,InterPro:IPR007156,InterPro:IPR023353,UniProtKB/TrEMBL:J7PCW1] [protein=Listeria epitope protein] [protein_id=CBY69882.1] [location=1011222..1011779] [gbkey=CDS]	0	158.806	72	13	142	13	185	21.2	6.81	528.97	13	0	2.10885e+08	2.00635e+08	2.50358e+08	2.58523e+08	2.32574e+08	2.37495e+08
[gene=lepA] [locus_tag=LMOATCC19117_1488] [db_xref=EnsemblGenomes-Gn:LMOATCC19117_1488,EnsemblGenomes-Tr:CBY70387,GOA:J7PED5,InterPro:IPR000640,InterPro:IPR000795,InterPro:IPR004161,InterPro:IPR005225,InterPro:IPR006297,InterPro:IPR009022,InterPro:IPR013842,InterPro:IPR027417,UniProtKB/TrEMBL:J7PED5] [protein=membrane GTPase] [protein_id=CBY70387.1] [location=complement(1503855..1505681)] [gbkey=…	0	248.837	51	24	167	24	608	67.8	5.16	730.63	24	0	1.07499e+08	1.06428e+08	1.34359e+08	1.37733e+08	1.2442e+08	1.40691e+08
[gene=leuA] [locus_tag=LMOATCC19117_1999] [db_xref=EnsemblGenomes-Gn:LMOATCC19117_1999,EnsemblGenomes-Tr:CBY70898,GOA:J7P940,InterPro:IPR000891,InterPro:IPR002034,InterPro:IPR005671,InterPro:IPR013709,InterPro:IPR013785,UniProtKB/TrEMBL:J7P940] [protein=2-isopropylmalate synthase] [protein_id=CBY70898.1] [location=2053861..2055399] [gbkey=CDS]	0	70.472	30	9	27	9	512	56	5.34	112.23	9	0	2.16311e+06	2.37828e+06	2.11644e+06	3.16669e+06	3.74981e+06	3.26309e+06
[gene=leuB] [locus_tag=LMOATCC19117_2000] [db_xref=EnsemblGenomes-Gn:LMOATCC19117_2000,EnsemblGenomes-Tr:CBY70899,GOA:J7PQC4,InterPro:IPR001804,InterPro:IPR004429,InterPro:IPR019818,InterPro:IPR024084,UniProtKB/TrEMBL:J7PQC4] [protein=3-isopropylmalate dehydrogenase] [protein_id=CBY70899.1] [location=2055401..2056453] [gbkey=CDS]	0	22.001	14	3	9	3	350	37.7	4.96	55.02	3	0	1.2985e+06	1.71655e+06	1989170	1.40071e+06	567643	2.30707e+06
[gene=leuS] [locus_tag=LMOATCC19117_1675] [db_xref=EnsemblGenomes-Gn:LMOATCC19117_1675,EnsemblGenomes-Tr:CBY70574,GOA:J7PPK3,InterPro:IPR001412,InterPro:IPR002300,InterPro:IPR002302,InterPro:IPR009008,InterPro:IPR009080,InterPro:IPR013155,InterPro:IPR014729,InterPro:IPR015413,InterPro:IPR025709,UniProtKB/TrEMBL:J7PPK3] [protein=leucyl-tRNA synthetase] [protein_id=CBY70574.1] [location=complement(…	0	414.731	62	34	275	34	806	92.2	5.16	1323.63	34	0	3.42136e+08	3.42637e+08	4.21608e+08	4.17126e+08	4.27284e+08	4.43831e+08
[gene=lexA] [locus_tag=LMOATCC19117_1310] [db_xref=EnsemblGenomes-Gn:LMOATCC19117_1310,EnsemblGenomes-Tr:CBY70209,GOA:J7PNT7,InterPro:IPR006197,InterPro:IPR006199,InterPro:IPR006200,InterPro:IPR011991,InterPro:IPR015927,InterPro:IPR019759,InterPro:IPR028360,UniProtKB/TrEMBL:J7PNT7] [protein=SOS-response transcriptional repressor] [protein_id=CBY70209.1] [location=complement(1323109..1323723)] [gb…	0	83.515	37	5	49	5	204	22.6	5.03	256.62	5	0	2.53957e+07	2.69618e+07	4.31242e+07	3.11242e+07	3.23275e+07	3.21773e+07
[gene=lgt] [locus_tag=LMOATCC19117_2491] [db_xref=EnsemblGenomes-Gn:LMOATCC19117_2491,EnsemblGenomes-Tr:CBY71390,GOA:J7P455,InterPro:IPR001640,UniProtKB/TrEMBL:J7P455] [protein=prolipoprotein diacylglyceryl transferase] [protein_id=CBY71390.1] [location=complement(2572465..2573298)] [gbkey=CDS]	0	59.392	26	6	30	6	277	31.7	9.5	127.86	6	0	6.86226e+06	8.22247e+06	9.65492e+06	9.1351e+06	8.77471e+06	8.57585e+06
[gene=licT] [locus_tag=LMOATCC19117_2444] [db_xref=EnsemblGenomes-Gn:LMOATCC19117_2444,EnsemblGenomes-Tr:CBY71343,GOA:J7PAB1,InterPro:IPR004341,InterPro:IPR011608,UniProtKB/TrEMBL:J7PAB1] [protein=transcriptional antiterminator] [protein_id=CBY71343.1] [location=complement(2518285..2519139)] [gbkey=CDS]	0	71.24	33	9	56	9	284	33	5.64	194.44	9	0	3.06413e+07	2.7238e+07	35430690	3.65612e+07	3.42708e+07	3.33732e+07
[gene=ligA] [locus_tag=LMOATCC19117_1773] [db_xref=EnsemblGenomes-Gn:LMOATCC19117_1773,EnsemblGenomes-Tr:CBY70672,GOA:J7PFA5,InterPro:IPR001357,InterPro:IPR001679,InterPro:IPR003583,InterPro:IPR004149,InterPro:IPR004150,InterPro:IPR010994,InterPro:IPR012340,InterPro:IPR013839,InterPro:IPR013840,InterPro:IPR018239,UniProtKB/TrEMBL:J7PFA5] [protein=DNA ligase, NAD-dependent] [protein_id=CBY70672.1]…	0	415.863	65	42	295	42	671	74.7	5.05	1166.22	42	0	6.33614e+08	6.30863e+08	7.43639e+08	7.3833e+08	7.00341e+08	7.79973e+08
[gene=lisK] [locus_tag=LMOATCC19117_1386] [db_xref=EnsemblGenomes-Gn:LMOATCC19117_1386,EnsemblGenomes-Tr:CBY70285,GOA:J7P153,InterPro:IPR003594,InterPro:IPR003660,InterPro:IPR003661,InterPro:IPR004358,InterPro:IPR005467,InterPro:IPR009082,UniProtKB/TrEMBL:J7P153] [protein=two-component sensor histidine kinase] [protein_id=CBY70285.1] [location=1395254..1396705] [gbkey=CDS]	0	123.913	35	14	79	14	483	55.4	5.45	279.86	14	0	7.33081e+07	7.68726e+07	7.58934e+07	7.76602e+07	8.21734e+07	8.40283e+07
[gene=lisR] [locus_tag=LMOATCC19117_1385] [db_xref=EnsemblGenomes-Gn:LMOATCC19117_1385,EnsemblGenomes-Tr:CBY70284,GOA:J7PNY8,InterPro:IPR001789,InterPro:IPR001867,InterPro:IPR011006,InterPro:IPR011991,InterPro:IPR016032,UniProtKB/TrEMBL:J7PNY8] [protein=two component response regulator] [protein_id=CBY70284.1] [location=1394577..1395257] [gbkey=CDS]	0	156.298	54	12	109	12	226	26.4	5.07	513.72	12	0	2.36687e+08	2.49228e+08	2.94154e+08	2.31977e+08	2.9386e+08	2.99389e+08
[gene=lmaA] [locus_tag=LMOATCC19117_0134] [db_xref=EnsemblGenomes-Gn:LMOATCC19117_0134,EnsemblGenomes-Tr:CBY69033,InterPro:IPR011855,UniProtKB/TrEMBL:J7P3H2] [protein=antigen A] [protein_id=CBY69033.1] [location=133316..133828] [gbkey=CDS]	0	16.475	25	3	12	3	170	18	4.61	39.64	3	0	1.93042e+06	1.92365e+06	1.74104e+06	2.49308e+06	1509346	1.6481e+06
[gene=lmrB-2] [locus_tag=LMOATCC19117_2597] [db_xref=EnsemblGenomes-Gn:LMOATCC19117_2597,EnsemblGenomes-Tr:CBY71496,GOA:J7PSF5,InterPro:IPR001411,InterPro:IPR004638,InterPro:IPR011701,InterPro:IPR016196,InterPro:IPR020846,UniProtKB/TrEMBL:J7PSF5] [protein=lincomycin resistance protein] [protein_id=CBY71496.1] [location=complement(2679275..2680756)] [gbkey=CDS]	0	13.749	6	2	9	2	493	52.9	9.25	34.67	2	0	1.0787e+06	1.33714e+06	1.61183e+06	1.97401e+06	1.76987e+06	1.96014e+06
[gene=lspA] [locus_tag=LMOATCC19117_1862] [db_xref=EnsemblGenomes-Gn:LMOATCC19117_1862,EnsemblGenomes-Tr:CBY70761,GOA:J7PQV4,InterPro:IPR001872,UniProtKB/TrEMBL:J7PQV4] [protein=lipoprotein signal peptidase] [protein_id=CBY70761.1] [location=complement(1912145..1912609)] [gbkey=CDS]	0	7.564	17	2	4	2	154	17.7	8.29	10.63	2	0	NAN	723885	879186	NAN	NAN	NAN
[gene=ltrC] [locus_tag=LMOATCC19117_2407] [db_xref=EnsemblGenomes-Gn:LMOATCC19117_2407,EnsemblGenomes-Tr:CBY71306,GOA:J7PS19,InterPro:IPR007686,InterPro:IPR026038,InterPro:IPR027416,UniProtKB/TrEMBL:J7PS19] [protein=low temperature requirement C protein] [protein_id=CBY71306.1] [location=2484677..2485177] [gbkey=CDS]	0	125.525	56	7	66	7	166	18.3	4.98	341.39	7	0	6.20382e+07	6.14501e+07	7.04113e+07	6.47139e+07	8.14181e+07	8.04788e+07
[gene=luxS] [locus_tag=LMOATCC19117_1297] [db_xref=EnsemblGenomes-Gn:LMOATCC19117_1297,EnsemblGenomes-Tr:CBY70196,GOA:J7PPK1,InterPro:IPR003815,InterPro:IPR011249,UniProtKB/TrEMBL:J7PPK1] [protein=S-ribosylhomocysteinase (autoinducer-2 production protein)] [protein_id=CBY70196.1] [location=1307500..1307967] [gbkey=CDS]	0	109.848	34	5	78	5	155	17.3	5.35	396.35	5	0	1.20795e+08	1.14811e+08	1.41344e+08	1.34505e+08	1.37674e+08	1.46581e+08
[gene=lysA] [locus_tag=LMOATCC19117_1970] [db_xref=EnsemblGenomes-Gn:LMOATCC19117_1970,EnsemblGenomes-Tr:CBY70869,GOA:J7PQA0,InterPro:IPR000183,InterPro:IPR002986,InterPro:IPR009006,InterPro:IPR022643,InterPro:IPR022644,InterPro:IPR022657,InterPro:IPR029066,UniProtKB/TrEMBL:J7PQA0] [protein=diaminopimelate decarboxylase] [protein_id=CBY70869.1] [location=complement(2025773..2027083)] [gbkey=CDS]	0	100.669	34	11	69	11	436	48	5.02	269.8	11	0	2.50666e+07	2.58692e+07	3.67513e+07	3.39797e+07	3.63719e+07	3.41415e+07
[gene=lysP] [locus_tag=LMOATCC19117_0816] [db_xref=EnsemblGenomes-Gn:LMOATCC19117_0816,EnsemblGenomes-Tr:CBY69715,GOA:J7NZL4,InterPro:IPR002293,InterPro:IPR004840,InterPro:IPR004841,UniProtKB/TrEMBL:J7NZL4] [protein=lysine-specific permease] [protein_id=CBY69715.1] [location=complement(840151..841611)] [gbkey=CDS]	0.011	2.496	2	1	6	1	486	53	9.41	11.3	1	0	1.58973e+06	1.58313e+06	1705378	2.21557e+06	1794219	2.04223e+06
[gene=lysS] [locus_tag=LMOATCC19117_0236] [db_xref=EnsemblGenomes-Gn:LMOATCC19117_0236,EnsemblGenomes-Tr:CBY69135,GOA:J7NY38,InterPro:IPR002313,InterPro:IPR004364,InterPro:IPR004365,InterPro:IPR006195,InterPro:IPR012340,InterPro:IPR018149,InterPro:IPR018150,UniProtKB/TrEMBL:J7NY38] [protein=lysyl-tRNA synthetase] [protein_id=CBY69135.1] [location=238834..240330] [gbkey=CDS]	0	331.709	64	30	247	30	498	57.4	5.26	1145.85	30	0	5.12854e+08	5.04242e+08	6.33318e+08	5.92154e+08	6.20092e+08	6.5015e+08
[gene=malL-1] [locus_tag=LMOATCC19117_0193] [db_xref=EnsemblGenomes-Gn:LMOATCC19117_0193,EnsemblGenomes-Tr:CBY69092,GOA:J7PAN5,InterPro:IPR006047,InterPro:IPR006589,InterPro:IPR013780,InterPro:IPR013781,InterPro:IPR015902,InterPro:IPR017853,UniProtKB/TrEMBL:J7PAN5] [protein=oligo-1,6-glucosidase] [protein_id=CBY69092.1] [location=191610..193271] [gbkey=CDS]	0	691.711	76	30	641	30	553	65.1	4.82	3098.11	30	0	1.82536e+09	1.76878e+09	2.30963e+09	2.12449e+09	2.24591e+09	2.24972e+09
[gene=malL-2] [locus_tag=LMOATCC19117_0265] [db_xref=EnsemblGenomes-Gn:LMOATCC19117_0265,EnsemblGenomes-Tr:CBY69164,GOA:J7PLE8,InterPro:IPR006047,InterPro:IPR006589,InterPro:IPR013780,InterPro:IPR013781,InterPro:IPR015902,InterPro:IPR017853,UniProtKB/TrEMBL:J7PLE8] [protein=oligo-1,6-glucosidase] [protein_id=CBY69164.1] [location=277659..279356] [gbkey=CDS]	0	24.086	11	5	13	5	565	65.7	4.72	37.33	5	0	1.02283e+06	822954	1.82304e+06	921060	1.88919e+06	1.76961e+06
[gene=manA] [locus_tag=LMOATCC19117_2132] [db_xref=EnsemblGenomes-Gn:LMOATCC19117_2132,EnsemblGenomes-Tr:CBY71031,GOA:J7PRG4,InterPro:IPR001250,InterPro:IPR011051,InterPro:IPR014628,InterPro:IPR014710,UniProtKB/TrEMBL:J7PRG4] [protein=mannose-6-phosphate isomerase, class I] [protein_id=CBY71031.1] [location=complement(2191504..2192460)] [gbkey=CDS]	0	247.003	80	17	205	17	318	35.3	5.08	1008.37	17	0	2.70384e+08	2.81633e+08	3.71793e+08	3.52682e+08	3.39599e+08	3.57596e+08
[gene=manL] [locus_tag=LMOATCC19117_0110] [db_xref=EnsemblGenomes-Gn:LMOATCC19117_0110,EnsemblGenomes-Tr:CBY69009,GOA:J7PKV7,InterPro:IPR004701,InterPro:IPR004720,InterPro:IPR013789,UniProtKB/TrEMBL:J7PKV7] [protein=PTS system, mannose-specific, IIAB component] [protein_id=CBY69009.1] [location=112628..113593] [gbkey=CDS]	0	421.245	70	19	298	19	321	35.1	5.59	1514.79	19	0	1.16128e+09	1.1833e+09	1.48844e+09	1.49657e+09	1.48518e+09	1.46851e+09
[gene=manM] [locus_tag=LMOATCC19117_0111] [db_xref=EnsemblGenomes-Gn:LMOATCC19117_0111,EnsemblGenomes-Tr:CBY69010,GOA:J7NXM1,InterPro:IPR004700,UniProtKB/TrEMBL:J7NXM1] [protein=PTS system, mannose/fructose/sorbose family, IIC component] [protein_id=CBY69010.1] [location=113617..114423] [gbkey=CDS]	0	39.632	14	3	37	3	268	27.3	4.96	134.51	3	0	5.85505e+07	64779686	83086550	8.61928e+07	7.65855e+07	70252167
[gene=manN] [locus_tag=LMOATCC19117_0112] [db_xref=EnsemblGenomes-Gn:LMOATCC19117_0112,EnsemblGenomes-Tr:CBY69011,GOA:J7PLY0,InterPro:IPR004704,InterPro:IPR018405,UniProtKB/TrEMBL:J7PLY0] [protein=PTS system, mannose/fructose/sorbose family, IID component] [protein_id=CBY69011.1] [location=114445..115356] [gbkey=CDS]	0	237.699	50	11	181	11	303	33.4	9.19	948.55	11	0	6.81258e+08	6.81064e+08	8.26752e+08	8.04785e+08	8.46407e+08	8.46003e+08
[gene=map] [locus_tag=LMOATCC19117_1725] [db_xref=EnsemblGenomes-Gn:LMOATCC19117_1725,EnsemblGenomes-Tr:CBY70624,GOA:J7PPS0,InterPro:IPR000994,InterPro:IPR001714,InterPro:IPR002467,UniProtKB/TrEMBL:J7PPS0] [protein=methionine aminopeptidase, type I] [protein_id=CBY70624.1] [location=complement(1763890..1764648)] [gbkey=CDS]	0	274.333	84	13	215	13	252	27.9	5.64	1170.02	13	0	3.13681e+08	3.28303e+08	4.31197e+08	3.9265e+08	4.05581e+08	4.11552e+08
[gene=mbl] [locus_tag=LMOATCC19117_2535] [db_xref=EnsemblGenomes-Gn:LMOATCC19117_2535,EnsemblGenomes-Tr:CBY71434,GOA:J7PRK8,InterPro:IPR004753,UniProtKB/TrEMBL:J7PRK8] [protein=MreB-like protein] [protein_id=CBY71434.1] [location=complement(2617964..2618959)] [gbkey=CDS]	0	272.48	69	17	157	17	331	35.6	5.62	757.8	17	0	2.66839e+08	2.54854e+08	3.21638e+08	3.23215e+08	3.38379e+08	3.38764e+08
[gene=mcsA] [locus_tag=LMOATCC19117_0238] [db_xref=EnsemblGenomes-Gn:LMOATCC19117_0238,EnsemblGenomes-Tr:CBY69137,InterPro:IPR001943,InterPro:IPR025542,UniProtKB/TrEMBL:J7PAV6] [protein=modulator of CtsR repression] [protein_id=CBY69137.1] [location=252333..252851] [gbkey=CDS]	0	35.215	40	4	19	4	172	19.2	4.7	71.94	4	0	2.77097e+06	2.89218e+06	3.69429e+06	3.21598e+06	3.43716e+06	3714011
[gene=mcsB] [locus_tag=LMOATCC19117_0239] [db_xref=EnsemblGenomes-Gn:LMOATCC19117_0239,EnsemblGenomes-Tr:CBY69138,GOA:J7P3W4,InterPro:IPR014746,InterPro:IPR022414,InterPro:IPR023660,UniProtKB/TrEMBL:J7P3W4] [protein=modulator of CtsR repression] [protein_id=CBY69138.1] [location=252848..253870] [gbkey=CDS]	0	138.008	61	15	86	15	340	38.8	5.08	370.51	15	0	2.05803e+07	1.99059e+07	2.32125e+07	2.24122e+07	2.41508e+07	2.49412e+07
[gene=mecA] [locus_tag=LMOATCC19117_2215] [db_xref=EnsemblGenomes-Gn:LMOATCC19117_2215,EnsemblGenomes-Tr:CBY71114,GOA:J7PQU4,InterPro:IPR008681,UniProtKB/TrEMBL:J7PQU4] [protein=negative regulator of genetic competence] [protein_id=CBY71114.1] [location=complement(2286203..2286856)] [gbkey=CDS]	0	24.906	22	4	19	4	217	25.3	4.37	63.66	4	0	2.43414e+07	2.41303e+07	3.03882e+07	3.79406e+07	3.0779e+07	4.12556e+07
[gene=menA] [locus_tag=LMOATCC19117_1692] [db_xref=EnsemblGenomes-Gn:LMOATCC19117_1692,EnsemblGenomes-Tr:CBY70591,GOA:J7PQG7,InterPro:IPR000537,InterPro:IPR004657,InterPro:IPR026046,UniProtKB/TrEMBL:J7PQG7] [protein=1,4-dihydroxy-2-naphthoate octaprenyltransferase, putative] [protein_id=CBY70591.1] [location=1725192..1726130] [gbkey=CDS]	0	35.817	12	4	22	4	312	34.7	9.54	77.99	4	0	8.2487e+07	9.50433e+07	1.15737e+08	1.34739e+08	1.09626e+08	1.2362e+08
[gene=menB] [locus_tag=LMOATCC19117_1688] [db_xref=EnsemblGenomes-Gn:LMOATCC19117_1688,EnsemblGenomes-Tr:CBY70587,GOA:J7PEZ7,InterPro:IPR001753,InterPro:IPR010198,InterPro:IPR014748,InterPro:IPR018376,InterPro:IPR029045,UniProtKB/TrEMBL:J7PEZ7] [protein=naphthoate synthase] [protein_id=CBY70587.1] [location=complement(1720246..1721064)] [gbkey=CDS]	0	222.426	71	16	230	16	272	30	5.3	1014.23	16	0	9.65446e+08	9.89834e+08	1.19347e+09	1.19508e+09	1.20005e+09	1.20457e+09
[gene=menC] [locus_tag=LMOATCC19117_2530] [db_xref=EnsemblGenomes-Gn:LMOATCC19117_2530,EnsemblGenomes-Tr:CBY71429,GOA:J7PRK5,InterPro:IPR001354,InterPro:IPR010197,InterPro:IPR013341,InterPro:IPR013342,InterPro:IPR029017,InterPro:IPR029065,UniProtKB/TrEMBL:J7PRK5] [protein=N-acylamino acid racemase] [protein_id=CBY71429.1] [location=complement(2613681..2614805)] [gbkey=CDS]	0	53.488	32	9	29	9	374	41.8	5.91	107.71	9	0	5.27914e+06	4.70673e+06	6.29706e+06	6.07301e+06	6.27712e+06	5.20128e+06
[gene=menD] [locus_tag=LMOATCC19117_1690] [db_xref=EnsemblGenomes-Gn:LMOATCC19117_1690,EnsemblGenomes-Tr:CBY70589,GOA:J7PPL3,InterPro:IPR004433,InterPro:IPR011766,InterPro:IPR012001,InterPro:IPR029035,InterPro:IPR029061,UniProtKB/TrEMBL:J7PPL3] [protein=2-succinyl-6-hydroxy-2, 4-cyclohexadiene-1-carboxylic acid synthase/2-oxoglutarate decarboxylase] [protein_id=CBY70589.1] [location=complement(17…	0	340.892	61	30	256	30	580	64.6	5.72	1012.62	30	0	1.93699e+08	2.00613e+08	2.38217e+08	2.41788e+08	2.45634e+08	2.52571e+08
[gene=menE] [locus_tag=LMOATCC19117_1687] [db_xref=EnsemblGenomes-Gn:LMOATCC19117_1687,EnsemblGenomes-Tr:CBY70586,GOA:J7PQG3,InterPro:IPR000873,InterPro:IPR010192,InterPro:IPR020845,InterPro:IPR025110,UniProtKB/TrEMBL:J7PQG3] [protein=O-succinylbenzoate-CoA ligase] [protein_id=CBY70586.1] [location=complement(1718821..1720230)] [gbkey=CDS]	0	178.869	58	20	120	20	469	51.8	5.88	513.55	20	0	3.61543e+07	3.83706e+07	4.7249e+07	45922317	4.96273e+07	4.93467e+07
[gene=menF] [locus_tag=LMOATCC19117_1691] [db_xref=EnsemblGenomes-Gn:LMOATCC19117_1691,EnsemblGenomes-Tr:CBY70590,GOA:J7P207,InterPro:IPR004561,InterPro:IPR005801,InterPro:IPR015890,UniProtKB/TrEMBL:J7P207] [protein=menaquinone-specific isochorismate synthase] [protein_id=CBY70590.1] [location=complement(1723629..1725017)] [gbkey=CDS]	0	408.63	76	25	246	25	462	51.6	5.83	1334.77	25	0	3.44672e+08	3.55709e+08	4.44946e+08	4.38843e+08	4.01279e+08	4.66494e+08
[gene=menH] [locus_tag=LMOATCC19117_1949] [db_xref=EnsemblGenomes-Gn:LMOATCC19117_1949,EnsemblGenomes-Tr:CBY70848,GOA:J7P8Y9,InterPro:IPR004033,InterPro:IPR014122,InterPro:IPR023576,InterPro:IPR029063,UniProtKB/TrEMBL:J7P8Y9] [protein=2-heptaprenyl-1,4-naphthoquinone methyltransferase] [protein_id=CBY70848.1] [location=complement(1999271..1999984)] [gbkey=CDS]	0	83.626	47	7	49	7	237	27.3	8.22	215.91	7	0	3.10284e+07	3.17699e+07	3.9686e+07	3.79303e+07	3.72131e+07	3.7052e+07
[gene=metE] [locus_tag=LMOATCC19117_1696] [db_xref=EnsemblGenomes-Gn:LMOATCC19117_1696,EnsemblGenomes-Tr:CBY70595,GOA:J7P214,InterPro:IPR002629,InterPro:IPR006276,InterPro:IPR013215,UniProtKB/TrEMBL:J7P214] [protein=5-methyltetrahydropteroyltriglutamate-homocysteine methyltransferase] [protein_id=CBY70595.1] [location=complement(1730324..1732621)] [gbkey=CDS]	0	72.863	20	13	52	13	765	86.3	5.25	166.69	13	0	9.4347e+06	1.05071e+07	1.29548e+07	1.23002e+07	1.26048e+07	1.30283e+07
[gene=metI] [locus_tag=LMOATCC19117_2425] [db_xref=EnsemblGenomes-Gn:LMOATCC19117_2425,EnsemblGenomes-Tr:CBY71324,GOA:J7PRB9,InterPro:IPR000515,UniProtKB/TrEMBL:J7PRB9] [protein=D-methionine ABC transporter, permease protein] [protein_id=CBY71324.1] [location=complement(2503259..2503933)] [gbkey=CDS]	0	21.241	10	2	18	2	224	24.3	9.6	62.21	2	0	9.35741e+06	9.26302e+06	1.17755e+07	1.30637e+07	1.13096e+07	1.13149e+07
[gene=metK] [locus_tag=LMOATCC19117_1679] [db_xref=EnsemblGenomes-Gn:LMOATCC19117_1679,EnsemblGenomes-Tr:CBY70578,GOA:J7P828,InterPro:IPR002133,InterPro:IPR022628,InterPro:IPR022629,InterPro:IPR022630,InterPro:IPR022631,InterPro:IPR022636,UniProtKB/TrEMBL:J7P828] [protein=S-adenosylmethionine synthetase] [protein_id=CBY70578.1] [location=complement(1708458..1709696)] [gbkey=CDS]	0	189.217	54	14	117	14	412	45.3	5.29	548.03	14	0	1.88497e+08	1.98998e+08	2.73336e+08	2.48621e+08	2.34941e+08	2.61053e+08
[gene=metN] [locus_tag=LMOATCC19117_2426] [db_xref=EnsemblGenomes-Gn:LMOATCC19117_2426,EnsemblGenomes-Tr:CBY71325,GOA:J7P400,InterPro:IPR003439,InterPro:IPR003593,InterPro:IPR017871,InterPro:IPR017908,InterPro:IPR018449,InterPro:IPR026253,InterPro:IPR027417,UniProtKB/TrEMBL:J7P400] [protein=D-methionine ABC transporter, ATP-binding protein] [protein_id=CBY71325.1] [location=complement(2503930..25…	0	107.868	57	11	65	11	340	38.1	6.2	320.19	11	0	136870444	1.23112e+08	1.75579e+08	1.66011e+08	1.90732e+08	1.80796e+08
[gene=metS] [locus_tag=LMOATCC19117_0186] [db_xref=EnsemblGenomes-Gn:LMOATCC19117_0186,EnsemblGenomes-Tr:CBY69085,GOA:J7NXU8,InterPro:IPR002547,InterPro:IPR004495,InterPro:IPR009080,InterPro:IPR012340,InterPro:IPR013155,InterPro:IPR014729,InterPro:IPR014758,InterPro:IPR015413,InterPro:IPR023457,UniProtKB/TrEMBL:J7NXU8] [protein=methionyl-tRNA synthetase] [protein_id=CBY69085.1] [location=179505..…	0	569.06	71	40	364	40	665	75.7	5.12	1674.72	40	0	4.15256e+08	4.1224e+08	5.35308e+08	5.17823e+08	5.08683e+08	5.22896e+08
[gene=mfd] [locus_tag=LMOATCC19117_0221] [db_xref=EnsemblGenomes-Gn:LMOATCC19117_0221,EnsemblGenomes-Tr:CBY69120,GOA:J7NY14,InterPro:IPR001650,InterPro:IPR003711,InterPro:IPR004576,InterPro:IPR005118,InterPro:IPR011545,InterPro:IPR014001,InterPro:IPR027417,UniProtKB/TrEMBL:J7NY14] [protein=transcription-repair coupling factor] [protein_id=CBY69120.1] [location=221116..224655] [gbkey=CDS]	0	412.869	56	49	285	49	1179	134.7	5.47	1126.93	49	0	1.03328e+08	1.05479e+08	1.44826e+08	1.34217e+08	1.32343e+08	1.38561e+08
[gene=mgsA] [locus_tag=LMOATCC19117_1924] [db_xref=EnsemblGenomes-Gn:LMOATCC19117_1924,EnsemblGenomes-Tr:CBY70823,GOA:J7P8W5,InterPro:IPR004363,InterPro:IPR011607,InterPro:IPR018148,UniProtKB/TrEMBL:J7P8W5] [protein=methylglyoxal synthase] [protein_id=CBY70823.1] [location=complement(1973408..1973812)] [gbkey=CDS]	0	91.075	89	9	64	9	134	14.9	6.27	247.1	9	0	3.01525e+07	2.76024e+07	3.97212e+07	3.74935e+07	3.37772e+07	3.46941e+07
[gene=mgtA] [locus_tag=LMOATCC19117_2698] [db_xref=EnsemblGenomes-Gn:LMOATCC19117_2698,EnsemblGenomes-Tr:CBY71597,GOA:J7PHW9,InterPro:IPR001757,InterPro:IPR004014,InterPro:IPR006068,InterPro:IPR006415,InterPro:IPR008250,InterPro:IPR018303,InterPro:IPR023214,InterPro:IPR023298,InterPro:IPR023299,UniProtKB/TrEMBL:J7PHW9] [protein=magnesium-translocating P-type ATPase] [protein_id=CBY71597.1] [locat…	0	281.285	43	30	188	30	856	94.8	6.52	796.99	30	0	3.44361e+08	3.47679e+08	3.80753e+08	3.67641e+08	4.46553e+08	4.61988e+08
[gene=miaA] [locus_tag=LMOATCC19117_1302] [db_xref=EnsemblGenomes-Gn:LMOATCC19117_1302,EnsemblGenomes-Tr:CBY70201,GOA:J7PPK6,InterPro:IPR002627,InterPro:IPR018022,InterPro:IPR027417,UniProtKB/TrEMBL:J7PPK6] [protein=tRNA delta(2)-isopentenylpyrophosphate transferase] [protein_id=CBY70201.1] [location=1315281..1316198] [gbkey=CDS]	0	131.825	64	15	92	15	305	34.7	6.13	336.77	15	0	9.76202e+07	9.5707e+07	1.24937e+08	1.25487e+08	1.29548e+08	1.37285e+08
[gene=minC] [locus_tag=LMOATCC19117_1554] [db_xref=EnsemblGenomes-Gn:LMOATCC19117_1554,EnsemblGenomes-Tr:CBY70453,GOA:J7P7P5,InterPro:IPR005526,InterPro:IPR013033,InterPro:IPR016098,UniProtKB/TrEMBL:J7P7P5] [protein=septum site-determining protein] [protein_id=CBY70453.1] [location=complement(1571434..1572111)] [gbkey=CDS]	0	195.774	89	16	131	16	225	25	5.5	626.44	16	0	9.0941e+07	8.87071e+07	1.21732e+08	1.1804e+08	1.19847e+08	1.16892e+08
[gene=minD] [locus_tag=LMOATCC19117_1553] [db_xref=EnsemblGenomes-Gn:LMOATCC19117_1553,EnsemblGenomes-Tr:CBY70452,GOA:J7PEK5,InterPro:IPR002586,InterPro:IPR010223,InterPro:IPR025501,InterPro:IPR027417,UniProtKB/TrEMBL:J7PEK5] [protein=septum site-determining protein] [protein_id=CBY70452.1] [location=complement(1570631..1571431)] [gbkey=CDS]	0	137.148	60	13	106	13	266	29	5.21	408.79	13	0	1.08043e+08	1.10018e+08	1.42134e+08	1.35276e+08	1.44175e+08	1.44284e+08
[gene=mnaA] [locus_tag=LMOATCC19117_2547] [db_xref=EnsemblGenomes-Gn:LMOATCC19117_2547,EnsemblGenomes-Tr:CBY71446,GOA:J7PSB5,InterPro:IPR003331,InterPro:IPR029767,UniProtKB/TrEMBL:J7PSB5] [protein=UDP-N-acetylglucosamine 2-epimerase] [protein_id=CBY71446.1] [location=complement(2628691..2629830)] [gbkey=CDS]	0	217.729	71	21	145	21	379	42.2	5.49	590.34	21	0	1.02201e+08	1.00499e+08	1.26347e+08	1.30116e+08	1.26679e+08	1.2603e+08
[gene=mntA] [locus_tag=LMOATCC19117_1865] [db_xref=EnsemblGenomes-Gn:LMOATCC19117_1865,EnsemblGenomes-Tr:CBY70764,GOA:J7PQ19,InterPro:IPR006127,InterPro:IPR006128,InterPro:IPR006129,UniProtKB/TrEMBL:J7PQ19] [protein=ABC transporter, manganese-binding protein] [protein_id=CBY70764.1] [location=complement(1915534..1916466)] [gbkey=CDS]	0	160.593	49	14	309	14	310	34.4	5.52	963.12	14	0	2.7712e+09	2.75257e+09	3.30319e+09	3.32503e+09	3.23302e+09	3.55695e+09
[gene=mntB] [locus_tag=LMOATCC19117_1867] [db_xref=EnsemblGenomes-Gn:LMOATCC19117_1867,EnsemblGenomes-Tr:CBY70766,GOA:J7PQV7,InterPro:IPR003439,InterPro:IPR003593,InterPro:IPR017871,InterPro:IPR027417,UniProtKB/TrEMBL:J7PQV7] [protein=manganese ABC transporter, ATP-binding protein] [protein_id=CBY70766.1] [location=complement(1917309..1918031)] [gbkey=CDS]	0	274.163	76	16	237	16	240	26.5	9.13	1028.88	16	0	8.8787e+08	9.15857e+08	1.11351e+09	1.05313e+09	1.02295e+09	1.1045e+09
[gene=mntC] [locus_tag=LMOATCC19117_1866] [db_xref=EnsemblGenomes-Gn:LMOATCC19117_1866,EnsemblGenomes-Tr:CBY70765,GOA:J7P2I1,InterPro:IPR001626,InterPro:IPR029022,UniProtKB/TrEMBL:J7P2I1] [protein=manganese ABC transporter, permease protein] [protein_id=CBY70765.1] [location=complement(1916463..1917305)] [gbkey=CDS]	0	23.662	6	1	10	1	280	30.2	9.41	57.64	1	0	8.12765e+06	6.72066e+06	1.13865e+07	11433418	1.11e+07	9025733
[gene=mntR] [locus_tag=LMOATCC19117_1896] [db_xref=EnsemblGenomes-Gn:LMOATCC19117_1896,EnsemblGenomes-Tr:CBY70795,GOA:J7P2K8,InterPro:IPR001367,InterPro:IPR011991,InterPro:IPR022687,InterPro:IPR022689,InterPro:IPR022897,UniProtKB/TrEMBL:J7P2K8] [protein=iron-dependent transcriptional repressor] [protein_id=CBY70795.1] [location=complement(1946038..1946466)] [gbkey=CDS]	0	51.841	37	5	35	5	142	16.4	5.74	154.53	5	0	48385260	4.76248e+07	5.71676e+07	5.61167e+07	6.06834e+07	56481733
[gene=moaA] [locus_tag=LMOATCC19117_1069] [db_xref=EnsemblGenomes-Gn:LMOATCC19117_1069,EnsemblGenomes-Tr:CBY69968,GOA:J7P691,InterPro:IPR000385,InterPro:IPR006638,InterPro:IPR007197,InterPro:IPR010505,InterPro:IPR013483,InterPro:IPR013785,UniProtKB/TrEMBL:J7P691] [protein=molybdenum cofactor biosynthesis protein A] [protein_id=CBY69968.1] [location=1090320..1091321] [gbkey=CDS]	0	45.584	20	6	40	6	333	37.9	6.87	104.06	6	0	7.66845e+06	8.37948e+06	8.98691e+06	9.28742e+06	8.69473e+06	9.62986e+06
[gene=moaB] [locus_tag=LMOATCC19117_1070] [db_xref=EnsemblGenomes-Gn:LMOATCC19117_1070,EnsemblGenomes-Tr:CBY69969,GOA:J7PN75,InterPro:IPR001453,InterPro:IPR008284,InterPro:IPR012245,InterPro:IPR020817,UniProtKB/TrEMBL:J7PN75] [protein=molybdenum cofactor biosynthesis protein B] [protein_id=CBY69969.1] [location=complement(1091356..1091844)] [gbkey=CDS]	0	46.026	46	5	36	5	162	17.6	5.52	129.71	5	0	3.19526e+07	3.41199e+07	4.35962e+07	4.38227e+07	4.01793e+07	40135169
[gene=moaC] [locus_tag=LMOATCC19117_1068] [db_xref=EnsemblGenomes-Gn:LMOATCC19117_1068,EnsemblGenomes-Tr:CBY69967,GOA:J7PD55,InterPro:IPR002820,InterPro:IPR023045,InterPro:IPR023046,UniProtKB/TrEMBL:J7PD55] [protein=molybdenum cofactor biosynthesis protein C] [protein_id=CBY69967.1] [location=1089809..1090291] [gbkey=CDS]	0	61.97	57	7	44	7	160	17.3	7.97	155.67	7	0	2.08033e+07	1.97546e+07	2.56432e+07	2.46884e+07	2.74277e+07	2.68802e+07
[gene=moaD] [locus_tag=LMOATCC19117_1067] [db_xref=EnsemblGenomes-Gn:LMOATCC19117_1067,EnsemblGenomes-Tr:CBY69966,GOA:J7PNZ8,InterPro:IPR003749,InterPro:IPR010034,InterPro:IPR012675,InterPro:IPR016155,UniProtKB/TrEMBL:J7PNZ8] [protein=molybdenum cofactor biosynthesis protein D] [protein_id=CBY69966.1] [location=1089548..1089796] [gbkey=CDS]	0	12.104	26	2	12	2	82	9.1	4.35	36.06	2	0	6.28596e+06	6.07863e+06	7991275	7562638	7773782	7418033
[gene=moaE] [locus_tag=LMOATCC19117_1066] [db_xref=EnsemblGenomes-Gn:LMOATCC19117_1066,EnsemblGenomes-Tr:CBY69965,GOA:J7P079,InterPro:IPR003448,UniProtKB/TrEMBL:J7P079] [protein=molybdenum cofactor biosynthesis protein E] [protein_id=CBY69965.1] [location=1089142..1089564] [gbkey=CDS]	0	29.832	38	5	27	5	140	15.9	6.2	75.41	5	0	4.16738e+06	4.25753e+06	4.93785e+06	5.25421e+06	4.8648e+06	4.78958e+06
[gene=mobA] [locus_tag=LMOATCC19117_1060] [db_xref=EnsemblGenomes-Gn:LMOATCC19117_1060,EnsemblGenomes-Tr:CBY69959,InterPro:IPR025877,InterPro:IPR029044,UniProtKB/TrEMBL:J7PN69] [protein=molybdopterin-guanine dinucleotide biosynthesis protein A] [protein_id=CBY69959.1] [location=complement(1084590..1085171)] [gbkey=CDS]	0	7.083	7	1	1	1	193	21.7	6.27	5.19	1	0	900993	663474	898751	937097	648785	913766
[gene=mobB] [locus_tag=LMOATCC19117_1065] [db_xref=EnsemblGenomes-Gn:LMOATCC19117_1065,EnsemblGenomes-Tr:CBY69964,GOA:J7PN72,InterPro:IPR004435,InterPro:IPR027417,InterPro:IPR029007,UniProtKB/TrEMBL:J7PN72] [protein=molybdopterin-guanine dinucleotide biosynthesis protein B] [protein_id=CBY69964.1] [location=1088660..1089145] [gbkey=CDS]	0.002	3.886	6	1	3	1	161	17.8	6.39	6.8	1	0	1.15878e+06	1.1827e+06	871350	1.09455e+06	1225605	1.33423e+06
[gene=modA] [locus_tag=LMOATCC19117_1063] [db_xref=EnsemblGenomes-Gn:LMOATCC19117_1063,EnsemblGenomes-Tr:CBY69962,GOA:J7PD50,InterPro:IPR005950,UniProtKB/TrEMBL:J7PD50] [protein=molybdenum ABC transporter, molybdenum-binding protein] [protein_id=CBY69962.1] [location=1086593..1087363] [gbkey=CDS]	0	61.322	43	8	44	8	256	27.7	5.31	172.7	8	0	1.12972e+07	1.13584e+07	1.58492e+07	1.43778e+07	1.47222e+07	1.72583e+07
[gene=modB] [locus_tag=LMOATCC19117_1062] [db_xref=EnsemblGenomes-Gn:LMOATCC19117_1062,EnsemblGenomes-Tr:CBY69961,GOA:J7PNZ3,InterPro:IPR000515,UniProtKB/TrEMBL:J7PNZ3] [protein=molybdenum ABC transporter, permease protein] [protein_id=CBY69961.1] [location=complement(1085817..1086488)] [gbkey=CDS]	0.002	3.817	10	1	1	1	223	24.6	8.46	5.45	1	0	372918	NAN	NAN	568328	430672	NAN
[gene=modC] [locus_tag=LMOATCC19117_1061] [db_xref=EnsemblGenomes-Gn:LMOATCC19117_1061,EnsemblGenomes-Tr:CBY69960,GOA:J7P073,InterPro:IPR003439,InterPro:IPR003593,InterPro:IPR017871,InterPro:IPR027417,UniProtKB/TrEMBL:J7P073] [protein=molybdenum ABC transporter, ATP-binding protein] [protein_id=CBY69960.1] [location=complement(1085152..1085814)] [gbkey=CDS]	0	13.1	35	4	9	4	220	25.1	8.63	23.91	4	0	2.28746e+06	2.32947e+06	3.08394e+06	3280576	1.3611e+06	4.05176e+06
[gene=moeA] [locus_tag=LMOATCC19117_1064] [db_xref=EnsemblGenomes-Gn:LMOATCC19117_1064,EnsemblGenomes-Tr:CBY69963,GOA:J7P686,InterPro:IPR001453,InterPro:IPR005110,InterPro:IPR005111,InterPro:IPR020817,UniProtKB/TrEMBL:J7P686] [protein=molybdopterin biosynthesis protein] [protein_id=CBY69963.1] [location=1087458..1088681] [gbkey=CDS]	0	103.18	30	9	56	9	407	45	5.22	292.3	9	0	1.84067e+07	2.11136e+07	2.56947e+07	2.40322e+07	2.43553e+07	2.64725e+07
[gene=moeB] [locus_tag=LMOATCC19117_1071] [db_xref=EnsemblGenomes-Gn:LMOATCC19117_1071,EnsemblGenomes-Tr:CBY69970,GOA:J7P084,InterPro:IPR000594,InterPro:IPR007901,InterPro:IPR009036,InterPro:IPR016040,UniProtKB/TrEMBL:J7P084] [protein=molybdopterin biosynthesis protein] [protein_id=CBY69970.1] [location=complement(1091856..1092854)] [gbkey=CDS]	0	30.945	15	4	29	4	332	37.4	6.15	92.39	4	0	5.54384e+06	5.78421e+06	6.89665e+06	6.64356e+06	6.94866e+06	7.53191e+06
[gene=mogR] [locus_tag=LMOATCC19117_0710] [db_xref=EnsemblGenomes-Gn:LMOATCC19117_0710,EnsemblGenomes-Tr:CBY69609,GOA:J7PMD4,InterPro:IPR021009,UniProtKB/TrEMBL:J7PMD4] [protein=motility gene repressor] [protein_id=CBY69609.1] [location=complement(736605..737525)] [gbkey=CDS]	0	90.392	35	10	69	10	306	35.3	5.82	249.57	10	0	3.02706e+07	3.29217e+07	33939213	3.48426e+07	3.89038e+07	3.65769e+07
[gene=motA] [locus_tag=LMOATCC19117_0721] [db_xref=EnsemblGenomes-Gn:LMOATCC19117_0721,EnsemblGenomes-Tr:CBY69620,GOA:J7NZC0,InterPro:IPR002898,UniProtKB/TrEMBL:J7NZC0] [protein=chemotaxis protein] [protein_id=CBY69620.1] [location=746429..747280] [gbkey=CDS]	0.005	2.915	2	1	1	1	283	31.3	5.76	1.76	1	0	NAN	NAN	NAN	NAN	NAN	NAN
[gene=motB] [locus_tag=LMOATCC19117_0722] [db_xref=EnsemblGenomes-Gn:LMOATCC19117_0722,EnsemblGenomes-Tr:CBY69621,InterPro:IPR006665,InterPro:IPR025713,UniProtKB/TrEMBL:J7PNC4] [protein=chemotaxis protein] [protein_id=CBY69621.1] [location=747240..748067] [gbkey=CDS]	0.001	4.875	5	1	5	1	275	30.6	5.4	3.63	1	0	NAN	NAN	NAN	NAN	NAN	NAN
[gene=mprF] [locus_tag=LMOATCC19117_1710] [db_xref=EnsemblGenomes-Gn:LMOATCC19117_1710,EnsemblGenomes-Tr:CBY70609,InterPro:IPR016181,InterPro:IPR022791,InterPro:IPR024320,UniProtKB/TrEMBL:J7PPN2] [protein=lysylphosphatidylglycerol synthetase] [protein_id=CBY70609.1] [location=complement(1751931..1754528)] [gbkey=CDS]	0	188.998	32	23	123	23	865	97.5	8.63	414.71	23	0	7.46275e+07	7.83598e+07	101905806	9.65989e+07	9.60509e+07	8.77924e+07
[gene=mraW] [locus_tag=LMOATCC19117_2061] [db_xref=EnsemblGenomes-Gn:LMOATCC19117_2061,EnsemblGenomes-Tr:CBY70960,GOA:J7P306,InterPro:IPR002903,InterPro:IPR023397,InterPro:IPR029063,UniProtKB/TrEMBL:J7P306] [protein=S-adenosyl-methyltransferase] [protein_id=CBY70960.1] [location=complement(2125102..2126040)] [gbkey=CDS]	0	191.944	67	13	118	13	312	35.4	5.91	591.56	13	0	6.71556e+07	6.83786e+07	8.41467e+07	8.04995e+07	8.88193e+07	8.6194e+07
[gene=mraY] [locus_tag=LMOATCC19117_2057] [db_xref=EnsemblGenomes-Gn:LMOATCC19117_2057,EnsemblGenomes-Tr:CBY70956,GOA:J7PRA0,InterPro:IPR000715,InterPro:IPR003524,InterPro:IPR018480,UniProtKB/TrEMBL:J7PRA0] [protein=phospho-N-acetylmuramoyl-pentapeptide-transferase] [protein_id=CBY70956.1] [location=complement(2119800..2120774)] [gbkey=CDS]	0	6.557	3	1	5	1	324	35.7	7.53	16.23	1	0	268279	291591	474269	639019	NAN	385307
[gene=mraZ] [locus_tag=LMOATCC19117_2062] [db_xref=EnsemblGenomes-Gn:LMOATCC19117_2062,EnsemblGenomes-Tr:CBY70961,GOA:J7PRA4,InterPro:IPR003444,InterPro:IPR020603,UniProtKB/TrEMBL:J7PRA4] [protein=MraZ protein] [protein_id=CBY70961.1] [location=complement(2126053..2126484)] [gbkey=CDS]	0	40.991	49	6	31	6	143	16.6	4.84	93.53	6	0	2.61978e+07	24696212	3.29882e+07	3.07889e+07	3.1672e+07	3.13162e+07
[gene=mreB-1] [locus_tag=LMOATCC19117_1557] [db_xref=EnsemblGenomes-Gn:LMOATCC19117_1557,EnsemblGenomes-Tr:CBY70456,GOA:J7PQ43,InterPro:IPR004753,UniProtKB/TrEMBL:J7PQ43] [protein=cell shape determining protein] [protein_id=CBY70456.1] [location=complement(1573783..1574796)] [gbkey=CDS]	0	328.398	65	20	273	20	337	35.5	5.2	1066.9	20	0	6.35365e+08	6.21667e+08	7.85372e+08	7.77352e+08	7.73451e+08	7.97129e+08
[gene=mreB-2] [locus_tag=LMOATCC19117_1729] [db_xref=EnsemblGenomes-Gn:LMOATCC19117_1729,EnsemblGenomes-Tr:CBY70628,GOA:J7P8B2,InterPro:IPR004753,UniProtKB/TrEMBL:J7P8B2] [protein=cell-shape determining protein] [protein_id=CBY70628.1] [location=1768233..1769225] [gbkey=CDS]	0	189.053	64	13	114	13	330	34.9	5.14	557.47	13	0	6.47928e+07	6.23104e+07	81397795	7.86746e+07	7.84252e+07	8.49192e+07
[gene=mreC] [locus_tag=LMOATCC19117_1556] [db_xref=EnsemblGenomes-Gn:LMOATCC19117_1556,EnsemblGenomes-Tr:CBY70455,GOA:J7P1K9,InterPro:IPR007221,UniProtKB/TrEMBL:J7P1K9] [protein=rod shape-determining protein] [protein_id=CBY70455.1] [location=complement(1572810..1573697)] [gbkey=CDS]	0	176.847	65	16	110	16	295	32.1	5.19	476.99	16	0	3.60307e+08	7.07038e+07	8.65316e+07	3.57916e+08	8.53007e+07	8.64148e+07
[gene=mro] [locus_tag=LMOATCC19117_2485] [db_xref=EnsemblGenomes-Gn:LMOATCC19117_2485,EnsemblGenomes-Tr:CBY71384,GOA:J7PRG6,InterPro:IPR008183,InterPro:IPR011013,InterPro:IPR014718,InterPro:IPR015443,UniProtKB/TrEMBL:J7PRG6] [protein=aldose 1-epimerase] [protein_id=CBY71384.1] [location=complement(2566488..2567531)] [gbkey=CDS]	0	10.094	8	2	3	2	347	39	5.1	9.98	2	0	527722	529206	987702	1.13939e+06	704798	592422
[gene=mrpA] [locus_tag=LMOATCC19117_2386] [db_xref=EnsemblGenomes-Gn:LMOATCC19117_2386,EnsemblGenomes-Tr:CBY71285,GOA:J7P3W6,InterPro:IPR001750,InterPro:IPR005663,InterPro:IPR025383,UniProtKB/TrEMBL:J7P3W6] [protein=Na+/H+ antiporter component A] [protein_id=CBY71285.1] [location=2465210..2467618] [gbkey=CDS]	0	7.345	6	2	8	2	802	89.7	9.28	17.82	2	0	986873	943423	880165	1.05383e+06	63212752	856011
[gene=mrpC] [locus_tag=LMOATCC19117_2388] [db_xref=EnsemblGenomes-Gn:LMOATCC19117_2388,EnsemblGenomes-Tr:CBY71287,GOA:J7PH01,InterPro:IPR001133,UniProtKB/TrEMBL:J7PH01] [protein=Na+/H+ antiporter component C] [protein_id=CBY71287.1] [location=2468027..2468374] [gbkey=CDS]	0.002	3.505	10	1	2	1	115	12.3	6.52	0	1	0	NAN	NAN	NAN	NAN	NAN	NAN
[gene=mrpE] [locus_tag=LMOATCC19117_2390] [db_xref=EnsemblGenomes-Gn:LMOATCC19117_2390,EnsemblGenomes-Tr:CBY71289,GOA:J7PR90,InterPro:IPR002758,UniProtKB/TrEMBL:J7PR90] [protein=Na+/H+ antiporter component E] [protein_id=CBY71289.1] [location=2469858..2470337] [gbkey=CDS]	0	8.073	14	2	8	2	159	18.5	7.05	24.02	2	0	3.49303e+06	3725278	4797147	4.36496e+06	4.56272e+06	4386553
[gene=mrpG] [locus_tag=LMOATCC19117_2392] [db_xref=EnsemblGenomes-Gn:LMOATCC19117_2392,EnsemblGenomes-Tr:CBY71291,GOA:J7PS11,InterPro:IPR005133,UniProtKB/TrEMBL:J7PS11] [protein=Na+/H+ antiporter component G] [protein_id=CBY71291.1] [location=2470605..2471198] [gbkey=CDS]	0	57.138	30	6	32	6	197	22.8	4.77	105.22	6	0	5.27111e+06	5.59452e+06	5.98913e+06	6.7465e+06	7.60994e+06	6.89329e+06
[gene=mscL] [locus_tag=LMOATCC19117_2084] [db_xref=EnsemblGenomes-Gn:LMOATCC19117_2084,EnsemblGenomes-Tr:CBY70983,GOA:J7P9B6,InterPro:IPR001185,InterPro:IPR019823,UniProtKB/TrEMBL:J7P9B6] [protein=large conductance mechanosensitive channel protein] [protein_id=CBY70983.1] [location=2146114..2146500] [gbkey=CDS]	0	30.317	27	2	23	2	128	14.2	6.77	88.1	2	0	6.68225e+06	6.66742e+06	7998158	8.0418e+06	8027702	8.17253e+06
[gene=msrA] [locus_tag=LMOATCC19117_1878] [db_xref=EnsemblGenomes-Gn:LMOATCC19117_1878,EnsemblGenomes-Tr:CBY70777,GOA:J7PFJ3,InterPro:IPR002569,InterPro:IPR028427,UniProtKB/TrEMBL:J7PFJ3] [protein=peptide methionine-L-sulfoxide reductase] [protein_id=CBY70777.1] [location=complement(1926477..1927010)] [gbkey=CDS]	0	106.332	50	6	68	6	177	19.9	5.59	314.83	6	0	2.16256e+07	2.43384e+07	2.71194e+07	2.49042e+07	2.52052e+07	3.36731e+07
[gene=msrB] [locus_tag=LMOATCC19117_1877] [db_xref=EnsemblGenomes-Gn:LMOATCC19117_1877,EnsemblGenomes-Tr:CBY70776,GOA:J7PQW4,InterPro:IPR002579,InterPro:IPR011057,InterPro:IPR028427,UniProtKB/TrEMBL:J7PQW4] [protein=peptide methionine-R-sulfoxide reductase] [protein_id=CBY70776.1] [location=complement(1926033..1926470)] [gbkey=CDS]	0	110.148	79	6	62	6	145	16.5	5.01	327.21	6	0	5.35593e+07	5.12401e+07	6.63495e+07	6.73346e+07	6.48945e+07	6.20452e+07
[gene=mtlA] [locus_tag=LMOATCC19117_2810] [db_xref=EnsemblGenomes-Gn:LMOATCC19117_2810,EnsemblGenomes-Tr:CBY71709,GOA:J7PSA6,InterPro:IPR003352,InterPro:IPR003501,InterPro:IPR013011,InterPro:IPR013014,InterPro:IPR029503,UniProtKB/TrEMBL:J7PSA6] [protein=PTS system, mannitol-specific, IIBC component] [protein_id=CBY71709.1] [location=complement(2891574..2892980)] [gbkey=CDS]	0	84.016	27	7	53	7	468	49.8	8.18	282.96	7	0	1.73266e+07	1.22924e+07	2.14093e+07	1.77552e+07	1.42039e+07	2.16264e+07
[gene=murA-1] [locus_tag=LMOATCC19117_2536] [db_xref=EnsemblGenomes-Gn:LMOATCC19117_2536,EnsemblGenomes-Tr:CBY71435,GOA:J7P495,InterPro:IPR001986,InterPro:IPR005750,InterPro:IPR013792,UniProtKB/TrEMBL:J7P495] [protein=UDP-N-acetylglucosamine 1-carboxyvinyltransferase] [protein_id=CBY71435.1] [location=complement(2619122..2620414)] [gbkey=CDS]	0	261.217	75	20	172	20	430	46	5.1	785.7	20	0	1.30953e+08	1.33896e+08	1.65135e+08	1.64116e+08	1.67604e+08	1.67177e+08
[gene=murA-2] [locus_tag=LMOATCC19117_2561] [db_xref=EnsemblGenomes-Gn:LMOATCC19117_2561,EnsemblGenomes-Tr:CBY71460,GOA:J7P4C0,InterPro:IPR001986,InterPro:IPR005750,InterPro:IPR013792,UniProtKB/TrEMBL:J7P4C0] [protein=UDP-N-acetylglucosamine 1-carboxyvinyltransferase] [protein_id=CBY71460.1] [location=complement(2642084..2643355)] [gbkey=CDS]	0.002	4.257	4	1	2	1	423	45	6.87	5.22	1	0	NAN	87160.8	121648	100762	123209	NAN
[gene=murB] [locus_tag=LMOATCC19117_1429] [db_xref=EnsemblGenomes-Gn:LMOATCC19117_1429,EnsemblGenomes-Tr:CBY70328,GOA:J7P7B7,InterPro:IPR003170,InterPro:IPR006094,InterPro:IPR011601,InterPro:IPR016166,InterPro:IPR016167,InterPro:IPR016169,UniProtKB/TrEMBL:J7P7B7] [protein=UDP-N-acetylenolpyruvoylglucosamine reductase] [protein_id=CBY70328.1] [location=complement(1442704..1443600)] [gbkey=CDS]	0	77.744	36	9	52	9	298	32.2	6.23	194.79	9	0	2.37998e+07	2.66359e+07	2.9853e+07	2.5084e+07	2.47899e+07	3.45916e+07
[gene=murC] [locus_tag=LMOATCC19117_1616] [db_xref=EnsemblGenomes-Gn:LMOATCC19117_1616,EnsemblGenomes-Tr:CBY70515,GOA:J7P1S7,InterPro:IPR000713,InterPro:IPR004101,InterPro:IPR005758,InterPro:IPR013221,InterPro:IPR016040,UniProtKB/TrEMBL:J7P1S7] [protein=UDP-N-acetylmuramate-alanine ligase] [protein_id=CBY70515.1] [location=complement(1639055..1640398)] [gbkey=CDS]	0	201.762	56	18	116	18	447	49.9	5.86	525.63	18	0	5.5906e+07	5.43664e+07	70503478	7.08694e+07	6.38838e+07	6.47223e+07
[gene=murD] [locus_tag=LMOATCC19117_2056] [db_xref=EnsemblGenomes-Gn:LMOATCC19117_2056,EnsemblGenomes-Tr:CBY70955,GOA:J7P2Z9,InterPro:IPR004101,InterPro:IPR005762,InterPro:IPR013221,InterPro:IPR016040,InterPro:IPR018109,UniProtKB/TrEMBL:J7P2Z9] [protein=UDP-N-acetylmuramoylalanine-D-glutamate ligase] [protein_id=CBY70955.1] [location=complement(2118291..2119658)] [gbkey=CDS]	0	366.657	73	22	239	22	455	50.3	5.86	1177.9	22	0	2.12883e+08	2.107e+08	2.61056e+08	259906903	2.38743e+08	2.55772e+08
[gene=murE] [locus_tag=LMOATCC19117_2058] [db_xref=EnsemblGenomes-Gn:LMOATCC19117_2058,EnsemblGenomes-Tr:CBY70957,GOA:J7PG39,InterPro:IPR000713,InterPro:IPR004101,InterPro:IPR005761,InterPro:IPR013221,InterPro:IPR018109,UniProtKB/TrEMBL:J7PG39] [protein=UDP-N-acetylmuramoylalanyl-D-glutamate-2, 6-diaminopimelate ligase] [protein_id=CBY70957.1] [location=complement(2120821..2122296)] [gbkey=CDS]	0	302.315	66	22	173	22	491	53.9	5.62	855.63	22	0	1.44008e+08	1.37333e+08	1.84831e+08	1.8403e+08	1.7306e+08	1.77119e+08
[gene=murF] [locus_tag=LMOATCC19117_0874] [db_xref=EnsemblGenomes-Gn:LMOATCC19117_0874,EnsemblGenomes-Tr:CBY69773,GOA:J7P5P4,InterPro:IPR000713,InterPro:IPR004101,InterPro:IPR005863,InterPro:IPR013221,UniProtKB/TrEMBL:J7P5P4] [protein=UDP-N-acetylmuramoyl-tripeptide-D-alanyl-D-alanine ligase] [protein_id=CBY69773.1] [location=907571..908983] [gbkey=CDS]	0	150.433	54	18	118	18	470	52.2	5.73	466.97	18	0	4.78328e+07	5.03159e+07	64467740	6.15689e+07	5.93989e+07	6.13854e+07
[gene=murG] [locus_tag=LMOATCC19117_2055] [db_xref=EnsemblGenomes-Gn:LMOATCC19117_2055,EnsemblGenomes-Tr:CBY70954,GOA:J7PQG5,InterPro:IPR004276,InterPro:IPR006009,InterPro:IPR007235,UniProtKB/TrEMBL:J7PQG5] [protein=UDP-N-acetylglucosamine-N-acetylmuramyl-(pentapeptide) pyrophosphoryl-undecaprenol N-acetylglucosamine transferase] [protein_id=CBY70954.1] [location=complement(2117203..2118294)] [gb…	0	269.19	86	20	153	20	363	39	7.12	756.74	20	0	2.24516e+08	2.20998e+08	2.81382e+08	2.75005e+08	2.62636e+08	291765003
[gene=murQ] [locus_tag=LMOATCC19117_1673] [db_xref=EnsemblGenomes-Gn:LMOATCC19117_1673,EnsemblGenomes-Tr:CBY70572,GOA:J7PEY1,InterPro:IPR001347,InterPro:IPR005486,InterPro:IPR005488,UniProtKB/TrEMBL:J7PEY1] [protein=N-acetylmuramic acid-6-phosphate etherase] [protein_id=CBY70572.1] [location=complement(1700109..1700999)] [gbkey=CDS]	0.011	2.38	6	2	5	2	296	31.5	6.15	0	2	0	4.84382e+07	5.25205e+07	51058712	6.05603e+07	52431780	57213528
[gene=mutL] [locus_tag=LMOATCC19117_1413] [db_xref=EnsemblGenomes-Gn:LMOATCC19117_1413,EnsemblGenomes-Tr:CBY70312,GOA:J7PE58,InterPro:IPR002099,InterPro:IPR003594,InterPro:IPR011186,InterPro:IPR013507,InterPro:IPR014721,InterPro:IPR014762,InterPro:IPR014790,InterPro:IPR020568,InterPro:IPR020667,UniProtKB/TrEMBL:J7PE58] [protein=DNA mismatch repair protein] [protein_id=CBY70312.1] [location=142486…	0	222.703	59	22	151	22	603	68	5.47	648.25	22	0	5.27047e+07	5.20334e+07	7.09451e+07	6.94935e+07	6.64772e+07	7.25148e+07
[gene=mutM] [locus_tag=LMOATCC19117_1575] [db_xref=EnsemblGenomes-Gn:LMOATCC19117_1575,EnsemblGenomes-Tr:CBY70474,GOA:J7PPD3,InterPro:IPR000191,InterPro:IPR000214,InterPro:IPR010663,InterPro:IPR010979,InterPro:IPR012319,InterPro:IPR015886,InterPro:IPR015887,InterPro:IPR020629,UniProtKB/TrEMBL:J7PPD3] [protein=formamidopyrimidine-DNA glycosylase] [protein_id=CBY70474.1] [location=complement(159298…	0	109.429	61	14	75	14	273	30.8	8.56	321.2	14	0	4.28028e+07	4.6774e+07	5.20162e+07	5.13539e+07	5.49814e+07	5.27308e+07
[gene=mutS] [locus_tag=LMOATCC19117_1412] [db_xref=EnsemblGenomes-Gn:LMOATCC19117_1412,EnsemblGenomes-Tr:CBY70311,GOA:J7PPS9,InterPro:IPR000432,InterPro:IPR005748,InterPro:IPR007695,InterPro:IPR007696,InterPro:IPR007860,InterPro:IPR007861,InterPro:IPR016151,InterPro:IPR027417,UniProtKB/TrEMBL:J7PPS9] [protein=DNA mismatch repair protein] [protein_id=CBY70311.1] [location=1422263..1424845] [gbkey=…	0	330.381	59	39	251	39	860	98.1	5.4	1000.07	39	0	1.13536e+08	1.15437e+08	1.43515e+08	1.4174e+08	1.38504e+08	1.45105e+08
[gene=mutY] [locus_tag=LMOATCC19117_1704] [db_xref=EnsemblGenomes-Gn:LMOATCC19117_1704,EnsemblGenomes-Tr:CBY70603,GOA:J7P858,InterPro:IPR000445,InterPro:IPR003265,InterPro:IPR003651,InterPro:IPR005760,InterPro:IPR011257,InterPro:IPR015797,InterPro:IPR023170,InterPro:IPR029119,UniProtKB/TrEMBL:J7P858] [protein=A/G-specific adenine glycosylase] [protein_id=CBY70603.1] [location=complement(1747087..…	0	26.72	19	4	17	4	362	41.8	5.81	75.56	4	0	2.17147e+06	2.16213e+06	3375735	2.62102e+06	1.92849e+06	3.05639e+06
[gene=mvaS] [locus_tag=LMOATCC19117_1424] [db_xref=EnsemblGenomes-Gn:LMOATCC19117_1424,EnsemblGenomes-Tr:CBY70323,GOA:J7P7B2,InterPro:IPR011554,InterPro:IPR013528,InterPro:IPR013746,InterPro:IPR016038,InterPro:IPR016039,UniProtKB/TrEMBL:J7P7B2] [protein=hydroxymethylglutaryl-CoA synthase] [protein_id=CBY70323.1] [location=1437197..1438363] [gbkey=CDS]	0	304.299	72	21	183	21	388	43.3	5.21	911.47	21	0	2.32704e+08	2.3227e+08	3.33666e+08	3.33471e+08	2.81126e+08	3.51233e+08
[gene=mvk] [locus_tag=LMOATCC19117_0011] [db_xref=EnsemblGenomes-Gn:LMOATCC19117_0011,EnsemblGenomes-Tr:CBY68910,GOA:J7NXC0,InterPro:IPR006203,InterPro:IPR006204,InterPro:IPR006205,InterPro:IPR006206,InterPro:IPR013750,InterPro:IPR014721,InterPro:IPR020568,UniProtKB/TrEMBL:J7NXC0] [protein=mevalonate kinase] [protein_id=CBY68910.1] [location=12944..13885] [gbkey=CDS]	0	34.898	21	7	30	7	313	33.4	5.53	76.45	7	0	8.9194e+06	8.68705e+06	1.14093e+07	9.77604e+06	1.07285e+07	1.07303e+07
[gene=nadD] [locus_tag=LMOATCC19117_1497] [db_xref=EnsemblGenomes-Gn:LMOATCC19117_1497,EnsemblGenomes-Tr:CBY70396,GOA:J7PPZ6,InterPro:IPR004821,InterPro:IPR005248,InterPro:IPR014729,UniProtKB/TrEMBL:J7PPZ6] [protein=nicotinate (nicotinamide) nucleotide adenylyltransferase] [protein_id=CBY70396.1] [location=complement(1512666..1513232)] [gbkey=CDS]	0	43.391	44	6	30	6	188	21.8	6	111.77	6	0	6.28666e+06	4.00298e+06	7.43355e+06	6.65514e+06	6.77365e+06	8.16439e+06
[gene=nadE] [locus_tag=LMOATCC19117_1109] [db_xref=EnsemblGenomes-Gn:LMOATCC19117_1109,EnsemblGenomes-Tr:CBY70008,GOA:J7P6C9,InterPro:IPR003694,InterPro:IPR014729,InterPro:IPR022310,InterPro:IPR022926,UniProtKB/TrEMBL:J7P6C9] [protein=NH(3)-dependent NAD+ synthetase] [protein_id=CBY70008.1] [location=1137597..1138421] [gbkey=CDS]	0	234.812	80	15	187	15	274	30.5	5.14	856.24	15	0	1.8824e+08	1.86892e+08	2.30408e+08	2.37185e+08	2.30116e+08	2.27825e+08
[gene=nagA-1] [locus_tag=LMOATCC19117_0977] [db_xref=EnsemblGenomes-Gn:LMOATCC19117_0977,EnsemblGenomes-Tr:CBY69876,GOA:J7PNT1,InterPro:IPR003764,InterPro:IPR006680,InterPro:IPR011059,UniProtKB/TrEMBL:J7PNT1] [protein=N-acetylglucosamine-6-phosphate deacetylase] [protein_id=CBY69876.1] [location=1005110..1006243] [gbkey=CDS]	0	497.795	85	24	312	24	377	41.4	5.72	1672.01	24	0	8.31805e+08	8.45003e+08	1.07504e+09	1.10932e+09	1.17272e+09	1.03134e+09
[gene=nagA-2] [locus_tag=LMOATCC19117_2130] [db_xref=EnsemblGenomes-Gn:LMOATCC19117_2130,EnsemblGenomes-Tr:CBY71029,GOA:J7PQM1,InterPro:IPR003764,InterPro:IPR006680,InterPro:IPR011059,UniProtKB/TrEMBL:J7PQM1] [protein=N-acetylglucosamine-6-phosphate deacetylase] [protein_id=CBY71029.1] [location=2189414..2190547] [gbkey=CDS]	0	147.886	38	10	84	10	377	41	5.86	446.79	10	0	4.26275e+07	4.19016e+07	5.56103e+07	5.54233e+07	6.25902e+07	5.70513e+07
[gene=nagB] [locus_tag=LMOATCC19117_0978] [db_xref=EnsemblGenomes-Gn:LMOATCC19117_0978,EnsemblGenomes-Tr:CBY69877,GOA:J7PCV5,InterPro:IPR004547,InterPro:IPR006148,InterPro:IPR018321,UniProtKB/TrEMBL:J7PCV5] [protein=glucosamine-6-phosphate isomerase] [protein_id=CBY69877.1] [location=1006259..1006963] [gbkey=CDS]	0	164.154	84	11	108	11	234	25.5	4.92	558.12	11	0	2.69335e+08	2.83719e+08	3.32245e+08	3.00699e+08	3.50252e+08	3.17158e+08
[gene=ndk] [locus_tag=LMOATCC19117_1947] [db_xref=EnsemblGenomes-Gn:LMOATCC19117_1947,EnsemblGenomes-Tr:CBY70846,GOA:J7PR14,InterPro:IPR001564,InterPro:IPR023005,UniProtKB/TrEMBL:J7PR14] [protein=nucleoside diphosphate kinase] [protein_id=CBY70846.1] [location=complement(1997833..1998276)] [gbkey=CDS]	0	123.739	56	9	95	9	147	16.4	5.86	427.69	9	0	1.57072e+08	134980733	1.94899e+08	1.94018e+08	1.93974e+08	1.60004e+08
[gene=nfo] [locus_tag=LMOATCC19117_1458] [db_xref=EnsemblGenomes-Gn:LMOATCC19117_1458,EnsemblGenomes-Tr:CBY70357,GOA:J7PEA3,InterPro:IPR001719,InterPro:IPR013022,InterPro:IPR018246,UniProtKB/TrEMBL:J7PEA3] [protein=apurinic endonuclease IV] [protein_id=CBY70357.1] [location=complement(1473190..1474083)] [gbkey=CDS]	0	181.255	58	11	98	11	297	32.8	6	568.73	11	0	7.23859e+07	7.53332e+07	9.92372e+07	9.87256e+07	1.00332e+08	1.04495e+08
[gene=npp] [locus_tag=LMOATCC19117_1427] [db_xref=EnsemblGenomes-Gn:LMOATCC19117_1427,EnsemblGenomes-Tr:CBY70326,GOA:J7PPU2,InterPro:IPR002591,InterPro:IPR017849,InterPro:IPR017850,InterPro:IPR024873,UniProtKB/TrEMBL:J7PPU2] [protein=nucleotide pyrophosphatase, putative] [protein_id=CBY70326.1] [location=complement(1440318..1441586)] [gbkey=CDS]	0	42.418	27	7	21	7	422	47.5	6.28	74.14	7	0	2.63314e+06	3.61017e+06	5.68901e+06	5.69724e+06	4.3527e+06	5.49892e+06
[gene=nrdA] [locus_tag=LMOATCC19117_2179] [db_xref=EnsemblGenomes-Gn:LMOATCC19117_2179,EnsemblGenomes-Tr:CBY71078,GOA:J7P9L1,InterPro:IPR000788,InterPro:IPR005144,InterPro:IPR008926,InterPro:IPR013346,InterPro:IPR013509,UniProtKB/TrEMBL:J7P9L1] [protein=ribonucleoside-diphosphate reductase, alpha subunit] [protein_id=CBY71078.1] [location=complement(2239255..2241546)] [gbkey=CDS]	0	674.042	77	48	514	48	763	87.3	5.82	2351.12	48	0	8.49843e+08	8.52376e+08	1.07641e+09	1.04749e+09	1.04648e+09	1.05579e+09
[gene=nrdB] [locus_tag=LMOATCC19117_2178] [db_xref=EnsemblGenomes-Gn:LMOATCC19117_2178,EnsemblGenomes-Tr:CBY71077,GOA:J7PGG0,InterPro:IPR000358,InterPro:IPR009078,InterPro:IPR012348,InterPro:IPR026023,UniProtKB/TrEMBL:J7PGG0] [protein=ribonucleoside-diphosphate reductase, beta subunit] [protein_id=CBY71077.1] [location=complement(2238150..2239199)] [gbkey=CDS]	0	205.992	56	15	163	15	349	40.2	4.81	668.93	15	0	1.80431e+08	1.77584e+08	2.21759e+08	2.14609e+08	2.16544e+08	2.16571e+08
[gene=nrdD] [locus_tag=LMOATCC19117_0296] [db_xref=EnsemblGenomes-Gn:LMOATCC19117_0296,EnsemblGenomes-Tr:CBY69195,GOA:J7NY88,InterPro:IPR001150,InterPro:IPR005144,InterPro:IPR012833,InterPro:IPR019777,UniProtKB/TrEMBL:J7NY88] [protein=anaerobic ribonucleoside-triphosphate reductase] [protein_id=CBY69195.1] [location=316553..318703] [gbkey=CDS]	0	20.976	8	5	14	5	716	82.2	6.07	29.3	5	0	2.24768e+06	2.24773e+06	2.64983e+06	1.02647e+06	2.8212e+06	2.86795e+06
[gene=nrfA] [locus_tag=LMOATCC19117_0958] [db_xref=EnsemblGenomes-Gn:LMOATCC19117_0958,EnsemblGenomes-Tr:CBY69857,GOA:J7PCT7,InterPro:IPR000415,InterPro:IPR016446,InterPro:IPR029479,UniProtKB/TrEMBL:J7PCT7] [protein=FMN-containing NADPH-linked nitro/flavin reductase, putative] [protein_id=CBY69857.1] [location=989729..990469] [gbkey=CDS]	0	65.463	46	7	33	7	246	27.4	5.47	123.05	7	0	4.32955e+06	6.54083e+06	8.57112e+06	8.19911e+06	8.63465e+06	8.13497e+06
[gene=nrgB] [locus_tag=LMOATCC19117_1526] [db_xref=EnsemblGenomes-Gn:LMOATCC19117_1526,EnsemblGenomes-Tr:CBY70425,GOA:J7P1H8,InterPro:IPR002187,InterPro:IPR011322,InterPro:IPR015867,InterPro:IPR017918,UniProtKB/TrEMBL:J7P1H8] [protein=nitrogen regulatory protein P-II] [protein_id=CBY70425.1] [location=1541925..1542290] [gbkey=CDS]	0	48.607	57	6	37	6	121	13.3	9.2	131.66	6	0	4.31154e+07	4.53788e+07	5.79954e+07	5.58562e+07	54211877	5.88491e+07
[gene=nth] [locus_tag=LMOATCC19117_1912] [db_xref=EnsemblGenomes-Gn:LMOATCC19117_1912,EnsemblGenomes-Tr:CBY70811,GOA:J7PQY5,InterPro:IPR000445,InterPro:IPR003265,InterPro:IPR003583,InterPro:IPR003651,InterPro:IPR004036,InterPro:IPR005759,InterPro:IPR011257,InterPro:IPR023170,UniProtKB/TrEMBL:J7PQY5] [protein=endonuclease III] [protein_id=CBY70811.1] [location=complement(1960815..1961474)] [gbkey=…	0	42.93	42	7	35	7	219	24.8	7.91	112.65	7	0	7.93243e+06	6.69451e+06	8.60023e+06	8.61438e+06	1.05262e+07	9.38743e+06
[gene=nudF] [locus_tag=LMOATCC19117_1984] [db_xref=EnsemblGenomes-Gn:LMOATCC19117_1984,EnsemblGenomes-Tr:CBY70883,GOA:J7P925,InterPro:IPR000086,InterPro:IPR015797,InterPro:IPR020084,UniProtKB/TrEMBL:J7P925] [protein=ADP-ribose pyrophosphatase] [protein_id=CBY70883.1] [location=complement(2038930..2039487)] [gbkey=CDS]	0	66.06	53	8	47	8	185	21.2	4.65	166.56	8	0	1.83669e+07	1.76982e+07	2.32372e+07	24500868	2.81703e+07	27874393
[gene=nusA] [locus_tag=LMOATCC19117_1329] [db_xref=EnsemblGenomes-Gn:LMOATCC19117_1329,EnsemblGenomes-Tr:CBY70228,GOA:J7P717,InterPro:IPR003029,InterPro:IPR004087,InterPro:IPR004088,InterPro:IPR009019,InterPro:IPR010213,InterPro:IPR012340,InterPro:IPR013735,InterPro:IPR015946,InterPro:IPR022967,InterPro:IPR025249,InterPro:IPR028620,UniProtKB/TrEMBL:J7P717] [protein=transcription termination facto…	0	343.442	75	20	228	20	372	41.7	4.88	1097.55	20	0	4.70857e+08	4.715e+08	6.29817e+08	5.9437e+08	6.36472e+08	6.30246e+08
[gene=nusB] [locus_tag=LMOATCC19117_1366] [db_xref=EnsemblGenomes-Gn:LMOATCC19117_1366,EnsemblGenomes-Tr:CBY70265,GOA:J7P133,InterPro:IPR006027,InterPro:IPR011605,UniProtKB/TrEMBL:J7P133] [protein=transcription antitermination factor] [protein_id=CBY70265.1] [location=1375034..1375420] [gbkey=CDS]	0	61.535	76	8	56	8	128	14.8	4.7	181.78	8	0	6.61262e+07	6.38865e+07	8.46148e+07	8.24256e+07	8.72004e+07	8.69544e+07
[gene=nusG] [locus_tag=LMOATCC19117_0253] [db_xref=EnsemblGenomes-Gn:LMOATCC19117_0253,EnsemblGenomes-Tr:CBY69152,GOA:J7PAX1,InterPro:IPR001062,InterPro:IPR005824,InterPro:IPR006645,InterPro:IPR008991,InterPro:IPR014722,InterPro:IPR015869,UniProtKB/TrEMBL:J7PAX1] [protein=transcription antitermination factor] [protein_id=CBY69152.1] [location=267153..267686] [gbkey=CDS]	0	105.767	63	10	104	10	177	19.9	5.22	268.98	10	0	1.54621e+08	1.50652e+08	1.95665e+08	1.9444e+08	1.90716e+08	1.99417e+08
[gene=oatA] [locus_tag=LMOATCC19117_1299] [db_xref=EnsemblGenomes-Gn:LMOATCC19117_1299,EnsemblGenomes-Tr:CBY70198,GOA:J7P6Z2,InterPro:IPR002656,InterPro:IPR013831,UniProtKB/TrEMBL:J7P6Z2] [protein=O-acetyltransferase] [protein_id=CBY70198.1] [location=complement(1310448..1312334)] [gbkey=CDS]	0	19.275	6	3	16	3	628	71	9.6	40.8	3	0	749938	1.32258e+06	1074084	1729801	1.59815e+06	1563933
[gene=obg] [locus_tag=LMOATCC19117_1546] [db_xref=EnsemblGenomes-Gn:LMOATCC19117_1546,EnsemblGenomes-Tr:CBY70445,GOA:J7P1K0,InterPro:IPR005225,InterPro:IPR006073,InterPro:IPR006074,InterPro:IPR006169,InterPro:IPR014100,InterPro:IPR015349,InterPro:IPR027417,UniProtKB/TrEMBL:J7P1K0] [protein=GTP-binding protein, GTP1/OBG family] [protein_id=CBY70445.1] [location=complement(1563912..1565201)] [gbkey…	0	219.899	64	21	151	21	429	47.1	5.25	624.51	21	0	6.8743e+07	7.28981e+07	9.15272e+07	8.4232e+07	9.19455e+07	9.22629e+07
[gene=ohrB] [locus_tag=LMOATCC19117_2224] [db_xref=EnsemblGenomes-Gn:LMOATCC19117_2224,EnsemblGenomes-Tr:CBY71123,GOA:J7P9S3,InterPro:IPR003718,InterPro:IPR015946,InterPro:IPR019953,UniProtKB/TrEMBL:J7P9S3] [protein=organic hydroperoxide resistance protein] [protein_id=CBY71123.1] [location=complement(2296134..2296550)] [gbkey=CDS]	0	47.337	46	6	70	6	138	14.5	4.88	265.13	6	0	1.81798e+08	1.71213e+08	2.18311e+08	2.03382e+08	2.13169e+08	2.12403e+08
[gene=ohrR] [locus_tag=LMOATCC19117_2225] [db_xref=EnsemblGenomes-Gn:LMOATCC19117_2225,EnsemblGenomes-Tr:CBY71124,GOA:J7PQY8,InterPro:IPR000835,InterPro:IPR011991,UniProtKB/TrEMBL:J7PQY8] [protein=organic hydroperoxide resistance transcriptional regulator, putative] [protein_id=CBY71124.1] [location=complement(2296534..2296989)] [gbkey=CDS]	0	9.104	13	2	4	2	151	17.7	6.02	9.63	2	0	550669	557936	621541	652082	780209	2.92639e+06
[gene=oppA] [locus_tag=LMOATCC19117_2221] [db_xref=EnsemblGenomes-Gn:LMOATCC19117_2221,EnsemblGenomes-Tr:CBY71120,GOA:J7P3J2,InterPro:IPR000914,InterPro:IPR023765,UniProtKB/TrEMBL:J7P3J2] [protein=oligopeptide ABC transporter, oligopeptide-binding protein] [protein_id=CBY71120.1] [location=complement(2292104..2293780)] [gbkey=CDS]	0	402.233	67	32	610	32	558	62.5	5.49	2639.51	32	0	4.34115e+09	4.25338e+09	5.53835e+09	5.18214e+09	5.17345e+09	5.41094e+09
[gene=oppB] [locus_tag=LMOATCC19117_2220] [db_xref=EnsemblGenomes-Gn:LMOATCC19117_2220,EnsemblGenomes-Tr:CBY71119,GOA:J7PQW7,InterPro:IPR000515,UniProtKB/TrEMBL:J7PQW7] [protein=oligopeptide ABC transporter, permease protein] [protein_id=CBY71119.1] [location=complement(2290896..2291825)] [gbkey=CDS]	0	67.837	15	3	58	3	309	34	9.14	218.51	3	0	6.05859e+07	6.64969e+07	8.09165e+07	7.49205e+07	7.25896e+07	7.83009e+07
[gene=oppC] [locus_tag=LMOATCC19117_2219] [db_xref=EnsemblGenomes-Gn:LMOATCC19117_2219,EnsemblGenomes-Tr:CBY71118,GOA:J7P9R9,InterPro:IPR000515,InterPro:IPR025966,UniProtKB/TrEMBL:J7P9R9] [protein=oligopeptide ABC transporter, permease protein] [protein_id=CBY71118.1] [location=complement(2289862..2290896)] [gbkey=CDS]	0	108.008	25	6	113	6	344	38	8.24	440.46	6	0	1.46601e+08	1.53962e+08	1.82332e+08	1.82905e+08	1.88228e+08	1.8518e+08
[gene=oppD] [locus_tag=LMOATCC19117_2218] [db_xref=EnsemblGenomes-Gn:LMOATCC19117_2218,EnsemblGenomes-Tr:CBY71117,GOA:J7PGK2,InterPro:IPR003439,InterPro:IPR003593,InterPro:IPR010066,InterPro:IPR013563,InterPro:IPR017871,InterPro:IPR027417,UniProtKB/TrEMBL:J7PGK2] [protein=oligopeptide ABC transporter, ATP-binding protein] [protein_id=CBY71117.1] [location=complement(2288768..2289844)] [gbkey=CDS]	0	329.531	56	16	249	16	358	39.7	6	1158.26	16	0	5.29606e+08	5.04436e+08	5.95038e+08	6.49415e+08	5.67547e+08	5.99632e+08
[gene=oppF] [locus_tag=LMOATCC19117_2217] [db_xref=EnsemblGenomes-Gn:LMOATCC19117_2217,EnsemblGenomes-Tr:CBY71116,GOA:J7PRN1,InterPro:IPR003439,InterPro:IPR003593,InterPro:IPR013563,InterPro:IPR017871,InterPro:IPR027417,UniProtKB/TrEMBL:J7PRN1] [protein=oligopeptide ABC transporter, ATP-binding protein] [protein_id=CBY71116.1] [location=complement(2287803..2288771)] [gbkey=CDS]	0	216.459	68	16	169	16	322	36.6	7.36	739.77	16	0	3.77688e+08	3.65068e+08	4.4378e+08	4.3803e+08	4.65731e+08	4.59243e+08
[gene=opuCA] [locus_tag=LMOATCC19117_1437] [db_xref=EnsemblGenomes-Gn:LMOATCC19117_1437,EnsemblGenomes-Tr:CBY70336,GOA:J7PPU9,InterPro:IPR000644,InterPro:IPR003439,InterPro:IPR003593,InterPro:IPR005892,InterPro:IPR017871,InterPro:IPR027417,UniProtKB/TrEMBL:J7PPU9] [protein=glycine betaine/L-proline ABC transporter, ATP-binding protein] [protein_id=CBY70336.1] [location=complement(1451050..1452243…	0	322.606	70	27	298	27	397	45.1	5.2	1169.64	27	0	8.61554e+08	8.53644e+08	1.03736e+09	1.04278e+09	1.0121e+09	1.06968e+09
[gene=opuCB] [locus_tag=LMOATCC19117_1436] [db_xref=EnsemblGenomes-Gn:LMOATCC19117_1436,EnsemblGenomes-Tr:CBY70335,GOA:J7P197,InterPro:IPR000515,UniProtKB/TrEMBL:J7P197] [protein=glycine betaine/L-proline ABC transporter, permease protein] [protein_id=CBY70335.1] [location=complement(1450390..1451046)] [gbkey=CDS]	0.001	5.062	6	2	12	2	218	23.3	8.48	24.08	2	0	31334505	2.97331e+07	37950515	37933016	36778606	40480047
[gene=opuCC] [locus_tag=LMOATCC19117_1435] [db_xref=EnsemblGenomes-Gn:LMOATCC19117_1435,EnsemblGenomes-Tr:CBY70334,GOA:J7PP25,InterPro:IPR007210,UniProtKB/TrEMBL:J7PP25] [protein=glycine betaine/L-proline ABC transporter, glycine betaine/L-proline-binding protein] [protein_id=CBY70334.1] [location=complement(1449462..1450388)] [gbkey=CDS]	0	280.919	66	21	213	21	308	34.5	6.96	893.77	21	0	3.06591e+08	2.95173e+08	3.50548e+08	3.5129e+08	3.45201e+08	3.63119e+08
[gene=opuCD] [locus_tag=LMOATCC19117_1434] [db_xref=EnsemblGenomes-Gn:LMOATCC19117_1434,EnsemblGenomes-Tr:CBY70333,GOA:J7P7C3,InterPro:IPR000515,UniProtKB/TrEMBL:J7P7C3] [protein=glycine betaine/L-proline ABC transporter, permease protein] [protein_id=CBY70333.1] [location=complement(1448776..1449447)] [gbkey=CDS]	0	34.852	24	4	25	4	223	24	9.77	75.3	4	0	4.5123e+07	4.532e+07	5.09073e+07	4.56101e+07	4.85474e+07	4.87247e+07
[gene=oxaA1] [locus_tag=LMOATCC19117_2865] [db_xref=EnsemblGenomes-Gn:LMOATCC19117_2865,EnsemblGenomes-Tr:CBY71764,GOA:J7PSE2,InterPro:IPR001708,InterPro:IPR023060,InterPro:IPR028055,UniProtKB/TrEMBL:J7PSE2] [protein=membrane protein OxaA 1 precursor] [protein_id=CBY71764.1] [location=complement(2949493..2950356)] [gbkey=CDS]	0	30.422	12	4	21	4	287	32.5	9.89	68.93	4	0	2.60973e+07	2.74001e+07	3.6971e+07	3.26863e+07	3.11618e+07	3.59128e+07
[gene=oxaA2] [locus_tag=LMOATCC19117_1387] [db_xref=EnsemblGenomes-Gn:LMOATCC19117_1387,EnsemblGenomes-Tr:CBY70286,GOA:J7PPR2,InterPro:IPR001708,InterPro:IPR023060,InterPro:IPR028055,UniProtKB/TrEMBL:J7PPR2] [protein=inner membrane protein oxaA2 precursor] [protein_id=CBY70286.1] [location=complement(1396742..1397569)] [gbkey=CDS]	0	46.809	18	6	41	6	275	30.9	9.19	129.61	6	0	2.24788e+07	2.23889e+07	3.00114e+07	2.96897e+07	2.9335e+07	3.03873e+07
[gene=pabA-2] [locus_tag=LMOATCC19117_2760] [db_xref=EnsemblGenomes-Gn:LMOATCC19117_2760,EnsemblGenomes-Tr:CBY71659,GOA:J7PS70,InterPro:IPR006221,InterPro:IPR017926,InterPro:IPR029062,UniProtKB/TrEMBL:J7PS70] [protein=para-aminobenzoate synthase, subunit II] [protein_id=CBY71659.1] [location=2832974..2833546] [gbkey=CDS]	0	5.443	8	1	1	1	190	20.8	6.35	4.76	1	0	750422	NAN	1.17414e+06	949556	1.34573e+06	988855
[gene=pabB-2] [locus_tag=LMOATCC19117_2761] [db_xref=EnsemblGenomes-Gn:LMOATCC19117_2761,EnsemblGenomes-Tr:CBY71660,GOA:J7P506,InterPro:IPR001544,InterPro:IPR005801,InterPro:IPR005802,InterPro:IPR015890,InterPro:IPR019999,UniProtKB/TrEMBL:J7P506] [protein=para-aminobenzoate synthase, subunit I] [protein_id=CBY71660.1] [location=2833543..2835249] [gbkey=CDS]	0	20.63	10	4	8	4	568	63.8	5.64	18.72	4	0	473452	496328	401528	367008	422647	471421
[gene=panB] [locus_tag=LMOATCC19117_1920] [db_xref=EnsemblGenomes-Gn:LMOATCC19117_1920,EnsemblGenomes-Tr:CBY70819,GOA:J7PQ60,InterPro:IPR003700,InterPro:IPR015813,UniProtKB/TrEMBL:J7PQ60] [protein=3-methyl-2-oxobutanoate hydroxymethyltransferase] [protein_id=CBY70819.1] [location=complement(1969624..1970457)] [gbkey=CDS]	0	154.869	64	11	147	11	277	29.9	5.53	625.96	11	0	2.48851e+08	2.46733e+08	3.09302e+08	2.98558e+08	2.76479e+08	3.0186e+08
[gene=panC] [locus_tag=LMOATCC19117_1919] [db_xref=EnsemblGenomes-Gn:LMOATCC19117_1919,EnsemblGenomes-Tr:CBY70818,GOA:J7P8W0,InterPro:IPR003721,InterPro:IPR004821,InterPro:IPR014729,UniProtKB/TrEMBL:J7P8W0] [protein=pantoate-beta-alanine ligase] [protein_id=CBY70818.1] [location=complement(1968763..1969620)] [gbkey=CDS]	0	126.722	64	12	82	12	285	32.1	5.68	402.41	12	0	4.13745e+07	4.49804e+07	5.1728e+07	5.29296e+07	4.82141e+07	5.43215e+07
[gene=panD] [locus_tag=LMOATCC19117_1918] [db_xref=EnsemblGenomes-Gn:LMOATCC19117_1918,EnsemblGenomes-Tr:CBY70817,GOA:J7PFN3,InterPro:IPR003190,InterPro:IPR009010,UniProtKB/TrEMBL:J7PFN3] [protein=aspartate 1-decarboxylase] [protein_id=CBY70817.1] [location=complement(1968376..1968759)] [gbkey=CDS]	0.001	5.353	9	1	6	1	127	13.9	5.43	10.68	1	0	217321	193947	207550	286448	342393	323664
[gene=panE] [locus_tag=LMOATCC19117_2065] [db_xref=EnsemblGenomes-Gn:LMOATCC19117_2065,EnsemblGenomes-Tr:CBY70964,GOA:J7PQH4,InterPro:IPR003710,InterPro:IPR008927,InterPro:IPR013328,InterPro:IPR013332,InterPro:IPR013752,InterPro:IPR016040,UniProtKB/TrEMBL:J7PQH4] [protein=2-dehydropantoate 2-reductase] [protein_id=CBY70964.1] [location=complement(2130172..2131065)] [gbkey=CDS]	0	35.613	28	6	22	6	297	32.9	6.18	75.78	6	0	7.36076e+06	8.02621e+06	9.25569e+06	8.65463e+06	9.36527e+06	1.02934e+07
[gene=parC] [locus_tag=LMOATCC19117_1296] [db_xref=EnsemblGenomes-Gn:LMOATCC19117_1296,EnsemblGenomes-Tr:CBY70195,GOA:J7P0W9,InterPro:IPR002205,InterPro:IPR005741,InterPro:IPR006691,InterPro:IPR013758,InterPro:IPR013760,InterPro:IPR024946,UniProtKB/TrEMBL:J7P0W9] [protein=DNA topoisomerase IV, A subunit] [protein_id=CBY70195.1] [location=1304958..1307417] [gbkey=CDS]	0	411.744	55	38	280	38	819	92.2	6.38	1173.29	38	0	1.91569e+08	1.96812e+08	2.1662e+08	2.16632e+08	2.32009e+08	2.39059e+08
[gene=parE] [locus_tag=LMOATCC19117_1295] [db_xref=EnsemblGenomes-Gn:LMOATCC19117_1295,EnsemblGenomes-Tr:CBY70194,GOA:J7PNS9,InterPro:IPR001241,InterPro:IPR002288,InterPro:IPR003594,InterPro:IPR005740,InterPro:IPR006171,InterPro:IPR013506,InterPro:IPR013759,InterPro:IPR013760,InterPro:IPR014721,InterPro:IPR018522,InterPro:IPR020568,UniProtKB/TrEMBL:J7PNS9] [protein=DNA topoisomerase IV, B subunit…	0	240.776	56	29	169	29	655	72.9	6.52	722.9	29	0	9.26912e+07	9.49866e+07	1.18172e+08	1.1313e+08	1.12843e+08	1.14089e+08
[gene=pbpA-1] [locus_tag=LMOATCC19117_1447] [db_xref=EnsemblGenomes-Gn:LMOATCC19117_1447,EnsemblGenomes-Tr:CBY70346,GOA:J7PPV7,InterPro:IPR001460,InterPro:IPR005311,InterPro:IPR012338,UniProtKB/TrEMBL:J7PPV7] [protein=penicillin-binding protein 2A] [protein_id=CBY70346.1] [location=complement(1462686..1464851)] [gbkey=CDS]	0	311.89	63	34	213	34	721	79.9	8.15	866.14	34	0	1.13091e+08	1.07039e+08	1.34086e+08	1.30284e+08	1.3491e+08	1.36457e+08
[gene=pbpA-2] [locus_tag=LMOATCC19117_1910] [db_xref=EnsemblGenomes-Gn:LMOATCC19117_1910,EnsemblGenomes-Tr:CBY70809,GOA:J7PQ51,InterPro:IPR001264,InterPro:IPR001460,InterPro:IPR003961,InterPro:IPR011816,InterPro:IPR012338,InterPro:IPR013783,InterPro:IPR023346,UniProtKB/TrEMBL:J7PQ51] [protein=penicillin-binding protein] [protein_id=CBY70809.1] [location=1957807..1960290] [gbkey=CDS]	0	336.139	50	31	221	31	827	90.8	8.63	946.47	31	0	1.71641e+08	1.59877e+08	2.07478e+08	1.9656e+08	1.90213e+08	2.09462e+08
[gene=pbpB] [locus_tag=LMOATCC19117_2059] [db_xref=EnsemblGenomes-Gn:LMOATCC19117_2059,EnsemblGenomes-Tr:CBY70958,GOA:J7P991,InterPro:IPR001460,InterPro:IPR005311,InterPro:IPR005543,InterPro:IPR012338,UniProtKB/TrEMBL:J7P991] [protein=penicillin-binding protein 2B] [protein_id=CBY70958.1] [location=complement(2122471..2124687)] [gbkey=CDS]	0	48.977	18	9	26	9	738	80.3	6.01	75.13	9	0	5.23137e+06	5.77508e+06	5.52244e+06	4.49548e+06	4784279	4.55033e+06
[gene=pbpC] [locus_tag=LMOATCC19117_0481] [db_xref=EnsemblGenomes-Gn:LMOATCC19117_0481,EnsemblGenomes-Tr:CBY69380,GOA:J7NYM7,InterPro:IPR001460,InterPro:IPR005311,InterPro:IPR007887,InterPro:IPR012338,UniProtKB/TrEMBL:J7NYM7] [protein=penicillin-binding family protein] [protein_id=CBY69380.1] [location=complement(505981..508017)] [gbkey=CDS]	0	131.647	37	18	98	18	678	74.5	6.44	371.41	18	0	5.18671e+07	5.19635e+07	7.07868e+07	6.73751e+07	64019880	6.64867e+07
[gene=pcrA] [locus_tag=LMOATCC19117_1774] [db_xref=EnsemblGenomes-Gn:LMOATCC19117_1774,EnsemblGenomes-Tr:CBY70673,GOA:J7P8F3,InterPro:IPR000212,InterPro:IPR005751,InterPro:IPR013986,InterPro:IPR014016,InterPro:IPR014017,InterPro:IPR027417,UniProtKB/TrEMBL:J7P8F3] [protein=ATP-dependent DNA helicase] [protein_id=CBY70673.1] [location=complement(1821972..1824173)] [gbkey=CDS]	0	309.967	64	40	243	40	733	83.4	5.86	874.57	40	0	1.53938e+08	1.60086e+08	1.90638e+08	1.86795e+08	1.84059e+08	1.93245e+08
[gene=pdhA] [locus_tag=LMOATCC19117_1074] [db_xref=EnsemblGenomes-Gn:LMOATCC19117_1074,EnsemblGenomes-Tr:CBY69973,GOA:J7P696,InterPro:IPR001017,InterPro:IPR017596,InterPro:IPR029061,UniProtKB/TrEMBL:J7P696] [protein=pyruvate dehydrogenase complex, E1 component, pyruvate dehydrogenase alpha subunit] [protein_id=CBY69973.1] [location=1094974..1096089] [gbkey=CDS]	0	458.966	80	23	760	23	371	41.2	6.28	3578.18	23	0	7.95578e+09	7.79955e+09	9.39114e+09	9.56182e+09	9.46462e+09	9.56998e+09
[gene=pdhB] [locus_tag=LMOATCC19117_1075] [db_xref=EnsemblGenomes-Gn:LMOATCC19117_1075,EnsemblGenomes-Tr:CBY69974,GOA:J7PN79,InterPro:IPR005475,InterPro:IPR005476,InterPro:IPR009014,InterPro:IPR029061,UniProtKB/TrEMBL:J7PN79] [protein=pyruvate dehydrogenase complex, E1 component, pyruvate dehydrogenase beta subunit] [protein_id=CBY69974.1] [location=1096092..1097069] [gbkey=CDS]	0	597.145	73	21	990	21	325	35.3	4.87	4736.43	21	0	6.73473e+09	6.55085e+09	7.74634e+09	7.7996e+09	8.15761e+09	8.59332e+09
[gene=pdhC] [locus_tag=LMOATCC19117_1076] [db_xref=EnsemblGenomes-Gn:LMOATCC19117_1076,EnsemblGenomes-Tr:CBY69975,GOA:J7P090,InterPro:IPR000089,InterPro:IPR001078,InterPro:IPR003016,InterPro:IPR004167,InterPro:IPR011053,InterPro:IPR023213,UniProtKB/TrEMBL:J7P090] [protein=pyruvate dehydrogenase complex, E2 component, dihydrolipoamide acetyltransferase] [protein_id=CBY69975.1] [location=1097180..1…	0	585.074	73	30	1339	30	544	58.3	4.83	7054.07	30	0	6.3133e+09	6.27436e+09	7.51847e+09	7.56835e+09	7.91583e+09	8.08147e+09
[gene=pdhD] [locus_tag=LMOATCC19117_1077] [db_xref=EnsemblGenomes-Gn:LMOATCC19117_1077,EnsemblGenomes-Tr:CBY69976,GOA:J7PP06,InterPro:IPR001327,InterPro:IPR004099,InterPro:IPR006258,InterPro:IPR012999,InterPro:IPR013027,InterPro:IPR016156,InterPro:IPR023753,UniProtKB/TrEMBL:J7PP06] [protein=dihydrolipoamide dehydrogenase] [protein_id=CBY69976.1] [location=1098819..1100222] [gbkey=CDS]	0	455.894	54	23	669	23	467	49.5	5.34	3055.88	23	0	6.76317e+09	6.58437e+09	8.24931e+09	8.19636e+09	7.81797e+09	8.45917e+09
[gene=pduA] [locus_tag=LMOATCC19117_1151] [db_xref=EnsemblGenomes-Gn:LMOATCC19117_1151,EnsemblGenomes-Tr:CBY70050,InterPro:IPR000249,UniProtKB/TrEMBL:J7P0H4] [protein=propanediol utilization protein] [protein_id=CBY70050.1] [location=1171558..1171845] [gbkey=CDS]	0	52.759	76	5	41	3	95	9.7	5.39	165.65	5	0	6.93633e+06	6.48496e+06	8.21403e+06	8640937	7.843e+06	8.34759e+06
[gene=pduB] [locus_tag=LMOATCC19117_1152] [db_xref=EnsemblGenomes-Gn:LMOATCC19117_1152,EnsemblGenomes-Tr:CBY70051,GOA:J7PP72,InterPro:IPR000249,InterPro:IPR009193,UniProtKB/TrEMBL:J7PP72] [protein=propanediol utilization protein] [protein_id=CBY70051.1] [location=1171838..1172641] [gbkey=CDS]	0	33.343	16	3	19	3	267	27.8	4.96	63.67	3	0	1.03782e+06	970642	1.39183e+06	1.46038e+06	1.72929e+06	2.28869e+06
[gene=pduC] [locus_tag=LMOATCC19117_1153] [db_xref=EnsemblGenomes-Gn:LMOATCC19117_1153,EnsemblGenomes-Tr:CBY70052,GOA:J7PDE5,InterPro:IPR003206,InterPro:IPR016176,UniProtKB/TrEMBL:J7PDE5] [protein=propanediol dehydratase, large subunit] [protein_id=CBY70052.1] [location=1172660..1174324] [gbkey=CDS]	0	174.911	52	20	101	20	554	60.4	4.79	408.96	20	0	3.20631e+07	3.50615e+07	3.72996e+07	3.47718e+07	3.78239e+07	4.00453e+07
[gene=pduD] [locus_tag=LMOATCC19117_1154] [db_xref=EnsemblGenomes-Gn:LMOATCC19117_1154,EnsemblGenomes-Tr:CBY70053,GOA:J7P6H2,InterPro:IPR003208,InterPro:IPR010254,InterPro:IPR025541,UniProtKB/TrEMBL:J7P6H2] [protein=propanediol dehydratase, medium subunit] [protein_id=CBY70053.1] [location=1174362..1175021] [gbkey=CDS]	0	12.388	16	2	7	2	219	23.9	6.95	23.83	2	0	2035814	2.00295e+06	2805012	2.66781e+06	3.3934e+06	2.78971e+06
[gene=pduE] [locus_tag=LMOATCC19117_1155] [db_xref=EnsemblGenomes-Gn:LMOATCC19117_1155,EnsemblGenomes-Tr:CBY70054,GOA:J7PND7,InterPro:IPR003207,UniProtKB/TrEMBL:J7PND7] [protein=propanediol dehydratase, small subunit] [protein_id=CBY70054.1] [location=1175038..1175550] [gbkey=CDS]	0	37.912	45	6	29	6	170	19	5.47	101.77	6	0	1.12856e+07	1.14899e+07	1.39471e+07	1.25289e+07	1.41819e+07	1.37934e+07
[gene=pduG] [locus_tag=LMOATCC19117_1156] [db_xref=EnsemblGenomes-Gn:LMOATCC19117_1156,EnsemblGenomes-Tr:CBY70055,InterPro:IPR009191,InterPro:IPR028975,UniProtKB/TrEMBL:J7P0I0] [protein=dioal dehydratase-reactivating factor, large subunit, putative] [protein_id=CBY70055.1] [location=1175596..1177416] [gbkey=CDS]	0	19.795	12	4	10	4	606	64.1	5.22	22.71	4	0	453252	1.24823e+06	1.18313e+06	1.48904e+06	1.53968e+06	1.50357e+06
[gene=pduJ] [locus_tag=LMOATCC19117_1159] [db_xref=EnsemblGenomes-Gn:LMOATCC19117_1159,EnsemblGenomes-Tr:CBY70058,InterPro:IPR000249,InterPro:IPR020808,UniProtKB/TrEMBL:J7P6H7] [protein=propanediol utilization protein, putative] [protein_id=CBY70058.1] [location=1178235..1178510] [gbkey=CDS]	0	68.285	90	6	50	4	91	9.2	6.52	215.16	6	3	7.26009e+07	6.74511e+07	9.35696e+07	9.88974e+07	96750605	8.80487e+07
[gene=pduK] [locus_tag=LMOATCC19117_1158] [db_xref=EnsemblGenomes-Gn:LMOATCC19117_1158,EnsemblGenomes-Tr:CBY70057,InterPro:IPR000249,UniProtKB/TrEMBL:J7PDF0] [protein=propanediol utilization protein, putative] [protein_id=CBY70057.1] [location=1177773..1178210] [gbkey=CDS]	0	24.821	46	4	7	4	145	15.9	4.59	17.45	4	0	778996	NAN	952064	1.46562e+06	1.53506e+06	1.46783e+06
[gene=pduN] [locus_tag=LMOATCC19117_1163] [db_xref=EnsemblGenomes-Gn:LMOATCC19117_1163,EnsemblGenomes-Tr:CBY70062,InterPro:IPR004992,InterPro:IPR023414,UniProtKB/TrEMBL:J7PDF6] [protein=propanediol utilization: polyhedral bodies] [protein_id=CBY70062.1] [location=1180490..1180753] [gbkey=CDS]	0	13.708	44	2	7	2	87	9.1	5.1	31.06	2	0	94354	115082	891079	64342.7	993081	271463
[gene=pduO] [locus_tag=LMOATCC19117_1164] [db_xref=EnsemblGenomes-Gn:LMOATCC19117_1164,EnsemblGenomes-Tr:CBY70063,GOA:J7P6I2,InterPro:IPR005624,InterPro:IPR009221,InterPro:IPR016030,InterPro:IPR029499,UniProtKB/TrEMBL:J7P6I2] [protein=porpanediol utilization protein] [protein_id=CBY70063.1] [location=1180768..1181763] [gbkey=CDS]	0	7.382	5	2	9	2	331	36.5	5.94	21.92	2	0	3.52004e+06	2527570	4.26503e+06	3709302	3.97302e+06	3.6659e+06
[gene=pduP] [locus_tag=LMOATCC19117_1165] [db_xref=EnsemblGenomes-Gn:LMOATCC19117_1165,EnsemblGenomes-Tr:CBY70064,GOA:J7PNE6,InterPro:IPR012408,InterPro:IPR015590,InterPro:IPR016161,InterPro:IPR016162,InterPro:IPR016163,UniProtKB/TrEMBL:J7PNE6] [protein=propanediol utilization, Co-A dependent propionaldehyde dehydrogenase] [protein_id=CBY70064.1] [location=1181770..1183179] [gbkey=CDS]	0	20.218	9	2	9	2	469	50.3	5.88	57.21	2	0	363962	445986	1.09927e+06	1.36178e+06	825508	1.50454e+06
[gene=pduQ] [locus_tag=LMOATCC19117_1166] [db_xref=EnsemblGenomes-Gn:LMOATCC19117_1166,EnsemblGenomes-Tr:CBY70065,GOA:J7P0J0,InterPro:IPR001670,InterPro:IPR018211,UniProtKB/TrEMBL:J7P0J0] [protein=propanol dehydrogenase] [protein_id=CBY70065.1] [location=1183195..1184313] [gbkey=CDS]	0	8.614	9	3	4	3	372	40.4	6.29	2.24	3	0	574577	417850	671209	664738	772932	479098
[gene=pduS] [locus_tag=LMOATCC19117_1141] [db_xref=EnsemblGenomes-Gn:LMOATCC19117_1141,EnsemblGenomes-Tr:CBY70040,GOA:J7P0G2,InterPro:IPR009051,InterPro:IPR011538,InterPro:IPR017054,InterPro:IPR017896,InterPro:IPR017900,InterPro:IPR019554,InterPro:IPR026902,UniProtKB/TrEMBL:J7P0G2] [protein=propanediol utilization protein (electron transport protein)] [protein_id=CBY70040.1] [location=1164478..11…	0	23.081	18	6	13	6	451	49.5	5.74	26.56	6	0	4.21565e+06	3.89865e+06	4.79772e+06	4.61519e+06	6.07035e+06	5.87653e+06
[gene=pduT] [locus_tag=LMOATCC19117_1142] [db_xref=EnsemblGenomes-Gn:LMOATCC19117_1142,EnsemblGenomes-Tr:CBY70041,InterPro:IPR000249,InterPro:IPR011238,UniProtKB/TrEMBL:J7PP63] [protein=propanediol utilization protein, putative] [protein_id=CBY70041.1] [location=1165830..1166384] [gbkey=CDS]	0	48.319	44	5	25	5	184	19.3	4.93	107.95	5	0	7.88641e+06	8.51746e+06	1.08128e+07	1.09447e+07	9.65895e+06	1.04635e+07
[gene=pduU] [locus_tag=LMOATCC19117_1143] [db_xref=EnsemblGenomes-Gn:LMOATCC19117_1143,EnsemblGenomes-Tr:CBY70042,GOA:J7PDD7,InterPro:IPR000249,InterPro:IPR009307,UniProtKB/TrEMBL:J7PDD7] [protein=propanediol utilization protein] [protein_id=CBY70042.1] [location=1166532..1166882] [gbkey=CDS]	0	29.076	45	3	18	3	116	12.5	5	92	3	0	8.72918e+06	8.76978e+06	9.525e+06	9.86431e+06	1.1567e+07	1.0784e+07
[gene=pdxS] [locus_tag=LMOATCC19117_2122] [db_xref=EnsemblGenomes-Gn:LMOATCC19117_2122,EnsemblGenomes-Tr:CBY71021,GOA:J7PRF5,InterPro:IPR001852,InterPro:IPR011060,InterPro:IPR013785,UniProtKB/TrEMBL:J7PRF5] [protein=pyridoxine biosynthesis lyase] [protein_id=CBY71021.1] [location=2182313..2183200] [gbkey=CDS]	0	390.387	77	19	810	19	295	31.7	5.35	3502.22	19	0	3.49644e+09	3.46303e+09	4.29138e+09	4.3728e+09	4.3616e+09	4.30239e+09
[gene=pepC] [locus_tag=LMOATCC19117_2337] [db_xref=EnsemblGenomes-Gn:LMOATCC19117_2337,EnsemblGenomes-Tr:CBY71236,GOA:J7PRX3,InterPro:IPR000169,InterPro:IPR004134,InterPro:IPR025660,UniProtKB/TrEMBL:J7PRX3] [protein=aminopeptidase C] [protein_id=CBY71236.1] [location=2408672..2409997] [gbkey=CDS]	0	145.857	55	19	111	19	441	50.6	5.24	442.89	19	0	5.99141e+07	5.67656e+07	7.65105e+07	7.13679e+07	7.28338e+07	7.74801e+07
[gene=pepF] [locus_tag=LMOATCC19117_2213] [db_xref=EnsemblGenomes-Gn:LMOATCC19117_2213,EnsemblGenomes-Tr:CBY71112,GOA:J7PGJ7,InterPro:IPR001567,InterPro:IPR004438,InterPro:IPR013647,InterPro:IPR024079,UniProtKB/TrEMBL:J7PGJ7] [protein=oligoendopeptidase F] [protein_id=CBY71112.1] [location=complement(2283084..2284889)] [gbkey=CDS]	0	425.721	63	27	252	27	601	68.5	4.92	1277.33	27	0	4.73295e+08	4.8074e+08	6.17081e+08	5.99271e+08	5.71911e+08	6.07752e+08
[gene=pepQ] [locus_tag=LMOATCC19117_1589] [db_xref=EnsemblGenomes-Gn:LMOATCC19117_1589,EnsemblGenomes-Tr:CBY70488,GOA:J7P7S8,InterPro:IPR000587,InterPro:IPR000994,InterPro:IPR001714,InterPro:IPR028980,InterPro:IPR029149,UniProtKB/TrEMBL:J7P7S8] [protein=proline dipeptidase] [protein_id=CBY70488.1] [location=1612099..1613196] [gbkey=CDS]	0	456.618	84	23	460	23	365	40.3	5.02	2315.3	23	0	1.23884e+09	1.29009e+09	1.52262e+09	1.50237e+09	1.54359e+09	1.5366e+09
[gene=pepT] [locus_tag=LMOATCC19117_1795] [db_xref=EnsemblGenomes-Gn:LMOATCC19117_1795,EnsemblGenomes-Tr:CBY70694,GOA:J7PPX2,InterPro:IPR001261,InterPro:IPR002933,InterPro:IPR010161,InterPro:IPR011650,UniProtKB/TrEMBL:J7PPX2] [protein=peptidase T] [protein_id=CBY70694.1] [location=complement(1847946..1849178)] [gbkey=CDS]	0	263.353	64	20	209	20	410	45.6	5.05	834.14	20	0	4.2059e+08	3.96636e+08	5.3031e+08	5.15713e+08	4.93877e+08	5.08853e+08
[gene=pepV] [locus_tag=LMOATCC19117_1632] [db_xref=EnsemblGenomes-Gn:LMOATCC19117_1632,EnsemblGenomes-Tr:CBY70531,GOA:J7PQB0,InterPro:IPR001261,InterPro:IPR002933,InterPro:IPR010964,InterPro:IPR011650,UniProtKB/TrEMBL:J7PQB0] [protein=dipeptidase] [protein_id=CBY70531.1] [location=complement(1653116..1654528)] [gbkey=CDS]	0	309.124	76	25	209	25	470	52	5.05	943.17	25	0	2.89923e+08	2.74747e+08	3.77531e+08	3.76436e+08	3.69115e+08	3.55362e+08
[gene=perR] [locus_tag=LMOATCC19117_1698] [db_xref=EnsemblGenomes-Gn:LMOATCC19117_1698,EnsemblGenomes-Tr:CBY70597,GOA:J7PF08,InterPro:IPR002481,InterPro:IPR011991,UniProtKB/TrEMBL:J7PF08] [protein=peroxide operon transcriptional regulator] [protein_id=CBY70597.1] [location=complement(1741506..1741952)] [gbkey=CDS]	0	150.599	77	7	91	7	148	16.6	6.51	529.6	7	0	9.78398e+07	9.4571e+07	1.18215e+08	1.07486e+08	1.26495e+08	1.23922e+08
[gene=pfk] [locus_tag=LMOATCC19117_1582] [db_xref=EnsemblGenomes-Gn:LMOATCC19117_1582,EnsemblGenomes-Tr:CBY70481,GOA:J7PQ65,InterPro:IPR000023,InterPro:IPR012003,InterPro:IPR012828,InterPro:IPR015912,InterPro:IPR022953,UniProtKB/TrEMBL:J7PQ65] [protein=6-phosphofructokinase] [protein_id=CBY70481.1] [location=complement(1602213..1603172)] [gbkey=CDS]	0	319.627	77	17	316	17	319	34.4	5.71	1562.42	17	0	1.11392e+09	1.07317e+09	1.38602e+09	1.29262e+09	1.36642e+09	1.41142e+09
[gene=pflA] [locus_tag=LMOATCC19117_1416] [db_xref=EnsemblGenomes-Gn:LMOATCC19117_1416,EnsemblGenomes-Tr:CBY70315,GOA:J7P179,InterPro:IPR001989,InterPro:IPR007197,InterPro:IPR012838,UniProtKB/TrEMBL:J7P179] [protein=pyruvate formate-lyase activating enzyme] [protein_id=CBY70315.1] [location=1429975..1430721] [gbkey=CDS]	0	131.263	54	11	87	11	248	28.1	5.27	360.69	11	0	6.49228e+07	6.42333e+07	8.2014e+07	7.76229e+07	8.03516e+07	8.30191e+07
[gene=pflB] [locus_tag=LMOATCC19117_1415] [db_xref=EnsemblGenomes-Gn:LMOATCC19117_1415,EnsemblGenomes-Tr:CBY70314,GOA:J7PP10,InterPro:IPR001150,InterPro:IPR004184,InterPro:IPR005949,InterPro:IPR019777,UniProtKB/TrEMBL:J7PP10] [protein=formate acetyltransferase] [protein_id=CBY70314.1] [location=1427667..1429898] [gbkey=CDS]	0	829.747	78	47	577	47	743	83.8	5.74	2662.6	47	0	1.35165e+09	1.30899e+09	1.69165e+09	1.66684e+09	1.6071e+09	1.69388e+09
[gene=pgdA] [locus_tag=LMOATCC19117_0443] [db_xref=EnsemblGenomes-Gn:LMOATCC19117_0443,EnsemblGenomes-Tr:CBY69342,GOA:J7PBC7,InterPro:IPR002509,InterPro:IPR011330,InterPro:IPR017219,UniProtKB/TrEMBL:J7PBC7] [protein=polysaccharide deacetylase family protein] [protein_id=CBY69342.1] [location=465597..466997] [gbkey=CDS]	0	206.853	57	23	140	23	466	52.4	9.36	588.34	23	0	1.02641e+08	1.02091e+08	129166692	1.11359e+08	1.22172e+08	1.22471e+08
[gene=pgi] [locus_tag=LMOATCC19117_2366] [db_xref=EnsemblGenomes-Gn:LMOATCC19117_2366,EnsemblGenomes-Tr:CBY71265,GOA:J7P3U8,InterPro:IPR001672,InterPro:IPR018189,UniProtKB/TrEMBL:J7P3U8] [protein=glucose-6-phosphate isomerase] [protein_id=CBY71265.1] [location=complement(2445767..2447119)] [gbkey=CDS]	0	555.541	75	30	358	30	450	49.9	5.43	2184.62	30	0	2.27707e+09	2.22854e+09	2.8268e+09	2.77169e+09	2.69064e+09	2.84901e+09
[gene=pgk] [locus_tag=LMOATCC19117_2467] [db_xref=EnsemblGenomes-Gn:LMOATCC19117_2467,EnsemblGenomes-Tr:CBY71366,GOA:J7PS54,InterPro:IPR001576,InterPro:IPR015824,InterPro:IPR015901,InterPro:IPR015911,UniProtKB/TrEMBL:J7PS54] [protein=phosphoglycerate kinase] [protein_id=CBY71366.1] [location=complement(2545359..2546549)] [gbkey=CDS]	0	419.439	80	24	663	24	396	42.1	5.1	3130.55	24	0	3.412e+09	3.36209e+09	4.52204e+09	4.25022e+09	4.38847e+09	4.39719e+09
[gene=pgm] [locus_tag=LMOATCC19117_2465] [db_xref=EnsemblGenomes-Gn:LMOATCC19117_2465,EnsemblGenomes-Tr:CBY71364,GOA:J7PRF0,InterPro:IPR005995,InterPro:IPR006124,InterPro:IPR011258,InterPro:IPR017849,InterPro:IPR017850,UniProtKB/TrEMBL:J7PRF0] [protein=phosphoglycerate mutase, 2,3-bisphosphoglycerate-independent] [protein_id=CBY71364.1] [location=complement(2543024..2544556)] [gbkey=CDS]	0	648.217	88	33	455	33	510	56.1	5.34	2377.37	33	0	1.49534e+09	1.52645e+09	1.93895e+09	1.8715e+09	1.95877e+09	2.01102e+09
[gene=pgsA] [locus_tag=LMOATCC19117_1405] [db_xref=EnsemblGenomes-Gn:LMOATCC19117_1405,EnsemblGenomes-Tr:CBY70304,GOA:J7PP04,InterPro:IPR000462,InterPro:IPR004570,UniProtKB/TrEMBL:J7PP04] [protein=CDP-diacylglycerol-glycerol-3-phosphate 3-phosphatidyltransferase] [protein_id=CBY70304.1] [location=1415280..1415858] [gbkey=CDS]	0	25.231	18	4	27	4	192	21.4	8.46	91.56	4	0	1.81979e+07	1.82373e+07	2.30067e+07	2.4771e+07	2.28887e+07	2.11342e+07
[gene=pheA] [locus_tag=LMOATCC19117_1545] [db_xref=EnsemblGenomes-Gn:LMOATCC19117_1545,EnsemblGenomes-Tr:CBY70444,GOA:J7PPB0,InterPro:IPR001086,InterPro:IPR002912,InterPro:IPR018528,UniProtKB/TrEMBL:J7PPB0] [protein=prephenate dehydratase] [protein_id=CBY70444.1] [location=complement(1562997..1563845)] [gbkey=CDS]	0	113.045	51	10	62	10	282	31	6.06	244	10	0	2.64725e+07	2.03918e+07	3.2225e+07	3.42441e+07	2.23936e+07	2.39424e+07
[gene=pheS] [locus_tag=LMOATCC19117_1220] [db_xref=EnsemblGenomes-Gn:LMOATCC19117_1220,EnsemblGenomes-Tr:CBY70119,GOA:J7PNL4,InterPro:IPR002319,InterPro:IPR004188,InterPro:IPR004529,InterPro:IPR006195,InterPro:IPR010978,InterPro:IPR022911,UniProtKB/TrEMBL:J7PNL4] [protein=phenylalanyl-tRNA synthetase, alpha subunit] [protein_id=CBY70119.1] [location=1229609..1230661] [gbkey=CDS]	0	198.257	64	19	159	19	350	39.3	5.26	624.08	19	0	2.3258e+08	2.29977e+08	2.9449e+08	2.80889e+08	2.69964e+08	2.93236e+08
[gene=pheT] [locus_tag=LMOATCC19117_1221] [db_xref=EnsemblGenomes-Gn:LMOATCC19117_1221,EnsemblGenomes-Tr:CBY70120,GOA:J7P0R3,InterPro:IPR002547,InterPro:IPR004532,InterPro:IPR005121,InterPro:IPR005146,InterPro:IPR005147,InterPro:IPR009061,InterPro:IPR012340,InterPro:IPR020825,UniProtKB/TrEMBL:J7P0R3] [protein=phenylalanyl-tRNA synthetase, beta subunit] [protein_id=CBY70120.1] [location=1230661..1…	0	409.341	59	33	254	33	802	88	5.14	1232.25	33	0	3.56651e+08	3.52061e+08	4.37043e+08	4.24142e+08	4.17648e+08	4.3144e+08
[gene=phnA] [locus_tag=LMOATCC19117_0392] [db_xref=EnsemblGenomes-Gn:LMOATCC19117_0392,EnsemblGenomes-Tr:CBY69291,InterPro:IPR004624,InterPro:IPR013987,InterPro:IPR013988,UniProtKB/TrEMBL:J7PMK6] [protein=alkylphosphonate utilization operon protein] [protein_id=CBY69291.1] [location=421976..422311] [gbkey=CDS]	0	28.014	32	3	25	3	111	12.2	5.33	97.8	3	0	3.51759e+07	34472475	4.03574e+07	3.97841e+07	4.07995e+07	4.16099e+07
[gene=phoP] [locus_tag=LMOATCC19117_2511] [db_xref=EnsemblGenomes-Gn:LMOATCC19117_2511,EnsemblGenomes-Tr:CBY71410,GOA:J7P474,InterPro:IPR001789,InterPro:IPR001867,InterPro:IPR011006,InterPro:IPR011991,InterPro:IPR016032,UniProtKB/TrEMBL:J7P474] [protein=two-component response regulator] [protein_id=CBY71410.1] [location=complement(2592089..2592799)] [gbkey=CDS]	0	74.232	41	8	51	8	236	27	4.82	197.29	8	0	1.81209e+07	1.64826e+07	2.43625e+07	2.34728e+07	2.18685e+07	2.16416e+07
[gene=phoR] [locus_tag=LMOATCC19117_2510] [db_xref=EnsemblGenomes-Gn:LMOATCC19117_2510,EnsemblGenomes-Tr:CBY71409,GOA:J7PRI9,InterPro:IPR000014,InterPro:IPR000700,InterPro:IPR001610,InterPro:IPR003594,InterPro:IPR003660,InterPro:IPR003661,InterPro:IPR004358,InterPro:IPR005467,InterPro:IPR009082,InterPro:IPR029151,UniProtKB/TrEMBL:J7PRI9] [protein=two-component sensor histidine kinase] [protein_id…	0	99.708	34	13	65	13	591	66.1	5.19	229.8	13	0	7.81876e+06	8.7475e+06	1.29857e+07	1.18766e+07	1.16014e+07	1.20668e+07
[gene=phoU] [locus_tag=LMOATCC19117_2504] [db_xref=EnsemblGenomes-Gn:LMOATCC19117_2504,EnsemblGenomes-Tr:CBY71403,GOA:J7PAH2,InterPro:IPR026022,InterPro:IPR028366,UniProtKB/TrEMBL:J7PAH2] [protein=phosphate transport system protein] [protein_id=CBY71403.1] [location=complement(2584943..2585602)] [gbkey=CDS]	0	73.649	62	9	48	9	219	25	5.19	201.85	9	0	3.87168e+07	3.46182e+07	4.13166e+07	4.07394e+07	4.09841e+07	4.40618e+07
[gene=phr] [locus_tag=LMOATCC19117_0618] [db_xref=EnsemblGenomes-Gn:LMOATCC19117_0618,EnsemblGenomes-Tr:CBY69517,GOA:J7PBV5,InterPro:IPR002081,InterPro:IPR005101,InterPro:IPR006050,InterPro:IPR014729,InterPro:IPR018394,UniProtKB/TrEMBL:J7PBV5] [protein=deoxyribodipyrimidine photolyase] [protein_id=CBY69517.1] [location=650605..652008] [gbkey=CDS]	0.002	3.896	2	1	2	1	467	55.4	6.65	3.77	1	0	873083	733677	981935	1.1097e+06	437143	1049786
[gene=phzF] [locus_tag=LMOATCC19117_0807] [db_xref=EnsemblGenomes-Gn:LMOATCC19117_0807,EnsemblGenomes-Tr:CBY69706,GOA:J7PNH2,InterPro:IPR003719,UniProtKB/TrEMBL:J7PNH2] [protein=phenazine biosynthesis protein] [protein_id=CBY69706.1] [location=complement(833126..833974)] [gbkey=CDS]	0	17.572	17	2	7	2	282	31.6	5.45	35.71	2	0	1.06999e+06	1.35092e+06	1.21212e+06	977094	801602	1.5938e+06
[gene=plcA] [locus_tag=LMOATCC19117_0209] [db_xref=EnsemblGenomes-Gn:LMOATCC19117_0209,EnsemblGenomes-Tr:CBY69108,GOA:H6UX26,InterPro:IPR000909,InterPro:IPR017946,UniProtKB/TrEMBL:H6UX26] [protein=phosphatidylinositol-specific phospholipase C] [protein_id=CBY69108.1] [location=complement(207934..208887)] [gbkey=CDS]	0	29.562	24	6	21	6	317	36.2	9.58	60.36	6	0	3.92646e+06	3.98089e+06	4377789	4.60517e+06	5.05234e+06	4.37776e+06
[gene=plsX] [locus_tag=LMOATCC19117_1826] [db_xref=EnsemblGenomes-Gn:LMOATCC19117_1826,EnsemblGenomes-Tr:CBY70725,GOA:J7P2E3,InterPro:IPR003664,InterPro:IPR012281,InterPro:IPR024084,UniProtKB/TrEMBL:J7P2E3] [protein=fatty acid/phospholipid synthesis protein] [protein_id=CBY70725.1] [location=complement(1874770..1875783)] [gbkey=CDS]	0	213.067	64	16	170	16	337	36.4	7.42	668.99	16	0	2.01582e+08	2.04735e+08	2.60243e+08	2.43637e+08	2.42989e+08	2.48673e+08
[gene=pncA] [locus_tag=LMOATCC19117_2580] [db_xref=EnsemblGenomes-Gn:LMOATCC19117_2580,EnsemblGenomes-Tr:CBY71479,GOA:J7PRP4,InterPro:IPR000868,UniProtKB/TrEMBL:J7PRP4] [protein=nicotinamidase] [protein_id=CBY71479.1] [location=complement(2663429..2664061)] [gbkey=CDS]	0	92.903	79	12	73	12	210	23.5	4.67	239.67	12	0	3.34971e+07	3.16745e+07	4.2861e+07	3.31473e+07	4.60216e+07	4.62497e+07
[gene=pncB] [locus_tag=LMOATCC19117_1108] [db_xref=EnsemblGenomes-Gn:LMOATCC19117_1108,EnsemblGenomes-Tr:CBY70007,GOA:J7PD97,InterPro:IPR002638,InterPro:IPR006405,InterPro:IPR007229,UniProtKB/TrEMBL:J7PD97] [protein=nicotinate phosphoribosyltransferase] [protein_id=CBY70007.1] [location=1136095..1137585] [gbkey=CDS]	0	243.214	63	26	200	26	496	56.2	5.35	752.58	26	0	388751344	3.80182e+08	4.78997e+08	4.58376e+08	4.33394e+08	4.88077e+08
[gene=pnp] [locus_tag=LMOATCC19117_1338] [db_xref=EnsemblGenomes-Gn:LMOATCC19117_1338,EnsemblGenomes-Tr:CBY70237,GOA:J7PDZ3,InterPro:IPR001247,InterPro:IPR003029,InterPro:IPR004087,InterPro:IPR004088,InterPro:IPR012162,InterPro:IPR012340,InterPro:IPR015847,InterPro:IPR015848,InterPro:IPR020568,InterPro:IPR022967,InterPro:IPR027408,UniProtKB/TrEMBL:J7PDZ3] [protein=polyribonucleotide nucleotidyltr…	0	523.458	63	38	341	38	723	79.5	5.33	1511.45	38	0	5.7408e+08	5.82239e+08	650345666	7.20373e+08	6.94322e+08	701029306
[gene=polA] [locus_tag=LMOATCC19117_1576] [db_xref=EnsemblGenomes-Gn:LMOATCC19117_1576,EnsemblGenomes-Tr:CBY70475,GOA:J7P1N1,InterPro:IPR001098,InterPro:IPR002298,InterPro:IPR002421,InterPro:IPR002562,InterPro:IPR003583,InterPro:IPR008918,InterPro:IPR012337,InterPro:IPR018320,InterPro:IPR019760,InterPro:IPR020045,InterPro:IPR020046,InterPro:IPR029060,UniProtKB/TrEMBL:J7P1N1] [protein=DNA polymera…	0	561.515	67	47	382	47	885	99.6	5.11	1655.84	47	0	4.81258e+08	4.7668e+08	602129595	578223915	5.82376e+08	5.79785e+08
[gene=polC] [locus_tag=LMOATCC19117_1327] [db_xref=EnsemblGenomes-Gn:LMOATCC19117_1327,EnsemblGenomes-Tr:CBY70226,GOA:J7PPM2,InterPro:IPR003141,InterPro:IPR004013,InterPro:IPR004365,InterPro:IPR006054,InterPro:IPR006055,InterPro:IPR006308,InterPro:IPR011708,InterPro:IPR012337,InterPro:IPR012340,InterPro:IPR013520,InterPro:IPR024754,InterPro:IPR028112,InterPro:IPR029460,UniProtKB/TrEMBL:J7PPM2] [p…	0	297.23	41	44	194	44	1444	162.6	5.4	660.72	44	0	7.64728e+07	7.10021e+07	9.20529e+07	9.01565e+07	9.14952e+07	9.66279e+07
[gene=potA] [locus_tag=LMOATCC19117_0824] [db_xref=EnsemblGenomes-Gn:LMOATCC19117_0824,EnsemblGenomes-Tr:CBY69723,GOA:J7P5K4,InterPro:IPR003439,InterPro:IPR003593,InterPro:IPR008995,InterPro:IPR013611,InterPro:IPR017871,InterPro:IPR017879,InterPro:IPR027417,UniProtKB/TrEMBL:J7P5K4] [protein=spermidine/putrescine ABC transporter, ATP-binding protein] [protein_id=CBY69723.1] [location=847965..84906…	0	77.309	30	8	51	8	366	41.9	4.86	168.68	8	0	9.91598e+07	1.10656e+08	1.10041e+08	1.21146e+08	9.49189e+07	1.2219e+08
[gene=potB] [locus_tag=LMOATCC19117_0825] [db_xref=EnsemblGenomes-Gn:LMOATCC19117_0825,EnsemblGenomes-Tr:CBY69724,GOA:J7PMN6,InterPro:IPR000515,UniProtKB/TrEMBL:J7PMN6] [protein=spermidine/putrescine ABC transporter, permease protein] [protein_id=CBY69724.1] [location=849065..849874] [gbkey=CDS]	0.006	2.767	4	1	2	1	269	30.6	9.64	4.04	1	0	682238	554567	720077	791001	NAN	705734
[gene=potD] [locus_tag=LMOATCC19117_0827] [db_xref=EnsemblGenomes-Gn:LMOATCC19117_0827,EnsemblGenomes-Tr:CBY69726,GOA:J7PNI3,InterPro:IPR001188,UniProtKB/TrEMBL:J7PNI3] [protein=spermidine/putrescine ABC transporter, substrate-binding protein] [protein_id=CBY69726.1] [location=850674..851747] [gbkey=CDS]	0	11.068	11	2	4	2	357	40.6	4.75	13.42	2	0	220922	NAN	345788	384764	NAN	NAN
[gene=ppaC] [locus_tag=LMOATCC19117_1457] [db_xref=EnsemblGenomes-Gn:LMOATCC19117_1457,EnsemblGenomes-Tr:CBY70356,GOA:J7PPW5,InterPro:IPR001667,InterPro:IPR004097,InterPro:IPR022934,UniProtKB/TrEMBL:J7PPW5] [protein=inorganic pyrophosphatase, manganese-dependent] [protein_id=CBY70356.1] [location=complement(1472247..1473173)] [gbkey=CDS]	0	390.382	84	23	319	23	308	33.7	4.81	1425.41	23	0	7.94278e+08	8.18731e+08	9.64296e+08	9.70399e+08	1.01071e+09	1.02129e+09
[gene=ppdK] [locus_tag=LMOATCC19117_1885] [db_xref=EnsemblGenomes-Gn:LMOATCC19117_1885,EnsemblGenomes-Tr:CBY70784,GOA:J7PQ31,InterPro:IPR000121,InterPro:IPR002192,InterPro:IPR008279,InterPro:IPR010121,InterPro:IPR013815,InterPro:IPR013816,InterPro:IPR015813,InterPro:IPR018274,UniProtKB/TrEMBL:J7PQ31] [protein=pyruvate phosphate dikinase] [protein_id=CBY70784.1] [location=1931709..1934348] [gbkey=…	0	731.787	79	48	613	48	879	97	5.34	2750.39	48	0	1.0843e+09	1.07175e+09	1.35539e+09	1.34982e+09	1.32442e+09	1.3646e+09
[gene=ppnK] [locus_tag=LMOATCC19117_0989] [db_xref=EnsemblGenomes-Gn:LMOATCC19117_0989,EnsemblGenomes-Tr:CBY69888,GOA:J7P606,InterPro:IPR002504,InterPro:IPR016064,InterPro:IPR017437,InterPro:IPR017438,UniProtKB/TrEMBL:J7P606] [protein=inorganic polyphosphate/ATP-NAD kinase] [protein_id=CBY69888.1] [location=1015737..1016531] [gbkey=CDS]	0	85.522	41	7	46	7	264	29.9	6.61	207.97	7	0	3.44946e+07	3.4879e+07	4.14945e+07	3.84228e+07	4.00641e+07	4.30838e+07
[gene=prf1] [locus_tag=LMOATCC19117_2553] [db_xref=EnsemblGenomes-Gn:LMOATCC19117_2553,EnsemblGenomes-Tr:CBY71452,GOA:J7PHG4,InterPro:IPR000352,InterPro:IPR004373,InterPro:IPR005139,InterPro:IPR014720,UniProtKB/TrEMBL:J7PHG4] [protein=peptide chain release factor 1] [protein_id=CBY71452.1] [location=complement(2634673..2635749)] [gbkey=CDS]	0	173.485	57	18	151	18	358	40.7	5.01	605.73	18	0	1.51352e+08	1.45076e+08	1.78208e+08	1.58086e+08	1.66971e+08	1.86559e+08
[gene=prfA] [locus_tag=LMOATCC19117_0208] [db_xref=EnsemblGenomes-Gn:LMOATCC19117_0208,EnsemblGenomes-Tr:CBY69107,GOA:J7PAQ1,InterPro:IPR011991,InterPro:IPR012318,InterPro:IPR014710,InterPro:IPR018335,InterPro:IPR018490,UniProtKB/TrEMBL:J7PAQ1] [protein=positive regulatory factor A] [protein_id=CBY69107.1] [location=complement(206948..207661)] [gbkey=CDS]	0	83.413	51	10	69	10	237	27.3	8.06	277.62	10	0	1.93368e+07	2.04974e+07	3.03999e+07	2.80878e+07	2.50498e+07	2.80105e+07
[gene=prfB] [locus_tag=LMOATCC19117_2519] [db_xref=EnsemblGenomes-Gn:LMOATCC19117_2519,EnsemblGenomes-Tr:CBY71418,GOA:J7PAI6,InterPro:IPR000352,InterPro:IPR004374,InterPro:IPR005139,InterPro:IPR014720,InterPro:IPR020853,UniProtKB/TrEMBL:J7PAI6] [protein=peptide chain release factor 2] [protein_id=CBY71418.1] [location=complement(2601372..2602388)] [gbkey=CDS]	0	142.259	53	13	103	13	338	38.9	4.94	435.12	13	0	6.52657e+07	6.36806e+07	8.13385e+07	9.01604e+07	8.23958e+07	7.92991e+07
[gene=prfC] [locus_tag=LMOATCC19117_1010] [db_xref=EnsemblGenomes-Gn:LMOATCC19117_1010,EnsemblGenomes-Tr:CBY69909,GOA:J7PN29,InterPro:IPR000795,InterPro:IPR004161,InterPro:IPR004548,InterPro:IPR005225,InterPro:IPR009000,InterPro:IPR009022,InterPro:IPR027417,UniProtKB/TrEMBL:J7PN29] [protein=peptide chain release factor 3] [protein_id=CBY69909.1] [location=1033888..1035456] [gbkey=CDS]	0	222.783	55	23	174	23	522	59.4	5.43	607.96	23	0	9.20759e+07	9.21103e+07	1.10904e+08	1.11083e+08	1.13684e+08	1.10917e+08
[gene=priA] [locus_tag=LMOATCC19117_1841] [db_xref=EnsemblGenomes-Gn:LMOATCC19117_1841,EnsemblGenomes-Tr:CBY70740,GOA:J7P2F7,InterPro:IPR001650,InterPro:IPR005259,InterPro:IPR011545,InterPro:IPR014001,InterPro:IPR027417,UniProtKB/TrEMBL:J7P2F7] [protein=primosomal protein N' (replication factor Y)] [protein_id=CBY70740.1] [location=complement(1890239..1892632)] [gbkey=CDS]	0	163.195	37	22	87	22	797	91.1	6.64	346.91	22	0	1.65399e+08	1.72944e+08	2.15377e+08	2.10974e+08	2.13919e+08	2.19875e+08
[gene=prkC] [locus_tag=LMOATCC19117_1837] [db_xref=EnsemblGenomes-Gn:LMOATCC19117_1837,EnsemblGenomes-Tr:CBY70736,GOA:J7PQT7,InterPro:IPR000719,InterPro:IPR002290,InterPro:IPR005543,InterPro:IPR008271,InterPro:IPR011009,InterPro:IPR017441,UniProtKB/TrEMBL:J7PQT7] [protein=serine/threonine-protein kinase] [protein_id=CBY70736.1] [location=complement(1885207..1887174)] [gbkey=CDS]	0	375.891	63	29	252	29	655	71.9	5.34	1200.35	29	0	2.48728e+08	2.40629e+08	2.97258e+08	2.89144e+08	2.73543e+08	2.85832e+08
[gene=prmA] [locus_tag=LMOATCC19117_1480] [db_xref=EnsemblGenomes-Gn:LMOATCC19117_1480,EnsemblGenomes-Tr:CBY70379,GOA:J7PP61,InterPro:IPR004498,InterPro:IPR010456,InterPro:IPR029063,UniProtKB/TrEMBL:J7PP61] [protein=ribosomal protein L11 methyltransferase] [protein_id=CBY70379.1] [location=complement(1495021..1496037)] [gbkey=CDS]	0	77.078	40	12	67	12	338	37.5	4.64	225.5	12	0	69912691	6.59599e+07	8.09114e+07	7.7133e+07	72460580	8.59768e+07
[gene=proA] [locus_tag=LMOATCC19117_1268] [db_xref=EnsemblGenomes-Gn:LMOATCC19117_1268,EnsemblGenomes-Tr:CBY70167,GOA:J7PDU4,InterPro:IPR000965,InterPro:IPR012134,InterPro:IPR015590,InterPro:IPR016161,InterPro:IPR016162,InterPro:IPR016163,InterPro:IPR020593,UniProtKB/TrEMBL:J7PDU4] [protein=gamma-glutamyl phosphate reductase] [protein_id=CBY70167.1] [location=complement(1278042..1279289)] [gbkey=…	0	177.024	63	20	122	20	415	45.6	5.48	515.73	20	0	1.7344e+08	1.7522e+08	2.18998e+08	2.12652e+08	2.67434e+08	2.90028e+08
[gene=proB] [locus_tag=LMOATCC19117_1269] [db_xref=EnsemblGenomes-Gn:LMOATCC19117_1269,EnsemblGenomes-Tr:CBY70168,GOA:J7P6X0,InterPro:IPR001048,InterPro:IPR001057,InterPro:IPR005715,InterPro:IPR011529,InterPro:IPR019797,UniProtKB/TrEMBL:J7P6X0] [protein=glutamate 5-kinase] [protein_id=CBY70168.1] [location=complement(1279273..1280103)] [gbkey=CDS]	0	92.529	54	10	49	10	276	30	5.64	196.48	10	0	1.8873e+07	1.85737e+07	2.37934e+07	2.34087e+07	2.34234e+07	2.48226e+07
[gene=proC] [locus_tag=LMOATCC19117_0414] [db_xref=EnsemblGenomes-Gn:LMOATCC19117_0414,EnsemblGenomes-Tr:CBY69313,GOA:J7P4B3,InterPro:IPR000304,InterPro:IPR008927,InterPro:IPR016040,InterPro:IPR028939,InterPro:IPR029036,UniProtKB/TrEMBL:J7P4B3] [protein=pyrroline-5-carboxylate reductase] [protein_id=CBY69313.1] [location=complement(440404..441204)] [gbkey=CDS]	0	74.314	44	9	51	9	266	27.9	4.86	203.25	9	0	1.20233e+08	1.08216e+08	1.16581e+08	1.07564e+08	1.48875e+08	1.68042e+08
[gene=proG] [locus_tag=LMOATCC19117_1395] [db_xref=EnsemblGenomes-Gn:LMOATCC19117_1395,EnsemblGenomes-Tr:CBY70294,GOA:J7PNZ6,InterPro:IPR000304,InterPro:IPR008927,InterPro:IPR016040,InterPro:IPR028939,InterPro:IPR029036,UniProtKB/TrEMBL:J7PNZ6] [protein=pyrroline-5-carboxylate reductase] [protein_id=CBY70294.1] [location=complement(1404480..1405319)] [gbkey=CDS]	0	75.63	43	9	47	9	279	30.5	4.83	195.12	9	0	1.44366e+07	1.5276e+07	1.82509e+07	1.75542e+07	1.76357e+07	1.83704e+07
[gene=proS] [locus_tag=LMOATCC19117_1326] [db_xref=EnsemblGenomes-Gn:LMOATCC19117_1326,EnsemblGenomes-Tr:CBY70225,GOA:J7P0Z3,InterPro:IPR002314,InterPro:IPR002316,InterPro:IPR004154,InterPro:IPR004500,InterPro:IPR006195,InterPro:IPR007214,InterPro:IPR023717,UniProtKB/TrEMBL:J7P0Z3] [protein=prolyl-tRNA synthetase] [protein_id=CBY70225.1] [location=1337142..1338848] [gbkey=CDS]	0	396.254	80	30	252	30	568	63.3	4.89	1175.45	30	0	3.22521e+08	3.20519e+08	4.02809e+08	3.70774e+08	3.90675e+08	4.08123e+08
[gene=prs-1] [locus_tag=LMOATCC19117_0207] [db_xref=EnsemblGenomes-Gn:LMOATCC19117_0207,EnsemblGenomes-Tr:CBY69106,GOA:H6UX10,InterPro:IPR000842,InterPro:IPR005946,InterPro:IPR029057,InterPro:IPR029099,UniProtKB/TrEMBL:H6UX10] [protein=ribose-phosphate pyrophosphokinase] [protein_id=CBY69106.1] [location=205948..206904] [gbkey=CDS]	0	276.063	76	20	217	20	318	35	6.19	895.19	20	0	4.8857e+08	4.81734e+08	6.12676e+08	5.88772e+08	6.50071e+08	6.45978e+08
[gene=prs-2] [locus_tag=LMOATCC19117_0538] [db_xref=EnsemblGenomes-Gn:LMOATCC19117_0538,EnsemblGenomes-Tr:CBY69437,GOA:J7PBM1,InterPro:IPR000842,InterPro:IPR005946,InterPro:IPR029057,InterPro:IPR029099,UniProtKB/TrEMBL:J7PBM1] [protein=ribose-phosphate pyrophosphokinase] [protein_id=CBY69437.1] [location=564807..565742] [gbkey=CDS]	0	191.814	72	18	144	18	311	34.3	6.25	538.63	18	0	1.50698e+08	1.54285e+08	1.85927e+08	1.73922e+08	1.86607e+08	1.81117e+08
[gene=prsA-2] [locus_tag=LMOATCC19117_2244] [db_xref=EnsemblGenomes-Gn:LMOATCC19117_2244,EnsemblGenomes-Tr:CBY71143,GOA:J7P9T7,InterPro:IPR000297,InterPro:IPR023059,InterPro:IPR027304,UniProtKB/TrEMBL:J7P9T7] [protein=protein export peptidyl-prolyl isomerase protein] [protein_id=CBY71143.1] [location=2314395..2315276] [gbkey=CDS]	0	216.453	58	15	161	15	293	32.6	5.92	698.07	15	0	3.65658e+08	3.89595e+08	4.76321e+08	4.87978e+08	4.88838e+08	5.08951e+08
[gene=pstB-1] [locus_tag=LMOATCC19117_2505] [db_xref=EnsemblGenomes-Gn:LMOATCC19117_2505,EnsemblGenomes-Tr:CBY71404,GOA:J7PRI3,InterPro:IPR003439,InterPro:IPR003593,InterPro:IPR005670,InterPro:IPR015850,InterPro:IPR017871,InterPro:IPR027417,UniProtKB/TrEMBL:J7PRI3] [protein=phosphate ABC transporter, ATP-binding protein] [protein_id=CBY71404.1] [location=complement(2585615..2586394)] [gbkey=CDS]	0.097	0.747	6	1	2	1	259	29	5.97	0	1	0	427030	406178	470724	447765	469126	598204
[gene=pta] [locus_tag=LMOATCC19117_2124] [db_xref=EnsemblGenomes-Gn:LMOATCC19117_2124,EnsemblGenomes-Tr:CBY71023,GOA:J7P9F3,InterPro:IPR002505,InterPro:IPR004614,InterPro:IPR012147,UniProtKB/TrEMBL:J7P9F3] [protein=phosphate acetyltransferase] [protein_id=CBY71023.1] [location=complement(2183807..2184784)] [gbkey=CDS]	0	261.003	80	15	243	15	325	34.4	5.27	1042.01	15	0	6.65295e+08	6.65906e+08	8.58812e+08	8.45768e+08	8.3339e+08	8.52769e+08
[gene=pth] [locus_tag=LMOATCC19117_0220] [db_xref=EnsemblGenomes-Gn:LMOATCC19117_0220,EnsemblGenomes-Tr:CBY69119,GOA:J7PL96,InterPro:IPR001328,InterPro:IPR018171,UniProtKB/TrEMBL:J7PL96] [protein=peptidyl-tRNA hydrolase] [protein_id=CBY69119.1] [location=220442..221002] [gbkey=CDS]	0	74.511	47	7	55	7	186	21	9.22	231.68	7	0	2.51884e+07	2.70659e+07	3.32149e+07	3.25276e+07	3.18623e+07	3.3703e+07
[gene=ptsH] [locus_tag=LMOATCC19117_1024] [db_xref=EnsemblGenomes-Gn:LMOATCC19117_1024,EnsemblGenomes-Tr:CBY69923,GOA:J7P644,InterPro:IPR000032,InterPro:IPR001020,InterPro:IPR002114,UniProtKB/TrEMBL:J7P644] [protein=phosphocarrier protein] [protein_id=CBY69923.1] [location=1048937..1049203] [gbkey=CDS]	0	98.237	90	7	373	7	88	9.4	4.81	1226.67	7	0	3.38974e+09	3.37139e+09	3.91043e+09	4.03372e+09	4.06591e+09	4.19184e+09
[gene=ptsI] [locus_tag=LMOATCC19117_1025] [db_xref=EnsemblGenomes-Gn:LMOATCC19117_1025,EnsemblGenomes-Tr:CBY69924,GOA:J7PN42,InterPro:IPR000121,InterPro:IPR006318,InterPro:IPR008279,InterPro:IPR008731,InterPro:IPR015813,InterPro:IPR018274,InterPro:IPR023151,InterPro:IPR024692,UniProtKB/TrEMBL:J7PN42] [protein=phosphoenolpyruvate-protein phosphotransferase] [protein_id=CBY69924.1] [location=104920…	0	560.974	84	37	612	37	572	63.2	4.81	2602.63	37	0	2.5033e+09	2.53071e+09	3.07051e+09	2.97325e+09	3.06344e+09	3.09195e+09
[gene=punA] [locus_tag=LMOATCC19117_1971] [db_xref=EnsemblGenomes-Gn:LMOATCC19117_1971,EnsemblGenomes-Tr:CBY70870,GOA:J7P2R7,InterPro:IPR000845,InterPro:IPR001369,InterPro:IPR011268,InterPro:IPR011270,InterPro:IPR018099,UniProtKB/TrEMBL:J7P2R7] [protein=purine nucleoside phosphorylase I, inosine and guanosine-specific] [protein_id=CBY70870.1] [location=complement(2027264..2028082)] [gbkey=CDS]	0	273.212	71	11	200	11	272	29.5	4.94	1192.94	11	0	2.8497e+08	2.90213e+08	3.72602e+08	3.71404e+08	3.62938e+08	3.78427e+08
[gene=purA] [locus_tag=LMOATCC19117_0064] [db_xref=EnsemblGenomes-Gn:LMOATCC19117_0064,EnsemblGenomes-Tr:CBY68963,GOA:J7P399,InterPro:IPR001114,InterPro:IPR018220,InterPro:IPR027417,UniProtKB/TrEMBL:J7P399] [protein=adenylosuccinate synthetase] [protein_id=CBY68963.1] [location=65081..66373] [gbkey=CDS]	0	254.85	78	26	205	26	430	47.6	5.86	770.47	26	0	2.51002e+08	2.47523e+08	3.03849e+08	306546844	2.95936e+08	3.03773e+08
[gene=purB] [locus_tag=LMOATCC19117_1788] [db_xref=EnsemblGenomes-Gn:LMOATCC19117_1788,EnsemblGenomes-Tr:CBY70687,GOA:J7PFB6,InterPro:IPR000362,InterPro:IPR004769,InterPro:IPR008948,InterPro:IPR019468,InterPro:IPR020557,InterPro:IPR022761,InterPro:IPR024083,UniProtKB/TrEMBL:J7PFB6] [protein=adenylosuccinate lyase] [protein_id=CBY70687.1] [location=complement(1837035..1838327)] [gbkey=CDS]	0	197.662	61	22	153	22	430	49	5.74	645.69	22	0	7.62218e+07	7.7563e+07	1.01936e+08	102573244	9.18021e+07	1.0692e+08
[gene=purC] [locus_tag=LMOATCC19117_1787] [db_xref=EnsemblGenomes-Gn:LMOATCC19117_1787,EnsemblGenomes-Tr:CBY70686,GOA:J7PQQ6,InterPro:IPR001636,InterPro:IPR013816,InterPro:IPR018236,InterPro:IPR028923,UniProtKB/TrEMBL:J7PQQ6] [protein=phosphoribosylaminoimidazole-succinocarboxamide synthase] [protein_id=CBY70686.1] [location=complement(1836241..1836954)] [gbkey=CDS]	0	56.071	45	8	47	8	237	26.9	5.14	162.48	8	0	5.8306e+07	5.84351e+07	6.48639e+07	7.12447e+07	6.42346e+07	7.13121e+07
[gene=purD] [locus_tag=LMOATCC19117_1779] [db_xref=EnsemblGenomes-Gn:LMOATCC19117_1779,EnsemblGenomes-Tr:CBY70678,GOA:J7P8G1,InterPro:IPR000115,InterPro:IPR011054,InterPro:IPR011761,InterPro:IPR013815,InterPro:IPR013816,InterPro:IPR016185,InterPro:IPR020559,InterPro:IPR020560,InterPro:IPR020561,InterPro:IPR020562,UniProtKB/TrEMBL:J7P8G1] [protein=phosphoribosylglycinamide synthetase] [protein_id=…	0	128.612	55	17	89	17	420	45.4	4.82	373.24	17	0	4.11512e+07	3.99899e+07	4.95753e+07	4.72369e+07	5.06798e+07	4.98537e+07
[gene=purE] [locus_tag=LMOATCC19117_1790] [db_xref=EnsemblGenomes-Gn:LMOATCC19117_1790,EnsemblGenomes-Tr:CBY70689,GOA:J7PPW9,InterPro:IPR000031,InterPro:IPR024694,UniProtKB/TrEMBL:J7PPW9] [protein=phosphoribosylaminoimidazole carboxylase, catalytic subunit] [protein_id=CBY70689.1] [location=complement(1839463..1839951)] [gbkey=CDS]	0	29.245	36	4	17	4	162	17	5.55	62.76	4	0	7.95924e+06	6.57666e+06	9.90068e+06	9.88827e+06	1.07933e+07	9.78567e+06
[gene=purF] [locus_tag=LMOATCC19117_1783] [db_xref=EnsemblGenomes-Gn:LMOATCC19117_1783,EnsemblGenomes-Tr:CBY70682,GOA:J7PFB2,InterPro:IPR000836,InterPro:IPR005854,InterPro:IPR017932,InterPro:IPR029055,InterPro:IPR029057,UniProtKB/TrEMBL:J7PFB2] [protein=amidophosphoribosyltransferase] [protein_id=CBY70682.1] [location=complement(1831673..1833100)] [gbkey=CDS]	0	58.895	31	9	33	9	475	52.1	5.34	125.07	9	0	4.8212e+06	4.22912e+06	8.70195e+06	6.85651e+06	8.4414e+06	5.4168e+06
[gene=purH] [locus_tag=LMOATCC19117_1780] [db_xref=EnsemblGenomes-Gn:LMOATCC19117_1780,EnsemblGenomes-Tr:CBY70679,GOA:J7PPW2,InterPro:IPR002695,InterPro:IPR011607,InterPro:IPR016193,InterPro:IPR024051,UniProtKB/TrEMBL:J7PPW2] [protein=phosphoribosylaminoimidazolecarboxamide formyltransferase/IMP cyclohydrolase] [protein_id=CBY70679.1] [location=complement(1828507..1830036)] [gbkey=CDS]	0	148.831	53	17	98	17	509	55	5.43	395.21	17	0	4.7079e+07	5.19646e+07	5.47898e+07	5.43365e+07	5.68708e+07	5.96933e+07
[gene=purK] [locus_tag=LMOATCC19117_1789] [db_xref=EnsemblGenomes-Gn:LMOATCC19117_1789,EnsemblGenomes-Tr:CBY70688,GOA:J7P8H3,InterPro:IPR003135,InterPro:IPR005875,InterPro:IPR006140,InterPro:IPR011054,InterPro:IPR011761,InterPro:IPR013815,InterPro:IPR013816,InterPro:IPR016185,UniProtKB/TrEMBL:J7P8H3] [protein=phosphoribosylaminoimidazole carboxylase, ATPase subunit] [protein_id=CBY70688.1] [locat…	0	240.119	73	15	137	15	374	41.3	5.12	754.92	15	0	1.27548e+08	1.27799e+08	1.5662e+08	1.53962e+08	1.57158e+08	1.66162e+08
[gene=purL] [locus_tag=LMOATCC19117_1784] [db_xref=EnsemblGenomes-Gn:LMOATCC19117_1784,EnsemblGenomes-Tr:CBY70683,GOA:J7P8G8,InterPro:IPR000728,InterPro:IPR010074,InterPro:IPR010918,InterPro:IPR016188,UniProtKB/TrEMBL:J7P8G8] [protein=phosphoribosylformylglycinamidine synthase II] [protein_id=CBY70683.1] [location=complement(1833085..1835304)] [gbkey=CDS]	0	196.135	42	20	123	20	739	80.2	4.79	558.64	20	0	3.45712e+07	3.50758e+07	4.51143e+07	4.19386e+07	4.26551e+07	4.19308e+07
[gene=purM] [locus_tag=LMOATCC19117_1782] [db_xref=EnsemblGenomes-Gn:LMOATCC19117_1782,EnsemblGenomes-Tr:CBY70681,GOA:J7PQQ3,InterPro:IPR000728,InterPro:IPR004733,InterPro:IPR010918,InterPro:IPR016188,UniProtKB/TrEMBL:J7PQQ3] [protein=phosphoribosylformylglycinamidine cyclo-ligase] [protein_id=CBY70681.1] [location=complement(1830605..1831654)] [gbkey=CDS]	0	76.607	40	9	47	9	349	37.4	4.7	207.62	9	0	9.76971e+06	1.05109e+07	1.40516e+07	1.40193e+07	1.37214e+07	1.32008e+07
[gene=purN] [locus_tag=LMOATCC19117_1781] [db_xref=EnsemblGenomes-Gn:LMOATCC19117_1781,EnsemblGenomes-Tr:CBY70680,GOA:J7P2A6,InterPro:IPR002376,InterPro:IPR004607,UniProtKB/TrEMBL:J7P2A6] [protein=phosphoribosylglycinamide formyltransferase] [protein_id=CBY70680.1] [location=complement(1830042..1830608)] [gbkey=CDS]	0	35.528	37	4	19	4	188	20.6	5.1	79.14	4	0	8.47356e+06	8.10528e+06	1.07477e+07	8.73082e+06	1.03105e+07	9.5535e+06
[gene=purQ] [locus_tag=LMOATCC19117_1785] [db_xref=EnsemblGenomes-Gn:LMOATCC19117_1785,EnsemblGenomes-Tr:CBY70684,GOA:J7PPW6,InterPro:IPR010075,InterPro:IPR017926,InterPro:IPR029062,UniProtKB/TrEMBL:J7PPW6] [protein=phosphoribosylformylglycinamidine synthase I] [protein_id=CBY70684.1] [location=complement(1835297..1835980)] [gbkey=CDS]	0	63.631	47	7	27	7	227	24.8	4.97	113.05	7	0	1.20859e+07	13694527	2.11147e+07	2.3496e+07	2.33901e+07	2.28422e+07
[gene=purR] [locus_tag=LMOATCC19117_0201] [db_xref=EnsemblGenomes-Gn:LMOATCC19117_0201,EnsemblGenomes-Tr:CBY69100,GOA:J7NXW5,InterPro:IPR000836,InterPro:IPR010078,InterPro:IPR011991,InterPro:IPR015265,InterPro:IPR029057,UniProtKB/TrEMBL:J7NXW5] [protein=Pur operon transcriptional repressor] [protein_id=CBY69100.1] [location=199527..200345] [gbkey=CDS]	0	118.032	73	12	71	12	272	29.9	6.95	345.34	12	0	3.77728e+07	3.93357e+07	3.44234e+07	4.1227e+07	3.66643e+07	4.41979e+07
[gene=purS] [locus_tag=LMOATCC19117_1786] [db_xref=EnsemblGenomes-Gn:LMOATCC19117_1786,EnsemblGenomes-Tr:CBY70685,GOA:J7P2B0,InterPro:IPR003850,UniProtKB/TrEMBL:J7P2B0] [protein=phosphoribosylformylglycinamidine synthase, PurS protein] [protein_id=CBY70685.1] [location=complement(1835984..1836229)] [gbkey=CDS]	0	49.737	53	4	28	4	81	9.4	4.92	98.91	4	0	9.38411e+06	9.5237e+06	1.74071e+07	1.62411e+07	1.25726e+07	1.76754e+07
[gene=pycA] [locus_tag=LMOATCC19117_1090] [db_xref=EnsemblGenomes-Gn:LMOATCC19117_1090,EnsemblGenomes-Tr:CBY69989,GOA:J7PN94,InterPro:IPR000089,InterPro:IPR000891,InterPro:IPR003379,InterPro:IPR005479,InterPro:IPR005481,InterPro:IPR005482,InterPro:IPR005930,InterPro:IPR009057,InterPro:IPR011053,InterPro:IPR011054,InterPro:IPR011761,InterPro:IPR011764,InterPro:IPR013785,InterPro:IPR013815,InterPro…	0	860.893	64	55	593	55	1146	128	5.55	2861.39	55	0	1036440107	1.00419e+09	1.36361e+09	1.29862e+09	1.31934e+09	1.29043e+09
[gene=pyk] [locus_tag=LMOATCC19117_1581] [db_xref=EnsemblGenomes-Gn:LMOATCC19117_1581,EnsemblGenomes-Tr:CBY70480,GOA:J7P1N6,InterPro:IPR001697,InterPro:IPR008279,InterPro:IPR011037,InterPro:IPR015793,InterPro:IPR015794,InterPro:IPR015795,InterPro:IPR015806,InterPro:IPR015813,InterPro:IPR018209,UniProtKB/TrEMBL:J7P1N6] [protein=pyruvate kinase] [protein_id=CBY70480.1] [location=complement(1600173.…	0	721.794	81	34	963	34	585	62.6	5.55	4408.29	34	0	5.21675e+09	5.08438e+09	6.38216e+09	6.20107e+09	6.4516e+09	6.56241e+09
[gene=pyn] [locus_tag=LMOATCC19117_2005] [db_xref=EnsemblGenomes-Gn:LMOATCC19117_2005,EnsemblGenomes-Tr:CBY70904,GOA:J7PQC8,InterPro:IPR000053,InterPro:IPR000312,InterPro:IPR013102,InterPro:IPR017459,InterPro:IPR017872,InterPro:IPR018090,UniProtKB/TrEMBL:J7PQC8] [protein=pyrimidine-nucleoside phosphorylase] [protein_id=CBY70904.1] [location=complement(2060647..2061948)] [gbkey=CDS]	0	435.787	73	26	266	26	433	46	4.92	1306.86	26	0	3.66028e+08	3.73594e+08	5.03054e+08	4.77101e+08	4.91797e+08	5.0658e+08
[gene=pyrC] [locus_tag=LMOATCC19117_1854] [db_xref=EnsemblGenomes-Gn:LMOATCC19117_1854,EnsemblGenomes-Tr:CBY70753,GOA:J7P8P3,InterPro:IPR002195,InterPro:IPR004722,InterPro:IPR006680,InterPro:IPR011059,UniProtKB/TrEMBL:J7P8P3] [protein=dihydroorotase, multifunctional complex type] [protein_id=CBY70753.1] [location=complement(1905616..1906896)] [gbkey=CDS]	0	85.619	45	11	54	11	426	46.1	5.02	215.22	11	0	2.14715e+07	1.81736e+07	2.48646e+07	2.31434e+07	2.60207e+07	2.42136e+07
[gene=pyrD] [locus_tag=LMOATCC19117_1850] [db_xref=EnsemblGenomes-Gn:LMOATCC19117_1850,EnsemblGenomes-Tr:CBY70749,GOA:J7PQ10,InterPro:IPR001295,InterPro:IPR005720,InterPro:IPR012135,InterPro:IPR013785,InterPro:IPR024920,UniProtKB/TrEMBL:J7PQ10] [protein=dihydroorotate dehydrogenase] [protein_id=CBY70749.1] [location=complement(1899625..1900539)] [gbkey=CDS]	0.127	0.563	2	1	1	1	304	32.3	5.9	0	1	0	354547	485430	476931	387070	435176	483751
[gene=pyrDII] [locus_tag=LMOATCC19117_1851] [db_xref=EnsemblGenomes-Gn:LMOATCC19117_1851,EnsemblGenomes-Tr:CBY70750,GOA:J7P2G7,InterPro:IPR000951,InterPro:IPR001433,InterPro:IPR008333,InterPro:IPR012165,InterPro:IPR017927,InterPro:IPR017938,InterPro:IPR019480,InterPro:IPR023455,UniProtKB/TrEMBL:J7P2G7] [protein=dihydroorotate dehydrogenase, electron transfer subunit] [protein_id=CBY70750.1] [loca…	0	9.194	7	2	4	2	254	27.6	5.07	7.86	2	0	341556	637283	552497	682577	471700	542153
[gene=pyrE] [locus_tag=LMOATCC19117_1848] [db_xref=EnsemblGenomes-Gn:LMOATCC19117_1848,EnsemblGenomes-Tr:CBY70747,GOA:J7PFH0,InterPro:IPR000836,InterPro:IPR004467,InterPro:IPR023031,InterPro:IPR029057,UniProtKB/TrEMBL:J7PFH0] [protein=orotate phosphoribosyltransferase] [protein_id=CBY70747.1] [location=complement(1898301..1898930)] [gbkey=CDS]	0	47.068	50	6	29	6	209	22.8	5.33	122.12	6	0	4.42851e+06	4.73342e+06	5.6603e+06	5.026e+06	5.15864e+06	4.94318e+06
[gene=pyrF] [locus_tag=LMOATCC19117_1849] [db_xref=EnsemblGenomes-Gn:LMOATCC19117_1849,EnsemblGenomes-Tr:CBY70748,GOA:J7P8N8,InterPro:IPR001754,InterPro:IPR011060,InterPro:IPR013785,InterPro:IPR014732,InterPro:IPR018089,UniProtKB/TrEMBL:J7P8N8] [protein=orotidine 5-phosphate decarboxylase] [protein_id=CBY70748.1] [location=complement(1898927..1899628)] [gbkey=CDS]	0	18.041	23	4	6	4	233	25.4	5.87	18.97	4	0	1.31671e+07	1.57375e+07	1.93724e+07	2.04257e+07	1.76893e+07	1.72886e+07
[gene=pyrG] [locus_tag=LMOATCC19117_2568] [db_xref=EnsemblGenomes-Gn:LMOATCC19117_2568,EnsemblGenomes-Tr:CBY71467,GOA:J7PHI0,InterPro:IPR004468,InterPro:IPR017456,InterPro:IPR017926,InterPro:IPR027417,InterPro:IPR029062,UniProtKB/TrEMBL:J7PHI0] [protein=CTP synthase] [protein_id=CBY71467.1] [location=complement(2651798..2653396)] [gbkey=CDS]	0	467.333	80	32	314	32	532	59.5	5.83	1424.6	32	0	5.73104e+08	5.27289e+08	6.73695e+08	6.31219e+08	6.58482e+08	6.66243e+08
[gene=pyrH] [locus_tag=LMOATCC19117_1320] [db_xref=EnsemblGenomes-Gn:LMOATCC19117_1320,EnsemblGenomes-Tr:CBY70219,GOA:J7PNU3,InterPro:IPR001048,InterPro:IPR011817,InterPro:IPR015963,UniProtKB/TrEMBL:J7PNU3] [protein=uridylate kinase] [protein_id=CBY70219.1] [location=1331592..1332320] [gbkey=CDS]	0	148.907	79	13	107	13	242	26.2	5.15	469.5	13	0	1.66069e+08	165472534	2.08263e+08	1.93102e+08	1.88823e+08	2.02256e+08
[gene=pyrR] [locus_tag=LMOATCC19117_1857] [db_xref=EnsemblGenomes-Gn:LMOATCC19117_1857,EnsemblGenomes-Tr:CBY70756,GOA:J7PQV1,InterPro:IPR000836,InterPro:IPR023050,InterPro:IPR029057,UniProtKB/TrEMBL:J7PQV1] [protein=pyrimidine operon attenuation protein / uracil phosphoribosyltransferase] [protein_id=CBY70756.1] [location=complement(1909291..1909842)] [gbkey=CDS]	0	70.331	57	9	47	9	183	20.5	6.24	199.87	9	0	3.26136e+07	3.19779e+07	3.82979e+07	3.5163e+07	43311661	4.01519e+07
[gene=qoxA] [locus_tag=LMOATCC19117_0016] [db_xref=EnsemblGenomes-Gn:LMOATCC19117_0016,EnsemblGenomes-Tr:CBY68915,GOA:J7NXC6,InterPro:IPR002429,InterPro:IPR006332,InterPro:IPR008972,InterPro:IPR011759,InterPro:IPR012141,UniProtKB/TrEMBL:J7NXC6] [protein=quinol oxidase AA3, subunit II] [protein_id=CBY68915.1] [location=18301..19407] [gbkey=CDS]	0	245.037	51	19	162	19	368	41.5	6.67	625.71	19	0	1.13777e+08	1.09791e+08	1.44404e+08	1.33449e+08	1.38348e+08	1.42078e+08
[gene=qoxB] [locus_tag=LMOATCC19117_0017] [db_xref=EnsemblGenomes-Gn:LMOATCC19117_0017,EnsemblGenomes-Tr:CBY68916,GOA:J7PLP9,InterPro:IPR000883,InterPro:IPR014233,InterPro:IPR023615,InterPro:IPR023616,UniProtKB/TrEMBL:J7PLP9] [protein=quinol oxidase AA3, subunit I] [protein_id=CBY68916.1] [location=19426..21405] [gbkey=CDS]	0	64.526	14	9	75	9	659	74.9	8.72	267.57	9	0	4.74233e+07	4.25025e+07	5.17122e+07	49350261	56399624	5.44186e+07
[gene=qoxC] [locus_tag=LMOATCC19117_0018] [db_xref=EnsemblGenomes-Gn:LMOATCC19117_0018,EnsemblGenomes-Tr:CBY68917,GOA:J7PA59,InterPro:IPR000298,InterPro:IPR013833,InterPro:IPR014246,InterPro:IPR024791,UniProtKB/TrEMBL:J7PA59] [protein=quinol oxidase AA3, subunit III] [protein_id=CBY68917.1] [location=21393..22004] [gbkey=CDS]	0.012	2.223	3	1	6	1	203	22.9	7.12	0	1	0	13600033	12903445	16324567	13794421	14406799	14575606
[gene=queA] [locus_tag=LMOATCC19117_1540] [db_xref=EnsemblGenomes-Gn:LMOATCC19117_1540,EnsemblGenomes-Tr:CBY70439,GOA:J7PPA6,InterPro:IPR003699,UniProtKB/TrEMBL:J7PPA6] [protein=S-adenosylmethionine:tRNA ribosyltransferase-isomerase] [protein_id=CBY70439.1] [location=complement(1558372..1559400)] [gbkey=CDS]	0	170.315	56	16	124	16	342	38.2	5.57	520.92	16	0	1.25196e+08	1.19933e+08	1.57956e+08	1.47004e+08	1.54599e+08	1.63874e+08
[gene=racE] [locus_tag=LMOATCC19117_1237] [db_xref=EnsemblGenomes-Gn:LMOATCC19117_1237,EnsemblGenomes-Tr:CBY70136,GOA:J7PPG5,InterPro:IPR001920,InterPro:IPR004391,InterPro:IPR015942,InterPro:IPR018187,UniProtKB/TrEMBL:J7PPG5] [protein=glutamate racemase] [protein_id=CBY70136.1] [location=1252378..1253178] [gbkey=CDS]	0	108.187	51	12	77	12	266	29.1	6.15	292.5	12	0	3.95048e+07	4.06858e+07	45083999	4.95364e+07	4.65967e+07	4.88484e+07
[gene=radA] [locus_tag=LMOATCC19117_0241] [db_xref=EnsemblGenomes-Gn:LMOATCC19117_0241,EnsemblGenomes-Tr:CBY69140,GOA:J7NY42,InterPro:IPR003593,InterPro:IPR004504,InterPro:IPR014721,InterPro:IPR020568,InterPro:IPR020588,InterPro:IPR027417,UniProtKB/TrEMBL:J7NY42] [protein=DNA repair protein] [protein_id=CBY69140.1] [location=256508..257881] [gbkey=CDS]	0	92.525	43	13	60	13	457	50	7.97	222.57	13	0	2.46414e+07	2.48744e+07	3.02025e+07	2.86181e+07	2.65363e+07	3.10131e+07
[gene=rbfA] [locus_tag=LMOATCC19117_1334] [db_xref=EnsemblGenomes-Gn:LMOATCC19117_1334,EnsemblGenomes-Tr:CBY70233,GOA:J7P721,InterPro:IPR000238,InterPro:IPR015946,InterPro:IPR020053,InterPro:IPR023799,UniProtKB/TrEMBL:J7P721] [protein=ribosome-binding factor A] [protein_id=CBY70233.1] [location=1348339..1348683] [gbkey=CDS]	0	83.75	57	7	85	7	114	13	9.07	363.53	7	0	9.53757e+07	1.0363e+08	1.13586e+08	1.13047e+08	1.31489e+08	1.18673e+08
[gene=recA] [locus_tag=LMOATCC19117_1407] [db_xref=EnsemblGenomes-Gn:LMOATCC19117_1407,EnsemblGenomes-Tr:CBY70306,GOA:J7PPS6,InterPro:IPR003593,InterPro:IPR013765,InterPro:IPR020584,InterPro:IPR020587,InterPro:IPR020588,InterPro:IPR023400,InterPro:IPR027417,UniProtKB/TrEMBL:J7PPS6] [protein=recombination protein] [protein_id=CBY70306.1] [location=1417443..1418489] [gbkey=CDS]	0	345.706	79	22	358	22	348	37.9	5.11	1954.82	22	0	5.40273e+08	5.44855e+08	6.83402e+08	6.55089e+08	6.46332e+08	7.21073e+08
[gene=recD] [locus_tag=LMOATCC19117_1518] [db_xref=EnsemblGenomes-Gn:LMOATCC19117_1518,EnsemblGenomes-Tr:CBY70417,GOA:J7PEG8,InterPro:IPR003593,InterPro:IPR006345,InterPro:IPR027417,InterPro:IPR027785,InterPro:IPR029493,UniProtKB/TrEMBL:J7PEG8] [protein=exodeoxyribonuclease V, alpha chain] [protein_id=CBY70417.1] [location=complement(1531982..1534378)] [gbkey=CDS]	0	11.977	5	4	5	4	798	90.1	5.2	5.84	4	0	3.14022e+06	3.04623e+06	4.49729e+06	4.04623e+06	3.95986e+06	4.05744e+06
[gene=recF] [locus_tag=LMOATCC19117_0005] [db_xref=EnsemblGenomes-Gn:LMOATCC19117_0005,EnsemblGenomes-Tr:CBY68904,GOA:J7PKL2,InterPro:IPR001238,InterPro:IPR003395,InterPro:IPR018078,InterPro:IPR027417,UniProtKB/TrEMBL:J7PKL2] [protein=DNA replication and repair protein] [protein_id=CBY68904.1] [location=4869..5981] [gbkey=CDS]	0	22.927	21	4	12	4	370	42.2	6.93	32.65	4	0	1.82603e+06	1.31219e+06	2.30435e+06	1.76855e+06	1.87118e+06	1.19384e+06
[gene=recG] [locus_tag=LMOATCC19117_1828] [db_xref=EnsemblGenomes-Gn:LMOATCC19117_1828,EnsemblGenomes-Tr:CBY70727,GOA:J7PFF2,InterPro:IPR001650,InterPro:IPR004609,InterPro:IPR011545,InterPro:IPR012340,InterPro:IPR014001,InterPro:IPR027417,UniProtKB/TrEMBL:J7PFF2] [protein=ATP-dependent DNA helicase RecG] [protein_id=CBY70727.1] [location=complement(1876555..1878648)] [gbkey=CDS]	0	46.563	14	8	38	8	697	79.7	6.21	120.93	8	0	7401264	6.31992e+06	9.48827e+06	8.76191e+06	9.09316e+06	7.03371e+06
[gene=recJ] [locus_tag=LMOATCC19117_1534] [db_xref=EnsemblGenomes-Gn:LMOATCC19117_1534,EnsemblGenomes-Tr:CBY70433,GOA:J7P7M3,InterPro:IPR001667,InterPro:IPR003156,InterPro:IPR004610,InterPro:IPR018779,UniProtKB/TrEMBL:J7P7M3] [protein=single-stranded-DNA-specific exonuclease] [protein_id=CBY70433.1] [location=complement(1551087..1553438)] [gbkey=CDS]	0	26.861	12	6	16	6	783	87.6	4.97	42.78	6	0	2.05319e+06	1.67911e+06	2.12239e+06	2.51669e+06	3.06588e+06	3.33379e+06
[gene=recN] [locus_tag=LMOATCC19117_1375] [db_xref=EnsemblGenomes-Gn:LMOATCC19117_1375,EnsemblGenomes-Tr:CBY70274,GOA:J7PNX9,InterPro:IPR004604,InterPro:IPR027417,UniProtKB/TrEMBL:J7PNX9] [protein=DNA repair protein] [protein_id=CBY70274.1] [location=1382722..1384413] [gbkey=CDS]	0	333.91	66	27	221	27	563	63.5	5.44	1017.62	27	0	1.26023e+08	1.24925e+08	1.49595e+08	1.42021e+08	1.49202e+08	1.76036e+08
[gene=recO] [locus_tag=LMOATCC19117_1469] [db_xref=EnsemblGenomes-Gn:LMOATCC19117_1469,EnsemblGenomes-Tr:CBY70368,GOA:J7P7F7,InterPro:IPR003717,InterPro:IPR012340,InterPro:IPR022572,UniProtKB/TrEMBL:J7P7F7] [protein=DNA repair protein O] [protein_id=CBY70368.1] [location=complement(1486320..1487087)] [gbkey=CDS]	0	35.705	21	4	22	4	255	29.8	6.38	79.69	4	0	6.66074e+06	6.45415e+06	7.26854e+06	8.59988e+06	6.99547e+06	8.46608e+06
[gene=recQ] [locus_tag=LMOATCC19117_2769] [db_xref=EnsemblGenomes-Gn:LMOATCC19117_2769,EnsemblGenomes-Tr:CBY71668,GOA:J7PBA9,InterPro:IPR001650,InterPro:IPR002121,InterPro:IPR004589,InterPro:IPR006293,InterPro:IPR010997,InterPro:IPR011545,InterPro:IPR011991,InterPro:IPR014001,InterPro:IPR018982,InterPro:IPR027417,UniProtKB/TrEMBL:J7PBA9] [protein=ATP-dependent DNA helicase] [protein_id=CBY71668.1…	0	35.122	15	7	22	7	590	66.8	5.82	60.86	7	0	2.27881e+07	21749982	2.91727e+07	2.54252e+07	2.88584e+07	2.80787e+07
[gene=recR] [locus_tag=LMOATCC19117_2712] [db_xref=EnsemblGenomes-Gn:LMOATCC19117_2712,EnsemblGenomes-Tr:CBY71611,GOA:J7PSP8,InterPro:IPR000093,InterPro:IPR003583,InterPro:IPR006171,InterPro:IPR015967,InterPro:IPR023627,InterPro:IPR023628,UniProtKB/TrEMBL:J7PSP8] [protein=recombination protein] [protein_id=CBY71611.1] [location=complement(2786312..2786908)] [gbkey=CDS]	0	55.873	66	9	30	9	198	21.9	5.33	115.15	9	0	1.53432e+07	1.16068e+07	1.9057e+07	1.72837e+07	1.92685e+07	1.6763e+07
[gene=recX] [locus_tag=LMOATCC19117_1708] [db_xref=EnsemblGenomes-Gn:LMOATCC19117_1708,EnsemblGenomes-Tr:CBY70607,GOA:J7PF19,InterPro:IPR003783,InterPro:IPR011991,UniProtKB/TrEMBL:J7PF19] [protein=regulatory protein] [protein_id=CBY70607.1] [location=complement(1750101..1750910)] [gbkey=CDS]	0	19.753	15	3	15	3	269	31.4	6.4	58.2	3	0	5.39509e+06	1.90177e+06	2468899	2364922	2.02343e+06	8.48372e+06
[gene=relA] [locus_tag=LMOATCC19117_1532] [db_xref=EnsemblGenomes-Gn:LMOATCC19117_1532,EnsemblGenomes-Tr:CBY70431,GOA:J7PQ24,InterPro:IPR002912,InterPro:IPR003607,InterPro:IPR004095,InterPro:IPR004811,InterPro:IPR007685,InterPro:IPR012675,InterPro:IPR012676,UniProtKB/TrEMBL:J7PQ24] [protein=GTP pyrophosphokinase] [protein_id=CBY70431.1] [location=complement(1548154..1550370)] [gbkey=CDS]	0	341.608	56	28	201	28	738	84.7	7.58	925.39	28	0	1.33753e+08	1.35981e+08	1.65428e+08	1.67692e+08	1.62716e+08	1.65784e+08
[gene=resD] [locus_tag=LMOATCC19117_1966] [db_xref=EnsemblGenomes-Gn:LMOATCC19117_1966,EnsemblGenomes-Tr:CBY70865,GOA:J7P2R2,InterPro:IPR001789,InterPro:IPR001867,InterPro:IPR011006,InterPro:IPR011991,UniProtKB/TrEMBL:J7P2R2] [protein=DNA-binding response regulator] [protein_id=CBY70865.1] [location=complement(2022779..2023495)] [gbkey=CDS]	0	137.417	61	12	105	11	238	27.5	5.21	385.79	12	0	2.48322e+08	2.51172e+08	3.02611e+08	3.14052e+08	3.07954e+08	3.09687e+08
[gene=resE] [locus_tag=LMOATCC19117_1965] [db_xref=EnsemblGenomes-Gn:LMOATCC19117_1965,EnsemblGenomes-Tr:CBY70864,GOA:J7PQ96,InterPro:IPR003594,InterPro:IPR003660,InterPro:IPR003661,InterPro:IPR004358,InterPro:IPR005467,InterPro:IPR009082,UniProtKB/TrEMBL:J7PQ96] [protein=two-component sensor histidine kinase] [protein_id=CBY70864.1] [location=complement(2020888..2022678)] [gbkey=CDS]	0	133.346	33	15	106	15	596	66.7	5.08	397.35	15	0	4.21083e+07	3.96556e+07	5.02701e+07	4.99365e+07	3.70486e+07	3.84751e+07
[gene=rhaA] [locus_tag=LMOATCC19117_2859] [db_xref=EnsemblGenomes-Gn:LMOATCC19117_2859,EnsemblGenomes-Tr:CBY71758,GOA:J7PBI7,InterPro:IPR009308,InterPro:IPR013022,UniProtKB/TrEMBL:J7PBI7] [protein=L-rhamnose isomerase] [protein_id=CBY71758.1] [location=complement(2943194..2944456)] [gbkey=CDS]	0	87.77	38	13	69	13	420	48	5.5	220.48	13	0	1.44306e+07	1.3518e+07	1.62046e+07	1.65838e+07	1.91435e+07	1.66817e+07
[gene=rho] [locus_tag=LMOATCC19117_2560] [db_xref=EnsemblGenomes-Gn:LMOATCC19117_2560,EnsemblGenomes-Tr:CBY71459,GOA:J7PRN0,InterPro:IPR000194,InterPro:IPR003593,InterPro:IPR004665,InterPro:IPR011112,InterPro:IPR011113,InterPro:IPR011129,InterPro:IPR012340,InterPro:IPR027417,UniProtKB/TrEMBL:J7PRN0] [protein=transcription termination factor] [protein_id=CBY71459.1] [location=complement(2640708..2…	0	96.361	42	13	72	13	423	48.1	7.33	284.78	13	0	2.00567e+07	2.76622e+07	3.40355e+07	3.29011e+07	3.24738e+07	3.15397e+07
[gene=ribF] [locus_tag=LMOATCC19117_1336] [db_xref=EnsemblGenomes-Gn:LMOATCC19117_1336,EnsemblGenomes-Tr:CBY70235,GOA:J7P103,InterPro:IPR002606,InterPro:IPR004821,InterPro:IPR014729,InterPro:IPR015864,InterPro:IPR015865,InterPro:IPR023465,InterPro:IPR023468,UniProtKB/TrEMBL:J7P103] [protein=riboflavin biosynthesis protein] [protein_id=CBY70235.1] [location=1349763..1350707] [gbkey=CDS]	0	148.975	70	15	94	14	314	35.6	5.95	402	15	1	7.56893e+07	7.49254e+07	7.93868e+07	8.98018e+07	9.12995e+07	9.22167e+07
[gene=rimI] [locus_tag=LMOATCC19117_2097] [db_xref=EnsemblGenomes-Gn:LMOATCC19117_2097,EnsemblGenomes-Tr:CBY70996,GOA:J7PRD5,InterPro:IPR000182,InterPro:IPR006464,InterPro:IPR016181,UniProtKB/TrEMBL:J7PRD5] [protein=ribosomal-protein-alanine acetyltransferase] [protein_id=CBY70996.1] [location=complement(2157220..2157699)] [gbkey=CDS]	0	14.112	18	3	18	3	159	18.2	5.19	48.8	3	0	5.85064e+06	5.90638e+06	4.80208e+06	5.93146e+06	6.53862e+06	7.06508e+06
[gene=rimM] [locus_tag=LMOATCC19117_1809] [db_xref=EnsemblGenomes-Gn:LMOATCC19117_1809,EnsemblGenomes-Tr:CBY70708,GOA:J7P8J7,InterPro:IPR002676,InterPro:IPR009000,InterPro:IPR011033,InterPro:IPR011961,InterPro:IPR027275,UniProtKB/TrEMBL:J7P8J7] [protein=16S rRNA processing protein] [protein_id=CBY70708.1] [location=complement(1857388..1857897)] [gbkey=CDS]	0	69.406	41	6	51	6	169	19.4	5.31	217.9	6	0	6.48468e+07	7.10965e+07	7.34739e+07	7.43528e+07	7.94602e+07	8.80292e+07
[gene=rluB] [locus_tag=LMOATCC19117_1967] [db_xref=EnsemblGenomes-Gn:LMOATCC19117_1967,EnsemblGenomes-Tr:CBY70866,GOA:J7PR33,InterPro:IPR000748,InterPro:IPR002942,InterPro:IPR006145,InterPro:IPR018496,InterPro:IPR020103,UniProtKB/TrEMBL:J7PR33] [protein=ribosomal large subunit pseudouridine synthase B] [protein_id=CBY70866.1] [location=complement(2023678..2024412)] [gbkey=CDS]	0	75.323	39	8	56	8	244	27.8	9.77	218.27	8	0	3.77829e+07	3.65546e+07	4.4552e+07	4.2401e+07	4.59178e+07	4.4829e+07
[gene=rluD-2] [locus_tag=LMOATCC19117_1861] [db_xref=EnsemblGenomes-Gn:LMOATCC19117_1861,EnsemblGenomes-Tr:CBY70760,GOA:J7P2H5,InterPro:IPR002942,InterPro:IPR006145,InterPro:IPR006224,InterPro:IPR006225,InterPro:IPR020103,UniProtKB/TrEMBL:J7P2H5] [protein=ribosomal large subunit pseudouridine synthase, RluD subfamily] [protein_id=CBY70760.1] [location=complement(1911234..1912145)] [gbkey=CDS]	0	82.581	57	14	54	14	303	34	6.84	189.16	14	0	1.16423e+07	1.2026e+07	14368451	1.32381e+07	1.32359e+07	1.29854e+07
[gene=rncS] [locus_tag=LMOATCC19117_1821] [db_xref=EnsemblGenomes-Gn:LMOATCC19117_1821,EnsemblGenomes-Tr:CBY70720,GOA:J7P2D7,InterPro:IPR000999,InterPro:IPR011907,InterPro:IPR014720,UniProtKB/TrEMBL:J7P2D7] [protein=ribonuclease III] [protein_id=CBY70720.1] [location=complement(1871865..1872554)] [gbkey=CDS]	0	101.538	62	9	45	9	229	25.9	5.5	223.02	9	0	3.67771e+07	3.48287e+07	4.18658e+07	4.5026e+07	4.32396e+07	4.20604e+07
[gene=rnhA] [locus_tag=LMOATCC19117_1898] [db_xref=EnsemblGenomes-Gn:LMOATCC19117_1898,EnsemblGenomes-Tr:CBY70797,GOA:J7PFL3,InterPro:IPR002156,InterPro:IPR012337,UniProtKB/TrEMBL:J7PFL3] [protein=ribonuclease HI] [protein_id=CBY70797.1] [location=1947155..1947556] [gbkey=CDS]	0	48.163	49	4	29	4	133	14.7	8.38	138.31	4	0	1.24823e+07	9.66226e+06	1.66504e+07	1.47636e+07	16263309	1.35271e+07
[gene=rnhC] [locus_tag=LMOATCC19117_1227] [db_xref=EnsemblGenomes-Gn:LMOATCC19117_1227,EnsemblGenomes-Tr:CBY70126,GOA:J7PPF7,InterPro:IPR001352,InterPro:IPR004641,InterPro:IPR012337,InterPro:IPR024567,InterPro:IPR024568,UniProtKB/TrEMBL:J7PPF7] [protein=ribonuclease HIII] [protein_id=CBY70126.1] [location=complement(1241937..1242818)] [gbkey=CDS]	0	8.711	9	2	7	2	293	32.1	9.48	18.27	2	0	726072	511874	755426	683312	814313	705827
[gene=rnpA] [locus_tag=LMOATCC19117_2866] [db_xref=EnsemblGenomes-Gn:LMOATCC19117_2866,EnsemblGenomes-Tr:CBY71765,GOA:J7P589,InterPro:IPR000100,InterPro:IPR014721,InterPro:IPR020539,InterPro:IPR020568,UniProtKB/TrEMBL:J7P589] [protein=ribonuclease P protein component] [protein_id=CBY71765.1] [location=complement(2950397..2950756)] [gbkey=CDS]	0	8.665	18	1	4	1	119	14.1	10.59	24.32	1	0	2.60249e+06	2.6196e+06	3.04574e+06	3172488	3204159	2.91884e+06
[gene=rnz] [locus_tag=LMOATCC19117_1989] [db_xref=EnsemblGenomes-Gn:LMOATCC19117_1989,EnsemblGenomes-Tr:CBY70888,GOA:J7P931,InterPro:IPR001279,InterPro:IPR013471,UniProtKB/TrEMBL:J7P931] [protein=ribonuclease Z] [protein_id=CBY70888.1] [location=complement(2043609..2044541)] [gbkey=CDS]	0	106.028	53	11	72	11	310	34.2	5.57	297.07	11	0	3.02229e+07	2.73021e+07	3.55501e+07	3.61997e+07	3.65559e+07	3.72462e+07
[gene=rpe-2] [locus_tag=LMOATCC19117_1835] [db_xref=EnsemblGenomes-Gn:LMOATCC19117_1835,EnsemblGenomes-Tr:CBY70734,GOA:J7PPZ9,InterPro:IPR000056,InterPro:IPR011060,InterPro:IPR013785,InterPro:IPR026019,UniProtKB/TrEMBL:J7PPZ9] [protein=ribulose-phosphate 3-epimerase] [protein_id=CBY70734.1] [location=complement(1883654..1884310)] [gbkey=CDS]	0	149.902	62	7	76	7	218	23.8	5.43	454.4	7	0	9.72413e+07	1.00832e+08	1.17085e+08	1.11238e+08	1.09339e+08	1.15921e+08
[gene=rpe-3] [locus_tag=LMOATCC19117_2669] [db_xref=EnsemblGenomes-Gn:LMOATCC19117_2669,EnsemblGenomes-Tr:CBY71568,GOA:J7PAY0,InterPro:IPR000056,InterPro:IPR011060,InterPro:IPR013785,InterPro:IPR026019,UniProtKB/TrEMBL:J7PAY0] [protein=ribulose-phosphate 3-epimerase] [protein_id=CBY71568.1] [location=complement(2742357..2743001)] [gbkey=CDS]	0	60.466	53	5	26	5	214	23.2	5.71	123.02	5	0	9.0814e+06	8.75508e+06	1.05181e+07	9.97448e+06	1.00996e+07	9.96953e+06
[gene=rph] [locus_tag=LMOATCC19117_1238] [db_xref=EnsemblGenomes-Gn:LMOATCC19117_1238,EnsemblGenomes-Tr:CBY70137,GOA:J7PDR4,InterPro:IPR001247,InterPro:IPR002381,InterPro:IPR015847,InterPro:IPR018336,InterPro:IPR020568,InterPro:IPR027408,UniProtKB/TrEMBL:J7PDR4] [protein=ribonuclease PH] [protein_id=CBY70137.1] [location=1253191..1253937] [gbkey=CDS]	0	94.734	44	9	66	9	248	26.7	4.94	242.28	9	0	7.75554e+07	7.58702e+07	9.78426e+07	9.35468e+07	9.73844e+07	9.30704e+07
[gene=rpiA] [locus_tag=LMOATCC19117_0997] [db_xref=EnsemblGenomes-Gn:LMOATCC19117_0997,EnsemblGenomes-Tr:CBY69896,GOA:J7PNU5,InterPro:IPR004788,InterPro:IPR020672,UniProtKB/TrEMBL:J7PNU5] [protein=ribose 5-phosphate isomerase A] [protein_id=CBY69896.1] [location=1022974..1023648] [gbkey=CDS]	0	53.538	57	9	34	9	224	24.8	5.34	131.37	9	0	18481141	2.09144e+07	2.42831e+07	1.90209e+07	2.12541e+07	2.22941e+07
[gene=rpiB-1] [locus_tag=LMOATCC19117_0370] [db_xref=EnsemblGenomes-Gn:LMOATCC19117_0370,EnsemblGenomes-Tr:CBY69269,GOA:J7PLN5,InterPro:IPR003500,InterPro:IPR004785,UniProtKB/TrEMBL:J7PLN5] [protein=ribose 5-phosphate isomerase B] [protein_id=CBY69269.1] [location=complement(402858..403304)] [gbkey=CDS]	0	82.619	51	6	62	6	148	16.4	5.59	227.94	6	0	2.10576e+08	2.19358e+08	2.89623e+08	2.73436e+08	2.76113e+08	2.80562e+08
[gene=rpiB-3] [locus_tag=LMOATCC19117_2672] [db_xref=EnsemblGenomes-Gn:LMOATCC19117_2672,EnsemblGenomes-Tr:CBY71571,GOA:J7PSL4,InterPro:IPR003500,InterPro:IPR004785,UniProtKB/TrEMBL:J7PSL4] [protein=ribose 5-phosphate isomerase B] [protein_id=CBY71571.1] [location=complement(2745730..2746170)] [gbkey=CDS]	0	25.282	23	3	21	3	146	15.9	5.86	73.2	3	0	24828790	2.40327e+07	2.64092e+07	29105555	2.95118e+07	2.42646e+07
[gene=rpiB-4] [locus_tag=LMOATCC19117_2684] [db_xref=EnsemblGenomes-Gn:LMOATCC19117_2684,EnsemblGenomes-Tr:CBY71583,GOA:J7PAZ7,InterPro:IPR003500,InterPro:IPR004785,UniProtKB/TrEMBL:J7PAZ7] [protein=ribose 5-phosphate isomerase B] [protein_id=CBY71583.1] [location=2756150..2756647] [gbkey=CDS]	0	74.905	53	7	56	7	165	17.5	5.06	217.25	7	0	8.14784e+07	7.42185e+07	9.75592e+07	9.56539e+07	9.80143e+07	1.01029e+08
[gene=rplA] [locus_tag=LMOATCC19117_0256] [db_xref=EnsemblGenomes-Gn:LMOATCC19117_0256,EnsemblGenomes-Tr:CBY69155,GOA:J7NY55,InterPro:IPR002143,InterPro:IPR005878,InterPro:IPR016094,InterPro:IPR016095,InterPro:IPR023673,InterPro:IPR023674,InterPro:IPR028364,UniProtKB/TrEMBL:J7NY55] [protein=ribosomal protein L1] [protein_id=CBY69155.1] [location=268803..269492] [gbkey=CDS]	0	110.969	56	11	164	11	229	24.5	9.32	604.4	11	0	1.24321e+09	1.26646e+09	1.69803e+09	1.55521e+09	1.55008e+09	1.55108e+09
[gene=rplB] [locus_tag=LMOATCC19117_2639] [db_xref=EnsemblGenomes-Gn:LMOATCC19117_2639,EnsemblGenomes-Tr:CBY71538,GOA:J7PAU8,InterPro:IPR002171,InterPro:IPR005880,InterPro:IPR008991,InterPro:IPR012340,InterPro:IPR014722,InterPro:IPR014726,InterPro:IPR022666,InterPro:IPR022669,InterPro:IPR022671,UniProtKB/TrEMBL:J7PAU8] [protein=ribosomal protein L2] [protein_id=CBY71538.1] [location=complement(27…	0	359.522	65	19	414	19	277	30.5	10.54	1803.81	19	0	2.13331e+09	2.07469e+09	2.64038e+09	2.52593e+09	2.44039e+09	2.56826e+09
[gene=rplC] [locus_tag=LMOATCC19117_2642] [db_xref=EnsemblGenomes-Gn:LMOATCC19117_2642,EnsemblGenomes-Tr:CBY71541,GOA:J7PSJ0,InterPro:IPR000597,InterPro:IPR009000,InterPro:IPR019926,InterPro:IPR019927,UniProtKB/TrEMBL:J7PSJ0] [protein=ribosomal protein L3] [protein_id=CBY71541.1] [location=complement(2714107..2714736)] [gbkey=CDS]	0	223.405	58	11	403	11	209	22.8	9.82	1783.48	11	0	9.24032e+08	9.27476e+08	1.26992e+09	1.24135e+09	1.21919e+09	1.21454e+09
[gene=rplD] [locus_tag=LMOATCC19117_2641] [db_xref=EnsemblGenomes-Gn:LMOATCC19117_2641,EnsemblGenomes-Tr:CBY71540,GOA:J7P4L2,InterPro:IPR002136,InterPro:IPR013005,InterPro:IPR023574,UniProtKB/TrEMBL:J7P4L2] [protein=ribosomal protein L4] [protein_id=CBY71540.1] [location=complement(2713458..2714081)] [gbkey=CDS]	0	93.912	52	8	262	8	207	22.6	10.02	1099.7	8	0	9.95911e+08	9.15939e+08	1.12875e+09	1.13904e+09	1.15982e+09	1.27596e+09
[gene=rplE] [locus_tag=LMOATCC19117_2630] [db_xref=EnsemblGenomes-Gn:LMOATCC19117_2630,EnsemblGenomes-Tr:CBY71529,GOA:J7PRT1,InterPro:IPR002132,InterPro:IPR020929,InterPro:IPR020930,InterPro:IPR022803,UniProtKB/TrEMBL:J7PRT1] [protein=ribosomal protein L5] [protein_id=CBY71529.1] [location=complement(2708625..2709164)] [gbkey=CDS]	0	174.489	78	13	226	13	179	20	9.04	813.04	13	0	1.81712e+09	1.86474e+09	2.44035e+09	2.4342e+09	2.17677e+09	2.38882e+09
[gene=rplF] [locus_tag=LMOATCC19117_2627] [db_xref=EnsemblGenomes-Gn:LMOATCC19117_2627,EnsemblGenomes-Tr:CBY71526,GOA:J7PSH9,InterPro:IPR000702,InterPro:IPR002358,InterPro:IPR019906,InterPro:IPR020040,UniProtKB/TrEMBL:J7PSH9] [protein=ribosomal protein L6] [protein_id=CBY71526.1] [location=complement(2707412..2707948)] [gbkey=CDS]	0	147.978	72	10	216	10	178	19.4	9.7	852.64	10	0	1.03557e+09	9.94176e+08	1.38053e+09	1.37822e+09	1.31396e+09	1.28086e+09
[gene=rplI] [locus_tag=LMOATCC19117_0061] [db_xref=EnsemblGenomes-Gn:LMOATCC19117_0061,EnsemblGenomes-Tr:CBY68960,GOA:J7NXH2,InterPro:IPR000244,InterPro:IPR009027,InterPro:IPR020069,InterPro:IPR020070,InterPro:IPR020594,UniProtKB/TrEMBL:J7NXH2] [protein=ribosomal protein L9] [protein_id=CBY68960.1] [location=62999..63445] [gbkey=CDS]	0	73.172	66	10	102	10	148	16.2	9.38	343.06	10	0	4.99245e+08	4.95421e+08	6.31738e+08	6.06187e+08	6.16563e+08	6.28449e+08
[gene=rplJ] [locus_tag=LMOATCC19117_0257] [db_xref=EnsemblGenomes-Gn:LMOATCC19117_0257,EnsemblGenomes-Tr:CBY69156,GOA:J7PMB9,InterPro:IPR001790,InterPro:IPR002363,InterPro:IPR022973,UniProtKB/TrEMBL:J7PMB9] [protein=ribosomal protein L10] [protein_id=CBY69156.1] [location=269740..270240] [gbkey=CDS]	0	150.838	72	12	197	12	166	17.7	5.43	962.91	12	0	2.26102e+09	2.40058e+09	2.68921e+09	2.69047e+09	2.77442e+09	2.79462e+09
[gene=rplK] [locus_tag=LMOATCC19117_0255] [db_xref=EnsemblGenomes-Gn:LMOATCC19117_0255,EnsemblGenomes-Tr:CBY69154,GOA:J7PLE0,InterPro:IPR000911,InterPro:IPR006519,InterPro:IPR020783,InterPro:IPR020784,UniProtKB/TrEMBL:J7PLE0] [protein=ribosomal protein L11] [protein_id=CBY69154.1] [location=268338..268763] [gbkey=CDS]	0	105.239	52	6	186	6	141	14.9	9.45	891.02	6	0	9.67475e+08	9.67548e+08	1.16869e+09	1.12143e+09	1.24333e+09	1.17524e+09
[gene=rplL] [locus_tag=LMOATCC19117_0258] [db_xref=EnsemblGenomes-Gn:LMOATCC19117_0258,EnsemblGenomes-Tr:CBY69157,GOA:J7PAX4,InterPro:IPR000206,InterPro:IPR008932,InterPro:IPR013823,InterPro:IPR014719,UniProtKB/TrEMBL:J7PAX4] [protein=ribosomal protein L7/L12] [protein_id=CBY69157.1] [location=270319..270681] [gbkey=CDS]	0	89.467	78	8	324	8	120	12.5	4.55	2051.6	8	0	6.47255e+08	6.56351e+08	9.87639e+08	9.31619e+08	1.42318e+09	1.46723e+09
[gene=rplM] [locus_tag=LMOATCC19117_2607] [db_xref=EnsemblGenomes-Gn:LMOATCC19117_2607,EnsemblGenomes-Tr:CBY71506,GOA:J7PSG2,InterPro:IPR005822,InterPro:IPR005823,InterPro:IPR023563,InterPro:IPR023564,UniProtKB/TrEMBL:J7PSG2] [protein=ribosomal protein L13] [protein_id=CBY71506.1] [location=complement(2693688..2694125)] [gbkey=CDS]	0	106.177	51	7	103	7	145	16.2	9.79	374.8	7	0	7.01298e+08	6.84141e+08	9.83347e+08	9.53024e+08	9.58424e+08	8.50448e+08
[gene=rplN] [locus_tag=LMOATCC19117_2632] [db_xref=EnsemblGenomes-Gn:LMOATCC19117_2632,EnsemblGenomes-Tr:CBY71531,GOA:J7PSI3,InterPro:IPR000218,InterPro:IPR005745,InterPro:IPR019972,InterPro:IPR023571,UniProtKB/TrEMBL:J7PSI3] [protein=ribosomal protein L14] [protein_id=CBY71531.1] [location=complement(2709540..2709908)] [gbkey=CDS]	0	62.026	54	9	103	9	122	13.2	9.99	287.3	9	0	9.17991e+08	8.51054e+08	1.04382e+09	1.04675e+09	1.1335e+09	1.14635e+09
[gene=rplO] [locus_tag=LMOATCC19117_2623] [db_xref=EnsemblGenomes-Gn:LMOATCC19117_2623,EnsemblGenomes-Tr:CBY71522,GOA:J7PHN5,InterPro:IPR001196,InterPro:IPR005749,InterPro:IPR021131,UniProtKB/TrEMBL:J7PHN5] [protein=ribosomal protein L15] [protein_id=CBY71522.1] [location=complement(2705796..2706236)] [gbkey=CDS]	0	84.546	55	10	109	10	146	15.8	10.43	365.46	10	0	9.88696e+08	9.92714e+08	1.19176e+09	1.21415e+09	1.17237e+09	1.25139e+09
[gene=rplP] [locus_tag=LMOATCC19117_2635] [db_xref=EnsemblGenomes-Gn:LMOATCC19117_2635,EnsemblGenomes-Tr:CBY71534,GOA:J7PRT6,InterPro:IPR000114,InterPro:IPR016180,InterPro:IPR020798,UniProtKB/TrEMBL:J7PRT6] [protein=ribosomal protein L16] [protein_id=CBY71534.1] [location=complement(2710460..2710894)] [gbkey=CDS]	0	74.198	49	7	140	7	144	16.1	10.54	519.43	7	0	4.07514e+08	4.10229e+08	4.89311e+08	4.81848e+08	4.96039e+08	5.23481e+08
[gene=rplQ] [locus_tag=LMOATCC19117_2615] [db_xref=EnsemblGenomes-Gn:LMOATCC19117_2615,EnsemblGenomes-Tr:CBY71514,GOA:J7PRS0,InterPro:IPR000456,UniProtKB/TrEMBL:J7PRS0] [protein=ribosomal protein L17] [protein_id=CBY71514.1] [location=complement(2700698..2701105)] [gbkey=CDS]	0	48.179	50	9	152	9	135	15.2	10.27	491.38	9	0	7.49783e+08	7.55846e+08	9.26592e+08	9.20953e+08	9.32705e+08	1.01707e+09
[gene=rplR] [locus_tag=LMOATCC19117_2626] [db_xref=EnsemblGenomes-Gn:LMOATCC19117_2626,EnsemblGenomes-Tr:CBY71525,GOA:J7P4J4,InterPro:IPR004389,InterPro:IPR005484,UniProtKB/TrEMBL:J7P4J4] [protein=ribosomal protein L18] [protein_id=CBY71525.1] [location=complement(2707013..2707372)] [gbkey=CDS]	0	39.269	48	5	64	5	119	13.1	10.1	193.79	5	0	3.85088e+08	3.95316e+08	5.2921e+08	4.7161e+08	4.86322e+08	5.24913e+08
[gene=rplS] [locus_tag=LMOATCC19117_1803] [db_xref=EnsemblGenomes-Gn:LMOATCC19117_1803,EnsemblGenomes-Tr:CBY70702,GOA:J7PFD0,InterPro:IPR001857,InterPro:IPR008991,InterPro:IPR018257,UniProtKB/TrEMBL:J7PFD0] [protein=ribosomal protein L19] [protein_id=CBY70702.1] [location=complement(1853900..1854244)] [gbkey=CDS]	0	54.477	56	8	132	8	114	13.1	11.4	357.13	8	0	9.90405e+08	1.00695e+09	1.18966e+09	1.0999e+09	1.14147e+09	1.22611e+09
[gene=rplT] [locus_tag=LMOATCC19117_1798] [db_xref=EnsemblGenomes-Gn:LMOATCC19117_1798,EnsemblGenomes-Tr:CBY70697,GOA:J7PFC5,InterPro:IPR005813,UniProtKB/TrEMBL:J7PFC5] [protein=ribosomal protein L20] [protein_id=CBY70697.1] [location=complement(1850646..1851005)] [gbkey=CDS]	0	69.928	45	6	147	6	119	13.7	10.99	546.83	6	0	6.53005e+08	6.52838e+08	7.99665e+08	7.41631e+08	7.61856e+08	8.00607e+08
[gene=rplU] [locus_tag=LMOATCC19117_1551] [db_xref=EnsemblGenomes-Gn:LMOATCC19117_1551,EnsemblGenomes-Tr:CBY70450,GOA:J7P1K4,InterPro:IPR001787,InterPro:IPR018258,InterPro:IPR028909,UniProtKB/TrEMBL:J7P1K4] [protein=ribosomal protein L21] [protein_id=CBY70450.1] [location=complement(1568752..1569060)] [gbkey=CDS]	0	46.153	57	5	116	5	102	11.2	9.57	361.45	5	0	9.31535e+08	9.33163e+08	1.21606e+09	1.20656e+09	1.16544e+09	1.14261e+09
[gene=rplV] [locus_tag=LMOATCC19117_2637] [db_xref=EnsemblGenomes-Gn:LMOATCC19117_2637,EnsemblGenomes-Tr:CBY71536,GOA:J7PSI6,InterPro:IPR001063,InterPro:IPR005727,InterPro:IPR018260,UniProtKB/TrEMBL:J7PSI6] [protein=ribosomal protein L22] [protein_id=CBY71536.1] [location=complement(2711557..2711913)] [gbkey=CDS]	0	87.798	59	7	155	7	118	12.9	9.99	729.36	7	0	7.97675e+08	7.79472e+08	8.97949e+08	8.61212e+08	9.30992e+08	9.80605e+08
[gene=rplW] [locus_tag=LMOATCC19117_2640] [db_xref=EnsemblGenomes-Gn:LMOATCC19117_2640,EnsemblGenomes-Tr:CBY71539,GOA:J7PRU0,InterPro:IPR012677,InterPro:IPR012678,InterPro:IPR013025,UniProtKB/TrEMBL:J7PRU0] [protein=ribosomal protein L23] [protein_id=CBY71539.1] [location=complement(2713174..2713458)] [gbkey=CDS]	0	97.268	71	11	124	11	94	10.9	9.58	457.2	11	0	1.10637e+09	1.09899e+09	1.19711e+09	1.17828e+09	1.21765e+09	1.29948e+09
[gene=rplX] [locus_tag=LMOATCC19117_2631] [db_xref=EnsemblGenomes-Gn:LMOATCC19117_2631,EnsemblGenomes-Tr:CBY71530,GOA:J7P4J9,InterPro:IPR003256,InterPro:IPR005824,InterPro:IPR005825,InterPro:IPR008991,InterPro:IPR014722,UniProtKB/TrEMBL:J7P4J9] [protein=ribosomal protein L24] [protein_id=CBY71530.1] [location=complement(2709191..2709502)] [gbkey=CDS]	0	164.721	43	4	84	4	103	11.2	10.04	648.84	4	0	2.43759e+08	2.23265e+08	3.4234e+08	3.39772e+08	306510990	3.19824e+08
[gene=rpmA] [locus_tag=LMOATCC19117_1549] [db_xref=EnsemblGenomes-Gn:LMOATCC19117_1549,EnsemblGenomes-Tr:CBY70448,GOA:J7P7P0,InterPro:IPR001684,InterPro:IPR018261,UniProtKB/TrEMBL:J7P7P0] [protein=ribosomal protein L27] [protein_id=CBY70448.1] [location=complement(1568112..1568402)] [gbkey=CDS]	0	45.949	46	7	64	7	96	10.5	10.05	209.95	7	0	6.01555e+08	5.92728e+08	7.62095e+08	7.62914e+08	7.48029e+08	7.61039e+08
[gene=rpmB] [locus_tag=LMOATCC19117_1833] [db_xref=EnsemblGenomes-Gn:LMOATCC19117_1833,EnsemblGenomes-Tr:CBY70732,GOA:J7PFF7,InterPro:IPR001383,UniProtKB/TrEMBL:J7PFF7] [protein=ribosomal protein L28] [protein_id=CBY70732.1] [location=1882661..1882849] [gbkey=CDS]	0	5.913	24	2	12	2	62	7	11.91	25.42	2	0	171943032	162691606	208487124	186114512	214059504	222848356
[gene=rpmC] [locus_tag=LMOATCC19117_2634] [db_xref=EnsemblGenomes-Gn:LMOATCC19117_2634,EnsemblGenomes-Tr:CBY71533,GOA:J7PAU4,InterPro:IPR001854,InterPro:IPR018254,UniProtKB/TrEMBL:J7PAU4] [protein=ribosomal protein L29] [protein_id=CBY71533.1] [location=complement(2710279..2710470)] [gbkey=CDS]	0	28.087	59	4	56	4	63	7.4	9.41	159.23	4	0	6.89279e+08	6.72448e+08	8.19361e+08	7.76548e+08	8.84604e+08	8.23367e+08
[gene=rpmD] [locus_tag=LMOATCC19117_2624] [db_xref=EnsemblGenomes-Gn:LMOATCC19117_2624,EnsemblGenomes-Tr:CBY71523,GOA:J7PAT4,InterPro:IPR005996,InterPro:IPR016082,InterPro:IPR018038,UniProtKB/TrEMBL:J7PAT4] [protein=ribosomal protein L30] [protein_id=CBY71523.1] [location=complement(2706292..2706471)] [gbkey=CDS]	0	20.463	59	5	51	5	59	6.5	10.37	89.25	5	0	5.15265e+08	557417243	7.03564e+08	6.42518e+08	6.86933e+08	7.05517e+08
[gene=rpmE] [locus_tag=LMOATCC19117_2558] [db_xref=EnsemblGenomes-Gn:LMOATCC19117_2558,EnsemblGenomes-Tr:CBY71457,GOA:J7PHG9,InterPro:IPR002150,InterPro:IPR027493,UniProtKB/TrEMBL:J7PHG9] [protein=ribosomal protein L31] [protein_id=CBY71457.1] [location=complement(2639891..2640136)] [gbkey=CDS]	0	85.829	64	4	74	4	81	9.3	8.97	339.52	4	0	5.36703e+08	5.23335e+08	7.08834e+08	6.83681e+08	596620051	5.87042e+08
[gene=rpmF-1] [locus_tag=LMOATCC19117_0516] [db_xref=EnsemblGenomes-Gn:LMOATCC19117_0516,EnsemblGenomes-Tr:CBY69415,GOA:J7NYQ7,InterPro:IPR002677,InterPro:IPR011332,UniProtKB/TrEMBL:J7NYQ7] [protein=ribosomal protein L32] [protein_id=CBY69415.1] [location=544793..544963] [gbkey=CDS]	0	8.086	45	3	15	3	56	6.4	11.03	27.3	3	0	1.89945e+07	1.94413e+07	2.40591e+07	2.51809e+07	2.6067e+07	2.81608e+07
[gene=rpmF-2] [locus_tag=LMOATCC19117_2067] [db_xref=EnsemblGenomes-Gn:LMOATCC19117_2067,EnsemblGenomes-Tr:CBY70966,GOA:J7PRA9,InterPro:IPR002677,InterPro:IPR011332,UniProtKB/TrEMBL:J7PRA9] [protein=ribosomal protein L32p] [protein_id=CBY70966.1] [location=complement(2131215..2131388)] [gbkey=CDS]	0	66.596	54	2	52	2	57	6.5	9.6	215.2	2	0	9.02606e+07	8.59195e+07	1.40308e+08	1.47176e+08	1.34143e+08	1.47604e+08
[gene=rpmG] [locus_tag=LMOATCC19117_1342] [db_xref=EnsemblGenomes-Gn:LMOATCC19117_1342,EnsemblGenomes-Tr:CBY70241,GOA:J7PPN3,InterPro:IPR001705,InterPro:IPR011332,InterPro:IPR018264,UniProtKB/TrEMBL:J7PPN3] [protein=ribosomal protein L33] [protein_id=CBY70241.1] [location=1355834..1355983] [gbkey=CDS]	0	19.719	39	2	39	2	49	6	9.66	136	2	0	8.95396e+07	9.13132e+07	1.18238e+08	1.00697e+08	1.04171e+08	1.08709e+08
[gene=rpmI] [locus_tag=LMOATCC19117_1799] [db_xref=EnsemblGenomes-Gn:LMOATCC19117_1799,EnsemblGenomes-Tr:CBY70698,GOA:J7P8I6,InterPro:IPR001706,InterPro:IPR018265,InterPro:IPR021137,UniProtKB/TrEMBL:J7P8I6] [protein=ribosomal protein L35] [protein_id=CBY70698.1] [location=complement(1851045..1851245)] [gbkey=CDS]	0	52.293	33	3	71	3	66	7.7	12.56	245.7	3	0	2.28622e+08	2.38995e+08	3.52063e+08	3.28627e+08	3.02725e+08	3.16229e+08
[gene=rpmJ] [locus_tag=LMOATCC19117_2619] [db_xref=EnsemblGenomes-Gn:LMOATCC19117_2619,EnsemblGenomes-Tr:CBY71518,GOA:J7PAT0,InterPro:IPR000473,UniProtKB/TrEMBL:J7PAT0] [protein=ribosomal protein L36] [protein_id=CBY71518.1] [location=complement(2702972..2703085)] [gbkey=CDS]	0	26.218	54	2	53	2	37	4.3	10.3	123.07	2	0	1.99581e+08	1.89941e+08	2.92047e+08	2.72368e+08	2.83631e+08	2.95172e+08
[gene=rpoA] [locus_tag=LMOATCC19117_2616] [db_xref=EnsemblGenomes-Gn:LMOATCC19117_2616,EnsemblGenomes-Tr:CBY71515,GOA:J7P4I2,InterPro:IPR009025,InterPro:IPR011260,InterPro:IPR011262,InterPro:IPR011263,InterPro:IPR011773,UniProtKB/TrEMBL:J7P4I2] [protein=DNA-directed RNA polymerase, alpha subunit] [protein_id=CBY71515.1] [location=complement(2701122..2702066)] [gbkey=CDS]	0	294.833	71	21	279	21	314	34.9	4.89	1133.12	21	0	8.22277e+08	8.06356e+08	1.04561e+09	9.65226e+08	1.04748e+09	1.07583e+09
[gene=rpoB] [locus_tag=LMOATCC19117_0268] [db_xref=EnsemblGenomes-Gn:LMOATCC19117_0268,EnsemblGenomes-Tr:CBY69167,GOA:J7PAY3,InterPro:IPR007120,InterPro:IPR007121,InterPro:IPR007641,InterPro:IPR007642,InterPro:IPR007644,InterPro:IPR007645,InterPro:IPR010243,InterPro:IPR014724,InterPro:IPR015712,InterPro:IPR019462,UniProtKB/TrEMBL:J7PAY3] [protein=DNA-directed RNA polymerase, beta subunit] [protei…	0	978.166	74	68	732	68	1184	132.5	5.17	3249.56	68	0	1.44158e+09	1.44053e+09	1.84941e+09	1.81561e+09	1.79026e+09	1.82537e+09
[gene=rpoC] [locus_tag=LMOATCC19117_0269] [db_xref=EnsemblGenomes-Gn:LMOATCC19117_0269,EnsemblGenomes-Tr:CBY69168,GOA:J7P3Z7,InterPro:IPR000722,InterPro:IPR006592,InterPro:IPR007066,InterPro:IPR007080,InterPro:IPR007081,InterPro:IPR007083,InterPro:IPR012754,UniProtKB/TrEMBL:J7P3Z7] [protein=DNA-directed RNA polymerase, beta' subunit] [protein_id=CBY69168.1] [location=285081..288686] [gbkey=CDS]	0	1180.81	79	90	1064	90	1201	134.7	8.24	4382.67	90	0	1.93902e+09	1.9357e+09	2.42536e+09	2.36679e+09	2.30457e+09	2.40066e+09
[gene=rpoE] [locus_tag=LMOATCC19117_2569] [db_xref=EnsemblGenomes-Gn:LMOATCC19117_2569,EnsemblGenomes-Tr:CBY71468,GOA:J7PAN1,InterPro:IPR007759,InterPro:IPR029757,UniProtKB/TrEMBL:J7PAN1] [protein=DNA-directed RNA polymerase, delta subunit] [protein_id=CBY71468.1] [location=complement(2653761..2654297)] [gbkey=CDS]	0	75.331	35	6	60	6	178	20.6	3.99	247.07	6	0	85979354	8.75127e+07	1.00376e+08	9.93878e+07	1.16045e+08	1.157e+08
[gene=rpoZ] [locus_tag=LMOATCC19117_1843] [db_xref=EnsemblGenomes-Gn:LMOATCC19117_1843,EnsemblGenomes-Tr:CBY70742,GOA:J7PFG6,InterPro:IPR003716,InterPro:IPR006110,InterPro:IPR012293,UniProtKB/TrEMBL:J7PFG6] [protein=DNA-directed RNA polymerase, omega subunit] [protein_id=CBY70742.1] [location=complement(1893991..1894197)] [gbkey=CDS]	0	51.197	84	6	55	6	68	7.7	8.4	157.52	6	0	1.58698e+08	1.60671e+08	1.81006e+08	1.82105e+08	171296873	1.98013e+08
[gene=rpsA] [locus_tag=LMOATCC19117_1956] [db_xref=EnsemblGenomes-Gn:LMOATCC19117_1956,EnsemblGenomes-Tr:CBY70855,GOA:J7P2Q5,InterPro:IPR000110,InterPro:IPR003029,InterPro:IPR012340,InterPro:IPR022967,UniProtKB/TrEMBL:J7P2Q5] [protein=ribosomal protein S1] [protein_id=CBY70855.1] [location=complement(2005898..2007217)] [gbkey=CDS]	0	246.16	72	23	284	23	439	47.7	4.7	1175.75	23	0	1.89197e+09	1.8326e+09	2.31727e+09	2.26759e+09	2.17515e+09	2.35749e+09
[gene=rpsB] [locus_tag=LMOATCC19117_1670] [db_xref=EnsemblGenomes-Gn:LMOATCC19117_1670,EnsemblGenomes-Tr:CBY70569,GOA:J7PPJ9,InterPro:IPR001865,InterPro:IPR005706,InterPro:IPR018130,InterPro:IPR023591,UniProtKB/TrEMBL:J7PPJ9] [protein=ribosomal protein S2] [protein_id=CBY70569.1] [location=complement(1697158..1697907)] [gbkey=CDS]	0	240.392	72	16	311	16	249	28.4	6.19	1344.35	16	0	1.52184e+09	1.50476e+09	1.94451e+09	1.88229e+09	1.88196e+09	1.92303e+09
[gene=rpsC] [locus_tag=LMOATCC19117_2636] [db_xref=EnsemblGenomes-Gn:LMOATCC19117_2636,EnsemblGenomes-Tr:CBY71535,GOA:J7P4K7,InterPro:IPR001351,InterPro:IPR004044,InterPro:IPR004087,InterPro:IPR004088,InterPro:IPR005704,InterPro:IPR009019,InterPro:IPR015946,InterPro:IPR018280,UniProtKB/TrEMBL:J7P4K7] [protein=ribosomal protein S3] [protein_id=CBY71535.1] [location=complement(2710897..2711553)] [g…	0	131.349	66	17	212	17	218	24.5	9.74	546.31	17	0	2.06054e+09	2.0188e+09	2.35165e+09	2.27944e+09	2.23581e+09	2.43326e+09
[gene=rpsD] [locus_tag=LMOATCC19117_1607] [db_xref=EnsemblGenomes-Gn:LMOATCC19117_1607,EnsemblGenomes-Tr:CBY70506,GOA:J7PQ89,InterPro:IPR001912,InterPro:IPR002942,InterPro:IPR005709,InterPro:IPR018079,InterPro:IPR022801,UniProtKB/TrEMBL:J7PQ89] [protein=ribosomal protein S4] [protein_id=CBY70506.1] [location=1631125..1631727] [gbkey=CDS]	0	182.674	61	14	293	14	200	22.7	9.99	968.89	14	0	1.48538e+09	1.50333e+09	2.04319e+09	1.91351e+09	1.78642e+09	2.00261e+09
[gene=rpsE] [locus_tag=LMOATCC19117_2625] [db_xref=EnsemblGenomes-Gn:LMOATCC19117_2625,EnsemblGenomes-Tr:CBY71524,GOA:J7PRS8,InterPro:IPR000851,InterPro:IPR005324,InterPro:IPR005712,InterPro:IPR013810,InterPro:IPR014720,InterPro:IPR014721,InterPro:IPR018192,InterPro:IPR020568,UniProtKB/TrEMBL:J7PRS8] [protein=ribosomal protein S5] [protein_id=CBY71524.1] [location=complement(2706488..2706991)] [g…	0	100.867	63	8	118	8	167	17.4	9.44	505.99	8	0	7.34584e+08	6.93083e+08	9.33909e+08	8.97587e+08	9.11278e+08	1.04197e+09
[gene=rpsF] [locus_tag=LMOATCC19117_0052] [db_xref=EnsemblGenomes-Gn:LMOATCC19117_0052,EnsemblGenomes-Tr:CBY68951,GOA:J7PLS8,InterPro:IPR000529,InterPro:IPR014717,InterPro:IPR020814,InterPro:IPR020815,UniProtKB/TrEMBL:J7PLS8] [protein=ribosomal protein S6] [protein_id=CBY68951.1] [location=55770..56063] [gbkey=CDS]	0	185.819	82	12	233	12	97	11.5	5.19	944.51	12	0	1.19309e+09	1.10014e+09	1.5391e+09	1.49374e+09	1.48173e+09	1.44634e+09
[gene=rpsG] [locus_tag=LMOATCC19117_2664] [db_xref=EnsemblGenomes-Gn:LMOATCC19117_2664,EnsemblGenomes-Tr:CBY71563,GOA:J7PAX5,InterPro:IPR000235,InterPro:IPR005717,InterPro:IPR020606,InterPro:IPR023798,UniProtKB/TrEMBL:J7PAX5] [protein=ribosomal protein S7] [protein_id=CBY71563.1] [location=complement(2737673..2738143)] [gbkey=CDS]	0	166.774	54	10	220	10	156	17.8	10.17	987.82	10	0	1.08412e+09	1.10375e+09	1.29276e+09	1.27971e+09	1.31151e+09	1.24635e+09
[gene=rpsH] [locus_tag=LMOATCC19117_2628] [db_xref=EnsemblGenomes-Gn:LMOATCC19117_2628,EnsemblGenomes-Tr:CBY71527,GOA:J7PHP0,InterPro:IPR000630,UniProtKB/TrEMBL:J7PHP0] [protein=ribosomal protein S8] [protein_id=CBY71527.1] [location=complement(2707979..2708377)] [gbkey=CDS]	0	73.309	64	10	229	10	132	14.6	9.5	797.12	10	0	6.29388e+08	6.25549e+08	8.11711e+08	7.99547e+08	7.34665e+08	7.47194e+08
[gene=rpsI] [locus_tag=LMOATCC19117_2606] [db_xref=EnsemblGenomes-Gn:LMOATCC19117_2606,EnsemblGenomes-Tr:CBY71505,GOA:J7P4G9,InterPro:IPR000754,InterPro:IPR014721,InterPro:IPR020568,InterPro:IPR020574,InterPro:IPR023035,UniProtKB/TrEMBL:J7P4G9] [protein=ribosomal protein S9] [protein_id=CBY71505.1] [location=complement(2693274..2693666)] [gbkey=CDS]	0	62.824	54	5	112	5	130	14.4	10.55	597.26	5	0	5.87209e+08	5.13531e+08	6.02209e+08	6.72315e+08	6.66648e+08	6.8935e+08
[gene=rpsJ] [locus_tag=LMOATCC19117_2643] [db_xref=EnsemblGenomes-Gn:LMOATCC19117_2643,EnsemblGenomes-Tr:CBY71542,GOA:J7PHQ5,InterPro:IPR001848,InterPro:IPR018268,InterPro:IPR027486,UniProtKB/TrEMBL:J7PHQ5] [protein=ribosomal protein S10] [protein_id=CBY71542.1] [location=complement(2714771..2715079)] [gbkey=CDS]	0	85.484	66	9	111	9	102	11.7	9.79	376.25	9	0	9.59748e+08	9.07468e+08	1.03873e+09	998821827	1.07897e+09	1.06809e+09
[gene=rpsK] [locus_tag=LMOATCC19117_2617] [db_xref=EnsemblGenomes-Gn:LMOATCC19117_2617,EnsemblGenomes-Tr:CBY71516,GOA:J7PSH0,InterPro:IPR001971,InterPro:IPR018102,InterPro:IPR019981,UniProtKB/TrEMBL:J7PSH0] [protein=ribosomal protein S11] [protein_id=CBY71516.1] [location=complement(2702176..2702565)] [gbkey=CDS]	0	103.141	69	7	223	7	129	13.8	11.4	1004.48	7	0	6.97431e+08	7.68941e+08	9.2599e+08	8.63199e+08	8.6048e+08	8.66501e+08
[gene=rpsL] [locus_tag=LMOATCC19117_2665] [db_xref=EnsemblGenomes-Gn:LMOATCC19117_2665,EnsemblGenomes-Tr:CBY71564,GOA:J7PRW4,InterPro:IPR005679,InterPro:IPR006032,InterPro:IPR012340,UniProtKB/TrEMBL:J7PRW4] [protein=ribosomal protein S12] [protein_id=CBY71564.1] [location=complement(2738174..2738587)] [gbkey=CDS]	0	79.879	47	7	100	7	137	15.2	11.24	381.08	7	0	8.12174e+08	7.58808e+08	9.48254e+08	9.64203e+08	9.86318e+08	1.02791e+09
[gene=rpsM] [locus_tag=LMOATCC19117_2618] [db_xref=EnsemblGenomes-Gn:LMOATCC19117_2618,EnsemblGenomes-Tr:CBY71517,GOA:J7PHN1,InterPro:IPR001892,InterPro:IPR010979,InterPro:IPR018269,InterPro:IPR019980,InterPro:IPR027437,UniProtKB/TrEMBL:J7PHN1] [protein=ribosomal protein S13] [protein_id=CBY71517.1] [location=complement(2702588..2702953)] [gbkey=CDS]	0	63.473	64	13	145	13	121	13.7	10.51	423.54	13	0	9.44133e+08	9.15911e+08	1.24405e+09	1.13532e+09	1.14189e+09	1.12326e+09
[gene=rpsN-2] [locus_tag=LMOATCC19117_2629] [db_xref=EnsemblGenomes-Gn:LMOATCC19117_2629,EnsemblGenomes-Tr:CBY71528,GOA:J7PAU0,InterPro:IPR001209,InterPro:IPR018271,InterPro:IPR023053,UniProtKB/TrEMBL:J7PAU0] [protein=ribosomal protein S14] [protein_id=CBY71528.1] [location=complement(2708408..2708593)] [gbkey=CDS]	0	5.75	28	2	10	2	61	7.1	10.49	23.95	2	0	1.19062e+08	1.48239e+08	202393889	172458869	1.51189e+08	160918685
[gene=rpsO] [locus_tag=LMOATCC19117_1337] [db_xref=EnsemblGenomes-Gn:LMOATCC19117_1337,EnsemblGenomes-Tr:CBY70236,GOA:J7PPN0,InterPro:IPR000589,InterPro:IPR005290,InterPro:IPR009068,UniProtKB/TrEMBL:J7PPN0] [protein=ribosomal protein S15] [protein_id=CBY70236.1] [location=1350844..1351113] [gbkey=CDS]	0	56.379	51	5	87	5	89	10.6	10.21	468.54	5	0	7.15821e+08	6.48078e+08	8.44262e+08	8.26575e+08	8.09742e+08	8.24719e+08
[gene=rpsP] [locus_tag=LMOATCC19117_1813] [db_xref=EnsemblGenomes-Gn:LMOATCC19117_1813,EnsemblGenomes-Tr:CBY70712,GOA:J7PFD8,InterPro:IPR000307,InterPro:IPR023803,UniProtKB/TrEMBL:J7PFD8] [protein=ribosomal protein S16] [protein_id=CBY70712.1] [location=complement(1859422..1859694)] [gbkey=CDS]	0	38.33	51	5	48	5	90	10.4	10.05	142.44	5	0	6.76124e+08	6.64671e+08	7.50679e+08	7.71583e+08	7.6851e+08	8.03357e+08
[gene=rpsQ] [locus_tag=LMOATCC19117_2633] [db_xref=EnsemblGenomes-Gn:LMOATCC19117_2633,EnsemblGenomes-Tr:CBY71532,GOA:J7PHP5,InterPro:IPR000266,InterPro:IPR012340,InterPro:IPR019979,InterPro:IPR019984,UniProtKB/TrEMBL:J7PHP5] [protein=ribosomal protein S17] [protein_id=CBY71532.1] [location=complement(2709988..2710251)] [gbkey=CDS]	0	22.452	38	4	55	4	87	10	9.89	150.29	4	0	5.78685e+08	5.7407e+08	6.54605e+08	6.49751e+08	6.8905e+08	6.74377e+08
[gene=rpsR] [locus_tag=LMOATCC19117_0054] [db_xref=EnsemblGenomes-Gn:LMOATCC19117_0054,EnsemblGenomes-Tr:CBY68953,GOA:J7P387,InterPro:IPR001648,InterPro:IPR018275,UniProtKB/TrEMBL:J7P387] [protein=ribosomal protein S18] [protein_id=CBY68953.1] [location=56699..56938] [gbkey=CDS]	0	42.626	43	3	42	3	79	9.1	11.03	165.33	3	0	2.80365e+08	2.9337e+08	3.52662e+08	3.9885e+08	3.40206e+08	3.93725e+08
[gene=rpsS] [locus_tag=LMOATCC19117_2638] [db_xref=EnsemblGenomes-Gn:LMOATCC19117_2638,EnsemblGenomes-Tr:CBY71537,GOA:J7PHQ0,InterPro:IPR002222,InterPro:IPR005732,InterPro:IPR020934,InterPro:IPR023575,UniProtKB/TrEMBL:J7PHQ0] [protein=ribosomal protein S19] [protein_id=CBY71537.1] [location=complement(2711934..2712254)] [gbkey=CDS]	0	166.334	59	9	237	9	106	12	9.95	891.55	9	0	1.13856e+09	1.1522e+09	1.40053e+09	1.38672e+09	1.35193e+09	1.38672e+09
[gene=rpsT] [locus_tag=LMOATCC19117_1489] [db_xref=EnsemblGenomes-Gn:LMOATCC19117_1489,EnsemblGenomes-Tr:CBY70388,GOA:J7P7H7,InterPro:IPR002583,UniProtKB/TrEMBL:J7P7H7] [protein=ribosomal protein S20] [protein_id=CBY70388.1] [location=1505926..1506180] [gbkey=CDS]	0	39.587	36	4	119	4	84	9.2	10.7	413.54	4	0	4.25217e+08	4.21789e+08	5.24661e+08	5.00836e+08	5.21388e+08	5.45796e+08
[gene=rpsU] [locus_tag=LMOATCC19117_1478] [db_xref=EnsemblGenomes-Gn:LMOATCC19117_1478,EnsemblGenomes-Tr:CBY70377,GOA:J7PEC4,InterPro:IPR001911,InterPro:IPR018278,UniProtKB/TrEMBL:J7PEC4] [protein=ribosomal protein S21] [protein_id=CBY70377.1] [location=complement(1493882..1494055)] [gbkey=CDS]	0	31.573	33	5	49	5	57	6.8	11.09	147.99	5	0	1.04135e+08	1.05993e+08	1.35978e+08	1.24141e+08	147695222	1.41671e+08
[gene=rsbR] [locus_tag=LMOATCC19117_0908] [db_xref=EnsemblGenomes-Gn:LMOATCC19117_0908,EnsemblGenomes-Tr:CBY69807,InterPro:IPR002645,InterPro:IPR014792,UniProtKB/TrEMBL:J7PCP1] [protein=regulator of sigma-B activity] [protein_id=CBY69807.1] [location=940872..941708] [gbkey=CDS]	0	148.771	68	16	119	16	278	31.6	5.03	436.48	16	0	3.39189e+08	3.31446e+08	3.81251e+08	3.78218e+08	3.81431e+08	4.03664e+08
[gene=rsbS] [locus_tag=LMOATCC19117_0909] [db_xref=EnsemblGenomes-Gn:LMOATCC19117_0909,EnsemblGenomes-Tr:CBY69808,InterPro:IPR002645,UniProtKB/TrEMBL:J7P5S5] [protein=anti-sigma factor B antagonist] [protein_id=CBY69808.1] [location=941714..942070] [gbkey=CDS]	0	16.412	20	3	24	3	118	12.6	4.51	54	3	0	4.15096e+07	4.35111e+07	56246528	5.30648e+07	5.36039e+07	5.15376e+07
[gene=rsbT] [locus_tag=LMOATCC19117_0910] [db_xref=EnsemblGenomes-Gn:LMOATCC19117_0910,EnsemblGenomes-Tr:CBY69809,GOA:J7PMU9,InterPro:IPR003594,UniProtKB/TrEMBL:J7PMU9] [protein=anti-sigma B factor] [protein_id=CBY69809.1] [location=942073..942483] [gbkey=CDS]	0	77.83	74	10	65	10	136	14.7	8.81	217.72	10	0	8.40316e+07	7.88581e+07	9.50639e+07	9.90956e+07	9.71281e+07	1.00298e+08
[gene=rsbU] [locus_tag=LMOATCC19117_0911] [db_xref=EnsemblGenomes-Gn:LMOATCC19117_0911,EnsemblGenomes-Tr:CBY69810,GOA:J7NZU2,InterPro:IPR001932,InterPro:IPR014787,InterPro:IPR017944,UniProtKB/TrEMBL:J7NZU2] [protein=sigma factor B regulator protein] [protein_id=CBY69810.1] [location=942500..943504] [gbkey=CDS]	0	91.003	45	11	52	11	334	38.2	4.84	201.23	11	0	2.06574e+07	2.14808e+07	2.49075e+07	2.49379e+07	2.59314e+07	2.6225e+07
[gene=rsbW] [locus_tag=LMOATCC19117_0914] [db_xref=EnsemblGenomes-Gn:LMOATCC19117_0914,EnsemblGenomes-Tr:CBY69813,GOA:J7P5T1,InterPro:IPR003594,InterPro:IPR010193,UniProtKB/TrEMBL:J7P5T1] [protein=anti-sigma factor] [protein_id=CBY69813.1] [location=943982..944455] [gbkey=CDS]	0	151.086	83	11	97	11	157	17.5	4.58	422.39	11	0	1.82257e+08	1.82835e+08	2.42254e+08	2.30718e+08	2.29252e+08	2.2712e+08
[gene=rsbX] [locus_tag=LMOATCC19117_0916] [db_xref=EnsemblGenomes-Gn:LMOATCC19117_0916,EnsemblGenomes-Tr:CBY69815,GOA:J7NZU5,InterPro:IPR001932,UniProtKB/TrEMBL:J7NZU5] [protein=sigma-B negative effector] [protein_id=CBY69815.1] [location=945213..945812] [gbkey=CDS]	0	40.988	42	7	30	7	199	22.2	8.34	94.85	7	0	45304659	43229809	6.05098e+07	5.4652e+07	5.09162e+07	5.53318e+07
[gene=rsuA] [locus_tag=LMOATCC19117_2341] [db_xref=EnsemblGenomes-Gn:LMOATCC19117_2341,EnsemblGenomes-Tr:CBY71240,GOA:J7P3S7,InterPro:IPR000748,InterPro:IPR002942,InterPro:IPR006145,InterPro:IPR018496,InterPro:IPR020103,UniProtKB/TrEMBL:J7P3S7] [protein=ribosomal small subunit pseudouridine synthase A] [protein_id=CBY71240.1] [location=complement(2412677..2413378)] [gbkey=CDS]	0	22.853	22	3	10	3	233	25.9	6.09	38.29	3	0	1.06881e+06	989005	2.42876e+06	2221195	2.06128e+06	1.29639e+06
[gene=ruvA] [locus_tag=LMOATCC19117_1542] [db_xref=EnsemblGenomes-Gn:LMOATCC19117_1542,EnsemblGenomes-Tr:CBY70441,GOA:J7PQ30,InterPro:IPR000085,InterPro:IPR003583,InterPro:IPR010994,InterPro:IPR011114,InterPro:IPR012340,InterPro:IPR013849,UniProtKB/TrEMBL:J7PQ30] [protein=holliday junction DNA helicase] [protein_id=CBY70441.1] [location=complement(1560427..1561032)] [gbkey=CDS]	0	48.946	43	7	33	7	201	22.1	4.94	139.21	7	0	1.85042e+07	1.95824e+07	1.99223e+07	2.54087e+07	2.21567e+07	2.31545e+07
[gene=ruvB] [locus_tag=LMOATCC19117_1541] [db_xref=EnsemblGenomes-Gn:LMOATCC19117_1541,EnsemblGenomes-Tr:CBY70440,GOA:J7P1J4,InterPro:IPR003593,InterPro:IPR004605,InterPro:IPR008823,InterPro:IPR008824,InterPro:IPR011991,InterPro:IPR027417,UniProtKB/TrEMBL:J7P1J4] [protein=holliday junction DNA helicase] [protein_id=CBY70440.1] [location=complement(1559404..1560411)] [gbkey=CDS]	0	126.02	66	14	68	14	335	37.1	5.11	283.89	14	0	2.10173e+07	2.31025e+07	2.98582e+07	2.94059e+07	3.61227e+07	3.46931e+07
[gene=sbcC] [locus_tag=LMOATCC19117_1657] [db_xref=EnsemblGenomes-Gn:LMOATCC19117_1657,EnsemblGenomes-Tr:CBY70556,GOA:J7PQD4,InterPro:IPR027050,InterPro:IPR027417,UniProtKB/TrEMBL:J7PQD4] [protein=exonuclease, SbcC family] [protein_id=CBY70556.1] [location=complement(1682519..1685590)] [gbkey=CDS]	0	99.45	22	19	72	19	1023	117	5.3	203.55	19	0	1.82564e+07	1.83189e+07	2.30585e+07	2.3752e+07	3.02478e+07	2.73244e+07
[gene=sbcD] [locus_tag=LMOATCC19117_1658] [db_xref=EnsemblGenomes-Gn:LMOATCC19117_1658,EnsemblGenomes-Tr:CBY70557,GOA:J7PEW7,InterPro:IPR004593,InterPro:IPR004843,InterPro:IPR026843,InterPro:IPR029052,UniProtKB/TrEMBL:J7PEW7] [protein=exonuclease SbcD, putative] [protein_id=CBY70557.1] [location=complement(1685587..1686711)] [gbkey=CDS]	0	36.874	23	7	27	7	374	42.2	5.22	86.04	7	0	4.52732e+06	6.19198e+06	6.54194e+06	8.54205e+06	8.1248e+06	9.69404e+06
[gene=scpB] [locus_tag=LMOATCC19117_1968] [db_xref=EnsemblGenomes-Gn:LMOATCC19117_1968,EnsemblGenomes-Tr:CBY70867,GOA:J7PFU3,InterPro:IPR005234,InterPro:IPR011991,UniProtKB/TrEMBL:J7PFU3] [protein=segregation and condensation protein B] [protein_id=CBY70867.1] [location=complement(2024415..2025011)] [gbkey=CDS]	0	37.763	21	2	18	2	198	21.9	4.55	95.03	2	0	1.01671e+06	1.50889e+06	363440	1.63099e+06	2.26759e+06	868312
[gene=scrK] [locus_tag=LMOATCC19117_0830] [db_xref=EnsemblGenomes-Gn:LMOATCC19117_0830,EnsemblGenomes-Tr:CBY69729,GOA:J7PMN9,InterPro:IPR000600,UniProtKB/TrEMBL:J7PMN9] [protein=fructokinase] [protein_id=CBY69729.1] [location=853324..854196] [gbkey=CDS]	0	189.687	48	14	146	14	290	31.4	5.91	581.63	14	0	1.26464e+09	1.24131e+09	1.42961e+09	1.35599e+09	1.45966e+09	1.36057e+09
[gene=sdhA] [locus_tag=LMOATCC19117_1829] [db_xref=EnsemblGenomes-Gn:LMOATCC19117_1829,EnsemblGenomes-Tr:CBY70728,GOA:J7P8L7,InterPro:IPR004642,InterPro:IPR005130,UniProtKB/TrEMBL:J7P8L7] [protein=L-serine dehydratase, iron-sulfur-dependent, alpha subunit] [protein_id=CBY70728.1] [location=complement(1878596..1879486)] [gbkey=CDS]	0	176.437	71	16	107	16	296	30.8	4.88	520.26	16	0	7.49882e+07	7.44309e+07	9.46025e+07	9.13065e+07	9.28029e+07	9.41841e+07
[gene=sdhB] [locus_tag=LMOATCC19117_1830] [db_xref=EnsemblGenomes-Gn:LMOATCC19117_1830,EnsemblGenomes-Tr:CBY70729,GOA:J7PPZ5,InterPro:IPR002912,InterPro:IPR004643,InterPro:IPR005131,InterPro:IPR029009,UniProtKB/TrEMBL:J7PPZ5] [protein=L-serine dehydratase, iron-sulfur-dependent, beta subunit] [protein_id=CBY70729.1] [location=complement(1879622..1880284)] [gbkey=CDS]	0	227.185	83	11	106	11	220	23.8	5.99	628.26	11	0	7.47255e+07	7.87428e+07	9.60267e+07	9.74301e+07	9.75944e+07	9.92057e+07
[gene=secA] [locus_tag=LMOATCC19117_2520] [db_xref=EnsemblGenomes-Gn:LMOATCC19117_2520,EnsemblGenomes-Tr:CBY71419,GOA:J7PRJ7,InterPro:IPR000185,InterPro:IPR001650,InterPro:IPR004027,InterPro:IPR011115,InterPro:IPR011116,InterPro:IPR011130,InterPro:IPR014018,InterPro:IPR020937,InterPro:IPR027417,UniProtKB/TrEMBL:J7PRJ7] [protein=preprotein translocase, SecA subunit] [protein_id=CBY71419.1] [locati…	0	554.812	65	46	449	45	837	94.6	5.16	1968.12	46	1	6.5788e+08	6.60458e+08	8.36062e+08	7.99991e+08	8.3439e+08	8.48901e+08
[gene=secA2] [locus_tag=LMOATCC19117_0613] [db_xref=EnsemblGenomes-Gn:LMOATCC19117_0613,EnsemblGenomes-Tr:CBY69512,GOA:J7PBV0,InterPro:IPR000185,InterPro:IPR011115,InterPro:IPR011116,InterPro:IPR011130,InterPro:IPR014018,InterPro:IPR027417,UniProtKB/TrEMBL:J7PBV0] [protein=preprotein translocase, SecA subunit] [protein_id=CBY69512.1] [location=642328..644658] [gbkey=CDS]	0	148.225	32	21	109	20	776	89.4	6.2	376.94	21	0	5.07723e+07	5.24717e+07	7.55299e+07	6.62158e+07	6.93803e+07	7.42231e+07
[gene=secDF] [locus_tag=LMOATCC19117_1536] [db_xref=EnsemblGenomes-Gn:LMOATCC19117_1536,EnsemblGenomes-Tr:CBY70435,GOA:J7P1I9,InterPro:IPR005665,InterPro:IPR005791,InterPro:IPR022645,InterPro:IPR022646,InterPro:IPR022813,UniProtKB/TrEMBL:J7P1I9] [protein=protein-export membrane protein SecDF] [protein_id=CBY70435.1] [location=complement(1553985..1556249)] [gbkey=CDS]	0	357.151	36	27	244	27	754	82.6	9.28	1146.38	27	0	2.26849e+08	2.18369e+08	2.81652e+08	2.62557e+08	2.73761e+08	2.79299e+08
[gene=secE] [locus_tag=LMOATCC19117_0252] [db_xref=EnsemblGenomes-Gn:LMOATCC19117_0252,EnsemblGenomes-Tr:CBY69151,GOA:J7PMB5,InterPro:IPR001901,InterPro:IPR005807,InterPro:IPR022943,UniProtKB/TrEMBL:J7PMB5] [protein=preprotein translocase, SecE subunit] [protein_id=CBY69151.1] [location=266844..267023] [gbkey=CDS]	0.001	4.824	14	1	74	1	59	6.9	9.54	99.84	1	0	1.14065e+06	992725	869459	872374	4.73483e+06	3.85858e+06
[gene=secG] [locus_tag=LMOATCC19117_2460] [db_xref=EnsemblGenomes-Gn:LMOATCC19117_2460,EnsemblGenomes-Tr:CBY71359,GOA:J7PRE6,InterPro:IPR004692,UniProtKB/TrEMBL:J7PRE6] [protein=preprotein translocase, SecG subunit] [protein_id=CBY71359.1] [location=complement(2539220..2539453)] [gbkey=CDS]	0	22.304	23	1	13	1	77	8.1	9.99	70.93	1	0	4.55071e+06	1.51386e+07	4132898	3.6851e+06	3.46354e+06	4.12935e+06
[gene=secY] [locus_tag=LMOATCC19117_2622] [db_xref=EnsemblGenomes-Gn:LMOATCC19117_2622,EnsemblGenomes-Tr:CBY71521,GOA:J7PSH5,InterPro:IPR002208,InterPro:IPR023201,InterPro:IPR026593,UniProtKB/TrEMBL:J7PSH5] [protein=preprotein translocase, SecY subunit] [protein_id=CBY71521.1] [location=complement(2704501..2705796)] [gbkey=CDS]	0	45.76	15	8	54	8	431	46.8	9.92	169.77	8	0	1.28536e+08	1.29824e+08	1.55009e+08	1.63223e+08	1.27602e+08	1.61345e+08
[gene=serC] [locus_tag=LMOATCC19117_2836] [db_xref=EnsemblGenomes-Gn:LMOATCC19117_2836,EnsemblGenomes-Tr:CBY71735,GOA:J7P562,InterPro:IPR000192,InterPro:IPR003248,InterPro:IPR015421,InterPro:IPR015422,InterPro:IPR015424,InterPro:IPR020578,InterPro:IPR022278,UniProtKB/TrEMBL:J7P562] [protein=phosphoserine aminotransferase] [protein_id=CBY71735.1] [location=complement(2919870..2920961)] [gbkey=CDS]	0	125.653	60	14	79	14	363	39.7	5.05	306.13	14	0	3.67111e+07	4.36287e+07	5.01157e+07	4.71638e+07	4.1931e+07	4.55595e+07
[gene=serS] [locus_tag=LMOATCC19117_2758] [db_xref=EnsemblGenomes-Gn:LMOATCC19117_2758,EnsemblGenomes-Tr:CBY71657,GOA:J7PI51,InterPro:IPR002314,InterPro:IPR002317,InterPro:IPR006195,InterPro:IPR010978,InterPro:IPR015866,UniProtKB/TrEMBL:J7PI51] [protein=seryl-tRNA synthetase] [protein_id=CBY71657.1] [location=complement(2830808..2832091)] [gbkey=CDS]	0	311.776	71	24	242	24	427	49.1	5.31	1094.99	24	0	4.0718e+08	4.16535e+08	5.20365e+08	4.97297e+08	5.08473e+08	5.14379e+08
[gene=sfcA] [locus_tag=LMOATCC19117_1933] [db_xref=EnsemblGenomes-Gn:LMOATCC19117_1933,EnsemblGenomes-Tr:CBY70832,GOA:J7PFQ1,InterPro:IPR001891,InterPro:IPR012301,InterPro:IPR012302,InterPro:IPR016040,UniProtKB/TrEMBL:J7PFQ1] [protein=NADP-dependent malic enzyme] [protein_id=CBY70832.1] [location=1981477..1983120] [gbkey=CDS]	0	240.792	63	18	124	18	547	60	5.74	659.86	18	0	6.03697e+07	5.87749e+07	7.98925e+07	7.84967e+07	7.60927e+07	7.39361e+07
[gene=sigA] [locus_tag=LMOATCC19117_1463] [db_xref=EnsemblGenomes-Gn:LMOATCC19117_1463,EnsemblGenomes-Tr:CBY70362,GOA:J7PEA8,InterPro:IPR000943,InterPro:IPR007127,InterPro:IPR007624,InterPro:IPR007627,InterPro:IPR007630,InterPro:IPR009042,InterPro:IPR011991,InterPro:IPR012760,InterPro:IPR013324,InterPro:IPR013325,InterPro:IPR014284,InterPro:IPR028630,UniProtKB/TrEMBL:J7PEA8] [protein=RNA polymera…	0	247.096	64	18	189	18	374	42.4	4.87	882.83	18	0	3.67081e+08	3.61758e+08	4.68239e+08	4.89252e+08	4.71586e+08	5.08633e+08
[gene=sigB] [locus_tag=LMOATCC19117_0915] [db_xref=EnsemblGenomes-Gn:LMOATCC19117_0915,EnsemblGenomes-Tr:CBY69814,GOA:J7PMV3,InterPro:IPR000943,InterPro:IPR007624,InterPro:IPR007627,InterPro:IPR007630,InterPro:IPR011991,InterPro:IPR013324,InterPro:IPR013325,InterPro:IPR014284,InterPro:IPR014288,InterPro:IPR014322,UniProtKB/TrEMBL:J7PMV3] [protein=RNA polymerase sigma-B factor] [protein_id=CBY6981…	0	70.572	49	9	56	9	259	29.5	5.26	227.14	9	0	2.68668e+07	2.75779e+07	3.5133e+07	3.82223e+07	3.34766e+07	2.96507e+07
[gene=sigH] [locus_tag=LMOATCC19117_0251] [db_xref=EnsemblGenomes-Gn:LMOATCC19117_0251,EnsemblGenomes-Tr:CBY69150,GOA:J7NY52,InterPro:IPR007627,InterPro:IPR011991,InterPro:IPR013249,InterPro:IPR013324,InterPro:IPR013325,InterPro:IPR014284,InterPro:IPR016371,UniProtKB/TrEMBL:J7NY52] [protein=RNA polymerase sigma-30 factor] [protein_id=CBY69150.1] [location=265966..266571] [gbkey=CDS]	0	9.855	8	1	5	1	201	23.4	5.02	18.99	1	0	148152	295985	327819	NAN	200459	278608
[gene=sigL] [locus_tag=LMOATCC19117_2470] [db_xref=EnsemblGenomes-Gn:LMOATCC19117_2470,EnsemblGenomes-Tr:CBY71369,GOA:J7PRF4,InterPro:IPR000394,InterPro:IPR007046,InterPro:IPR007634,InterPro:IPR010982,UniProtKB/TrEMBL:J7PRF4] [protein=RNA polymerase sigma-54 factor] [protein_id=CBY71369.1] [location=complement(2549042..2550430)] [gbkey=CDS]	0	84.073	37	13	54	13	462	52.7	5.02	158.16	13	0	9.21341e+06	8.50004e+06	1.05853e+07	1.16673e+07	11296201	1.17605e+07
[gene=sipX] [locus_tag=LMOATCC19117_1278] [db_xref=EnsemblGenomes-Gn:LMOATCC19117_1278,EnsemblGenomes-Tr:CBY70177,GOA:J7PDV1,InterPro:IPR000223,InterPro:IPR015927,InterPro:IPR019756,InterPro:IPR019757,InterPro:IPR019758,InterPro:IPR019759,InterPro:IPR028360,UniProtKB/TrEMBL:J7PDV1] [protein=signal peptidase I] [protein_id=CBY70177.1] [location=1287729..1288295] [gbkey=CDS]	0	76.787	62	9	52	7	188	21.1	5.19	191.28	9	2	2.70786e+07	2.46306e+07	3.24233e+07	3.21684e+07	3.05259e+07	2.98063e+07
[gene=sipY] [locus_tag=LMOATCC19117_1279] [db_xref=EnsemblGenomes-Gn:LMOATCC19117_1279,EnsemblGenomes-Tr:CBY70178,GOA:J7P6X8,InterPro:IPR000223,InterPro:IPR015927,InterPro:IPR019757,InterPro:IPR019758,InterPro:IPR019759,InterPro:IPR028360,UniProtKB/TrEMBL:J7P6X8] [protein=signal peptidase I] [protein_id=CBY70178.1] [location=1288330..1288899] [gbkey=CDS]	0	35.029	38	5	23	4	189	21	7.39	76.59	5	0	4.32592e+06	4.43306e+06	5.9662e+06	4.7333e+06	5.7876e+06	4.85602e+06
[gene=sipZ] [locus_tag=LMOATCC19117_1280] [db_xref=EnsemblGenomes-Gn:LMOATCC19117_1280,EnsemblGenomes-Tr:CBY70179,GOA:J7PNR9,InterPro:IPR000223,InterPro:IPR015927,InterPro:IPR019756,InterPro:IPR019757,InterPro:IPR019758,InterPro:IPR019759,InterPro:IPR028360,UniProtKB/TrEMBL:J7PNR9] [protein=signal peptidase I] [protein_id=CBY70179.1] [location=1289001..1289543] [gbkey=CDS]	0	41.925	36	8	37	7	180	20.8	7.18	106.26	8	0	5.82037e+06	7.39092e+06	8.81547e+06	7.49093e+06	8.70194e+06	8.4603e+06
[gene=smc] [locus_tag=LMOATCC19117_1820] [db_xref=EnsemblGenomes-Gn:LMOATCC19117_1820,EnsemblGenomes-Tr:CBY70719,GOA:J7PPY8,InterPro:IPR003395,InterPro:IPR010935,InterPro:IPR011890,InterPro:IPR024704,InterPro:IPR027417,UniProtKB/TrEMBL:J7PPY8] [protein=chromosome condensation and segregation protein] [protein_id=CBY70719.1] [location=complement(1868282..1871842)] [gbkey=CDS]	0	266.539	41	39	192	39	1186	134	5.06	617.65	39	0	9.24629e+07	9.38061e+07	1.09511e+08	1.15105e+08	1.10084e+08	1.21896e+08
[gene=smpB] [locus_tag=LMOATCC19117_2457] [db_xref=EnsemblGenomes-Gn:LMOATCC19117_2457,EnsemblGenomes-Tr:CBY71356,GOA:J7PS47,InterPro:IPR000037,InterPro:IPR020081,InterPro:IPR023620,UniProtKB/TrEMBL:J7PS47] [protein=SsrA-binding protein] [protein_id=CBY71356.1] [location=complement(2535003..2535467)] [gbkey=CDS]	0	35.027	18	2	18	2	154	17.9	9.94	98.25	2	0	1.57032e+07	15611491	1.61073e+07	1.51892e+07	1.78236e+07	1.63747e+07
[gene=sodA] [locus_tag=LMOATCC19117_1448] [db_xref=EnsemblGenomes-Gn:LMOATCC19117_1448,EnsemblGenomes-Tr:CBY70347,GOA:J7PE93,InterPro:IPR001189,InterPro:IPR019831,InterPro:IPR019832,InterPro:IPR019833,UniProtKB/TrEMBL:J7PE93] [protein=iron/manganese superoxide dismutase] [protein_id=CBY70347.1] [location=complement(1464981..1465589)] [gbkey=CDS]	0	252.21	76	14	528	14	202	22.6	5.41	2178.87	14	0	5.4335e+09	5.45339e+09	6.83217e+09	6.48837e+09	6.40101e+09	7.02148e+09
[gene=speG] [locus_tag=LMOATCC19117_0009] [db_xref=EnsemblGenomes-Gn:LMOATCC19117_0009,EnsemblGenomes-Tr:CBY68908,GOA:J7P337,InterPro:IPR000182,InterPro:IPR016181,UniProtKB/TrEMBL:J7P337] [protein=spermidine N1-acetyltransferase] [protein_id=CBY68908.1] [location=12257..12775] [gbkey=CDS]	0	50.22	34	6	36	6	172	20.6	5.72	144.84	6	0	2.77517e+07	2.64856e+07	3.13539e+07	2.99268e+07	3.56075e+07	3.22468e+07
[gene=spl] [locus_tag=LMOATCC19117_2515] [db_xref=EnsemblGenomes-Gn:LMOATCC19117_2515,EnsemblGenomes-Tr:CBY71414,InterPro:IPR000064,UniProtKB/TrEMBL:J7PRJ3] [protein=peptidoglycan lytic protein P45] [protein_id=CBY71414.1] [location=complement(2597155..2598360)] [gbkey=CDS]	0	254.029	40	15	176	15	401	42.5	8.54	922.1	15	0	3.96263e+08	3.81989e+08	4.72367e+08	4.65913e+08	4.79645e+08	5.19395e+08
[gene=spoVG-2] [locus_tag=LMOATCC19117_0205] [db_xref=EnsemblGenomes-Gn:LMOATCC19117_0205,EnsemblGenomes-Tr:CBY69104,GOA:J7PL58,InterPro:IPR007170,UniProtKB/TrEMBL:J7PL58] [protein=stage V sporulation protein G] [protein_id=CBY69104.1] [location=203829..204137] [gbkey=CDS]	0	102.01	87	9	261	9	102	11.4	4.55	926.57	9	0	1.26473e+09	1.2618e+09	1.60134e+09	1.57618e+09	1.49088e+09	1.62982e+09
[gene=spxA] [locus_tag=LMOATCC19117_2216] [db_xref=EnsemblGenomes-Gn:LMOATCC19117_2216,EnsemblGenomes-Tr:CBY71115,GOA:J7P3H1,InterPro:IPR006504,InterPro:IPR006660,InterPro:IPR012336,InterPro:IPR023731,UniProtKB/TrEMBL:J7P3H1] [protein=ArsC family regulatory protein] [protein_id=CBY71115.1] [location=complement(2287088..2287483)] [gbkey=CDS]	0	87.871	69	9	63	9	131	15.6	7.96	219.25	9	0	2.47735e+07	2.49489e+07	3.40478e+07	3.33768e+07	3.13158e+07	3.24617e+07
[gene=srtA] [locus_tag=LMOATCC19117_0951] [db_xref=EnsemblGenomes-Gn:LMOATCC19117_0951,EnsemblGenomes-Tr:CBY69850,InterPro:IPR005754,InterPro:IPR023365,UniProtKB/TrEMBL:J7NZX5] [protein=sortase A] [protein_id=CBY69850.1] [location=982327..982995] [gbkey=CDS]	0	185.245	65	11	120	11	222	24.7	6.38	514.02	11	0	8.70556e+07	8.03863e+07	1.09049e+08	9.91849e+07	1.01157e+08	1.05565e+08
[gene=ssb-1] [locus_tag=LMOATCC19117_0053] [db_xref=EnsemblGenomes-Gn:LMOATCC19117_0053,EnsemblGenomes-Tr:CBY68952,GOA:J7PA98,InterPro:IPR000424,InterPro:IPR011344,InterPro:IPR012340,UniProtKB/TrEMBL:J7PA98] [protein=single-strand binding protein] [protein_id=CBY68952.1] [location=56119..56655] [gbkey=CDS]	0	81.467	42	7	74	7	178	19.5	5.14	334.65	7	0	9.95152e+07	1.02921e+08	1.35674e+08	1.34902e+08	1.4684e+08	1.55667e+08
[gene=sufB] [locus_tag=LMOATCC19117_2418] [db_xref=EnsemblGenomes-Gn:LMOATCC19117_2418,EnsemblGenomes-Tr:CBY71317,GOA:J7PH22,InterPro:IPR000825,InterPro:IPR010231,UniProtKB/TrEMBL:J7PH22] [protein=FeS assembly protein] [protein_id=CBY71317.1] [location=complement(2495717..2497111)] [gbkey=CDS]	0	476.894	74	29	394	29	464	52.5	4.92	1706.01	29	0	7.08713e+08	6.97731e+08	9.06751e+08	8.95417e+08	8.7008e+08	8.65175e+08
[gene=sufC] [locus_tag=LMOATCC19117_2422] [db_xref=EnsemblGenomes-Gn:LMOATCC19117_2422,EnsemblGenomes-Tr:CBY71321,GOA:J7PS30,InterPro:IPR003439,InterPro:IPR003593,InterPro:IPR010230,InterPro:IPR017871,InterPro:IPR027417,UniProtKB/TrEMBL:J7PS30] [protein=SUF system FeS assembly ATPase] [protein_id=CBY71321.1] [location=complement(2500121..2500906)] [gbkey=CDS]	0	389.709	87	19	371	19	261	29.1	4.63	1651.91	19	0	1.31336e+09	1.2729e+09	1.67066e+09	1.71877e+09	1.74255e+09	1.83511e+09
[gene=sufD] [locus_tag=LMOATCC19117_2421] [db_xref=EnsemblGenomes-Gn:LMOATCC19117_2421,EnsemblGenomes-Tr:CBY71320,GOA:J7P3Z4,InterPro:IPR000825,InterPro:IPR011542,UniProtKB/TrEMBL:J7P3Z4] [protein=FeS assembly protein] [protein_id=CBY71320.1] [location=complement(2498801..2500102)] [gbkey=CDS]	0	383.294	71	23	335	23	433	48	5.82	1674.12	23	0	9.45062e+08	9.297e+08	1.20554e+09	1.17326e+09	1.25285e+09	1.25605e+09
[gene=sufS] [locus_tag=LMOATCC19117_2420] [db_xref=EnsemblGenomes-Gn:LMOATCC19117_2420,EnsemblGenomes-Tr:CBY71319,GOA:J7PRB5,InterPro:IPR000192,InterPro:IPR010970,InterPro:IPR015421,InterPro:IPR015422,InterPro:IPR015424,UniProtKB/TrEMBL:J7PRB5] [protein=cysteine desulfurase] [protein_id=CBY71319.1] [location=complement(2497574..2498800)] [gbkey=CDS]	0	142.132	36	12	88	12	408	44.7	5.22	397.47	12	0	1.13605e+08	1.08025e+08	1.37472e+08	1.41429e+08	1.41628e+08	1.36145e+08
[gene=sun] [locus_tag=LMOATCC19117_1839] [db_xref=EnsemblGenomes-Gn:LMOATCC19117_1839,EnsemblGenomes-Tr:CBY70738,GOA:J7P8M7,InterPro:IPR001678,InterPro:IPR004573,InterPro:IPR006027,InterPro:IPR018314,InterPro:IPR023267,InterPro:IPR029063,UniProtKB/TrEMBL:J7P8M7] [protein=tRNA and rRNA cytosine-C5-methylase, putative] [protein_id=CBY70738.1] [location=complement(1887952..1889286)] [gbkey=CDS]	0	232.65	70	26	169	26	444	49.9	6.92	665.82	26	0	7.59809e+07	7.59229e+07	9.85707e+07	9.61368e+07	1.0513e+08	9.98063e+07
[gene=tag] [locus_tag=LMOATCC19117_1651] [db_xref=EnsemblGenomes-Gn:LMOATCC19117_1651,EnsemblGenomes-Tr:CBY70550,GOA:J7P1W4,InterPro:IPR005019,InterPro:IPR011257,UniProtKB/TrEMBL:J7P1W4] [protein=DNA-3-methyladenine glycosylase I] [protein_id=CBY70550.1] [location=complement(1674184..1674765)] [gbkey=CDS]	0	60.566	41	4	23	4	193	22.3	6.13	101.74	4	0	2.68714e+06	4.55274e+06	5.44361e+06	5.40095e+06	6.62846e+06	5.72971e+06
[gene=tagA] [locus_tag=LMOATCC19117_2531] [db_xref=EnsemblGenomes-Gn:LMOATCC19117_2531,EnsemblGenomes-Tr:CBY71430,GOA:J7P490,InterPro:IPR004629,UniProtKB/TrEMBL:J7P490] [protein=teichoic acid biosynthesis protein A] [protein_id=CBY71430.1] [location=complement(2614806..2615540)] [gbkey=CDS]	0	44.539	44	6	25	6	244	27.6	9.14	123.72	6	0	3.96933e+07	3.86791e+07	53871197	6.68409e+07	6.90029e+07	5.9906e+07
[gene=tagB] [locus_tag=LMOATCC19117_1106] [db_xref=EnsemblGenomes-Gn:LMOATCC19117_1106,EnsemblGenomes-Tr:CBY70005,GOA:J7P0C4,InterPro:IPR007554,UniProtKB/TrEMBL:J7P0C4] [protein=teichoic acid biosynthesis protein B, putative] [protein_id=CBY70005.1] [location=1134378..1135529] [gbkey=CDS]	0	69.99	34	10	43	10	383	44.3	7.3	148.66	10	0	8.24925e+06	9.30071e+06	1.09237e+07	1.25218e+07	9.5755e+06	10957696
[gene=tagD] [locus_tag=LMOATCC19117_1107] [db_xref=EnsemblGenomes-Gn:LMOATCC19117_1107,EnsemblGenomes-Tr:CBY70006,GOA:J7PP32,InterPro:IPR004821,InterPro:IPR006409,InterPro:IPR014729,UniProtKB/TrEMBL:J7PP32] [protein=glycerol-3-phosphate cytidylyltransferase] [protein_id=CBY70006.1] [location=1135594..1135977] [gbkey=CDS]	0	40.301	54	6	34	6	127	15.1	5.58	121.01	6	0	3.44158e+07	3.66661e+07	3.87074e+07	4.14759e+07	3.96117e+07	4.05549e+07
[gene=tagF] [locus_tag=LMOATCC19117_1105] [db_xref=EnsemblGenomes-Gn:LMOATCC19117_1105,EnsemblGenomes-Tr:CBY70004,GOA:J7PNA6,InterPro:IPR007554,UniProtKB/TrEMBL:J7PNA6] [protein=CDP-glycerol:polyglycerol phosphate glycero-phosphotransferase] [protein_id=CBY70004.1] [location=1133211..1134365] [gbkey=CDS]	0	136.497	52	17	108	17	384	45.3	5.57	411.66	17	0	4.04937e+07	3.93898e+07	4.78957e+07	4.66656e+07	4.95964e+07	4.87929e+07
[gene=tagG] [locus_tag=LMOATCC19117_1093] [db_xref=EnsemblGenomes-Gn:LMOATCC19117_1093,EnsemblGenomes-Tr:CBY69992,GOA:J7PD81,InterPro:IPR000412,InterPro:IPR013525,UniProtKB/TrEMBL:J7PD81] [protein=techoic acid ABC transporter, efflux permease] [protein_id=CBY69992.1] [location=1115622..1116413] [gbkey=CDS]	0.001	5.007	5	2	12	2	263	30.7	8.9	17.37	2	0	7634902	7124207	8.02626e+06	9.04278e+06	9.69095e+06	9426716
[gene=tagH] [locus_tag=LMOATCC19117_1094] [db_xref=EnsemblGenomes-Gn:LMOATCC19117_1094,EnsemblGenomes-Tr:CBY69993,GOA:J7P6B4,InterPro:IPR003439,InterPro:IPR003593,InterPro:IPR015860,InterPro:IPR017871,InterPro:IPR027417,UniProtKB/TrEMBL:J7P6B4] [protein=techoic acid ABC transporter, ATP-binding protein] [protein_id=CBY69993.1] [location=1116426..1117433] [gbkey=CDS]	0	93.156	29	8	64	8	335	37.8	9.26	230.82	8	0	3.72339e+07	3.54276e+07	4.43397e+07	4.171e+07	4.35409e+07	4.37866e+07
[gene=talC-1] [locus_tag=LMOATCC19117_0368] [db_xref=EnsemblGenomes-Gn:LMOATCC19117_0368,EnsemblGenomes-Tr:CBY69267,GOA:J7PB60,InterPro:IPR001585,InterPro:IPR004731,InterPro:IPR013785,InterPro:IPR018225,InterPro:IPR022999,UniProtKB/TrEMBL:J7PB60] [protein=transaldolase] [protein_id=CBY69267.1] [location=complement(401366..402022)] [gbkey=CDS]	0	152.015	80	16	138	16	218	23.5	5.63	504.6	16	0	6.61108e+08	6.38863e+08	7.28052e+08	7.3144e+08	6.91325e+08	7.13605e+08
[gene=talC-2] [locus_tag=LMOATCC19117_2754] [db_xref=EnsemblGenomes-Gn:LMOATCC19117_2754,EnsemblGenomes-Tr:CBY71653,GOA:J7PB99,InterPro:IPR001585,InterPro:IPR004731,InterPro:IPR013785,InterPro:IPR018225,InterPro:IPR022999,UniProtKB/TrEMBL:J7PB99] [protein=transaldolase] [protein_id=CBY71653.1] [location=complement(2826952..2827596)] [gbkey=CDS]	0	190.48	79	16	213	16	214	23.1	5.1	728.07	16	0	9.75005e+08	1.01621e+09	1.31453e+09	1.30495e+09	1.21046e+09	1.27984e+09
[gene=tcsA] [locus_tag=LMOATCC19117_1397] [db_xref=EnsemblGenomes-Gn:LMOATCC19117_1397,EnsemblGenomes-Tr:CBY70296,GOA:J7PPR9,InterPro:IPR003760,InterPro:IPR028082,UniProtKB/TrEMBL:J7PPR9] [protein=CD4+ T-cell-stimulating antigen precursor] [protein_id=CBY70296.1] [location=1405672..1406745] [gbkey=CDS]	0	330.657	75	27	576	27	357	38.4	5.24	2411.82	27	0	4.41365e+09	4.4169e+09	5.30452e+09	5.23841e+09	5.05665e+09	5.46408e+09
[gene=tdk] [locus_tag=LMOATCC19117_2554] [db_xref=EnsemblGenomes-Gn:LMOATCC19117_2554,EnsemblGenomes-Tr:CBY71453,GOA:J7PAL8,InterPro:IPR001267,InterPro:IPR020633,InterPro:IPR020634,InterPro:IPR027417,UniProtKB/TrEMBL:J7PAL8] [protein=thymidine kinase] [protein_id=CBY71453.1] [location=complement(2635772..2636347)] [gbkey=CDS]	0	69.191	53	10	59	10	191	21.8	7.33	230.2	10	0	4.03043e+07	4.12455e+07	4.88485e+07	5.18199e+07	5.0072e+07	5.48264e+07
[gene=tex] [locus_tag=LMOATCC19117_0918] [db_xref=EnsemblGenomes-Gn:LMOATCC19117_0918,EnsemblGenomes-Tr:CBY69817,GOA:J7PCQ1,InterPro:IPR003029,InterPro:IPR006641,InterPro:IPR010994,InterPro:IPR012337,InterPro:IPR012340,InterPro:IPR018974,InterPro:IPR022967,InterPro:IPR023097,InterPro:IPR023319,InterPro:IPR023323,UniProtKB/TrEMBL:J7PCQ1] [protein=toxin expression-transcriptional accessory protein]…	0	325.379	60	39	247	39	725	81.5	5.73	880.7	39	0	1.25444e+08	1.24547e+08	1.61965e+08	1.50137e+08	1.62426e+08	1.60341e+08
[gene=tgt] [locus_tag=LMOATCC19117_1539] [db_xref=EnsemblGenomes-Gn:LMOATCC19117_1539,EnsemblGenomes-Tr:CBY70438,GOA:J7P7N0,InterPro:IPR002616,InterPro:IPR004803,UniProtKB/TrEMBL:J7P7N0] [protein=queuine tRNA-ribosyltransferase] [protein_id=CBY70438.1] [location=complement(1557146..1558285)] [gbkey=CDS]	0	246.289	65	16	122	16	379	42.9	7.55	622.34	16	0	5.70984e+07	5.96367e+07	6.95259e+07	7.18686e+07	7.64873e+07	7.45097e+07
[gene=thiD-2] [locus_tag=LMOATCC19117_0697] [db_xref=EnsemblGenomes-Gn:LMOATCC19117_0697,EnsemblGenomes-Tr:CBY69596,GOA:J7PN90,InterPro:IPR004399,InterPro:IPR013749,InterPro:IPR029056,UniProtKB/TrEMBL:J7PN90] [protein=phosphomethylpyrimidine kinase] [protein_id=CBY69596.1] [location=complement(728024..728839)] [gbkey=CDS]	0	210.956	85	17	182	17	271	28.8	5.54	803.24	17	0	5.92654e+08	5.88759e+08	7.00057e+08	7.14166e+08	6.95503e+08	7.08478e+08
[gene=thiE] [locus_tag=LMOATCC19117_0334] [db_xref=EnsemblGenomes-Gn:LMOATCC19117_0334,EnsemblGenomes-Tr:CBY69233,GOA:J7P448,InterPro:IPR003733,InterPro:IPR013785,InterPro:IPR022998,UniProtKB/TrEMBL:J7P448] [protein=thiamine-phosphate pyrophosphorylase] [protein_id=CBY69233.1] [location=360688..361314] [gbkey=CDS]	0.011	2.506	12	2	6	2	208	21.9	4.81	0	2	0	624107	560879	795414	853892	766442	671214
[gene=thiI] [locus_tag=LMOATCC19117_1603] [db_xref=EnsemblGenomes-Gn:LMOATCC19117_1603,EnsemblGenomes-Tr:CBY70502,GOA:J7PER0,InterPro:IPR003720,InterPro:IPR004114,InterPro:IPR014729,InterPro:IPR020536,UniProtKB/TrEMBL:J7PER0] [protein=thiamine biosynthesis protein] [protein_id=CBY70502.1] [location=complement(1625936..1627147)] [gbkey=CDS]	0	266.78	79	20	147	20	403	45	6.47	760.33	20	0	1.03184e+08	103659402	1.27924e+08	1.272e+08	1.26205e+08	1.23333e+08
[gene=thiM] [locus_tag=LMOATCC19117_0332] [db_xref=EnsemblGenomes-Gn:LMOATCC19117_0332,EnsemblGenomes-Tr:CBY69231,GOA:J7PMG4,InterPro:IPR000417,InterPro:IPR029056,UniProtKB/TrEMBL:J7PMG4] [protein=hydroxyethylthiazole kinase] [protein_id=CBY69231.1] [location=359082..359891] [gbkey=CDS]	0	36.111	27	3	16	3	269	28.2	4.88	87.93	3	0	248690	535911	NAN	451438	315845	443191
[gene=thrB] [locus_tag=LMOATCC19117_2555] [db_xref=EnsemblGenomes-Gn:LMOATCC19117_2555,EnsemblGenomes-Tr:CBY71454,GOA:J7PRM6,InterPro:IPR000870,InterPro:IPR006203,InterPro:IPR006204,InterPro:IPR013750,InterPro:IPR014721,InterPro:IPR020568,UniProtKB/TrEMBL:J7PRM6] [protein=homoserine kinase] [protein_id=CBY71454.1] [location=complement(2636459..2637325)] [gbkey=CDS]	0	75.333	45	9	52	9	288	30.8	4.87	199.13	9	0	2.21271e+07	2.34862e+07	2.91759e+07	2.8554e+07	2.82015e+07	2.94747e+07
[gene=thrC] [locus_tag=LMOATCC19117_2556] [db_xref=EnsemblGenomes-Gn:LMOATCC19117_2556,EnsemblGenomes-Tr:CBY71455,GOA:J7P4B5,InterPro:IPR000634,InterPro:IPR001926,InterPro:IPR004450,InterPro:IPR026260,UniProtKB/TrEMBL:J7P4B5] [protein=threonine synthase] [protein_id=CBY71455.1] [location=complement(2637325..2638380)] [gbkey=CDS]	0	264.442	81	17	134	17	351	37	5.35	810.06	17	0	1.39444e+08	140331837	2.03623e+08	1.75931e+08	1.85653e+08	1.84378e+08
[gene=thrS] [locus_tag=LMOATCC19117_1570] [db_xref=EnsemblGenomes-Gn:LMOATCC19117_1570,EnsemblGenomes-Tr:CBY70469,GOA:J7PPC8,InterPro:IPR002314,InterPro:IPR002320,InterPro:IPR004095,InterPro:IPR004154,InterPro:IPR006195,InterPro:IPR012675,InterPro:IPR012676,InterPro:IPR012947,InterPro:IPR018163,UniProtKB/TrEMBL:J7PPC8] [protein=threonyl-tRNA synthetase] [protein_id=CBY70469.1] [location=complemen…	0	553.793	75	36	371	36	640	73.2	5.39	1742.67	36	0	4.76031e+08	4.97949e+08	6.16059e+08	5.84554e+08	6.08085e+08	6.15001e+08
[gene=thyA] [locus_tag=LMOATCC19117_1893] [db_xref=EnsemblGenomes-Gn:LMOATCC19117_1893,EnsemblGenomes-Tr:CBY70792,GOA:J7PFK8,InterPro:IPR000398,InterPro:IPR020940,InterPro:IPR023451,UniProtKB/TrEMBL:J7PFK8] [protein=thymidylate synthase] [protein_id=CBY70792.1] [location=complement(1941229..1942173)] [gbkey=CDS]	0	203.305	73	16	123	16	314	36.2	5.45	553.51	16	0	9.23243e+07	9.1624e+07	1.19343e+08	1.14706e+08	1.20128e+08	1.19e+08
[gene=tig] [locus_tag=LMOATCC19117_1276] [db_xref=EnsemblGenomes-Gn:LMOATCC19117_1276,EnsemblGenomes-Tr:CBY70175,GOA:J7P0V1,InterPro:IPR001179,InterPro:IPR005215,InterPro:IPR008880,InterPro:IPR008881,InterPro:IPR027304,UniProtKB/TrEMBL:J7P0V1] [protein=trigger factor] [protein_id=CBY70175.1] [location=1284883..1286166] [gbkey=CDS]	0	243.398	52	17	281	17	427	47.8	4.56	1282.16	17	0	1.47113e+09	1.46577e+09	1.78538e+09	1.81152e+09	1.8202e+09	1.84105e+09
[gene=tkt-1] [locus_tag=LMOATCC19117_0367] [db_xref=EnsemblGenomes-Gn:LMOATCC19117_0367,EnsemblGenomes-Tr:CBY69266,GOA:J7PMI7,InterPro:IPR005474,InterPro:IPR005475,InterPro:IPR005476,InterPro:IPR005478,InterPro:IPR009014,InterPro:IPR020826,InterPro:IPR029061,UniProtKB/TrEMBL:J7PMI7] [protein=transketolase] [protein_id=CBY69266.1] [location=complement(399367..401364)] [gbkey=CDS]	0	497.053	64	29	363	29	665	72.4	6.07	1895.25	29	0	6.58527e+08	6.6582e+08	8.02087e+08	8.09014e+08	8.16485e+08	7.98378e+08
[gene=tkt-2] [locus_tag=LMOATCC19117_1313] [db_xref=EnsemblGenomes-Gn:LMOATCC19117_1313,EnsemblGenomes-Tr:CBY70212,GOA:J7PDX5,InterPro:IPR005474,InterPro:IPR005475,InterPro:IPR005476,InterPro:IPR005478,InterPro:IPR009014,InterPro:IPR020826,InterPro:IPR029061,UniProtKB/TrEMBL:J7PDX5] [protein=transketolase] [protein_id=CBY70212.1] [location=1324677..1326671] [gbkey=CDS]	0	625.136	86	42	531	41	664	71.8	5.2	2590.87	42	1	1.3656e+09	1.37064e+09	1.6505e+09	1.61815e+09	1.66503e+09	1.66727e+09
[gene=tkt-3] [locus_tag=LMOATCC19117_2670] [db_xref=EnsemblGenomes-Gn:LMOATCC19117_2670,EnsemblGenomes-Tr:CBY71569,GOA:J7PRX0,InterPro:IPR005474,InterPro:IPR005475,InterPro:IPR005476,InterPro:IPR005478,InterPro:IPR009014,InterPro:IPR020826,InterPro:IPR029061,UniProtKB/TrEMBL:J7PRX0] [protein=transketolase] [protein_id=CBY71569.1] [location=complement(2742998..2745013)] [gbkey=CDS]	0	358.754	62	27	231	26	671	72.2	5.06	1112.23	27	0	2.05184e+08	2.14206e+08	2.61722e+08	2.55161e+08	2.67513e+08	2.79459e+08
[gene=tlyA] [locus_tag=LMOATCC19117_1373] [db_xref=EnsemblGenomes-Gn:LMOATCC19117_1373,EnsemblGenomes-Tr:CBY70272,GOA:J7PE22,InterPro:IPR002877,InterPro:IPR002942,InterPro:IPR004538,InterPro:IPR029063,UniProtKB/TrEMBL:J7PE22] [protein=hemolysin A] [protein_id=CBY70272.1] [location=1381235..1382059] [gbkey=CDS]	0	34.973	35	8	38	8	274	30.4	6.9	80.36	8	0	1.62231e+07	1.66513e+07	2.01533e+07	1.97199e+07	2.41536e+07	2.30874e+07
[gene=tmk] [locus_tag=LMOATCC19117_2702] [db_xref=EnsemblGenomes-Gn:LMOATCC19117_2702,EnsemblGenomes-Tr:CBY71601,GOA:J7PSP0,InterPro:IPR018094,InterPro:IPR018095,InterPro:IPR027417,UniProtKB/TrEMBL:J7PSP0] [protein=thymidylate kinase] [protein_id=CBY71601.1] [location=complement(2778433..2779059)] [gbkey=CDS]	0	79.623	56	11	64	11	208	23.1	5.24	226.4	11	0	1.40952e+07	1.44155e+07	1.8062e+07	1.76473e+07	1.73127e+07	1.91528e+07
[gene=topA] [locus_tag=LMOATCC19117_1284] [db_xref=EnsemblGenomes-Gn:LMOATCC19117_1284,EnsemblGenomes-Tr:CBY70183,GOA:J7P6Y1,InterPro:IPR000380,InterPro:IPR003601,InterPro:IPR003602,InterPro:IPR005733,InterPro:IPR006171,InterPro:IPR013497,InterPro:IPR013498,InterPro:IPR013824,InterPro:IPR013825,InterPro:IPR023405,InterPro:IPR023406,InterPro:IPR028612,UniProtKB/TrEMBL:J7P6Y1] [protein=DNA topoisom…	0	264.411	51	29	211	29	692	79.4	9.09	773.74	29	0	1.20154e+08	1.1908e+08	1.44521e+08	1.38606e+08	1.35348e+08	1.43521e+08
[gene=topB] [locus_tag=LMOATCC19117_2768] [db_xref=EnsemblGenomes-Gn:LMOATCC19117_2768,EnsemblGenomes-Tr:CBY71667,GOA:J7PI59,InterPro:IPR000380,InterPro:IPR003601,InterPro:IPR003602,InterPro:IPR005738,InterPro:IPR006171,InterPro:IPR013497,InterPro:IPR013824,InterPro:IPR013825,InterPro:IPR023405,InterPro:IPR023406,UniProtKB/TrEMBL:J7PI59] [protein=DNA topoisomerase III] [protein_id=CBY71667.1] [lo…	0	179.795	43	26	133	26	717	81.5	9.45	473.21	26	0	5.12054e+07	50267400	6.53312e+07	6.67962e+07	6.25292e+07	7.00325e+07
[gene=tpi] [locus_tag=LMOATCC19117_2466] [db_xref=EnsemblGenomes-Gn:LMOATCC19117_2466,EnsemblGenomes-Tr:CBY71365,GOA:J7P435,InterPro:IPR000652,InterPro:IPR013785,InterPro:IPR020861,InterPro:IPR022896,UniProtKB/TrEMBL:J7P435] [protein=triosephosphate isomerase] [protein_id=CBY71365.1] [location=complement(2544558..2545313)] [gbkey=CDS]	0	309.268	91	18	315	18	251	26.8	4.87	1295.66	18	0	2.94801e+09	2.92427e+09	3.6279e+09	3.49868e+09	3.51518e+09	3.63667e+09
[gene=tpiA-1] [locus_tag=LMOATCC19117_0371] [db_xref=EnsemblGenomes-Gn:LMOATCC19117_0371,EnsemblGenomes-Tr:CBY69270,GOA:J7NYE6,InterPro:IPR000652,InterPro:IPR013785,InterPro:IPR020861,InterPro:IPR022896,UniProtKB/TrEMBL:J7NYE6] [protein=triosephosphate isomerase] [protein_id=CBY69270.1] [location=complement(403311..404075)] [gbkey=CDS]	0	81.981	41	9	65	9	254	28.1	5.71	251.54	9	0	8.36367e+07	8.05963e+07	1.16551e+08	1.04614e+08	1.17424e+08	1.15261e+08
[gene=tpx] [locus_tag=LMOATCC19117_1594] [db_xref=EnsemblGenomes-Gn:LMOATCC19117_1594,EnsemblGenomes-Tr:CBY70493,GOA:J7P7T3,InterPro:IPR002065,InterPro:IPR012336,InterPro:IPR013740,InterPro:IPR018219,UniProtKB/TrEMBL:J7P7T3] [protein=thiol peroxidase] [protein_id=CBY70493.1] [location=complement(1617512..1618009)] [gbkey=CDS]	0	183.12	90	11	165	11	165	18.1	5.36	923.75	11	0	4.86426e+08	4.81693e+08	5.91603e+08	5.991e+08	5.75201e+08	5.85166e+08
[gene=treB] [locus_tag=LMOATCC19117_1264] [db_xref=EnsemblGenomes-Gn:LMOATCC19117_1264,EnsemblGenomes-Tr:CBY70163,GOA:J7P6W6,InterPro:IPR001996,InterPro:IPR003352,InterPro:IPR011296,InterPro:IPR013013,InterPro:IPR018113,UniProtKB/TrEMBL:J7P6W6] [protein=PTS system, trehalose-specific, IIBC component] [protein_id=CBY70163.1] [location=complement(1274347..1275831)] [gbkey=CDS]	0	115.712	28	10	122	10	494	53.4	6.8	466.53	10	0	6.20283e+08	6.24028e+08	7.47332e+08	7.75486e+08	6.71945e+08	7.98163e+08
[gene=treC-2] [locus_tag=LMOATCC19117_1263] [db_xref=EnsemblGenomes-Gn:LMOATCC19117_1263,EnsemblGenomes-Tr:CBY70162,GOA:J7PDT8,InterPro:IPR006047,InterPro:IPR006589,InterPro:IPR012769,InterPro:IPR013780,InterPro:IPR013781,InterPro:IPR015902,InterPro:IPR017853,UniProtKB/TrEMBL:J7PDT8] [protein=trehalose-6-phosphate hydrolase] [protein_id=CBY70162.1] [location=complement(1272682..1274328)] [gbkey=C…	0	533.231	74	30	375	30	548	63.2	5.21	1821.8	30	0	6.44542e+08	6.70602e+08	8.30175e+08	7.8923e+08	8.14672e+08	8.38918e+08
[gene=treR] [locus_tag=LMOATCC19117_1262] [db_xref=EnsemblGenomes-Gn:LMOATCC19117_1262,EnsemblGenomes-Tr:CBY70161,GOA:J7PPI1,InterPro:IPR000524,InterPro:IPR011663,InterPro:IPR011991,InterPro:IPR012770,InterPro:IPR028978,UniProtKB/TrEMBL:J7PPI1] [protein=trehalose operon transcriptional repressor] [protein_id=CBY70161.1] [location=1271938..1272651] [gbkey=CDS]	0	74.404	46	8	54	8	237	27.3	6.43	199.63	8	0	1.2546e+07	1.39526e+07	1.4856e+07	1.64044e+07	2.10324e+07	1.73573e+07
[gene=trkA] [locus_tag=LMOATCC19117_1045] [db_xref=EnsemblGenomes-Gn:LMOATCC19117_1045,EnsemblGenomes-Tr:CBY69944,GOA:J7PN57,InterPro:IPR003148,InterPro:IPR006037,InterPro:IPR016040,UniProtKB/TrEMBL:J7PN57] [protein=potassium transport system NAD-binding component] [protein_id=CBY69944.1] [location=1067703..1068362] [gbkey=CDS]	0	75.499	55	7	45	7	219	24.4	5.1	228.02	7	0	2.20467e+07	3.0257e+07	2.64318e+07	2.7678e+07	2.60048e+07	2.66442e+07
[gene=trmB] [locus_tag=LMOATCC19117_1627] [db_xref=EnsemblGenomes-Gn:LMOATCC19117_1627,EnsemblGenomes-Tr:CBY70526,GOA:J7PQA6,InterPro:IPR003358,InterPro:IPR029063,UniProtKB/TrEMBL:J7PQA6] [protein=tRNA (guanine-N(7)-)-methyltransferase] [protein_id=CBY70526.1] [location=complement(1648361..1649005)] [gbkey=CDS]	0	40.372	35	6	36	6	214	24.9	6.16	110.4	6	0	1.4791e+07	1.40193e+07	1.77103e+07	1.68709e+07	1.85904e+07	1.81956e+07
[gene=trmD] [locus_tag=LMOATCC19117_1808] [db_xref=EnsemblGenomes-Gn:LMOATCC19117_1808,EnsemblGenomes-Tr:CBY70707,GOA:J7PFD3,InterPro:IPR002649,InterPro:IPR016009,InterPro:IPR023148,InterPro:IPR029026,InterPro:IPR029028,UniProtKB/TrEMBL:J7PFD3] [protein=tRNA (guanine-N1)-methyltransferase] [protein_id=CBY70707.1] [location=complement(1856651..1857388)] [gbkey=CDS]	0	72.105	58	8	38	8	245	27.9	5.44	163.65	8	0	1.60526e+07	1.89231e+07	2.19952e+07	2.03467e+07	2.19694e+07	2.17665e+07
[gene=trmE] [locus_tag=LMOATCC19117_2822] [db_xref=EnsemblGenomes-Gn:LMOATCC19117_2822,EnsemblGenomes-Tr:CBY71721,GOA:J7PSW4,InterPro:IPR004520,InterPro:IPR005225,InterPro:IPR006073,InterPro:IPR018948,InterPro:IPR025867,InterPro:IPR027266,InterPro:IPR027368,InterPro:IPR027417,UniProtKB/TrEMBL:J7PSW4] [protein=tRNA modification GTPase] [protein_id=CBY71721.1] [location=complement(2901595..2902968)…	0	123.701	47	16	86	16	457	50.4	4.67	292.35	16	0	4.7613e+07	4.77387e+07	5.5089e+07	6.35904e+07	5.87761e+07	6.63035e+07
[gene=trmU] [locus_tag=LMOATCC19117_1521] [db_xref=EnsemblGenomes-Gn:LMOATCC19117_1521,EnsemblGenomes-Tr:CBY70420,GOA:J7P1H2,InterPro:IPR004506,InterPro:IPR014729,InterPro:IPR023382,UniProtKB/TrEMBL:J7P1H2] [protein=tRNA (5-methylaminomethyl-2-thiouridylate)-methyltransferase] [protein_id=CBY70420.1] [location=complement(1535944..1537059)] [gbkey=CDS]	0	219.516	77	18	148	18	371	41.4	5.16	685.8	18	0	1.079e+08	1.07389e+08	1.4226e+08	1.36338e+08	1.35445e+08	1.34791e+08
[gene=trpA] [locus_tag=LMOATCC19117_1639] [db_xref=EnsemblGenomes-Gn:LMOATCC19117_1639,EnsemblGenomes-Tr:CBY70538,GOA:J7P7Y4,InterPro:IPR002028,InterPro:IPR011060,InterPro:IPR013785,InterPro:IPR018204,UniProtKB/TrEMBL:J7P7Y4] [protein=tryptophan synthase, alpha subunit] [protein_id=CBY70538.1] [location=complement(1660582..1661355)] [gbkey=CDS]	0	46.535	56	7	24	7	257	27.9	5.6	78.06	7	0	2.72271e+06	2.99576e+06	3.59979e+06	2.50111e+06	3.79073e+06	3.79564e+06
[gene=trpB] [locus_tag=LMOATCC19117_1640] [db_xref=EnsemblGenomes-Gn:LMOATCC19117_1640,EnsemblGenomes-Tr:CBY70539,GOA:J7PPH8,InterPro:IPR001926,InterPro:IPR006653,InterPro:IPR006654,InterPro:IPR023026,UniProtKB/TrEMBL:J7PPH8] [protein=tryptophan synthase, beta subunit] [protein_id=CBY70539.1] [location=complement(1661348..1662550)] [gbkey=CDS]	0	34.216	21	5	14	5	400	43.8	5.57	72.52	5	0	5.85251e+06	5.82628e+06	6.23702e+06	7.28054e+06	7.15161e+06	7.42256e+06
[gene=trpC] [locus_tag=LMOATCC19117_1642] [db_xref=EnsemblGenomes-Gn:LMOATCC19117_1642,EnsemblGenomes-Tr:CBY70541,GOA:J7PQC1,InterPro:IPR001468,InterPro:IPR011060,InterPro:IPR013785,InterPro:IPR013798,UniProtKB/TrEMBL:J7PQC1] [protein=indole-3-glycerol phosphate synthase] [protein_id=CBY70541.1] [location=complement(1663158..1663916)] [gbkey=CDS]	0	13.042	12	4	11	4	252	27.6	5.27	31.44	4	0	2.52572e+07	2.75566e+07	2.66409e+07	2.33923e+07	2.3122e+07	2.44929e+07
[gene=trpE] [locus_tag=LMOATCC19117_1645] [db_xref=EnsemblGenomes-Gn:LMOATCC19117_1645,EnsemblGenomes-Tr:CBY70544,GOA:J7PPI3,InterPro:IPR005256,InterPro:IPR005801,InterPro:IPR006805,InterPro:IPR015890,InterPro:IPR019999,UniProtKB/TrEMBL:J7PPI3] [protein=anthranilate synthase component I] [protein_id=CBY70544.1] [location=complement(1665506..1666870)] [gbkey=CDS]	0	22.367	12	5	19	5	454	50.9	5.33	45.21	5	0	2.50827e+06	2.7825e+06	2.61825e+06	2.5616e+06	3.56385e+06	2.43814e+06
[gene=trpF] [locus_tag=LMOATCC19117_1641] [db_xref=EnsemblGenomes-Gn:LMOATCC19117_1641,EnsemblGenomes-Tr:CBY70540,GOA:J7P1V4,InterPro:IPR001240,InterPro:IPR011060,InterPro:IPR013785,UniProtKB/TrEMBL:J7P1V4] [protein=N-(5'-phosphoribosyl)anthranilate isomerase] [protein_id=CBY70540.1] [location=complement(1662553..1663161)] [gbkey=CDS]	0	6.819	11	1	2	1	202	21.9	8.31	9.21	1	0	NAN	NAN	NAN	NAN	NAN	NAN
[gene=trpG] [locus_tag=LMOATCC19117_1644] [db_xref=EnsemblGenomes-Gn:LMOATCC19117_1644,EnsemblGenomes-Tr:CBY70543,GOA:J7P7Y9,InterPro:IPR006221,InterPro:IPR017926,InterPro:IPR029062,UniProtKB/TrEMBL:J7P7Y9] [protein=anthranilate synthase, glutamine amidotransferase component] [protein_id=CBY70543.1] [location=complement(1664904..1665509)] [gbkey=CDS]	0	7.505	11	1	4	1	201	22	5.05	15.28	1	0	105455	105055	103031	134586	151210	166710
[gene=trpS] [locus_tag=LMOATCC19117_2223] [db_xref=EnsemblGenomes-Gn:LMOATCC19117_2223,EnsemblGenomes-Tr:CBY71122,GOA:J7PGM7,InterPro:IPR001412,InterPro:IPR002305,InterPro:IPR002306,InterPro:IPR014729,InterPro:IPR024109,UniProtKB/TrEMBL:J7PGM7] [protein=tryptophanyl-tRNA synthetase] [protein_id=CBY71122.1] [location=2295083..2296078] [gbkey=CDS]	0	164.831	63	13	121	13	331	36.9	6.93	573.71	13	0	9.83575e+07	1.0978e+08	1.37061e+08	1.33906e+08	1.24701e+08	1.35991e+08
[gene=truA] [locus_tag=LMOATCC19117_2608] [db_xref=EnsemblGenomes-Gn:LMOATCC19117_2608,EnsemblGenomes-Tr:CBY71507,GOA:J7PHM1,InterPro:IPR001406,InterPro:IPR020094,InterPro:IPR020095,InterPro:IPR020097,InterPro:IPR020103,UniProtKB/TrEMBL:J7PHM1] [protein=tRNA pseudouridine synthase A] [protein_id=CBY71507.1] [location=complement(2694320..2695066)] [gbkey=CDS]	0	39.123	37	7	31	7	248	28.5	7.58	96.62	7	0	7.11036e+06	8.33923e+06	9.53819e+06	7.32173e+06	9.16658e+06	1.10651e+07
[gene=truB] [locus_tag=LMOATCC19117_1335] [db_xref=EnsemblGenomes-Gn:LMOATCC19117_1335,EnsemblGenomes-Tr:CBY70234,GOA:J7PNV3,InterPro:IPR002501,InterPro:IPR014780,InterPro:IPR020103,UniProtKB/TrEMBL:J7PNV3] [protein=tRNA pseudouridine synthase B] [protein_id=CBY70234.1] [location=1348779..1349693] [gbkey=CDS]	0	54.3	34	8	40	8	304	33.8	6.07	132.58	8	0	6.86517e+07	7.54005e+07	8.83534e+07	8.70234e+07	8.23996e+07	8.49084e+07
[gene=trx-1] [locus_tag=LMOATCC19117_1620] [db_xref=EnsemblGenomes-Gn:LMOATCC19117_1620,EnsemblGenomes-Tr:CBY70519,GOA:J7PPG2,InterPro:IPR005746,InterPro:IPR012336,InterPro:IPR013766,UniProtKB/TrEMBL:J7PPG2] [protein=thioredoxin] [protein_id=CBY70519.1] [location=complement(1644812..1645123)] [gbkey=CDS]	0	43.94	59	5	36	5	103	11.8	4.37	176.19	5	0	6.42235e+07	6.78662e+07	7.77547e+07	8.66703e+07	8.28478e+07	78555118
[gene=trx-2] [locus_tag=LMOATCC19117_2841] [db_xref=EnsemblGenomes-Gn:LMOATCC19117_2841,EnsemblGenomes-Tr:CBY71740,GOA:J7P566,InterPro:IPR005746,InterPro:IPR012336,InterPro:IPR013766,InterPro:IPR017937,UniProtKB/TrEMBL:J7P566] [protein=thioredoxin] [protein_id=CBY71740.1] [location=complement(2924223..2924543)] [gbkey=CDS]	0	5.986	12	1	2	1	106	11.9	5.24	5.61	1	0	NAN	NAN	NAN	NAN	NAN	NAN
[gene=trxA] [locus_tag=LMOATCC19117_1232] [db_xref=EnsemblGenomes-Gn:LMOATCC19117_1232,EnsemblGenomes-Tr:CBY70131,GOA:J7PPG1,InterPro:IPR005746,InterPro:IPR012336,InterPro:IPR013766,InterPro:IPR017937,UniProtKB/TrEMBL:J7PPG1] [protein=thioredoxin] [protein_id=CBY70131.1] [location=1248087..1248398] [gbkey=CDS]	0	94.119	59	5	67	5	103	11.6	4.34	326.72	5	0	7.68811e+07	7.84425e+07	1.05286e+08	102611043	1.14662e+08	1.12334e+08
[gene=trxB] [locus_tag=LMOATCC19117_2487] [db_xref=EnsemblGenomes-Gn:LMOATCC19117_2487,EnsemblGenomes-Tr:CBY71386,GOA:J7PS69,InterPro:IPR000103,InterPro:IPR001327,InterPro:IPR005982,InterPro:IPR008255,InterPro:IPR013027,InterPro:IPR023753,UniProtKB/TrEMBL:J7PS69] [protein=thioredoxin-disulfide reductase] [protein_id=CBY71386.1] [location=complement(2568669..2569628)] [gbkey=CDS]	0	246.561	74	17	180	17	319	34.2	4.91	848.4	17	0	3.49011e+08	3.42338e+08	4.44771e+08	4.20663e+08	3.8498e+08	4.34134e+08
[gene=tsf] [locus_tag=LMOATCC19117_1669] [db_xref=EnsemblGenomes-Gn:LMOATCC19117_1669,EnsemblGenomes-Tr:CBY70568,GOA:J7P813,InterPro:IPR000449,InterPro:IPR001816,InterPro:IPR009060,InterPro:IPR014039,InterPro:IPR018101,UniProtKB/TrEMBL:J7P813] [protein=translation elongation factor Ts (EF-Ts)] [protein_id=CBY70568.1] [location=complement(1696194..1697078)] [gbkey=CDS]	0	376.025	84	23	637	23	294	32.7	5.14	2601.03	23	0	4.38825e+09	4.42188e+09	5.75984e+09	5.46712e+09	5.25545e+09	5.27844e+09
[gene=tufA] [locus_tag=LMOATCC19117_2662] [db_xref=EnsemblGenomes-Gn:LMOATCC19117_2662,EnsemblGenomes-Tr:CBY71561,GOA:J7PSK6,InterPro:IPR000795,InterPro:IPR004160,InterPro:IPR004161,InterPro:IPR004541,InterPro:IPR005225,InterPro:IPR009000,InterPro:IPR009001,InterPro:IPR027417,UniProtKB/TrEMBL:J7PSK6] [protein=translation elongation factor Tu] [protein_id=CBY71561.1] [location=complement(2734224..…	0	802.439	91	33	2447	33	395	43.3	4.92	10655	33	0	1.8312e+10	1.77548e+10	2.29076e+10	2.17398e+10	2.25736e+10	2.29183e+10
[gene=typA] [locus_tag=LMOATCC19117_1085] [db_xref=EnsemblGenomes-Gn:LMOATCC19117_1085,EnsemblGenomes-Tr:CBY69984,GOA:J7PN89,InterPro:IPR000640,InterPro:IPR000795,InterPro:IPR004161,InterPro:IPR005225,InterPro:IPR006298,InterPro:IPR009000,InterPro:IPR009022,InterPro:IPR027417,UniProtKB/TrEMBL:J7PN89] [protein=GTP-binding protein] [protein_id=CBY69984.1] [location=1105539..1107377] [gbkey=CDS]	0	387.456	62	27	282	27	612	68.7	5.14	1221.7	27	0	3.19948e+08	3.20374e+08	3.91147e+08	3.67272e+08	3.72035e+08	4.10343e+08
[gene=tyrA] [locus_tag=LMOATCC19117_1942] [db_xref=EnsemblGenomes-Gn:LMOATCC19117_1942,EnsemblGenomes-Tr:CBY70841,GOA:J7PR10,InterPro:IPR002912,InterPro:IPR003099,InterPro:IPR008927,InterPro:IPR016040,UniProtKB/TrEMBL:J7PR10] [protein=prephenate dehydrogenase] [protein_id=CBY70841.1] [location=complement(1992786..1993889)] [gbkey=CDS]	0	89.962	59	11	55	11	367	40.3	5.19	260.6	11	0	2.64385e+07	3.0331e+07	3.67336e+07	3.3931e+07	3.51639e+07	3.92625e+07
[gene=tyrS] [locus_tag=LMOATCC19117_1608] [db_xref=EnsemblGenomes-Gn:LMOATCC19117_1608,EnsemblGenomes-Tr:CBY70507,GOA:J7PER6,InterPro:IPR001412,InterPro:IPR002305,InterPro:IPR002307,InterPro:IPR002942,InterPro:IPR014729,InterPro:IPR024088,InterPro:IPR024107,UniProtKB/TrEMBL:J7PER6] [protein=tyrosyl-tRNA synthetase] [protein_id=CBY70507.1] [location=complement(1631827..1633092)] [gbkey=CDS]	0	305.504	69	26	200	26	421	47.9	5.3	914.6	26	0	2.57548e+08	2.54688e+08	3.24111e+08	3.11177e+08	3.09507e+08	3.11292e+08
[gene=udk] [locus_tag=LMOATCC19117_1506] [db_xref=EnsemblGenomes-Gn:LMOATCC19117_1506,EnsemblGenomes-Tr:CBY70405,GOA:J7P1F3,InterPro:IPR000764,InterPro:IPR006083,InterPro:IPR026008,InterPro:IPR027417,UniProtKB/TrEMBL:J7P1F3] [protein=uridine kinase] [protein_id=CBY70405.1] [location=complement(1520106..1520735)] [gbkey=CDS]	0	33.267	22	3	12	3	209	24.1	6.35	70.18	3	0	5.21627e+06	4.94994e+06	6.61895e+06	6001860	5.32069e+06	5.64606e+06
[gene=ung-1] [locus_tag=LMOATCC19117_0408] [db_xref=EnsemblGenomes-Gn:LMOATCC19117_0408,EnsemblGenomes-Tr:CBY69307,GOA:J7PB97,InterPro:IPR002043,InterPro:IPR005122,InterPro:IPR018085,UniProtKB/TrEMBL:J7PB97] [protein=uracil-DNA glycosylase] [protein_id=CBY69307.1] [location=436491..437201] [gbkey=CDS]	0	12.447	4	1	11	1	236	26.7	6.38	33.47	1	0	1.02449e+06	1.20536e+06	1.55319e+06	1.34212e+06	1.33646e+06	1.585e+06
[gene=ung-2] [locus_tag=LMOATCC19117_1226] [db_xref=EnsemblGenomes-Gn:LMOATCC19117_1226,EnsemblGenomes-Tr:CBY70125,GOA:J7P0R6,InterPro:IPR002043,InterPro:IPR005122,InterPro:IPR018085,UniProtKB/TrEMBL:J7P0R6] [protein=uracil-DNA glycosylase] [protein_id=CBY70125.1] [location=1241225..1241899] [gbkey=CDS]	0	8.889	7	1	5	1	224	25.6	7.91	21.48	1	0	567034	416582	741780	694435	414925	558387
[gene=upp] [locus_tag=LMOATCC19117_2548] [db_xref=EnsemblGenomes-Gn:LMOATCC19117_2548,EnsemblGenomes-Tr:CBY71447,GOA:J7PHF8,InterPro:IPR005765,InterPro:IPR029057,UniProtKB/TrEMBL:J7PHF8] [protein=uracil phosphoribosyltransferase] [protein_id=CBY71447.1] [location=complement(2629949..2630578)] [gbkey=CDS]	0	210.869	74	13	159	13	209	22.9	6.06	713.39	13	0	5.46655e+08	5.73997e+08	6.91422e+08	6.81788e+08	7.11416e+08	7.16176e+08
[gene=uppS] [locus_tag=LMOATCC19117_1322] [db_xref=EnsemblGenomes-Gn:LMOATCC19117_1322,EnsemblGenomes-Tr:CBY70221,GOA:J7PPL7,InterPro:IPR001441,InterPro:IPR018520,UniProtKB/TrEMBL:J7PPL7] [protein=undecaprenyl diphosphate synthase] [protein_id=CBY70221.1] [location=1333105..1333866] [gbkey=CDS]	0	16.071	8	1	8	1	253	29.1	5.43	29.65	1	0	321600	325419	330919	322178	464565	527691
[gene=uup] [locus_tag=LMOATCC19117_1894] [db_xref=EnsemblGenomes-Gn:LMOATCC19117_1894,EnsemblGenomes-Tr:CBY70793,GOA:J7P8T4,InterPro:IPR003439,InterPro:IPR003593,InterPro:IPR017871,InterPro:IPR027417,UniProtKB/TrEMBL:J7P8T4] [protein=ABC transporter, ATP-binding protein] [protein_id=CBY70793.1] [location=complement(1942186..1944078)] [gbkey=CDS]	0	51.069	19	11	38	11	630	71.3	5.01	102.7	11	0	1.49483e+07	1.54416e+07	1.601e+07	1.43874e+07	1.40452e+07	1.66876e+07
[gene=uvrA] [locus_tag=LMOATCC19117_2497] [db_xref=EnsemblGenomes-Gn:LMOATCC19117_2497,EnsemblGenomes-Tr:CBY71396,GOA:J7PS78,InterPro:IPR003439,InterPro:IPR004602,InterPro:IPR013815,InterPro:IPR017871,InterPro:IPR027417,UniProtKB/TrEMBL:J7PS78] [protein=excinuclease ABC, subunit A] [protein_id=CBY71396.1] [location=complement(2577844..2580624)] [gbkey=CDS]	0	585.951	79	58	388	58	926	103.1	6.57	1716.67	58	0	5.30962e+08	5.33968e+08	6.47084e+08	6.25572e+08	6.70845e+08	6.89813e+08
[gene=uvrB] [locus_tag=LMOATCC19117_2498] [db_xref=EnsemblGenomes-Gn:LMOATCC19117_2498,EnsemblGenomes-Tr:CBY71397,GOA:J7PHA4,InterPro:IPR001650,InterPro:IPR001943,InterPro:IPR004807,InterPro:IPR006935,InterPro:IPR014001,InterPro:IPR024759,InterPro:IPR027417,UniProtKB/TrEMBL:J7PHA4] [protein=excinuclease ABC, subunit B] [protein_id=CBY71397.1] [location=complement(2580722..2582698)] [gbkey=CDS]	0	321.401	55	35	261	35	658	75.5	5.41	972.17	35	0	3.18008e+08	3.33374e+08	3.86762e+08	3.8556e+08	4.03306e+08	4.18271e+08
[gene=uvrC] [locus_tag=LMOATCC19117_1233] [db_xref=EnsemblGenomes-Gn:LMOATCC19117_1233,EnsemblGenomes-Tr:CBY70132,GOA:J7PDR0,InterPro:IPR000305,InterPro:IPR001162,InterPro:IPR001943,InterPro:IPR003583,InterPro:IPR004791,InterPro:IPR010994,InterPro:IPR027299,UniProtKB/TrEMBL:J7PDR0] [protein=excinuclease ABC, C subunit] [protein_id=CBY70132.1] [location=1248474..1250285] [gbkey=CDS]	0	100.885	35	15	83	15	603	69.3	8.66	308.55	15	0	1.85357e+07	2.13563e+07	2.52443e+07	2.28816e+07	2.41094e+07	2.40657e+07
[gene=vacB] [locus_tag=LMOATCC19117_2458] [db_xref=EnsemblGenomes-Gn:LMOATCC19117_2458,EnsemblGenomes-Tr:CBY71357,GOA:J7PH62,InterPro:IPR003029,InterPro:IPR004476,InterPro:IPR011129,InterPro:IPR011805,InterPro:IPR012340,InterPro:IPR013223,InterPro:IPR022966,InterPro:IPR022967,UniProtKB/TrEMBL:J7PH62] [protein=ribonuclease R] [protein_id=CBY71357.1] [location=complement(2535483..2537864)] [gbkey=C…	0	443.185	57	40	314	40	793	90.5	6.14	1240.21	40	0	1.66892e+08	1.88084e+08	2.18663e+08	2.2831e+08	2.12124e+08	2.38533e+08
[gene=valS] [locus_tag=LMOATCC19117_1563] [db_xref=EnsemblGenomes-Gn:LMOATCC19117_1563,EnsemblGenomes-Tr:CBY70462,GOA:J7PEL7,InterPro:IPR001412,InterPro:IPR002300,InterPro:IPR002303,InterPro:IPR009008,InterPro:IPR009080,InterPro:IPR010978,InterPro:IPR013155,InterPro:IPR014729,InterPro:IPR019499,UniProtKB/TrEMBL:J7PEL7] [protein=valyl-tRNA synthetase] [protein_id=CBY70462.1] [location=complement(1…	0	529.613	63	46	425	46	883	102	5.12	1600.54	46	0	6.24509e+08	6.27211e+08	7.81022e+08	7.75821e+08	7.86949e+08	7.67099e+08
[gene=vanS] [locus_tag=LMOATCC19117_2428] [db_xref=EnsemblGenomes-Gn:LMOATCC19117_2428,EnsemblGenomes-Tr:CBY71327,GOA:J7PH31,InterPro:IPR003594,InterPro:IPR003661,InterPro:IPR004358,InterPro:IPR005467,InterPro:IPR009082,UniProtKB/TrEMBL:J7PH31] [protein=two-component sensor histidine kinase] [protein_id=CBY71327.1] [location=complement(2505536..2506678)] [gbkey=CDS]	0	94.52	46	14	60	14	380	44.5	8.63	191.43	14	0	1.23726e+07	1.06343e+07	9.77476e+06	1.21296e+07	1.33059e+07	1.32072e+07
[gene=vclA] [locus_tag=LMOATCC19117_0216] [db_xref=EnsemblGenomes-Gn:LMOATCC19117_0216,EnsemblGenomes-Tr:CBY69115,InterPro:IPR014825,InterPro:IPR016024,UniProtKB/TrEMBL:J7NXY7] [protein=hypothetical protein] [protein_id=CBY69115.1] [location=complement(217051..217782)] [gbkey=CDS]	0.029	1.367	4	1	1	1	243	28	8.22	0	1	0	173774	NAN	NAN	NAN	173507	203912
[gene=virR] [locus_tag=LMOATCC19117_1760] [db_xref=EnsemblGenomes-Gn:LMOATCC19117_1760,EnsemblGenomes-Tr:CBY70659,GOA:J7PPU7,InterPro:IPR001789,InterPro:IPR001867,InterPro:IPR011006,InterPro:IPR011991,InterPro:IPR016032,UniProtKB/TrEMBL:J7PPU7] [protein=DNA-binding response regulator] [protein_id=CBY70659.1] [location=complement(1806387..1807064)] [gbkey=CDS]	0	96.416	58	9	64	9	225	26.4	4.91	307.6	9	0	3.63005e+07	3.37448e+07	4.03765e+07	3.79521e+07	4.21112e+07	4.31455e+07
[gene=virS] [locus_tag=LMOATCC19117_1756] [db_xref=EnsemblGenomes-Gn:LMOATCC19117_1756,EnsemblGenomes-Tr:CBY70655,GOA:J7P286,InterPro:IPR003594,InterPro:IPR003661,InterPro:IPR004358,InterPro:IPR005467,UniProtKB/TrEMBL:J7P286] [protein=sensor histidine kinase] [protein_id=CBY70655.1] [location=complement(1802142..1803182)] [gbkey=CDS]	0	52.861	37	10	35	10	346	40.7	7.83	130.47	10	0	1.56134e+07	1.43332e+07	1.77782e+07	1.80627e+07	1.86174e+07	1.94384e+07
[gene=xerD] [locus_tag=LMOATCC19117_1973] [db_xref=EnsemblGenomes-Gn:LMOATCC19117_1973,EnsemblGenomes-Tr:CBY70872,GOA:J7PFU8,InterPro:IPR002104,InterPro:IPR004107,InterPro:IPR011010,InterPro:IPR011932,InterPro:IPR013762,InterPro:IPR023009,InterPro:IPR023109,UniProtKB/TrEMBL:J7PFU8] [protein=integrase/recombinase] [protein_id=CBY70872.1] [location=complement(2029314..2030207)] [gbkey=CDS]	0	64.728	38	8	41	8	297	33.9	9.17	148.08	8	0	1.00755e+07	1.04655e+07	1.58954e+07	1.27747e+07	1.43032e+07	1.7587e+07
[gene=xpt] [locus_tag=LMOATCC19117_1903] [db_xref=EnsemblGenomes-Gn:LMOATCC19117_1903,EnsemblGenomes-Tr:CBY70802,GOA:J7PFL8,InterPro:IPR000836,InterPro:IPR010079,InterPro:IPR029057,UniProtKB/TrEMBL:J7PFL8] [protein=xanthine phosphoribosyltransferase] [protein_id=CBY70802.1] [location=complement(1951481..1952059)] [gbkey=CDS]	0	54.395	46	8	42	8	192	20.9	5	171.08	8	0	1.36559e+07	1.73287e+07	1.99063e+07	1.97372e+07	1.99739e+07	2.07446e+07
[gene=xseA] [locus_tag=LMOATCC19117_1368] [db_xref=EnsemblGenomes-Gn:LMOATCC19117_1368,EnsemblGenomes-Tr:CBY70267,GOA:J7PE17,InterPro:IPR003753,InterPro:IPR020579,InterPro:IPR025824,UniProtKB/TrEMBL:J7PE17] [protein=exodeoxyribonuclease VII, large subunit] [protein_id=CBY70267.1] [location=1376390..1377742] [gbkey=CDS]	0	33.246	18	7	27	7	450	51.3	7.14	67.35	7	0	3.96945e+06	4.08228e+06	4.70389e+06	4.71286e+06	5.61267e+06	5.79284e+06
[gene=yajC] [locus_tag=LMOATCC19117_1538] [db_xref=EnsemblGenomes-Gn:LMOATCC19117_1538,EnsemblGenomes-Tr:CBY70437,InterPro:IPR003849,UniProtKB/TrEMBL:J7PEI9] [protein=preprotein translocase subunit] [protein_id=CBY70437.1] [location=complement(1556783..1557112)] [gbkey=CDS]	0	77.369	52	3	181	3	109	12	6.06	833.22	3	0	2.85864e+08	2.77998e+08	3.65347e+08	3.39658e+08	3.4778e+08	3.81363e+08
[gene=zurA] [locus_tag=LMOATCC19117_1456] [db_xref=EnsemblGenomes-Gn:LMOATCC19117_1456,EnsemblGenomes-Tr:CBY70355,GOA:J7P1B2,InterPro:IPR003439,InterPro:IPR003593,InterPro:IPR017871,InterPro:IPR027417,UniProtKB/TrEMBL:J7P1B2] [protein=zinc ABC transporter, ATP-binding protein] [protein_id=CBY70355.1] [location=complement(1471329..1472102)] [gbkey=CDS]	0	39.334	36	8	35	8	257	28.9	6.74	97.47	8	0	6.60009e+06	7.07418e+06	8.49537e+06	9.02321e+06	8.80247e+06	8.29815e+06
[gene=zurR] [locus_tag=LMOATCC19117_1454] [db_xref=EnsemblGenomes-Gn:LMOATCC19117_1454,EnsemblGenomes-Tr:CBY70353,GOA:J7P7E2,InterPro:IPR002481,InterPro:IPR011991,UniProtKB/TrEMBL:J7P7E2] [protein=transcriptional regulator (zinc-specific uptake regulation)] [protein_id=CBY70353.1] [location=complement(1470070..1470495)] [gbkey=CDS]	0	11.54	21	2	6	2	141	16.4	6.52	18.74	2	0	308547	766018	983605	1.17423e+06	429974	637583
[gene=zwf] [locus_tag=LMOATCC19117_1990] [db_xref=EnsemblGenomes-Gn:LMOATCC19117_1990,EnsemblGenomes-Tr:CBY70889,GOA:J7PQB4,InterPro:IPR001282,InterPro:IPR016040,InterPro:IPR019796,InterPro:IPR022674,InterPro:IPR022675,UniProtKB/TrEMBL:J7PQB4] [protein=glucose-6-phosphate 1-dehydrogenase] [protein_id=CBY70889.1] [location=2044830..2046305] [gbkey=CDS]	0	397.26	78	34	323	34	491	56.1	5.57	1374.56	34	0	4.46219e+08	4.42304e+08	5.6763e+08	5.46309e+08	5.42131e+08	5.45815e+08
[locus_tag=LMOATCC19117_0003] [db_xref=EnsemblGenomes-Gn:LMOATCC19117_0003,EnsemblGenomes-Tr:CBY68902,GOA:J7PA43,InterPro:IPR002528,UniProtKB/TrEMBL:J7PA43] [protein=MATE efflux family protein] [protein_id=CBY68902.1] [location=3121..4464] [gbkey=CDS]	0.019	1.744	6	1	2	1	447	48.5	9.7	0	1	0	58557.3	14340.3	NAN	50643	88973.6	109602
[locus_tag=LMOATCC19117_0004] [db_xref=EnsemblGenomes-Gn:LMOATCC19117_0004,EnsemblGenomes-Tr:CBY68903,GOA:J7P331,InterPro:IPR002942,InterPro:IPR014330,UniProtKB/TrEMBL:J7P331] [protein=hypothetical protein] [protein_id=CBY68903.1] [location=4629..4865] [gbkey=CDS]	0	35.838	71	4	16	4	78	8.5	9.41	45.05	4	0	3.04766e+06	2.81036e+06	3.80021e+06	3.57761e+06	3.98407e+06	4.24637e+06
[locus_tag=LMOATCC19117_0012] [db_xref=EnsemblGenomes-Gn:LMOATCC19117_0012,EnsemblGenomes-Tr:CBY68911,GOA:J7PLP5,InterPro:IPR005917,InterPro:IPR006204,InterPro:IPR006206,InterPro:IPR013750,InterPro:IPR014721,InterPro:IPR020568,UniProtKB/TrEMBL:J7PLP5] [protein=phosphomevalonate kinase] [protein_id=CBY68911.1] [location=14791..15873] [gbkey=CDS]	0	87.674	45	15	69	15	360	40.1	6.24	210.1	15	0	3.22862e+07	2.92107e+07	3.88982e+07	3.72667e+07	3.49821e+07	3.93515e+07
[locus_tag=LMOATCC19117_0021] [db_xref=EnsemblGenomes-Gn:LMOATCC19117_0021,EnsemblGenomes-Tr:CBY68920,GOA:J7NXD0,InterPro:IPR001360,InterPro:IPR013781,InterPro:IPR017853,InterPro:IPR018120,UniProtKB/TrEMBL:J7NXD0] [protein=glycosyl hydrolase, family 1] [protein_id=CBY68920.1] [location=23733..25166] [gbkey=CDS]	0	168.795	52	20	125	18	477	54.8	5.34	484.59	20	0	6.37186e+07	6.29953e+07	7.91697e+07	7.40771e+07	7.59978e+07	76639908
[locus_tag=LMOATCC19117_0023] [db_xref=EnsemblGenomes-Gn:LMOATCC19117_0023,EnsemblGenomes-Tr:CBY68922,GOA:J7PA66,InterPro:IPR000524,InterPro:IPR011663,InterPro:IPR011991,InterPro:IPR028978,UniProtKB/TrEMBL:J7PA66] [protein=transcriptional regulator, GntR family] [protein_id=CBY68922.1] [location=26275..27015] [gbkey=CDS]	0	69.474	43	9	53	9	246	28.9	8.16	185.76	9	0	1.32812e+07	1.36448e+07	1.92469e+07	1.8515e+07	1.83992e+07	1.81807e+07
[locus_tag=LMOATCC19117_0025] [db_xref=EnsemblGenomes-Gn:LMOATCC19117_0025,EnsemblGenomes-Tr:CBY68924,GOA:J7PKN2,InterPro:IPR004720,UniProtKB/TrEMBL:J7PKN2] [protein=PTS system, mannose/fructose/sorbose family, IIB component] [protein_id=CBY68924.1] [location=27432..27920] [gbkey=CDS]	0	33.387	49	5	16	5	162	17.6	9.31	51.25	5	0	1.67306e+07	2.24993e+07	3.0377e+07	3.30206e+07	3.06459e+07	4.04251e+07
[locus_tag=LMOATCC19117_0030] [db_xref=EnsemblGenomes-Gn:LMOATCC19117_0030,EnsemblGenomes-Tr:CBY68929,GOA:J7PKN8,InterPro:IPR001127,InterPro:IPR001996,InterPro:IPR003352,InterPro:IPR011055,InterPro:IPR011297,InterPro:IPR013013,InterPro:IPR018113,UniProtKB/TrEMBL:J7PKN8] [protein=PTS system, beta-glucoside-specific, IIABC component] [protein_id=CBY68929.1] [location=31181..33085] [gbkey=CDS]	0	265.22	44	20	192	20	634	67.4	6.2	878.35	20	0	2.99755e+08	2.98776e+08	3.67303e+08	3.88289e+08	3.68656e+08	3.81102e+08
[locus_tag=LMOATCC19117_0031] [db_xref=EnsemblGenomes-Gn:LMOATCC19117_0031,EnsemblGenomes-Tr:CBY68930,InterPro:IPR003507,InterPro:IPR027461,InterPro:IPR027478,InterPro:IPR029062,UniProtKB/TrEMBL:J7NXE2] [protein=hypothetical protein] [protein_id=CBY68930.1] [location=33167..34042] [gbkey=CDS]	0.006	2.733	4	1	3	1	291	32.5	7.71	0	1	0	490160	NAN	504822	424101	623212	NAN
[locus_tag=LMOATCC19117_0036] [db_xref=EnsemblGenomes-Gn:LMOATCC19117_0036,EnsemblGenomes-Tr:CBY68935,InterPro:IPR020208,UniProtKB/TrEMBL:J7NXE6] [protein=hypothetical protein] [protein_id=CBY68935.1] [location=complement(37708..38112)] [gbkey=CDS]	0.006	2.728	9	1	1	1	134	14.9	9.31	2.36	1	0	NAN	NAN	NAN	NAN	NAN	NAN
[locus_tag=LMOATCC19117_0038] [db_xref=EnsemblGenomes-Gn:LMOATCC19117_0038,EnsemblGenomes-Tr:CBY68937,GOA:J7PA81,InterPro:IPR000150,InterPro:IPR001757,InterPro:IPR006379,InterPro:IPR023214,UniProtKB/TrEMBL:J7PA81] [protein=hydrolase, haloacid dehalogenase-like family] [protein_id=CBY68937.1] [location=complement(38753..39562)] [gbkey=CDS]	0	42.475	28	4	23	4	269	29.9	5.06	134.37	4	0	4.13495e+06	5.24187e+06	5.79561e+06	5.19209e+06	5.46062e+06	4.68564e+06
[locus_tag=LMOATCC19117_0039] [db_xref=EnsemblGenomes-Gn:LMOATCC19117_0039,EnsemblGenomes-Tr:CBY68938,GOA:J7P372,InterPro:IPR000843,InterPro:IPR010982,InterPro:IPR028082,UniProtKB/TrEMBL:J7P372] [protein=transcriptional regulator, LacI family] [protein_id=CBY68938.1] [location=complement(39579..40634)] [gbkey=CDS]	0	75.798	28	6	43	6	351	38.8	6.04	192.78	6	0	7.52826e+06	8.37944e+06	8.16444e+06	8.66534e+06	7.58338e+06	9.68516e+06
[locus_tag=LMOATCC19117_0049] [db_xref=EnsemblGenomes-Gn:LMOATCC19117_0049,EnsemblGenomes-Tr:CBY68948,GOA:J7P382,InterPro:IPR000281,InterPro:IPR001347,InterPro:IPR009057,InterPro:IPR011991,UniProtKB/TrEMBL:J7P382] [protein=phosphosugar-binding protein] [protein_id=CBY68948.1] [location=52638..53417] [gbkey=CDS]	0.029	1.372	16	1	4	1	259	30.1	6.95	3.25	1	0	NAN	NAN	NAN	NAN	NAN	NAN
[locus_tag=LMOATCC19117_0050] [db_xref=EnsemblGenomes-Gn:LMOATCC19117_0050,EnsemblGenomes-Tr:CBY68949,InterPro:IPR015414,UniProtKB/TrEMBL:J7PKQ8] [protein=DedA family protein] [protein_id=CBY68949.1] [location=53521..54180] [gbkey=CDS]	0	11.401	11	2	12	2	219	24.6	8.12	35.05	2	0	2.8362e+06	3.38111e+06	3.52237e+06	3.68378e+06	3.64581e+06	4.04831e+06
[locus_tag=LMOATCC19117_0055] [db_xref=EnsemblGenomes-Gn:LMOATCC19117_0055,EnsemblGenomes-Tr:CBY68954,InterPro:IPR025711,UniProtKB/TrEMBL:J7PKR2] [protein=lipoprotein, putative] [protein_id=CBY68954.1] [location=57091..57702] [gbkey=CDS]	0	84.273	59	10	67	10	203	22.7	4.56	269.48	10	0	3.57472e+07	3.46265e+07	5.02884e+07	4.67249e+07	4.70727e+07	4.50699e+07
[locus_tag=LMOATCC19117_0060] [db_xref=EnsemblGenomes-Gn:LMOATCC19117_0060,EnsemblGenomes-Tr:CBY68959,GOA:J7PKR6,InterPro:IPR000014,InterPro:IPR000160,InterPro:IPR001667,InterPro:IPR003156,InterPro:IPR014528,UniProtKB/TrEMBL:J7PKR6] [protein=DHH subfamily 1 protein] [protein_id=CBY68959.1] [location=61023..62996] [gbkey=CDS]	0	269.92	47	23	182	23	657	74.8	5.3	848.99	23	0	9.42959e+07	9.19012e+07	1.24486e+08	1.20494e+08	1.14439e+08	1.2045e+08
[locus_tag=LMOATCC19117_0071] [db_xref=EnsemblGenomes-Gn:LMOATCC19117_0071,EnsemblGenomes-Tr:CBY68970,GOA:J7NXI2,InterPro:IPR002543,InterPro:IPR022206,InterPro:IPR023839,InterPro:IPR027417,UniProtKB/TrEMBL:J7NXI2] [protein=FtsK/SpoIIIE family protein] [protein_id=CBY68970.1] [location=72330..76826] [gbkey=CDS]	0.014	2.124	1	2	6	2	1498	169.4	5.31	3.47	2	0	17044446	21779118	16123795	16125771	17634604	20582648
[locus_tag=LMOATCC19117_0092] [db_xref=EnsemblGenomes-Gn:LMOATCC19117_0092,EnsemblGenomes-Tr:CBY68991,InterPro:IPR001646,UniProtKB/TrEMBL:J7PLW4] [protein=pentapeptide repeats domain protein] [protein_id=CBY68991.1] [location=complement(89516..90154)] [gbkey=CDS]	0	36.346	35	4	18	4	212	23.8	4.82	83.43	4	0	3.10746e+06	2.90878e+06	3.65287e+06	4.23617e+06	4.3621e+06	4.45644e+06
[locus_tag=LMOATCC19117_0093] [db_xref=EnsemblGenomes-Gn:LMOATCC19117_0093,EnsemblGenomes-Tr:CBY68992,GOA:J7PAD7,InterPro:IPR006139,InterPro:IPR006140,InterPro:IPR016040,InterPro:IPR029753,UniProtKB/TrEMBL:J7PAD7] [protein=D-isomer specific 2-hydroxyacid dehydrogenase family protein] [protein_id=CBY68992.1] [location=90285..91241] [gbkey=CDS]	0	186.721	69	17	135	17	318	33.9	5.57	532.94	17	0	1.33496e+08	1.27881e+08	1.6628e+08	1.61793e+08	1.63913e+08	1.6063e+08
[locus_tag=LMOATCC19117_0098] [db_xref=EnsemblGenomes-Gn:LMOATCC19117_0098,EnsemblGenomes-Tr:CBY68997,GOA:J7PAE1,InterPro:IPR001395,InterPro:IPR020471,InterPro:IPR023210,UniProtKB/TrEMBL:J7PAE1] [protein=oxidoreductase, aldo/keto reductase family] [protein_id=CBY68997.1] [location=complement(95240..96223)] [gbkey=CDS]	0	173.076	61	13	108	13	327	36.4	6.21	501.65	13	0	7.57886e+07	7.49198e+07	9.26456e+07	9.34096e+07	9.33367e+07	9.24172e+07
[locus_tag=LMOATCC19117_0113] [db_xref=EnsemblGenomes-Gn:LMOATCC19117_0113,EnsemblGenomes-Tr:CBY69012,InterPro:IPR010360,UniProtKB/TrEMBL:J7PAG0] [protein=hypothetical protein] [protein_id=CBY69012.1] [location=115483..115872] [gbkey=CDS]	0	8.601	21	2	7	2	129	15	10.15	14.43	2	0	2.79756e+06	2.5622e+06	2.79094e+06	2.97505e+06	4.14137e+06	2.873e+06
[locus_tag=LMOATCC19117_0114] [db_xref=EnsemblGenomes-Gn:LMOATCC19117_0114,EnsemblGenomes-Tr:CBY69013,InterPro:IPR014580,InterPro:IPR023204,UniProtKB/TrEMBL:J7P3F1] [protein=hypothetical protein] [protein_id=CBY69013.1] [location=116006..116356] [gbkey=CDS]	0	33.037	34	3	24	3	116	13.6	5.68	90.8	3	0	1.34461e+07	1.32767e+07	15735052	1.70068e+07	1.37756e+07	16606902
[locus_tag=LMOATCC19117_0115] [db_xref=EnsemblGenomes-Gn:LMOATCC19117_0115,EnsemblGenomes-Tr:CBY69014,InterPro:IPR007345,UniProtKB/TrEMBL:J7PKW2] [protein=hypothetical protein] [protein_id=CBY69014.1] [location=complement(116397..117941)] [gbkey=CDS]	0	50.162	25	7	32	7	514	59.3	9.1	137.81	7	0	4.4652e+07	4.42318e+07	5.69295e+07	5.20747e+07	5.57924e+07	5.0261e+07
[locus_tag=LMOATCC19117_0116] [db_xref=EnsemblGenomes-Gn:LMOATCC19117_0116,EnsemblGenomes-Tr:CBY69015,GOA:J7NXM7,InterPro:IPR001845,InterPro:IPR011991,UniProtKB/TrEMBL:J7NXM7] [protein=transcriptional regulator, ArsR family] [protein_id=CBY69015.1] [location=complement(118029..118322)] [gbkey=CDS]	0.001	5.182	10	1	6	1	97	11.2	9.25	14.44	1	0	722007	NAN	981262	998293	NAN	1.06683e+06
[locus_tag=LMOATCC19117_0121] [db_xref=EnsemblGenomes-Gn:LMOATCC19117_0121,EnsemblGenomes-Tr:CBY69020,GOA:J7NXN2,InterPro:IPR000600,UniProtKB/TrEMBL:J7NXN2] [protein=ROK family protein] [protein_id=CBY69020.1] [location=122501..123403] [gbkey=CDS]	0	22.755	15	4	20	4	300	32.9	5.87	60.12	4	0	2.35657e+07	2.33717e+07	2.94332e+07	2.43551e+07	2.41576e+07	2.95615e+07
[locus_tag=LMOATCC19117_0126] [db_xref=EnsemblGenomes-Gn:LMOATCC19117_0126,EnsemblGenomes-Tr:CBY69025,GOA:J7NXN6,InterPro:IPR002168,InterPro:IPR013094,InterPro:IPR029058,UniProtKB/TrEMBL:J7NXN6] [protein=lipase family protein] [protein_id=CBY69025.1] [location=127955..129070] [gbkey=CDS]	0	159.858	63	13	97	13	371	40.5	4.61	509.94	13	0	4.07111e+07	4.1385e+07	5.92715e+07	6.10016e+07	6.30859e+07	5.91887e+07
[locus_tag=LMOATCC19117_0127] [db_xref=EnsemblGenomes-Gn:LMOATCC19117_0127,EnsemblGenomes-Tr:CBY69026,InterPro:IPR001633,UniProtKB/TrEMBL:J7PLZ3] [protein=EAL domain protein] [protein_id=CBY69026.1] [location=129186..129884] [gbkey=CDS]	0	32.515	30	4	16	4	232	26.9	5.45	70.5	4	0	4.01e+06	2.82313e+06	5.13091e+06	4.33283e+06	5.00613e+06	4.33383e+06
[locus_tag=LMOATCC19117_0130] [db_xref=EnsemblGenomes-Gn:LMOATCC19117_0130,EnsemblGenomes-Tr:CBY69029,GOA:J7PKX5,InterPro:IPR001387,InterPro:IPR010982,UniProtKB/TrEMBL:J7PKX5] [protein=repressor protein, putative] [protein_id=CBY69029.1] [location=complement(131226..131561)] [gbkey=CDS]	0	17.996	32	4	30	4	111	13.2	6.34	78.86	4	0	3.27029e+07	2.96095e+07	3.86547e+07	3.48145e+07	2.97637e+07	3.48252e+07
[locus_tag=LMOATCC19117_0135] [db_xref=EnsemblGenomes-Gn:LMOATCC19117_0135,EnsemblGenomes-Tr:CBY69034,UniProtKB/TrEMBL:J7PKY0] [protein=hypothetical protein] [protein_id=CBY69034.1] [location=133876..134178] [gbkey=CDS]	0.001	4.795	10	1	1	1	100	11.2	4.97	3.03	1	0	765576	491358	1.09388e+06	739547	1.18395e+06	864153
[locus_tag=LMOATCC19117_0138] [db_xref=EnsemblGenomes-Gn:LMOATCC19117_0138,EnsemblGenomes-Tr:CBY69037,InterPro:IPR008841,UniProtKB/TrEMBL:J7PAI9] [protein=hypothetical protein] [protein_id=CBY69037.1] [location=136476..137294] [gbkey=CDS]	0	6.177	7	1	5	1	272	31.3	5.11	17.29	1	0	NAN	NAN	NAN	NAN	383292	NAN
[locus_tag=LMOATCC19117_0145] [db_xref=EnsemblGenomes-Gn:LMOATCC19117_0145,EnsemblGenomes-Tr:CBY69044,GOA:J7PKZ0,InterPro:IPR002508,UniProtKB/TrEMBL:J7PKZ0] [protein=N-acetylmuramoyl-L-alanine amidase] [protein_id=CBY69044.1] [location=140768..141496] [gbkey=CDS]	0.003	3.278	9	2	3	2	242	26.5	9.25	1.96	2	0	NAN	996768	NAN	NAN	1.21948e+06	NAN
[locus_tag=LMOATCC19117_0146] [db_xref=EnsemblGenomes-Gn:LMOATCC19117_0146,EnsemblGenomes-Tr:CBY69045,GOA:J7NXQ7,InterPro:IPR004843,InterPro:IPR006146,InterPro:IPR006179,InterPro:IPR008334,InterPro:IPR019931,InterPro:IPR029052,UniProtKB/TrEMBL:J7NXQ7] [protein=Ser/Thr protein phosphatase family protein (LPXTG motif)] [protein_id=CBY69045.1] [location=complement(141534..143888)] [gbkey=CDS]	0	109.528	33	15	60	15	784	82.4	5.08	232.92	15	0	1.06078e+07	1.09411e+07	1.48086e+07	1.4658e+07	1.37406e+07	1.31325e+07
[locus_tag=LMOATCC19117_0147] [db_xref=EnsemblGenomes-Gn:LMOATCC19117_0147,EnsemblGenomes-Tr:CBY69046,InterPro:IPR001633,UniProtKB/TrEMBL:J7PM11] [protein=EAL domain protein] [protein_id=CBY69046.1] [location=144076..144825] [gbkey=CDS]	0	51.112	35	7	33	7	249	28.7	5.74	104.1	7	0	8.71645e+06	8.81654e+06	1.06275e+07	1.05275e+07	1.16953e+07	1.0771e+07
[locus_tag=LMOATCC19117_0148] [db_xref=EnsemblGenomes-Gn:LMOATCC19117_0148,EnsemblGenomes-Tr:CBY69047,GOA:J7PAJ6,InterPro:IPR000644,InterPro:IPR001093,InterPro:IPR005990,InterPro:IPR013785,InterPro:IPR015875,UniProtKB/TrEMBL:J7PAJ6] [protein=inosine-5-monophosphate dehydrogenase, putative] [protein_id=CBY69047.1] [location=complement(144895..146403)] [gbkey=CDS]	0	171.3	52	20	107	20	502	55	5.45	440.9	20	0	6.13715e+07	6.13486e+07	7.13794e+07	7.51426e+07	7.36552e+07	7.46111e+07
[locus_tag=LMOATCC19117_0149] [db_xref=EnsemblGenomes-Gn:LMOATCC19117_0149,EnsemblGenomes-Tr:CBY69048,InterPro:IPR010693,UniProtKB/TrEMBL:J7P3I4] [protein=hypothetical protein] [protein_id=CBY69048.1] [location=146570..146803] [gbkey=CDS]	0	45.024	58	4	29	4	77	8.9	5.9	111.8	4	0	7.26741e+07	7.08536e+07	9.06473e+07	85487396	9.4852e+07	9.31804e+07
[locus_tag=LMOATCC19117_0150] [db_xref=EnsemblGenomes-Gn:LMOATCC19117_0150,EnsemblGenomes-Tr:CBY69049,GOA:J7PKZ5,InterPro:IPR000182,InterPro:IPR016181,UniProtKB/TrEMBL:J7PKZ5] [protein=acetyltransferase, GNAT family] [protein_id=CBY69049.1] [location=146815..147093] [gbkey=CDS]	0	73.369	72	4	38	4	92	10.1	5.07	242.23	4	0	6.90713e+07	7.02872e+07	8.22525e+07	8.07577e+07	7.7953e+07	8.04498e+07
[locus_tag=LMOATCC19117_0151] [db_xref=EnsemblGenomes-Gn:LMOATCC19117_0151,EnsemblGenomes-Tr:CBY69050,GOA:J7NXR3,InterPro:IPR000914,UniProtKB/TrEMBL:J7NXR3] [protein=oligopeptide ABC transporter, oligopeptide-binding protein] [protein_id=CBY69050.1] [location=147419..148993] [gbkey=CDS]	0	427.13	75	31	328	31	524	58.3	5.2	1488.03	31	0	1.21421e+09	1.24233e+09	1.54346e+09	1.48176e+09	1.539e+09	1.547e+09
[locus_tag=LMOATCC19117_0152] [db_xref=EnsemblGenomes-Gn:LMOATCC19117_0152,EnsemblGenomes-Tr:CBY69051,GOA:J7PM15,InterPro:IPR000515,UniProtKB/TrEMBL:J7PM15] [protein=oligopeptide ABC transporter, permease protein] [protein_id=CBY69051.1] [location=149095..150045] [gbkey=CDS]	0	11.086	13	3	10	3	316	35.1	5.9	22.85	3	0	2.89414e+06	2.78224e+06	3.44208e+06	3414424	2562706	2.99642e+06
[locus_tag=LMOATCC19117_0153] [db_xref=EnsemblGenomes-Gn:LMOATCC19117_0153,EnsemblGenomes-Tr:CBY69052,GOA:J7PAK0,InterPro:IPR000515,InterPro:IPR025966,UniProtKB/TrEMBL:J7PAK0] [protein=oligopeptide ABC transporter, permease protein] [protein_id=CBY69052.1] [location=150053..150949] [gbkey=CDS]	0	25.977	19	5	26	5	298	33.1	9.17	73.94	5	0	6.91577e+06	5.07144e+06	5.96642e+06	5.72856e+06	7.71721e+06	9.30215e+06
[locus_tag=LMOATCC19117_0164] [db_xref=EnsemblGenomes-Gn:LMOATCC19117_0164,EnsemblGenomes-Tr:CBY69063,GOA:J7P3J6,InterPro:IPR000914,UniProtKB/TrEMBL:J7P3J6] [protein=bacterial extracellular solute-binding protein, family 5] [protein_id=CBY69063.1] [location=complement(156226..157881)] [gbkey=CDS]	0	302.495	60	29	208	29	551	62	6.01	911.21	29	0	1.91549e+08	1.98493e+08	2.37161e+08	2.2483e+08	2.25942e+08	2.39974e+08
[locus_tag=LMOATCC19117_0166] [db_xref=EnsemblGenomes-Gn:LMOATCC19117_0166,EnsemblGenomes-Tr:CBY69065,GOA:J7NXS7,InterPro:IPR006127,InterPro:IPR006128,InterPro:IPR006129,UniProtKB/TrEMBL:J7NXS7] [protein=zinc ABC transporter, zinc-binding protein, lipoprotein] [protein_id=CBY69065.1] [location=158104..159045] [gbkey=CDS]	0	7.822	4	1	6	1	313	35	5.14	21.44	1	0	571433	462390	691310	731999	548464	655941
[locus_tag=LMOATCC19117_0170] [db_xref=EnsemblGenomes-Gn:LMOATCC19117_0170,EnsemblGenomes-Tr:CBY69069,GOA:J7PL16,InterPro:IPR001650,InterPro:IPR006555,InterPro:IPR010614,InterPro:IPR014013,InterPro:IPR027417,UniProtKB/TrEMBL:J7PL16] [protein=DNA repair helicase family protein] [protein_id=CBY69069.1] [location=161479..163818] [gbkey=CDS]	0.064	0.988	2	1	6	1	779	89.8	6.42	11.8	1	0	2.71223e+06	2.74806e+06	2740038	2359238	3.25661e+06	2.93202e+06
[locus_tag=LMOATCC19117_0171] [db_xref=EnsemblGenomes-Gn:LMOATCC19117_0171,EnsemblGenomes-Tr:CBY69070,GOA:J7NXT2,InterPro:IPR000150,InterPro:IPR006379,InterPro:IPR023214,UniProtKB/TrEMBL:J7NXT2] [protein=Cof-like hydrolase] [protein_id=CBY69070.1] [location=163863..164675] [gbkey=CDS]	0	60.753	37	7	44	7	270	29.6	4.93	188.01	7	0	2.0212e+07	2.02539e+07	2.7956e+07	2.78061e+07	2.54764e+07	2.67701e+07
[locus_tag=LMOATCC19117_0173] [db_xref=EnsemblGenomes-Gn:LMOATCC19117_0173,EnsemblGenomes-Tr:CBY69072,GOA:J7PAL6,InterPro:IPR008454,InterPro:IPR008456,InterPro:IPR008966,InterPro:IPR008970,InterPro:IPR011252,UniProtKB/TrEMBL:J7PAL6] [protein=cell wall surface anchor family protein (LPXTG motif)] [protein_id=CBY69072.1] [location=167235..168986] [gbkey=CDS]	0	7.194	3	1	5	1	583	63.8	4.94	12.19	1	0	NAN	160139	NAN	735224	679036	791967
[locus_tag=LMOATCC19117_0174] [db_xref=EnsemblGenomes-Gn:LMOATCC19117_0174,EnsemblGenomes-Tr:CBY69073,InterPro:IPR002645,UniProtKB/TrEMBL:J7P3K7] [protein=STAS domain protein] [protein_id=CBY69073.1] [location=complement(169030..169866)] [gbkey=CDS]	0	187.784	66	15	126	15	278	31.9	5.1	511.49	15	0	1.24688e+08	1.24758e+08	1.55117e+08	1.59134e+08	1.57957e+08	1.57412e+08
[locus_tag=LMOATCC19117_0176] [db_xref=EnsemblGenomes-Gn:LMOATCC19117_0176,EnsemblGenomes-Tr:CBY69075,InterPro:IPR007557,UniProtKB/TrEMBL:J7NXT7] [protein=hypothetical protein] [protein_id=CBY69075.1] [location=171081..171914] [gbkey=CDS]	0	109.335	61	17	96	17	277	31.5	5	308.91	17	0	7.81792e+07	7.81443e+07	8.63643e+07	8.4939e+07	8.57181e+07	9.66851e+07
[truncated: 1,103 more rows]

## Sheet: S3B
Table S3B. The list of protein groups identified from SU in L. monocytogenes.
[truncated: 2,003 more rows]

[truncated: 5 more sheets: S3C, S3D, S3E, S3F, S3G]
