# Supplementary material for: A Methanolic Urea-Enhanced Protein Extraction Enabling the Largest Bacterial Phosphorylation Resource
Source: Mol Cell Proteomics. 2025 Jun 24;24(8):101019. doi: 10.1016/j.mcpro.2025.101019 (PMC12345307; doi:10.1016/j.mcpro.2025.101019)
Supplement: Table S4 [file mmc5.xlsx]

## Sheet: S4A
Table S4A. The list of phosphopepides identified from SDS in L. monocytogenes.
Annotated Sequence	Modifications	Qvality PEP	Qvality q-value	# Protein Groups	# Proteins	# Isoforms	# PSMs	Master Protein Accessions	Positions in Master Proteins	Modifications in Master Proteins	# Missed Cleavages	Charge	m/z [Da]	Theo. MH+ [Da]	Abundance: SDS_01	Abundance: SDS_02	Abundance: SDS_03	Quan Info	Found in Sample: SDS_01	Found in Sample: SDS_02	Found in Sample: SDS_03	Confidence (by Search Engine): Sequest HT	Percolator q-Value (by Search Engine): Sequest HT	Percolator PEP (by Search Engine): Sequest HT	XCorr (by Search Engine): Sequest HT	Top Apex RT [min]
[-].MDASTSFAILPSNVK.[Q]	1xPhospho [S4(100)]	5.8e-08	9.3e-05	1	1	5	13	lcl	lcl [1-15]	lcl 1xPhospho [S4(100)]	0	2	830.891	1660.77	1.90089e+07	2.25004e+07	2.16724e+07		High	High	High	High	3.25e-05	3.66e-08	5.58	72.04
[-].MDASTSFAILPSNVK.[Q]	1xOxidation [M1]; 1xPhospho [S4(100)]	1.55e-07	9.3e-05	1	1	3	7	lcl	lcl [1-15]	lcl 1xPhospho [S4(100)]	0	2	838.884	1676.76	3.55503e+06	3.65192e+06	3.10852e+06		High	High	High	High	3.25e-05	9.39e-08	5.37	66.51
[-].MDASTSFAILPSNVK.[Q]	1xAcetyl [N-Term]; 1xPhospho [S4(100)]	3.86e-05	9.3e-05	1	1	1	5	lcl	lcl [1-15]	lcl 1xAcetyl [N-Term]; 1xPhospho [S4(100)]	0	2	851.893	1702.78	7440855	9.37559e+06	9.73831e+06		High	High	High	High	3.25e-05	1.88e-05	3.66	82.56
[-].MDISQIK.[A]	1xPhospho [S4(100)]	0.00526719	0.000447867	1	1	1	3	lcl	lcl [1-7]	lcl 1xPhospho [S4(100)]	0	2	457.706	914.405	10374699	11501029	11116788		High	High	High	High	0.0002057	0.002005	2.67	40.6
[-].MDISQIK.[A]	1xOxidation [M1]; 1xPhospho [S4(100)]	0.000628122	0.000280286	1	1	1	6	lcl	lcl [1-7]	lcl 1xPhospho [S4(100)]	0	2	465.704	930.4	1.96742e+06	2.01713e+06	1.76366e+06		High	High	High	High	9.26e-05	0.0002821	2.35	25.42
[-].MDNCLAQLQMYDYLLK.[K]	1xAcetyl [N-Term]; 1xCarbamidomethyl [C4]; 1xPhospho [Y11(99.9)]	0.275065	0.00642447	1	1	1	2	lcl	lcl [1-16]	lcl 1xAcetyl [N-Term]; 1xPhospho [Y11(99.9)]	0	3	714.315	2140.92	1.01099e+06	NAN	NAN		High	High	Not Found	High	0.00256	0.1046	2.35	107.89
[-].MDNCLAQLQMYDYLLK.[K]	1xAcetyl [N-Term]; 1xCarbamidomethyl [C4]; 1xOxidation [M10]; 1xPhospho [Y11(99.9)]	0.122849	0.00326888	1	1	1	1	lcl	lcl [1-16]	lcl 1xAcetyl [N-Term]; 1xPhospho [Y11(99.9)]	0	2	1078.96	2156.91	NAN	NAN	NAN	NoQuanValues	High	Not Found	Not Found	High	0.001212	0.04092	1.05
[-].MDSKDQTMFYNFGDDSIEEDVK.[K]	1xPhospho [T7(100)]	7e-08	9.3e-05	1	1	2	4	lcl	lcl [1-22]	lcl 1xPhospho [T7(100)]	1	3	898.695	2694.06	23075398	48404444	30774918		High	High	High	High	3.25e-05	4.38e-08	7.93	71.03
[-].MDSKDQTMFYNFGDDSIEEDVK.[K]	1xOxidation [M]; 1xPhospho [T7(100)]	1.58e-08	9.3e-05	1	1	3	11	lcl	lcl [1-22]	lcl 1xPhospho [T7(100)]	1	3	904.022	2710.06	11413982	20686172	12350902		High	High	High	High	3.25e-05	1.04e-08	7.98	69.35
[-].MDSKDQTMFYNFGDDSIEEDVK.[K]	2xOxidation [M1; M8]; 1xPhospho [T7(100)]	1.09e-07	9.3e-05	1	1	1	3	lcl	lcl [1-22]	lcl 1xPhospho [T7(100)]	1	3	909.353	2726.05	1.50676e+06	2.89412e+06	1.71144e+06		High	High	High	High	3.25e-05	6.71e-08	6.77	62.83
[-].MDSKDQTMFYNFGDDSIEEDVK.[K]	2xPhospho [S3(100); T7(100)]	9.52e-05	9.3e-05	1	1	1	3	lcl	lcl [1-22]	lcl 2xPhospho [S3(100); T7(100)]	1	3	925.355	2774.03	6395145	11020754	8472539		High	High	High	High	3.25e-05	4.48e-05	5.98	80.12
[-].MDSKDQTMFYNFGDDSIEEDVK.[K]	1xOxidation [M]; 2xPhospho [S3(100); T7(100)]	0.000134882	9.3e-05	1	1	2	6	lcl	lcl [1-22]	lcl 2xPhospho [S3(100); T7(100)]	1	3	930.688	2790.02	3.47368e+06	5.27962e+06	3.05582e+06		High	High	High	High	3.25e-05	6.27e-05	5.47	78.15
[-].MDSKDQTMFYNFGDDSIEEDVK.[K]	2xOxidation [M1; M8]; 2xPhospho [S3(100); T7(100)]	0.000290156	9.3e-05	1	1	1	3	lcl	lcl [1-22]	lcl 2xPhospho [S3(100); T7(100)]	1	3	936.013	2806.02	869990	1.04387e+06	687785		High	High	High	High	3.25e-05	0.0001313	4.81	71.28
[-].MDSKDQTMFYNFGDDSIEEDVKK.[L]	1xPhospho [T7(100)]	1.1e-09	9.3e-05	1	1	1	10	lcl	lcl [1-23]	lcl 1xPhospho [T7(100)]	2	3	941.391	2822.16	34515915	8.2464e+07	51578418		High	High	High	High	3.25e-05	8.14e-10	9.53	61.71
[-].MDSKDQTMFYNFGDDSIEEDVKK.[L]	1xOxidation [M]; 1xPhospho [T7(100)]	5.23e-12	9.3e-05	1	1	3	15	lcl	lcl [1-23]	lcl 1xPhospho [T7(100)]	2	3	946.725	2838.15	19210971	3.87028e+07	2.3779e+07		High	High	High	High	3.25e-05	4.78e-12	9.98	59.94
[-].MDSKDQTMFYNFGDDSIEEDVKK.[L]	2xOxidation [M1; M8]; 1xPhospho [T7(100)]	1.51e-10	9.3e-05	1	1	1	6	lcl	lcl [1-23]	lcl 1xPhospho [T7(100)]	2	3	952.056	2854.15	3.821e+06	3.71862e+06	4352351		High	High	High	High	3.25e-05	1.21e-10	8.98	53.83
[-].MDSKDQTMFYNFGDDSIEEDVKK.[L]	2xPhospho [S3(100); T7(100)]	1.26e-05	9.3e-05	1	1	1	6	lcl	lcl [1-23]	lcl 2xPhospho [S3(100); T7(100)]	2	3	968.054	2902.12	1.32242e+07	2.44877e+07	1.72219e+07		High	High	High	High	3.25e-05	6.43e-06	7.69	69.19
[-].MDSKDQTMFYNFGDDSIEEDVKK.[L]	1xOxidation [M]; 2xPhospho [S3(100); T7(100)]	3.98e-05	9.3e-05	1	1	2	4	lcl	lcl [1-23]	lcl 2xPhospho [S3(100); T7(100)]	2	3	973.38	2918.12	2.98184e+06	4574783	3.08886e+06		High	High	High	High	3.25e-05	1.93e-05	6.92	67.22
[-].MDSKDQTMFYNFGDDSIEEDVKK.[L]	2xOxidation [M1; M8]; 2xPhospho [S3(100); T7(100)]	3.35e-06	9.3e-05	1	1	1	3	lcl	lcl [1-23]	lcl 2xPhospho [S3(100); T7(100)]	2	3	978.713	2934.11	954842	1.30803e+06	736038		High	High	High	High	3.25e-05	1.79e-06	5.78	60.68
[-].MDSKDQTMFYNFGDDSIEEDVKK.[L]	1xAcetyl [N-Term]; 2xPhospho [S3(100); T7(100)]	0.000287625	9.3e-05	1	1	1	3	lcl	lcl [1-23]	lcl 1xAcetyl [N-Term]; 2xPhospho [S3(100); T7(100)]	2	3	982.059	2944.13	NAN	433452	466280		High	High	High	High	3.25e-05	0.0001303	4.61	83.41
[-].MDVESSPLMQK.[I]	1xPhospho [S5(99.4)]	1.53e-05	9.3e-05	1	1	1	3	lcl	lcl [1-11]	lcl 1xPhospho [S5(99.4)]	0	2	672.783	1344.56	3.12978e+06	3.76326e+06	3.94106e+06		High	High	High	High	3.25e-05	7.74e-06	3.98	49.14
[-].MDVESSPLMQK.[I]	1xAcetyl [N-Term]; 1xPhospho [S5(98.3)]	0.0712798	0.00234868	1	1	1	3	lcl	lcl [1-11]	lcl 1xAcetyl [N-Term]; 1xPhospho [S5(98.3)]	0	2	693.791	1386.57	804842	998284	914405		High	High	High	High	0.0008048	0.022	1.66	60.53
[-].MDVNNVELIISAVRPEQYPETDLPEYALAGR.[S]	1xPhospho [S11(100)]	9.02e-08	9.3e-05	1	1	1	3	lcl	lcl [1-31]	lcl 1xPhospho [S11(100)]	0	3	1194.92	3582.72	1153751	1.30856e+06	NAN		High	High	Not Found	High	3.25e-05	5.6e-08	7.62	100.89
[-].MDYNQLAK.[E]	1xPhospho [Y3(100)]	0.00326632	0.000447867	1	1	1	2	lcl	lcl [1-8]	lcl 1xPhospho [Y3(100)]	0	2	531.72	1062.43	NAN	NAN	NAN	NoQuanValues	Not Found	High	High	High	0.0001868	0.001333	2.07
[-].MEASLLK.[K]	1xPhospho [S4(100)]	0.000788953	0.000280286	1	1	1	3	lcl	lcl [1-7]	lcl 1xPhospho [S4(100)]	0	2	436.203	871.399	715801	612776	778068		High	High	High	High	0.0001106	0.0003543	2.42	37.89
[-].MEESPQNEPNNVEK.[D]	1xPhospho [S4(100)]	3.54e-07	9.3e-05	1	1	1	3	lcl	lcl [1-14]	lcl 1xPhospho [S4(100)]	0	2	862.846	1724.68	1.06777e+06	817427	1.38734e+06		High	High	High	High	3.25e-05	2.07e-07	5.44	21.41
[-].MEESPQNEPNNVEK.[D]	1xOxidation [M1]; 1xPhospho [S4(100)]	1e-06	9.3e-05	1	1	1	4	lcl	lcl [1-14]	lcl 1xPhospho [S4(100)]	0	2	870.843	1740.68	220188	165133	203783		High	High	High	High	3.25e-05	5.62e-07	3.98	16.86
[-].MEESPQNEPNNVEK.[D]	1xAcetyl [N-Term]; 1xPhospho [S4(100)]	0.000360657	9.3e-05	1	1	1	3	lcl	lcl [1-14]	lcl 1xAcetyl [N-Term]; 1xPhospho [S4(100)]	0	2	883.85	1766.69	NAN	142609	166272		High	High	High	High	3.25e-05	0.0001623	2.36	32.02
[-].MEESPQNEPNNVEKDEEQK.[A]	1xPhospho [S4(100)]	8.19e-08	9.3e-05	1	1	1	2	lcl	lcl [1-19]	lcl 1xPhospho [S4(100)]	1	3	785.323	2353.95	148678	695000	397225		Peak Found	High	High	High	3.25e-05	5.1e-08	6.3	23.42
[-].MEESPQNEPNNVEKDEEQK.[A]	1xOxidation [M1]; 1xPhospho [S4(100)]	0.000748336	0.000280286	1	1	1	1	lcl	lcl [1-19]	lcl 1xPhospho [S4(100)]	1	3	790.654	2369.94	NAN	NAN	NAN	NoQuanValues	Not Found	High	Not Found	High	0.0001106	0.000335	2.23
[-].MEIAETTIEVR.[Y]	1xPhospho [T6(100)]	1.68e-05	9.3e-05	1	1	1	2	lcl	lcl [1-11]	lcl 1xPhospho [T6(100)]	0	2	686.315	1371.62	982774	1.25056e+06	1.25291e+06		High	High	Peak Found	High	3.25e-05	8.46e-06	3.89	53.45
[-].MEKETLAMFK.[E]	1xPhospho [T5(100)]	4.37e-06	9.3e-05	1	1	1	5	lcl	lcl [1-10]	lcl 1xPhospho [T5(100)]	1	2	654.295	1307.58	1.39548e+06	2.89747e+06	1.72466e+06		High	High	High	High	3.25e-05	2.32e-06	4.83	42.23
[-].MELEQTIMQLIVHGGNAKSDAMLAIEAAK.[K]	1xPhospho [S19(100)]	2.81e-08	9.3e-05	1	1	1	2	lcl	lcl [1-29]	lcl 1xPhospho [S19(100)]	1	3	1064.86	3192.55	NAN	NAN	NAN	NoQuanValues	High	High	Not Found	High	3.25e-05	1.82e-08	7.95
[-].MENPVIIYVISDAIGETAQHIIR.[A]	1xPhospho [T17(100)]	5.18e-13	9.3e-05	1	1	1	2	lcl	lcl [1-23]	lcl 1xPhospho [T17(100)]	0	3	888.117	2662.33	985135	1353098	NAN		High	High	Not Found	High	3.25e-05	5.21e-13	10.9	104.04
[-].MENPVIIYVISDAIGETAQHIIR.[A]	1xAcetyl [N-Term]; 1xPhospho [Y8(100)]	4.27e-06	9.3e-05	1	1	1	1	lcl	lcl [1-23]	lcl 1xAcetyl [N-Term]; 1xPhospho [Y8(100)]	0	3	902.121	2704.34	1.02931e+06	712119	NAN		High	Peak Found	Not Found	High	3.25e-05	2.27e-06	4.98	110.47
[-].MENTLSFK.[K]	1xAcetyl [N-Term]; 1xPhospho [T4(97)]	0.316213	0.00807644	1	1	1	1	lcl	lcl [1-8]	lcl 1xAcetyl [N-Term]; 1xPhospho [T4(97)]	0	2	546.228	1091.45	NAN	NAN	NAN	NoQuanValues	Not Found	High	Not Found	High	0.003072	0.1242	1.21
[-].MENYVSIVK.[I]	1xPhospho [S6(100)]	5.59e-05	9.3e-05	1	1	1	3	lcl	lcl [1-9]	lcl 1xPhospho [S6(100)]	0	2	581.765	1162.52	1.062e+06	1.3164e+06	959748		High	High	High	High	3.25e-05	2.68e-05	3.32	51.05
[-].MEPLFSIGEMAK.[K]	1xPhospho [S6(100)]	0.000144963	9.3e-05	1	1	1	2	lcl	lcl [1-12]	lcl 1xPhospho [S6(100)]	0	2	716.818	1432.63	1.3769e+06	1.68524e+06	1654279		High	High	Peak Found	High	3.25e-05	6.7e-05	3.42	83.73
[-].MEQASFVVIDETGIHARPATLLVQAASK.[Y]	1xPhospho [T12(100)]	2.78e-09	9.3e-05	1	1	1	3	lcl	lcl [1-28]	lcl 1xPhospho [T12(100)]	0	3	1021.52	3062.54	402062	1.98378e+06	489977		High	High	High	High	3.25e-05	1.98e-09	8.6	78.45
[-].MEQMDAHQIISFIQNSK.[K]	1xPhospho [S11(100)]	6.66e-09	9.3e-05	1	1	2	7	lcl	lcl [1-17]	lcl 1xPhospho [S11(100)]	0	3	700.652	2099.93	1.02654e+07	1.40403e+07	1.38348e+07		High	High	High	High	3.25e-05	4.57e-09	8.81	83.35
[-].MEQMDAHQIISFIQNSK.[K]	1xOxidation [M]; 1xPhospho [S11(100)]	5.24e-09	9.3e-05	1	1	2	8	lcl	lcl [1-17]	lcl 1xPhospho [S11(100)]	0	3	705.981	2115.92	2998282	2.66156e+06	2.67036e+06		High	High	High	High	3.25e-05	3.64e-09	8.22	79.14
[-].MEQMDAHQIISFIQNSK.[K]	2xOxidation [M1; M4]; 1xPhospho [S11(100)]	0.104493	0.00267388	1	1	1	1	lcl	lcl [1-17]	lcl 1xPhospho [S11(100)]	0	2	1066.47	2131.92	NAN	NAN	314303		Not Found	Not Found	High	High	0.0009837	0.03397	1.72	67.22
[-].MEQNKEKLTKPTSEK.[N]	1xOxidation [M1]; 1xPhospho [T/S]	0.116599	0.00301373	1	1	1	1	lcl	lcl [1-15]		2	3	629.639	1886.89	NAN	NAN	NAN	NoQuanValues	Not Found	Not Found	High	High	0.001098	0.03851	3.57
[-].MESVETNK.[N]	1xPhospho [S3(100)]	0.000193131	9.3e-05	1	1	1	3	lcl	lcl [1-8]	lcl 1xPhospho [S3(100)]	0	2	509.202	1017.4	1.32743e+06	1.41571e+06	2.49099e+06		High	High	High	High	3.25e-05	8.85e-05	3.06	10.85
[-].MESVETNK.[N]	1xAcetyl [N-Term]; 1xPhospho [S3(100)]	0.0209464	0.00115117	1	1	1	3	lcl	lcl [1-8]	lcl 1xAcetyl [N-Term]; 1xPhospho [S3(100)]	0	2	530.207	1059.41	3.03989e+06	2.97141e+06	3.76041e+06		High	High	High	High	0.000418	0.006454	2.22	25.28
[-].METIHFTK.[V]	1xAcetyl [N-Term]; 1xPhospho [T3(100)]	0.00481239	0.000447867	1	1	1	2	lcl	lcl [1-8]	lcl 1xAcetyl [N-Term]; 1xPhospho [T3(100)]	0	2	564.743	1128.48	606159	741529	613407		Peak Found	High	High	High	0.0002057	0.001852	2	46.94
[-].METLLSFDK.[V]	1xPhospho [T3(100)]	0.000428112	9.3e-05	1	1	1	3	lcl	lcl [1-9]	lcl 1xPhospho [T3(100)]	0	2	582.258	1163.51	7393654	8348800	9158544		High	High	High	High	3.25e-05	0.0001922	3.38	65.95
[-].METLLSFDK.[V]	1xOxidation [M1]; 1xPhospho [T3(100)]	3.98e-05	9.3e-05	1	1	1	3	lcl	lcl [1-9]	lcl 1xPhospho [T3(100)]	0	2	590.253	1179.5	2282596	2.22209e+06	2.04043e+06		High	High	High	High	3.25e-05	1.93e-05	3.73	57.4
[-].METLLSFDK.[V]	1xAcetyl [N-Term]; 1xPhospho [T3(100)]	0.00612989	0.000447867	1	1	1	4	lcl	lcl [1-9]	lcl 1xAcetyl [N-Term]; 1xPhospho [T3(100)]	0	2	603.262	1205.52	5.02374e+06	4.99343e+06	5.02388e+06		High	High	Peak Found	High	0.0002057	0.002269	2.46	86.41
[-].METVLQAK.[N]	1xAcetyl [N-Term]; 1xPhospho [T3(100)]	0.00447202	0.000447867	1	1	1	4	lcl	lcl [1-8]	lcl 1xAcetyl [N-Term]; 1xPhospho [T3(100)]	0	2	521.238	1041.47	1.29031e+06	1.86938e+06	1.68511e+06		High	High	High	High	0.0002057	0.001741	2.44	48.29
[-].METYLEIETLIK.[R]	1xPhospho [T3(100)]	6.58e-06	9.3e-05	1	1	1	1	lcl	lcl [1-12]	lcl 1xPhospho [T3(100)]	0	2	781.873	1562.74	NAN	NAN	NAN	NoQuanValues	High	Not Found	Not Found	High	3.25e-05	3.44e-06	4.43
[-].METYLEIETLIK.[R]	1xOxidation [M1]; 1xPhospho [T3(100)]	0.00278081	0.000373653	1	1	1	1	lcl	lcl [1-12]	lcl 1xPhospho [T3(100)]	0	2	789.879	1578.74	196203	228492	251214		Peak Found	High	Peak Found	High	0.0001622	0.001156	1.98	86.17
[-].MEVFAEYLAEIENPDHR.[A]	1xAcetyl [N-Term]; 1xPhospho [Y7(100)]	0.00411701	0.000447867	1	1	1	7	lcl	lcl [1-17]	lcl 1xAcetyl [N-Term]; 1xPhospho [Y7(100)]	0	2	1092.97	2184.93	2.9466e+06	3.76834e+06	NAN		High	High	Not Found	High	0.0002057	0.001624	2.97	107.62
[-].MFDNTDSLAVNTIR.[T]	1xPhospho [T5(100)]	4.43e-07	9.3e-05	1	1	2	5	lcl	lcl [1-14]	lcl 1xPhospho [T5(100)]	0	2	838.87	1676.73	6.96156e+06	9.0206e+06	7.80361e+06		High	High	Peak Found	High	3.25e-05	2.57e-07	5.45	64.54
[-].MFDNTDSLAVNTIR.[T]	1xOxidation [M1]; 1xPhospho [S7(100)]	1.81e-06	9.3e-05	1	1	3	5	lcl	lcl [1-14]	lcl 1xPhospho [S7(100)]	0	2	846.872	1692.73	435932	522223	904330		High	High	High	High	3.25e-05	9.96e-07	4.56	56.57
[-].MGDSEIYVSLDIGTASVK.[V]	1xPhospho [S4(100)]	4.61e-05	9.3e-05	1	1	1	1	lcl	lcl [1-18]	lcl 1xPhospho [S4(100)]	0	2	982.955	1964.89	277208	328840	250255		Peak Found	High	Peak Found	High	3.25e-05	2.23e-05	3.37	83.43
[-].MHSDEEIFK.[E]	1xAcetyl [N-Term]; 1xPhospho [S3(100)]	0.000102367	9.3e-05	1	1	1	3	lcl	lcl [1-9]	lcl 1xAcetyl [N-Term]; 1xPhospho [S3(100)]	0	2	629.247	1257.49	658922	1002609	915416		High	High	High	High	3.25e-05	4.81e-05	3.27	45.16
[-].MHTELTFEQLESFSR.[K]	1xAcetyl [N-Term]; 1xPhospho [T3(100)]	2.23e-07	9.3e-05	1	1	1	4	lcl	lcl [1-15]	lcl 1xAcetyl [N-Term]; 1xPhospho [T3(100)]	0	2	988.931	1976.85	619610	780812	369014		High	High	Peak Found	High	3.25e-05	1.33e-07	4.59	88.53
[-].MHTNTGFPANFLWGGAAAANQFEGAYNVDGK.[G]	1xPhospho [T/Y]	1.24e-09	9.3e-05	1	1	1	4	lcl	lcl [1-31]		0	3	1112.83	3336.46	463227	431328	NAN		High	High	Not Found	High	3.25e-05	9.1e-10	8.31	92.74
[-].MHTNTGFPANFLWGGAAAANQFEGAYNVDGK.[G]	1xOxidation [M1]; 1xPhospho [T/Y]	2.25e-08	9.3e-05	1	1	1	1	lcl	lcl [1-31]		0	3	1118.16	3352.45	NAN	NAN	NAN	NoQuanValues	High	Not Found	Not Found	High	3.25e-05	1.47e-08	5.51
[-].MHTNTGFPANFLWGGAAAANQFEGAYNVDGK.[G]	1xAcetyl [N-Term]; 1xPhospho [T3(100)]	7.33e-14	9.3e-05	1	1	2	17	lcl	lcl [1-31]	lcl 1xAcetyl [N-Term]; 1xPhospho [T3(100)]	0	3	1126.84	3378.47	3.4152e+06	3503472	NAN		High	High	Not Found	High	3.25e-05	7.97e-14	10.36	105.23
[-].MILMEDVYK.[K]	1xPhospho [Y8(100)]	0.00138365	0.000280286	1	1	1	3	lcl	lcl [1-9]	lcl 1xPhospho [Y8(100)]	0	2	611.269	1221.53	2.16754e+06	2339126	2139731		High	High	High	High	0.0001106	0.0006116	2.84	58.39
[-].MIQQESR.[M]	1xPhospho [S6(100)]	0.0491856	0.00165605	1	1	1	3	lcl	lcl [1-7]	lcl 1xPhospho [S6(100)]	0	2	486.204	971.402	199021	246356	548158		High	High	High	High	0.0005962	0.0148	1.65	8.26
[-].MIQQESRMK.[V]	1xOxidation [M8]; 1xPhospho [S6(100)]	0.00586776	0.000447867	1	1	1	2	lcl	lcl [1-9]	lcl 1xPhospho [S6(100)]	1	2	623.771	1246.53	NAN	43863.6	53439.3		Not Found	High	High	High	0.0002057	0.002193	1.21	5.09
[-].MISVNDFK.[T]	1xAcetyl [N-Term]; 1xPhospho [S3(100)]	0.000773073	0.000280286	1	1	1	2	lcl	lcl [1-8]	lcl 1xAcetyl [N-Term]; 1xPhospho [S3(100)]	0	2	538.232	1075.45	686387	1.03023e+06	1.0794e+06		High	High	Peak Found	High	0.0001106	0.0003471	2.68	82.32
[-].MISVNDFKTGLTIEVDNGIWR.[V]	1xPhospho [T9(100)]	2.96e-07	9.3e-05	1	1	1	2	lcl	lcl [1-21]	lcl 1xPhospho [T9(100)]	1	3	830.072	2488.19	953018	1.06824e+06	1.2849e+06		High	High	Peak Found	High	3.25e-05	1.75e-07	5.7	89.66
[-].MIYAQILAGGKGTR.[M]	1xPhospho [T13(100)]	0.000795398	0.000280286	1	1	1	2	lcl	lcl [1-14]	lcl 1xPhospho [T13(100)]	1	3	520.266	1558.78	667155	1.00299e+06	832510		Peak Found	High	High	High	0.0001106	0.0003563	4.9	51.43
[-].MKHNFTEDDFVYGESWGLVHR.[G]	1xAcetyl [N-Term]; 1xPhospho [T6(100)]	3.36e-11	9.3e-05	1	1	1	5	lcl	lcl [1-21]	lcl 1xAcetyl [N-Term]; 1xPhospho [T6(100)]	1	4	673.044	2689.15	3.11436e+06	3.49818e+06	3.97106e+06		High	High	High	High	3.25e-05	2.86e-11	8.12	71.45
[-].MKNYLSLSEEVK.[Q]	1xAcetyl [N-Term]; 1xPhospho [S6(100)]	7.52e-05	9.3e-05	1	1	2	13	lcl	lcl [1-12]	lcl 1xAcetyl [N-Term]; 1xPhospho [S6(100)]	1	2	781.864	1562.72	2.8657e+07	3.35091e+07	3.22602e+07		High	High	High	High	3.25e-05	3.56e-05	3.68	61.21
[-].MKQGGQGLQDYYLNQLR.[K]	1xAcetyl [N-Term]; 1xPhospho [Y11(100)]	0.00491513	0.000447867	1	1	1	8	lcl	lcl [1-17]	lcl 1xAcetyl [N-Term]; 1xPhospho [Y11(100)]	1	2	1067.5	2133.98	5.18185e+06	6.84175e+06	7.5167e+06		High	High	High	High	0.0002057	0.001891	3.31	68
[-].MKSEILQQIK.[Q]	1xPhospho [S3(100)]	3.58e-05	9.3e-05	1	1	1	4	lcl	lcl [1-10]	lcl 1xPhospho [S3(100)]	1	2	649.333	1297.66	5.91127e+06	7.07774e+06	7.79112e+06		High	High	High	High	3.25e-05	1.75e-05	4.04	38.44
[-].MKSEILQQIK.[Q]	1xOxidation [M1]; 1xPhospho [S3(100)]	0.000168126	9.3e-05	1	1	1	2	lcl	lcl [1-10]	lcl 1xPhospho [S3(100)]	1	2	657.33	1313.65	1.46091e+06	939127	948081		Peak Found	High	High	High	3.25e-05	7.75e-05	3.03	30.07
[-].MKSEILQQIK.[Q]	1xAcetyl [N-Term]; 1xPhospho [S3(100)]	4.11e-05	9.3e-05	1	1	1	6	lcl	lcl [1-10]	lcl 1xAcetyl [N-Term]; 1xPhospho [S3(100)]	1	2	670.339	1339.67	4.95741e+06	6.79002e+06	6890827		High	High	High	High	3.25e-05	1.99e-05	2.9	54.21
[-].MKSFQLVATAASGLEAIVGK.[E]	1xAcetyl [N-Term]; 1xPhospho [S3(100)]	7.55e-05	9.3e-05	1	1	1	1	lcl	lcl [1-20]	lcl 1xAcetyl [N-Term]; 1xPhospho [S3(100)]	1	3	715.036	2143.09	551372	532867	NAN		High	Peak Found	Not Found	High	3.25e-05	3.57e-05	3.95	108.32
[-].MKTGIHPEYRPVVFVDTSTDFK.[F]	1xPhospho [T3(100)]	3.22e-09	9.3e-05	1	1	1	6	lcl	lcl [1-22]	lcl 1xPhospho [T3(100)]	1	4	662.57	2647.26	3.56594e+06	4.44035e+06	2717470		High	High	High	High	3.25e-05	2.28e-09	9.55	54.95
[-].MKTINSVDTK.[E]	1xPhospho [T3(100)]	5.37e-06	9.3e-05	1	1	2	10	lcl	lcl [1-10]	lcl 1xPhospho [T3(100)]	1	2	608.786	1216.56	4.54639e+07	4.02179e+07	30460909		High	High	High	High	3.25e-05	2.83e-06	3.98	14.36
[-].MKTINSVDTK.[E]	1xOxidation [M1]; 1xPhospho [T3(100)]	3.29e-05	9.3e-05	1	1	1	11	lcl	lcl [1-10]	lcl 1xPhospho [T3(100)]	1	2	616.784	1232.56	9.33485e+06	7.9457e+06	7.65729e+06		High	High	High	High	3.25e-05	1.61e-05	3.89	8.32
[-].MKTINSVDTK.[E]	1xAcetyl [N-Term]; 1xPhospho [T3(100)]	3.47e-05	9.3e-05	1	1	2	40	lcl	lcl [1-10]	lcl 1xAcetyl [N-Term]; 1xPhospho [T3(100)]	1	2	629.79	1258.57	6.4483e+08	7.14954e+08	8.21711e+08		High	High	High	High	3.25e-05	1.7e-05	3.5	26.59
[-].MKVEDFDFDLPEELIAQTPLLDR.[T]	1xPhospho [T18(100)]	1.89e-09	9.3e-05	1	1	1	2	lcl	lcl [1-23]	lcl 1xPhospho [T18(100)]	1	3	938.784	2814.33	571485	571151	NAN		High	High	Not Found	High	3.25e-05	1.37e-09	7.09	106.3
[-].MKVEDFDFDLPEELIAQTPLLDR.[T]	1xOxidation [M1]; 1xPhospho [T18(100)]	0.000174261	9.3e-05	1	1	1	1	lcl	lcl [1-23]	lcl 1xPhospho [T18(100)]	1	3	944.117	2830.33	542568	550994	NAN		Peak Found	High	Not Found	High	3.25e-05	8.03e-05	4.18	101.87
[-].MKVEDFDFDLPEELIAQTPLLDRTSSR.[L]	1xPhospho [T24(100)]	3.75e-10	9.3e-05	1	1	1	7	lcl	lcl [1-27]	lcl 1xPhospho [T24(100)]	2	3	1082.53	3245.54	5.02714e+06	7.99844e+06	NAN		High	High	Not Found	High	3.25e-05	2.89e-10	11.02	104.87
[-].MKVEDFDFDLPEELIAQTPLLDRTSSR.[L]	1xOxidation [M1]; 1xPhospho [T24(98.2)]	3.15e-06	9.3e-05	1	1	2	3	lcl	lcl [1-27]	lcl 1xPhospho [T24(98.2)]	2	4	816.145	3261.54	1.41477e+06	1.74207e+06	NAN		High	High	Not Found	High	3.25e-05	1.7e-06	7.31	100.76
[-].MKWSISQLK.[K]	1xAcetyl [N-Term]; 1xPhospho [S4(97.4)]	0.0575808	0.00182933	1	1	1	2	lcl	lcl [1-9]	lcl 1xAcetyl [N-Term]; 1xPhospho [S4(97.4)]	1	2	621.802	1242.6	330649	385039	384369		High	High	Peak Found	High	0.0006424	0.01743	1.22	65.03
[-].MKYEQLAK.[D]	1xPhospho [Y3(100)]	3.35e-05	9.3e-05	1	1	1	2	lcl	lcl [1-8]	lcl 1xPhospho [Y3(100)]	1	2	545.753	1090.5	NAN	NAN	NAN	NoQuanValues	Not Found	High	High	High	3.25e-05	1.64e-05	3.41
[-].MKYEQLAK.[D]	1xAcetyl [N-Term]; 1xPhospho [Y3(100)]	0.00234318	0.000373653	1	1	1	6	lcl	lcl [1-8]	lcl 1xAcetyl [N-Term]; 1xPhospho [Y3(100)]	1	2	566.759	1132.51	6370041	8.02423e+06	7.71278e+06		High	High	High	High	0.0001367	0.0009923	3.16	36.53
[-].MLEFDTSSESLATIK.[V]	1xPhospho [S/T]	7e-07	9.3e-05	1	1	2	3	lcl	lcl [1-15]		0	2	876.399	1751.78	25437692	28335362	26648666		High	High	High	High	3.25e-05	3.98e-07	5.46	72.87
[-].MLEFDTSSESLATIK.[V]	1xOxidation [M1]; 1xPhospho [S8(100)]	4.76e-08	9.3e-05	1	1	2	5	lcl	lcl [1-15]	lcl 1xPhospho [S8(100)]	0	2	884.394	1767.78	5.55915e+06	6.15007e+06	5470854		High	High	High	High	3.25e-05	3.02e-08	5.68	65.28
[-].MLEFDTSSESLATIK.[V]	1xAcetyl [N-Term]; 1xPhospho [S8(98.3)]	1.17e-07	9.3e-05	1	1	2	3	lcl	lcl [1-15]	lcl 1xAcetyl [N-Term]; 1xPhospho [S8(98.3)]	0	2	897.406	1793.79	1.05378e+06	731173	NAN		High	High	Not Found	High	3.25e-05	7.18e-08	5.46	101.38
[-].MLSIDEIK.[Q]	1xPhospho [S3(100)]	6.47e-05	9.3e-05	1	1	1	3	lcl	lcl [1-8]	lcl 1xPhospho [S3(100)]	0	2	514.741	1028.47	1.13961e+06	1.2765e+06	1.28708e+06		High	High	High	High	3.25e-05	3.08e-05	3.14	59.16
[-].MMTISQVK.[Q]	1xPhospho [S5(100)]	0.0107366	0.00053337	1	1	1	1	lcl	lcl [1-8]	lcl 1xPhospho [S5(100)]	0	2	509.229	1017.45	369256	459477	224018		High	Peak Found	Peak Found	High	0.0002771	0.003622	2.22	43.93
[-].MNEINHTSER.[A]	1xPhospho [T7(100)]	5.5e-06	9.3e-05	1	1	3	11	lcl	lcl [1-10]	lcl 1xPhospho [T7(100)]	0	2	655.763	1310.52	8.80597e+06	8.2892e+06	1.00204e+07		High	High	High	High	3.25e-05	2.89e-06	4.14	8
[-].MNEINHTSER.[A]	1xOxidation [M1]; 1xPhospho [T7(99.2)]	6.21e-05	9.3e-05	1	1	2	9	lcl	lcl [1-10]	lcl 1xPhospho [T7(99.2)]	0	2	663.762	1326.51	863207	828594	1.04835e+06		High	High	High	High	3.25e-05	2.96e-05	3.62	4.84
[-].MNEINHTSER.[A]	1xAcetyl [N-Term]; 1xPhospho [T7(100)]	8.67e-06	9.3e-05	1	1	1	9	lcl	lcl [1-10]	lcl 1xAcetyl [N-Term]; 1xPhospho [T7(100)]	0	2	676.769	1352.53	5.33266e+06	6.67037e+06	8.51525e+06		High	High	High	High	3.25e-05	4.48e-06	3.84	18.71
[-].MNEMETVIFGMISQVGSAR.[S]	1xPhospho [S13(100)]	2.92e-08	9.3e-05	1	1	1	4	lcl	lcl [1-19]	lcl 1xPhospho [S13(100)]	0	2	1090.49	2179.96	5.02439e+06	1.02358e+07	NAN		High	High	Not Found	High	3.25e-05	1.89e-08	5.95	107.54
[-].MNEMETVIFGMISQVGSAR.[S]	1xOxidation [M1]; 1xPhospho [S13(100)]	3.39e-10	9.3e-05	1	1	1	3	lcl	lcl [1-19]	lcl 1xPhospho [S13(100)]	0	3	732.657	2195.95	1.64385e+06	1.98401e+06	NAN		High	High	Not Found	High	3.25e-05	2.62e-10	8.11	105.09
[-].MNESICK.[R]	1xCarbamidomethyl [C6]; 1xPhospho [S4(100)]	0.00100443	0.000280286	1	1	1	3	lcl	lcl [1-7]	lcl 1xPhospho [S4(100)]	0	2	481.179	961.352	537881	421406	623428		High	High	High	High	0.0001106	0.0004488	2.72	15.09
[-].MNESICKR.[D]	1xCarbamidomethyl [C6]; 1xPhospho [S4(100)]	0.00867607	0.00053337	1	1	1	2	lcl	lcl [1-8]	lcl 1xPhospho [S4(100)]	1	2	559.228	1117.45	187808	190575	184231		Peak Found	High	High	High	0.0002771	0.003034	1.66	9.21
[-].MNESNGSMELYLR.[E]	1xPhospho [S7(100)]	2.14e-05	9.3e-05	1	1	1	3	lcl	lcl [1-13]	lcl 1xPhospho [S7(100)]	0	2	812.334	1623.65	514458	660977	807840		High	High	High	High	3.25e-05	1.07e-05	4.12	55.71
[-].MNESNGSMELYLR.[E]	2xOxidation [M1; M8]; 1xPhospho [S4(100)]	0.00350142	0.000447867	1	1	1	1	lcl	lcl [1-13]	lcl 1xPhospho [S4(100)]	0	2	828.329	1655.64	NAN	NAN	NAN	NoQuanValues	High	Not Found	Not Found	High	0.0001868	0.001412	1.98
[-].MNESNGSMELYLR.[E]	1xAcetyl [N-Term]; 1xPhospho [S4(100)]	0.0105514	0.00053337	1	1	1	3	lcl	lcl [1-13]	lcl 1xAcetyl [N-Term]; 1xPhospho [S4(100)]	0	2	833.341	1665.66	1.31369e+06	1388035	1.45096e+06		High	High	High	High	0.0002771	0.003577	2.82	71.62
[-].MNISIEIK.[E]	1xPhospho [S4(100)]	0.000633279	0.000280286	1	1	1	3	lcl	lcl [1-8]	lcl 1xPhospho [S4(100)]	0	2	514.248	1027.49	1000055	1.66221e+06	1051514		High	High	High	High	9.26e-05	0.0002835	2.74	58.95
[-].MNISIEIK.[E]	1xAcetyl [N-Term]; 1xPhospho [S4(100)]	0.156828	0.00385321	1	1	1	2	lcl	lcl [1-8]	lcl 1xAcetyl [N-Term]; 1xPhospho [S4(100)]	0	2	535.254	1069.5	5.51769e+06	6.23402e+06	6095966		High	Peak Found	Peak Found	High	0.001483	0.05396	1.61	72.56
[-].MNLEETMPLVFER.[S]	1xPhospho [T6(100)]	1.69e-05	9.3e-05	1	1	1	7	lcl	lcl [1-13]	lcl 1xPhospho [T6(100)]	0	2	844.882	1688.74	5.69148e+07	65378382	6.36172e+07		High	High	High	High	3.25e-05	8.49e-06	3.75	81.58
[-].MNLEETMPLVFER.[S]	1xOxidation [M]; 1xPhospho [T6(100)]	3.35e-06	9.3e-05	1	1	2	7	lcl	lcl [1-13]	lcl 1xPhospho [T6(100)]	0	2	852.872	1704.74	1.33283e+07	1.3825e+07	1.20323e+07		High	High	High	High	3.25e-05	1.79e-06	4.41	67.51
[-].MNLEETMPLVFER.[S]	2xOxidation [M1; M7]; 1xPhospho [T6(100)]	0.00181884	0.000280286	1	1	1	1	lcl	lcl [1-13]	lcl 1xPhospho [T6(100)]	0	3	574.249	1720.73	413342	396856	408555		High	Peak Found	Peak Found	High	0.0001106	0.0007883	2.91	59.06
[-].MNLIPTVIEQTSR.[G]	1xPhospho [T11(99.5)]	5.51e-05	9.3e-05	1	1	3	13	lcl	lcl [1-13]	lcl 1xPhospho [T11(99.5)]	0	3	527.93	1581.77	7.20825e+07	9.51207e+07	8.48899e+07		High	High	High	High	3.25e-05	2.64e-05	3.84	74.37
[-].MNLIPTVIEQTSR.[G]	1xOxidation [M1]; 1xPhospho [T/S]	2.59e-05	9.3e-05	1	1	2	8	lcl	lcl [1-13]		0	2	799.388	1597.77	6.7537e+06	7.6184e+06	6.98511e+06		High	High	High	High	3.25e-05	1.28e-05	4.24	65.05
[-].MNLIPTVIEQTSR.[G]	1xAcetyl [N-Term]; 1xPhospho [T/S]	0.00164828	0.000280286	1	1	2	7	lcl	lcl [1-13]	lcl 1xAcetyl [N-Term]	0	3	541.932	1623.78	8.71267e+06	1.05356e+07	NAN		High	High	Not Found	High	0.0001106	0.0007194	2.08	94.86
[-].MNLIPTVIEQTSRGER.[A]	1xPhospho [S12(100)]	3.46e-06	9.3e-05	1	1	4	17	lcl	lcl [1-16]	lcl 1xPhospho [S12(100)]	1	3	641.983	1923.94	1.36594e+08	1.41563e+08	1.49849e+08		High	High	High	High	3.25e-05	1.85e-06	5.59	61.71
[-].MNLIPTVIEQTSRGER.[A]	1xOxidation [M1]; 1xPhospho [T11(99.2)]	5.72e-05	9.3e-05	1	1	2	6	lcl	lcl [1-16]	lcl 1xPhospho [T11(99.2)]	1	3	647.314	1939.93	1.68893e+07	1.68387e+07	1.63327e+07		High	High	High	High	3.25e-05	2.73e-05	5.97	53.23
[-].MNNLQTQFPHIAIK.[L]	1xAcetyl [N-Term]; 1xPhospho [T6(100)]	0.148162	0.0036862	1	1	1	1	lcl	lcl [1-14]	lcl 1xAcetyl [N-Term]; 1xPhospho [T6(100)]	0	2	888.935	1776.85	472150	602396	724688		Peak Found	Peak Found	High	High	0.001393	0.05059	1.14	72.09
[-].MNNSDLAK.[E]	1xPhospho [S4(100)]	0.0166261	0.000707405	1	1	1	1	lcl	lcl [1-8]	lcl 1xPhospho [S4(100)]	0	2	486.697	972.386	175128	199776	NAN		Peak Found	High	Not Found	High	0.0003218	0.005266	1.88	12.42
[-].MNNYIGK.[S]	1xAcetyl [N-Term]; 1xPhospho [Y4(100)]	0.0735749	0.00243505	1	1	1	1	lcl	lcl [1-7]	lcl 1xAcetyl [N-Term]; 1xPhospho [Y4(100)]	0	2	481.196	961.385	467452	527136	533453		Peak Found	Peak Found	High	High	0.0008278	0.02287	1.61	35.05
[-].MNQLAPFYADHVGSILR.[T]	1xAcetyl [N-Term]; 1xPhospho [Y8(99.7)]	0.126097	0.00335396	1	1	1	3	lcl	lcl [1-17]	lcl 1xAcetyl [N-Term]; 1xPhospho [Y8(99.7)]	0	2	1027.48	2053.96	524707	578175	519695		High	High	Peak Found	High	0.001235	0.04218	1.24	86.84
[-].MNRNEYNDDSIQVLEGLEAVR.[K]	1xAcetyl [N-Term]; 1xPhospho [Y6(100)]	1.11e-07	9.3e-05	1	1	1	4	lcl	lcl [1-21]	lcl 1xAcetyl [N-Term]; 1xPhospho [Y6(100)]	1	3	863.057	2587.15	3.47839e+06	3.79243e+06	3.23815e+06		High	High	Peak Found	High	3.25e-05	6.81e-08	6.52	88.16
[-].MNSDLTNKK.[I]	1xPhospho [S3(100)]	0.014039	0.000619045	1	1	1	1	lcl	lcl [1-9]	lcl 1xPhospho [S3(100)]	1	2	565.748	1130.49	172770	160655	276026		Peak Found	Peak Found	High	High	0.0002983	0.004542	1.99	6.62
[-].MNSDLTNKK.[I]	1xAcetyl [N-Term]; 1xPhospho [S3(97.7)]	0.0205889	0.00097465	1	1	1	1	lcl	lcl [1-9]	lcl 1xAcetyl [N-Term]; 1xPhospho [S3(97.7)]	1	2	586.755	1172.5	231659	258295	232254		High	Peak Found	Peak Found	High	0.0003936	0.006373	1.54	16.96
[-].MNSDSNNNINK.[N]	1xPhospho [S3(100)]	0.000996167	0.000280286	1	1	2	3	lcl	lcl [1-11]	lcl 1xPhospho [S3(100)]	0	2	665.759	1330.51	NAN	352682	524330		High	High	High	High	0.0001106	0.0004444	2.29	7.56
[-].MNSDSNNNINK.[N]	1xAcetyl [N-Term]; 1xPhospho [S3(100)]	0.000119402	9.3e-05	1	1	1	5	lcl	lcl [1-11]	lcl 1xAcetyl [N-Term]; 1xPhospho [S3(100)]	0	2	686.765	1372.52	NAN	1.96637e+06	2.12892e+06		High	High	High	High	3.25e-05	5.57e-05	3.31	17.33
[-].MNSENLIAPELYNITDEIAK.[F]	1xPhospho [S3(100)]	4.44e-08	9.3e-05	1	1	1	4	lcl	lcl [1-20]	lcl 1xPhospho [S3(100)]	0	3	786.705	2358.09	840840	867805	NAN		High	High	Not Found	High	3.25e-05	2.83e-08	5.97	100.62
[-].MNSTAVERPVDVNGK.[S]	1xAcetyl [N-Term]; 1xPhospho [S3(100)]	2.85e-05	9.3e-05	1	1	2	3	lcl	lcl [1-15]	lcl 1xAcetyl [N-Term]; 1xPhospho [S3(100)]	0	2	869.893	1738.78	NAN	157256	NAN		High	High	High	High	3.25e-05	1.4e-05	3.18	36.85
[-].MNTKLPLDLFNQAK.[R]	1xAcetyl [N-Term]; 1xPhospho [T3(100)]	2.9e-05	9.3e-05	1	1	1	1	lcl	lcl [1-14]	lcl 1xAcetyl [N-Term]; 1xPhospho [T3(100)]	1	2	877.932	1754.85	NAN	1.28029e+06	784011		Not Found	High	Peak Found	High	3.25e-05	1.43e-05	3.44	85.33
[-].MNVHDFSEK.[A]	1xPhospho [S7(100)]	0.00647663	0.000447867	1	1	1	3	lcl	lcl [1-9]	lcl 1xPhospho [S7(100)]	0	2	593.732	1186.46	2.03093e+06	2.34394e+06	2.30592e+06		High	High	High	High	0.0002057	0.002376	2.83	23.75
[-].MNVTIYDVAR.[E]	1xPhospho [T/Y]	0.00026112	9.3e-05	1	1	1	3	lcl	lcl [1-10]		0	2	631.285	1261.56	1999868	2.2158e+06	2.31042e+06		High	High	High	High	3.25e-05	0.0001187	3.02	52.45
[-].MNVTIYDVAR.[E]	1xOxidation [M1]; 1xPhospho [Y6(98.7)]	0.00103824	0.000280286	1	1	1	3	lcl	lcl [1-10]	lcl 1xPhospho [Y6(98.7)]	0	2	639.282	1277.56	2.69392e+06	3237467	3.6888e+06		High	High	Peak Found	High	0.0001106	0.0004627	1.09	42.29
[-].MNVTIYDVAR.[E]	1xAcetyl [N-Term]; 1xPhospho [T4(100)]	0.0223077	0.00115117	1	1	1	3	lcl	lcl [1-10]	lcl 1xAcetyl [N-Term]; 1xPhospho [T4(100)]	0	2	652.295	1303.58	5.27986e+06	5.96366e+06	7.11525e+06		High	High	High	High	0.0004404	0.006828	2.02	73.59
[-].MQNETLIIEESHAR.[E]	1xPhospho [S11(100)]	3.11e-06	9.3e-05	1	1	1	3	lcl	lcl [1-14]	lcl 1xPhospho [S11(100)]	0	2	875.897	1750.78	471182	624556	677997		Peak Found	High	High	High	3.25e-05	1.67e-06	3.67	37.98
[-].MQTIHWNINNQQSNQVIFQEAAK.[L]	1xPhospho [S13(100)]	1.36e-06	9.3e-05	1	1	1	1	lcl	lcl [1-23]	lcl 1xPhospho [S13(100)]	0	3	941.443	2822.31	747098	NAN	NAN		High	Not Found	Not Found	High	3.25e-05	7.55e-07	5.08	67.02
[-].MRDITAQGSNVEEAIQNALATLETTR.[D]	1xPhospho [S9(100)]	3.22e-10	9.3e-05	1	1	2	4	lcl	lcl [1-26]	lcl 1xPhospho [S9(100)]	1	3	971.468	2912.38	2.89885e+06	3.54941e+06	NAN		High	High	Not Found	High	3.25e-05	2.49e-10	9.47	106.94
[-].MRDITAQGSNVEEAIQNALATLETTR.[D]	1xOxidation [M1]; 1xPhospho [T5(100)]	6.6e-10	9.3e-05	1	1	2	3	lcl	lcl [1-26]	lcl 1xPhospho [T5(100)]	1	3	976.801	2928.38	1.167e+06	1.41172e+06	NAN		High	High	Not Found	High	3.25e-05	4.97e-10	7.57	104.34
[-].MRITDLLSK.[D]	1xPhospho [T4(100)]	0.000880727	0.000280286	1	1	1	3	lcl	lcl [1-9]	lcl 1xPhospho [T4(100)]	1	2	578.794	1156.58	633442	629174	624552		High	High	High	High	0.0001106	0.0003947	3.62	58.7
[-].MRMFAYDIYEPIGR.[K]	1xAcetyl [N-Term]; 1xPhospho [Y6(100)]	0.000339458	9.3e-05	1	1	1	8	lcl	lcl [1-14]	lcl 1xAcetyl [N-Term]; 1xPhospho [Y6(100)]	1	2	942.415	1883.82	3.20208e+06	3.59501e+06	3463097		High	High	Peak Found	High	3.25e-05	0.0001533	2.85	87.32
[-].MRMFAYDIYEPIGR.[K]	1xAcetyl [N-Term]; 1xOxidation [M3]; 1xPhospho [Y6(100)]	0.111246	0.00292988	1	1	1	3	lcl	lcl [1-14]	lcl 1xAcetyl [N-Term]; 1xPhospho [Y6(100)]	1	2	950.418	1899.82	694763	962366	589324		High	Peak Found	High	High	0.001052	0.03654	1.77	81.1
[-].MRTTYMAKPGEVER.[K]	1xAcetyl [N-Term]; 1xPhospho [T/Y]	4.57e-05	9.3e-05	1	1	2	5	lcl	lcl [1-14]	lcl 1xAcetyl [N-Term]	1	3	597.603	1790.8	461499	3.45296e+06	2.08915e+06		High	High	High	High	3.25e-05	2.21e-05	4.82	32.96
[-].MRTTYMAKPGEVER.[K]	1xAcetyl [N-Term]; 1xOxidation [M6]; 1xPhospho [T/Y]	0.0821663	0.0025125	1	1	1	1	lcl	lcl [1-14]	lcl 1xAcetyl [N-Term]	1	3	602.936	1806.79	167622	288710	374245		Peak Found	High	Peak Found	High	0.0008718	0.02586	2.69	24.4
[-].MSDEFAWIQK.[E]	1xAcetyl [N-Term]; 1xPhospho [S2(100)]	5.51e-05	9.3e-05	1	1	1	1	lcl	lcl [1-10]	lcl 1xAcetyl [N-Term]; 1xPhospho [S2(100)]	0	2	688.786	1376.56	NAN	NAN	NAN	NoQuanValues	Not Found	High	Not Found	High	3.25e-05	2.65e-05	2.88
[-].MSDLFTTIK.[G]	1xPhospho [S2(100)]	0.000258829	9.3e-05	1	1	2	5	lcl	lcl [1-9]	lcl 1xPhospho [S2(100)]	0	2	568.26	1135.51	1.16345e+07	13678238	1.22545e+07		High	High	High	High	3.25e-05	0.0001177	3.2	65.1
[-].MSDLFTTIK.[G]	1xOxidation [M1]; 1xPhospho [S2(100)]	3.95e-05	9.3e-05	1	1	1	3	lcl	lcl [1-9]	lcl 1xPhospho [S2(100)]	0	2	576.258	1151.51	1.92195e+06	2.53483e+06	2.15982e+06		High	High	High	High	3.25e-05	1.91e-05	3.67	55.64
[-].MSDLFTTIK.[G]	1xAcetyl [N-Term]; 1xPhospho [S2(100)]	0.000615402	0.000280286	1	1	1	6	lcl	lcl [1-9]	lcl 1xAcetyl [N-Term]; 1xPhospho [S2(100)]	0	2	589.264	1177.52	3454367	4.10135e+06	4.89237e+06		High	High	High	High	9.26e-05	0.0002757	3.16	83.41
[-].MSDYLVK.[A]	1xPhospho [S2(100)]	0.000593101	0.000280286	1	1	1	2	lcl	lcl [1-7]	lcl 1xPhospho [S2(100)]	0	2	468.201	935.394	1197411	1.46892e+06	1.31926e+06		Peak Found	High	High	High	9.26e-05	0.0002659	2.72	38.57
[-].MSFNWQTEK.[V]	1xPhospho [T7(100)]	0.0127862	0.000619045	1	1	2	2	lcl	lcl [1-9]	lcl 1xPhospho [T7(100)]	0	2	625.75	1250.49	178317	240322	261718		Peak Found	Peak Found	High	High	0.0002983	0.0042	1.44	51.21
[-].MSIEPSIK.[I]	1xPhospho [S2(100)]	0.00368144	0.000447867	1	1	1	1	lcl	lcl [1-8]	lcl 1xPhospho [S2(100)]	0	2	492.728	984.447	310535	335040	379255		Peak Found	Peak Found	High	High	0.0001868	0.001475	1.47	42.26
[-].MSIEVGNK.[L]	1xPhospho [S2(100)]	0.000835224	0.000280286	1	1	1	3	lcl	lcl [1-8]	lcl 1xPhospho [S2(100)]	0	2	479.209	957.411	594451	734075	748884		High	High	High	High	0.0001106	0.0003739	2.49	31.36
[-].MSIITEVYAR.[E]	1xPhospho [S2(100)]	7.45e-05	9.3e-05	1	1	1	2	lcl	lcl [1-10]	lcl 1xPhospho [S2(100)]	0	2	631.799	1262.59	329349	533394	408298		Peak Found	High	High	High	3.25e-05	3.54e-05	2.89	64.06
[-].MSKDLEVAGR.[Y]	1xOxidation [M1]; 1xPhospho [S2(100)]	0.0575808	0.00182933	1	1	1	1	lcl	lcl [1-10]	lcl 1xPhospho [S2(100)]	1	2	601.268	1201.53	NAN	NAN	NAN	NoQuanValues	High	Not Found	Not Found	High	0.0006424	0.01749	1.05
[-].MSKNQATAYIGTYTK.[A]	1xPhospho [S2(100)]	0.00144485	0.000280286	1	1	1	2	lcl	lcl [1-15]	lcl 1xPhospho [S2(100)]	1	2	878.897	1756.8	NAN	NAN	NAN	NoQuanValues	High	High	Not Found	High	0.0001106	0.0006358	2.07
[-].MSLTEMLQIK.[Y]	2xOxidation [M1; M6]; 1xPhospho [S2(99.9)]	0.148931	0.0036862	1	1	1	1	lcl	lcl [1-10]	lcl 1xPhospho [S2(99.9)]	0	2	653.293	1305.58	NAN	NAN	NAN	NoQuanValues	Not Found	High	Not Found	High	0.001393	0.05093	1.39
[-].MSQLLGIIQR.[L]	1xAcetyl [N-Term]; 1xPhospho [S2(100)]	3.26e-05	9.3e-05	1	1	1	2	lcl	lcl [1-10]	lcl 1xAcetyl [N-Term]; 1xPhospho [S2(100)]	0	2	640.826	1280.64	481476	592188	NAN		High	High	Not Found	High	3.25e-05	1.59e-05	3.23	92.05
[-].MSTELLDALHVLEHDK.[G]	1xPhospho [T3(100)]	2.13e-06	9.3e-05	1	1	1	1	lcl	lcl [1-16]	lcl 1xPhospho [T3(100)]	0	3	644.305	1930.9	281921	325498	264583		High	Peak Found	Peak Found	High	3.25e-05	1.16e-06	4.39	83.01
[-].MSTELLDALHVLEHDK.[G]	1xAcetyl [N-Term]; 1xPhospho [S2(100)]	4.33e-07	9.3e-05	1	1	1	3	lcl	lcl [1-16]	lcl 1xAcetyl [N-Term]; 1xPhospho [S2(100)]	0	3	658.306	1972.91	1.11736e+06	1.28157e+06	NAN		High	High	Not Found	High	3.25e-05	2.52e-07	4.52	99.68
[-].MTDAHTVCPK.[F]	1xAcetyl [N-Term]; 1xCarbamidomethyl [C8]; 1xPhospho [T2(100)]	0.0115121	0.000619045	1	1	1	1	lcl	lcl [1-10]	lcl 1xAcetyl [N-Term]; 1xPhospho [T2(100)]	0	2	641.255	1281.5	NAN	NAN	NAN	NoQuanValues	Not Found	Not Found	High	High	0.0002983	0.003838	1.8
[-].MTDELEQK.[A]	1xPhospho [T2(100)]	0.000352949	9.3e-05	1	1	1	3	lcl	lcl [1-8]	lcl 1xPhospho [T2(100)]	0	2	537.214	1073.42	662561	723821	672755		High	High	High	High	3.25e-05	0.000159	2.56	21.23
[-].MTDELEQK.[A]	1xAcetyl [N-Term]; 1xPhospho [T2(100)]	0.00108229	0.000280286	1	1	1	3	lcl	lcl [1-8]	lcl 1xAcetyl [N-Term]; 1xPhospho [T2(100)]	0	2	558.221	1115.43	1.93883e+06	2138695	2133242		High	High	High	High	0.0001106	0.0004834	3.19	39.16
[-].MTEALFLNPVFQDR.[I]	1xPhospho [T2(100)]	9.66e-07	9.3e-05	1	1	1	4	lcl	lcl [1-14]	lcl 1xPhospho [T2(100)]	0	2	880.909	1760.81	1.84272e+06	1.95468e+06	1.82025e+06		High	High	Peak Found	High	3.25e-05	5.45e-07	4.79	89.19
[-].MTELGDK.[L]	1xPhospho [T2(100)]	0.00323425	0.000447867	1	1	1	3	lcl	lcl [1-7]	lcl 1xPhospho [T2(100)]	0	2	437.174	873.342	1145030	1.03162e+06	1603594		High	High	High	High	0.0001868	0.001317	2.22	15.12
[-].MTELGDK.[L]	1xAcetyl [N-Term]; 1xPhospho [T2(100)]	0.00810319	0.00053337	1	1	1	1	lcl	lcl [1-7]	lcl 1xAcetyl [N-Term]; 1xPhospho [T2(100)]	0	2	458.18	915.353	469747	513921	581715		Peak Found	Peak Found	High	High	0.0002771	0.002868	2.2	34.5
[-].MTENKPSEETNELK.[D]	1xPhospho [T10(100)]	4.91e-07	9.3e-05	1	1	2	7	lcl	lcl [1-14]	lcl 1xPhospho [T10(100)]	0	2	865.373	1729.74	2.01143e+06	2.3693e+06	2.11154e+06		High	High	High	High	3.25e-05	2.84e-07	5.16	16.92
[-].MTENKPSEETNELK.[D]	1xOxidation [M1]; 1xPhospho [S/T]	0.000862924	0.000280286	1	1	2	3	lcl	lcl [1-14]		0	2	873.368	1745.73	NAN	102570	NAN		High	High	High	High	0.0001106	0.0003859	2.73	12.78
[-].MTENKPSEETNELK.[D]	1xAcetyl [N-Term]; 1xPhospho [T2(100)]	2.75e-05	9.3e-05	1	1	1	4	lcl	lcl [1-14]	lcl 1xAcetyl [N-Term]; 1xPhospho [T2(100)]	0	2	886.379	1771.75	NAN	NAN	NAN	NoQuanValues	High	High	High	High	3.25e-05	1.35e-05	2.99
[-].MTFLEEILAQK.[A]	1xPhospho [T2(100)]	0.000100984	9.3e-05	1	1	1	1	lcl	lcl [1-11]	lcl 1xPhospho [T2(100)]	0	2	701.839	1402.67	421048	428537	NAN		High	Peak Found	Not Found	High	3.25e-05	4.74e-05	3.74	92.18
[-].MTQVTFK.[H]	1xPhospho [T2(100)]	0.00665833	0.000447867	1	1	1	2	lcl	lcl [1-7]	lcl 1xPhospho [T2(100)]	0	2	467.708	934.41	421366	481891	440475		High	High	Peak Found	High	0.0002057	0.002439	2.06	30.05
[-].MTSEQFEYHLTGK.[E]	1xPhospho [S3(97.6)]	0.00181066	0.000280286	1	1	1	1	lcl	lcl [1-13]	lcl 1xPhospho [S3(97.6)]	0	2	825.846	1650.69	NAN	NAN	NAN	NoQuanValues	Not Found	Not Found	High	High	0.0001106	0.0007844	1.73
[-].MTVFSEK.[L]	1xPhospho [S5(100)]	0.00085941	0.000280286	1	1	2	5	lcl	lcl [1-7]	lcl 1xPhospho [S5(100)]	0	2	461.193	921.379	1.19658e+06	1.15442e+06	1.34296e+06		High	High	High	High	0.0001106	0.0003845	2.25	34.26
[-].MTYELPK.[L]	1xPhospho [T2(100)]	0.00123281	0.000280286	1	1	1	6	lcl	lcl [1-7]	lcl 1xPhospho [T2(100)]	0	2	481.209	961.41	29610694	32800610	34210388		High	High	High	High	0.0001106	0.0005483	2.32	42.65
[-].MTYELPK.[L]	1xOxidation [M1]; 1xPhospho [T2(100)]	0.000576265	0.000208449	1	1	1	6	lcl	lcl [1-7]	lcl 1xPhospho [T2(100)]	0	2	489.206	977.405	6.31679e+06	7193926	6.43581e+06		High	High	High	High	6.32e-05	0.0002582	3.09	33.66
[-].MTYELPK.[L]	1xAcetyl [N-Term]; 1xPhospho [T2(100)]	0.00297585	0.000373653	1	1	1	3	lcl	lcl [1-7]	lcl 1xAcetyl [N-Term]; 1xPhospho [T2(100)]	0	2	502.214	1003.42	912927	1.07009e+06	1.11466e+06		High	High	High	High	0.0001622	0.001226	2.62	60.31
[-].MTYPQLSK.[E]	1xPhospho [T2(100)]	0.0175181	0.000797803	1	1	1	1	lcl	lcl [1-8]	lcl 1xPhospho [T2(100)]	0	2	524.233	1047.46	634996	687172	763889		Peak Found	Peak Found	High	High	0.0003463	0.005499	2.62	39.01
[-].MVYGAIEAGGTK.[F]	1xPhospho [T11(100)]	8.24e-06	9.3e-05	1	1	1	3	lcl	lcl [1-12]	lcl 1xPhospho [T11(100)]	0	2	638.785	1276.56	3.21862e+06	3.75668e+06	3546714		High	High	High	High	3.25e-05	4.26e-06	4.23	39.07
[-].MVYGAIEAGGTK.[F]	1xOxidation [M1]; 1xPhospho [T11(100)]	4.58e-06	9.3e-05	1	1	1	4	lcl	lcl [1-12]	lcl 1xPhospho [T11(100)]	0	2	646.784	1292.56	497455	554874	551937		High	High	High	High	3.25e-05	2.42e-06	3.99	31.11
[-].MYFIDNNNEK.[D]	1xOxidation [M1]; 1xPhospho [Y2(100)]	8.89e-05	9.3e-05	1	1	1	1	lcl	lcl [1-10]	lcl 1xPhospho [Y2(100)]	0	2	692.267	1383.53	NAN	NAN	NAN	NoQuanValues	Not Found	High	Not Found	High	3.25e-05	4.19e-05	2.11
[EK].RLSLSIK.[AE]	1xPhospho [S3(100)]	0.0272196	0.0013199	1	1	1	3	lcl	lcl [308-314]; [394-400]	lcl 1xPhospho [S310(100)]; 1xPhospho [S396(100)]	1	2	448.751	896.496	6092773	6048767	4.96125e+06		High	High	High	High	0.0004845	0.008219	2.65	32.9
[K].AAAANFSRK.[D]	1xPhospho [S7(100)]	0.378632	0.00995899	1	1	1	2	lcl	lcl [330-338]	lcl 1xPhospho [S336(100)]	1	2	508.237	1015.47	328039	190538	248479		High	Peak Found	High	High	0.003828	0.157	1.88	6.13
[K].AAALLSGR.[L]	1xPhospho [S6(100)]	0.000287625	9.3e-05	1	1	1	3	lcl	lcl [129-136]	lcl 1xPhospho [S134(100)]	0	2	419.713	838.418	1.21695e+06	1224183	987784		High	High	High	High	3.25e-05	0.0001305	2.98	25.22
[K].AADGIVVQTLVQAK.[L]	1xPhospho [T9(100)]	1.69e-07	9.3e-05	1	1	1	4	lcl	lcl [58-71]	lcl 1xPhospho [T66(100)]	0	2	746.894	1492.78	7.79724e+06	7.61864e+06	7.41961e+06		High	High	High	High	3.25e-05	1.02e-07	6.01	56
[K].AADPTGDAEDFMTFWTR.[V]	1xPhospho [T13(99.5)]	9.8e-09	9.3e-05	1	1	1	1	lcl	lcl [134-150]	lcl 1xPhospho [T146(99.5)]	0	2	1005.9	2010.79	NAN	NAN	NAN	NoQuanValues	Not Found	High	Not Found	High	3.25e-05	6.64e-09	5.91
[K].AAEESREQIEEALK.[G]	1xPhospho [S5(100)]	4.51e-06	9.3e-05	1	1	1	6	lcl	lcl [81-94]	lcl 1xPhospho [S85(100)]	1	2	841.886	1682.76	251331	667674	351745		High	High	High	High	3.25e-05	2.39e-06	4.02	33.76
[K].AAEMAQSGDYSVEEIHAK.[I]	1xPhospho [S11(100)]	9.84e-08	9.3e-05	1	1	4	9	lcl	lcl [130-147]	lcl 1xPhospho [S140(100)]	0	3	672.616	2015.84	1.11262e+06	1.32882e+06	1.47316e+06		High	High	High	High	3.25e-05	6.06e-08	5.93	33.07
[K].AAEMAQSGDYSVEEIHAK.[I]	1xOxidation [M4]; 1xPhospho [S11(100)]	0.000776223	0.000280286	1	1	2	3	lcl	lcl [130-147]	lcl 1xPhospho [S140(100)]	0	3	677.952	2031.84	NAN	155379	132660		Not Found	High	High	High	0.0001106	0.000348	2.69	26.2
[K].AAEVDVVYAK.[S]	1xPhospho [Y8(100)]	0.000595542	0.000280286	1	1	1	1	lcl	lcl [57-66]	lcl 1xPhospho [Y64(100)]	0	2	572.772	1144.53	5.09692e+06	6268451	5.34318e+06		Peak Found	Peak Found	High	High	9.26e-05	0.0002668	1.92	31.28
[K].AAFNADTDGLAGIQQLAGDATLLYYTTDEAK.[E]	1xPhospho [T7(100)]	8.14e-07	9.3e-05	1	1	2	3	lcl	lcl [221-251]	lcl 1xPhospho [T227(100)]	0	3	1099.85	3297.52	203766	1.23793e+06	NAN		High	High	Not Found	High	3.25e-05	4.62e-07	5.43	107.85
[K].AAGLDVGLPEGQMGNSEVGHTNIGAGR.[I]	1xPhospho [S16(100)]	1.31e-08	9.3e-05	1	1	1	12	lcl	lcl [47-73]	lcl 1xPhospho [S62(100)]	0	3	896.414	2687.22	1.32634e+08	1.62005e+08	1.62899e+08		High	High	High	High	3.25e-05	8.75e-09	7.8	59.94
[K].AAGLDVGLPEGQMGNSEVGHTNIGAGR.[I]	1xOxidation [M13]; 1xPhospho [S16(100)]	1.53e-08	9.3e-05	1	1	1	22	lcl	lcl [47-73]	lcl 1xPhospho [S62(100)]	0	3	901.747	2703.22	5.11882e+07	5.62755e+07	4.64966e+07		High	High	High	High	3.25e-05	1.01e-08	9.24	53.62
[K].AAGLDVGLPEGQMGNSEVGHTNIGAGR.[I]	2xPhospho [S16(100); T21(100)]	0.000232786	9.3e-05	1	1	1	4	lcl	lcl [47-73]	lcl 2xPhospho [S62(100); T67(100)]	0	3	923.068	2767.19	2.04992e+06	2669070	3259523		High	High	High	High	3.25e-05	0.0001063	7.77	69.33
[K].AAGNTSGENYDEVTYEGYAPGGIAVLVHALTDNK.[N]	1xPhospho [T5(96.5)]	9.56e-05	9.3e-05	1	1	1	1	lcl	lcl [72-105]	lcl 1xPhospho [T76(96.5)]	0	3	1192.89	3576.62	NAN	NAN	NAN	NoQuanValues	Not Found	Not Found	High	High	3.25e-05	4.49e-05	4.1
[K].AAGVHTTIDSCGGCFTRDPEFIEK.[L]	2xCarbamidomethyl [C11; C14]; 1xPhospho [T16(94.5)]	0.0320588	0.0013199	1	1	1	2	lcl	lcl [98-121]	lcl 1xPhospho [T113(94.5)]	1	3	916.737	2748.18	NAN	NAN	NAN	NoQuanValues	High	Not Found	High	High	0.0004845	0.009641	3.05
[K].AAGYDVTTPVVVTNSNQYLDVMITDAK.[E]	1xPhospho [S15(100)]	3.18e-06	9.3e-05	1	1	2	3	lcl	lcl [595-621]	lcl 1xPhospho [S609(100)]	0	3	989.135	2965.39	881914	729537	NAN		High	High	Not Found	High	3.25e-05	1.71e-06	6	91.59
[K].AAHDSLHNGTGAGNDALGWINLPTDYDK.[E]	1xPhospho [T10(100)]	8.06e-12	9.3e-05	1	1	3	4	lcl	lcl [29-56]	lcl 1xPhospho [T38(100)]	0	3	1001.79	3003.33	997329	NAN	1.15932e+06		High	High	High	High	3.25e-05	7.25e-12	9.84	71.03
[K].AAHDSLHNGTGAGNDALGWINLPTDYDKEEFAR.[I]	1xPhospho [T10(97.9)]	5.1e-09	9.3e-05	1	1	3	5	lcl	lcl [29-61]	lcl 1xPhospho [T38(97.9)]	1	4	909.663	3635.62	160913	286531	NAN		High	High	High	High	3.25e-05	3.54e-09	9.45	71.13
[K].AAIDAGFSSVMIDGSHHPIDENIAMTK.[Q]	1xPhospho [S15(100)]	1.63e-10	9.3e-05	1	1	1	3	lcl	lcl [95-121]	lcl 1xPhospho [S109(100)]	0	3	969.779	2907.31	NAN	NAN	942873		High	High	High	High	3.25e-05	1.3e-10	9.58	68.02
[K].AAIESEFGTFDEFK.[E]	1xPhospho [S5(100)]	5.23e-06	9.3e-05	1	1	3	10	lcl	lcl [103-116]	lcl 1xPhospho [S107(100)]	0	2	835.852	1670.7	1.2726e+08	1.41454e+08	1.47567e+08		High	High	High	High	3.25e-05	2.76e-06	4.48	82.53
[K].AALEGLPLSVLASASNLIDIMNEGIDK.[A]	1xPhospho [S15(97.1)]	0.00164828	0.000280286	1	1	2	3	lcl	lcl [177-203]	lcl 1xPhospho [S191(97.1)]	0	4	709.363	2834.43	482695	NAN	NAN		High	High	Not Found	High	0.0001106	0.0007185	3.41	109.8
[K].AALEGLPLSVLASASNLIDIMNEGIDK.[A]	1xOxidation [M21]; 1xPhospho [S]	0.0342943	0.00148926	1	1	2	2	lcl	lcl [177-203]		0	3	950.815	2850.42	NAN	NAN	NAN	NoQuanValues	High	High	Not Found	High	0.0005291	0.01026	3.78
[K].AALQALSIPEEAEKLSIGK.[E]	1xPhospho [S16(100)]	5.07e-07	9.3e-05	1	1	1	3	lcl	lcl [592-610]	lcl 1xPhospho [S607(100)]	1	3	683.365	2048.07	1.01405e+06	1186381	1.31847e+06		High	High	High	High	3.25e-05	2.93e-07	7.33	71.9
[K].AAQAEQELQTAEK.[A]	1xPhospho [T10(100)]	6.9e-07	9.3e-05	1	1	1	3	lcl	lcl [174-186]	lcl 1xPhospho [T183(100)]	0	2	748.837	1496.66	222823	256408	NAN		High	High	High	High	3.25e-05	3.94e-07	4.94	21.04
[K].AAQAIELDSR.[S]	1xPhospho [S9(100)]	4.11e-05	9.3e-05	1	1	1	3	lcl	lcl [35-44]	lcl 1xPhospho [S43(100)]	0	2	577.266	1153.52	3.20193e+06	3.56239e+06	3.54042e+06		High	High	High	High	3.25e-05	2e-05	3.88	30.31
[K].AAQGDVEYILENDTSSASDLEAPNGDIR.[I]	1xPhospho [S16(98.3)]	7.46e-07	9.3e-05	1	1	2	3	lcl	lcl [306-333]	lcl 1xPhospho [S321(98.3)]	0	3	1010.78	3030.32	713719	764161	906870		High	High	High	High	3.25e-05	4.25e-07	6.14	76.62
[K].AASESQIDER.[I]	1xPhospho [S5(100)]	2.57e-05	9.3e-05	1	1	1	3	lcl	lcl [36-45]	lcl 1xPhospho [S40(100)]	0	2	593.243	1185.48	1.24796e+06	1.21304e+06	1.61814e+06		High	High	High	High	3.25e-05	1.27e-05	3.78	15.05
[K].AASVPDEHIILDPGFGFVK.[T]	1xPhospho [S3(100)]	1.21e-08	9.3e-05	1	1	1	4	lcl	lcl [204-222]	lcl 1xPhospho [S206(100)]	0	3	698.011	2092.02	3.01064e+06	3478006	3.24646e+06		High	High	Peak Found	High	3.25e-05	8.12e-09	5.72	83.69
[K].AAVVTESSYGIER.[F]	1xPhospho [S8(100)]	1.96e-05	9.3e-05	1	1	2	7	lcl	lcl [9-21]	lcl 1xPhospho [S16(100)]	0	2	731.336	1461.66	1.20826e+07	1.35002e+07	1.35605e+07		High	High	High	High	3.25e-05	9.77e-06	3.86	41.03
[K].AAYADDFIR.[R]	1xPhospho [Y3(100)]	0.000276488	9.3e-05	1	1	1	3	lcl	lcl [475-483]	lcl 1xPhospho [Y477(100)]	0	2	561.235	1121.47	9828732	10896792	10977405		High	High	High	High	3.25e-05	0.0001253	3.18	43.3
[K].AAYDNKISTLK.[E]	1xPhospho [S8(100)]	9.1e-05	9.3e-05	1	1	2	4	lcl	lcl [61-71]	lcl 1xPhospho [S68(100)]	1	2	652.317	1303.63	3.20455e+06	3.55475e+06	2506201		High	High	High	High	3.25e-05	4.28e-05	3.71	27.53
[K].ACEDLCTIEQRPK.[M]	2xCarbamidomethyl [C2; C6]; 1xPhospho [T7(100)]	1.71e-07	9.3e-05	1	1	1	3	lcl	lcl [139-151]	lcl 1xPhospho [T145(100)]	0	2	850.359	1699.72	704037	NAN	NAN		High	High	High	High	3.25e-05	1.03e-07	4.9	27.48
[K].ACIQLVDKESLLEK.[L]	1xCarbamidomethyl [C2]; 1xPhospho [S10(100)]	2.01e-06	9.3e-05	1	1	1	6	lcl	lcl [308-321]	lcl 1xPhospho [S317(100)]	1	3	575.955	1725.85	1.13207e+06	1.20998e+06	1.23095e+06		High	High	High	High	3.25e-05	1.1e-06	4.81	53.98
[K].ADDYITIHQLADELYISR.[S]	1xPhospho [S17(100)]	6.89e-06	9.3e-05	1	1	1	1	lcl	lcl [108-125]	lcl 1xPhospho [S124(100)]	0	2	1108.53	2216.03	853421	835135	NAN		High	Peak Found	Not Found	High	3.25e-05	3.58e-06	5.59	83.87
[K].ADGSPPTNWVSK.[F]	1xPhospho [S4(100)]	2.65e-05	9.3e-05	1	1	1	6	lcl	lcl [130-141]	lcl 1xPhospho [S133(100)]	0	2	669.792	1338.57	1.22535e+06	1.41193e+06	1.46207e+06		High	High	High	High	3.25e-05	1.31e-05	3.71	39.87
[K].ADGSTRELPK.[K]	1xPhospho [T5(99)]	0.00990107	0.00053337	1	1	2	4	lcl	lcl [388-397]	lcl 1xPhospho [T392(99)]	1	2	577.267	1153.52	6977991	6650328	7456555		High	High	High	High	0.0002771	0.003384	2.66	10.24
[K].ADGSTRELPKK.[Q]	1xPhospho [S/T]	0.29453	0.00716861	1	1	1	2	lcl	lcl [388-398]		2	3	427.878	1281.62	255401	217772	195764		High	High	Peak Found	High	0.002784	0.1132	1.7	5.26
[K].ADIDAFLNGEQPAASTTTAQTEEK.[A]	1xPhospho [T16(97.5)]	2.46e-07	9.3e-05	1	1	4	11	lcl	lcl [268-291]	lcl 1xPhospho [T283(97.5)]	0	3	863.384	2588.14	53823906	61802764	70704050		High	High	High	High	3.25e-05	1.46e-07	8.62	66.11
[K].ADIDPSYYLVIDSSSDLPYDYYLPGVGSGK.[D]	1xPhospho [S/Y]	0.0070393	0.000447867	1	1	1	1	lcl	lcl [344-373]		0	3	1117.18	3349.51	421952	NAN	NAN		High	Not Found	Not Found	High	0.0002057	0.002556	2.73	107.01
[K].ADIDPSYYLVIDSSSDLPYDYYLPGVGSGKDPIK.[L]	1xPhospho [S28(100)]	0.00218458	0.000280286	1	1	1	2	lcl	lcl [344-377]	lcl 1xPhospho [S371(100)]	1	4	951.44	3802.77	252518	312252	NAN		High	High	Not Found	High	0.0001106	0.0009323	4.57	102.46
[K].ADLVSIASLSDR.[L]	1xPhospho [S10(98.5)]	0.00039815	9.3e-05	1	1	2	2	lcl	lcl [216-227]	lcl 1xPhospho [S225(98.5)]	0	2	663.82	1326.63	431137	485939	409867		High	High	Peak Found	High	3.25e-05	0.0001794	3.35	63.54
[K].ADNGLATVSSFDVKTEPEK.[V]	1xPhospho [T15(100)]	2.07e-09	9.3e-05	1	1	1	6	lcl	lcl [57-75]	lcl 1xPhospho [T71(100)]	1	3	696.658	2087.95	2.45782e+06	2.7925e+06	2.11397e+06		High	High	High	High	3.25e-05	1.49e-09	8.28	49.46
[K].ADNSAFGEYIHMNGR.[I]	1xPhospho [Y9(100)]	8.23e-09	9.3e-05	1	1	2	10	lcl	lcl [148-162]	lcl 1xPhospho [Y156(100)]	0	2	881.359	1761.71	5.42474e+06	6.94076e+06	7.28577e+06		High	High	High	High	3.25e-05	5.6e-09	5.72	42.58
[K].ADNSAFGEYIHMNGR.[I]	1xOxidation [M12]; 1xPhospho [Y9(100)]	2.02e-06	9.3e-05	1	1	1	4	lcl	lcl [148-162]	lcl 1xPhospho [Y156(100)]	0	2	889.355	1777.7	882815	842909	810516		High	High	High	High	3.25e-05	1.11e-06	3.99	30.5
[K].ADSINEFDR.[L]	1xPhospho [S3(100)]	0.000776223	0.000280286	1	1	1	1	lcl	lcl [71-79]	lcl 1xPhospho [S73(100)]	0	2	573.727	1146.45	632176	379890	974087		Peak Found	Peak Found	High	High	0.0001106	0.0003474	2.94	34.52
[K].ADTDGSEQQFDNNK.[S]	1xPhospho [S6(100)]	1.53e-06	9.3e-05	1	1	1	3	lcl	lcl [269-282]	lcl 1xPhospho [S274(100)]	0	2	824.811	1648.61	236048	221290	321238		High	High	High	High	3.25e-05	8.45e-07	4.39	16.81
[K].ADVFITK.[A]	1xPhospho [T6(100)]	0.316213	0.00807644	1	1	1	1	lcl	lcl [219-225]	lcl 1xPhospho [T224(100)]	0	2	437.21	873.412	221029	268730	259710		Peak Found	High	Peak Found	High	0.003072	0.1239	1.5	34.68
[K].ADVQGSVEALAASLR.[K]	1xPhospho [S13(100)]	6.74e-07	9.3e-05	1	1	1	4	lcl	lcl [589-603]	lcl 1xPhospho [S601(100)]	0	3	522.925	1566.75	422184	570096	500520		High	High	High	High	3.25e-05	3.86e-07	5.93	65.11
[K].ADVQTIGMGMAASMGSFLLTAGANGK.[R]	1xPhospho [T/S]	4.65e-05	9.3e-05	1	1	2	2	lcl	lcl [86-111]		0	3	860.4	2579.17	NAN	NAN	NAN	NoQuanValues	High	High	Not Found	High	3.25e-05	2.25e-05	3.91
[K].ADVVTYEFENIDYDALK.[M]	1xPhospho [Y13(100)]	1.91e-08	9.3e-05	1	1	1	3	lcl	lcl [71-87]	lcl 1xPhospho [Y83(100)]	0	2	1042.96	2084.91	1.35063e+06	1.37774e+06	1.16005e+06		High	High	High	High	3.25e-05	1.26e-08	5.54	86.42
[K].ADYVAGHSLGEYSALVAGGFLEASDAIYLVR.[K]	1xPhospho [S8(100)]	6.95e-10	9.3e-05	1	1	1	2	lcl	lcl [84-114]	lcl 1xPhospho [S91(100)]	0	3	1098.87	3294.57	1.49262e+06	NAN	NAN		High	High	Not Found	High	3.25e-05	5.23e-10	8.23	107.84
[K].AEAAYGTTLVEER.[H]	1xPhospho [T7(99.5)]	1.24e-05	9.3e-05	1	1	2	6	lcl	lcl [446-458]	lcl 1xPhospho [T452(99.5)]	0	2	745.331	1489.66	2.56199e+07	2.2976e+07	21693641		High	High	High	High	3.25e-05	6.33e-06	4.97	43.92
[K].AEDLPEEYWDK.[T]	1xPhospho [Y8(100)]	0.000944248	0.000280286	1	1	1	3	lcl	lcl [104-114]	lcl 1xPhospho [Y111(100)]	0	2	737.793	1474.58	1.85445e+06	2.04396e+06	2.23568e+06		High	High	High	High	0.0001106	0.000423	2.58	52.79
[K].AEEFPNQLSGGQK.[Q]	1xPhospho [S9(100)]	0.00125926	0.000280286	1	1	1	3	lcl	lcl [132-144]	lcl 1xPhospho [S140(100)]	0	2	742.825	1484.64	676094	848571	798680		High	High	High	High	0.0001106	0.0005591	3.68	35.5
[K].AEEGGILIVKTTDK.[E]	1xPhospho [T]	0.023085	0.00115117	1	1	1	2	lcl	lcl [504-517]		1	2	777.398	1553.78	NAN	NAN	NAN	NoQuanValues	Not Found	High	High	High	0.0004404	0.007057	1.62
[K].AEEGSQATESADGLSIGQQIYK.[H]	1xPhospho [S5(100)]	5.49e-09	9.3e-05	1	1	4	14	lcl	lcl [273-294]	lcl 1xPhospho [S277(100)]	0	2	1181.53	2362.04	4.50183e+07	52022303	5.04111e+07		High	High	High	High	3.25e-05	3.8e-09	7.19	60.61
[K].AEEIEEEARSR.[A]	1xPhospho [S10(100)]	1.65e-05	9.3e-05	1	1	1	6	lcl	lcl [159-169]	lcl 1xPhospho [S168(100)]	1	2	699.8	1398.59	4.26613e+06	4.90005e+06	3.98917e+06		High	High	High	High	3.25e-05	8.3e-06	3.63	13.98
[K].AEEISSIIK.[Q]	1xPhospho [S]	0.00022368	9.3e-05	1	1	2	6	lcl	lcl [5-13]		0	2	535.261	1069.52	1.30773e+07	1.48797e+07	11917243		High	High	High	High	3.25e-05	0.0001022	3.23	49.84
[K].AEGDYIALADESLENVDK.[L]	1xPhospho [S12(100)]	2.26e-07	9.3e-05	1	1	1	3	lcl	lcl [377-394]	lcl 1xPhospho [S388(100)]	0	2	1016.45	2031.88	326688	534998	255996		High	High	High	High	3.25e-05	1.35e-07	5.37	69.38
[K].AEGLVSGAAHSTGDTVRPALQIIK.[T]	1xPhospho [S11(100)]	5.44e-10	9.3e-05	1	1	3	11	lcl	lcl [118-141]	lcl 1xPhospho [S128(100)]	0	3	824.429	2471.27	1.28787e+07	1.38246e+07	1.31403e+07		High	High	High	High	3.25e-05	4.14e-10	9.04	54.02
[K].AEIDSWLER.[A]	1xPhospho [S5(100)]	0.000264593	9.3e-05	1	1	1	3	lcl	lcl [109-117]	lcl 1xPhospho [S113(100)]	0	2	599.761	1198.51	8.12089e+06	8626394	10996735		High	High	High	High	3.25e-05	0.0001201	3.31	65.62
[K].AEIISASIR.[H]	1xPhospho [S7(100)]	0.00111904	0.000280286	1	1	1	6	lcl	lcl [158-166]	lcl 1xPhospho [S164(100)]	0	2	520.263	1039.52	81925488	91349224	87171792		High	High	High	High	0.0001106	0.0004995	2.96	43.31
[K].AEIMIEKEESHK.[E]	1xPhospho [S10(100)]	1.19e-05	9.3e-05	1	1	1	6	lcl	lcl [234-245]	lcl 1xPhospho [S243(100)]	1	2	762.344	1523.68	2.41365e+06	6.71375e+06	2.78851e+06		High	High	High	High	3.25e-05	6.06e-06	3.6	17.04
[K].AEIMIEKEESHK.[E]	1xOxidation [M4]; 1xPhospho [S10(100)]	0.000335068	9.3e-05	1	1	1	3	lcl	lcl [234-245]	lcl 1xPhospho [S243(100)]	1	3	513.897	1539.68	564798	1.02036e+06	597276		High	High	High	High	3.25e-05	0.000151	4.16	13.02
[K].AEIMIEKEESHKEK.[V]	1xPhospho [S10(100)]	0.132846	0.00343482	1	1	1	2	lcl	lcl [234-247]	lcl 1xPhospho [S243(100)]	2	3	594.278	1780.82	143845	1.18856e+06	487453		Peak Found	High	High	High	0.001279	0.04472	4.25	11.8
[K].AEISVDPFDK.[G]	1xPhospho [S4(100)]	0.000419094	9.3e-05	1	1	1	3	lcl	lcl [451-460]	lcl 1xPhospho [S454(100)]	0	2	600.765	1200.52	3241800	2.05687e+06	2.93352e+06		High	High	High	High	3.25e-05	0.0001882	3.83	60.42
[K].AEISVDPFDKGDESFVTK.[-]	1xPhospho [S14(100)]	1.36e-07	9.3e-05	1	1	3	15	lcl	lcl [451-468]	lcl 1xPhospho [S464(100)]	1	2	1032.47	2063.92	1.18e+07	1.51471e+07	1.38465e+07		High	High	High	High	3.25e-05	8.29e-08	6.71	64.92
[K].AEKPETNALPLTTFAENTEFSFENITVK.[H]	1xPhospho [T13(98.3)]	2.18e-08	9.3e-05	1	1	1	4	lcl	lcl [315-342]	lcl 1xPhospho [T327(98.3)]	0	3	1074.52	3221.53	1.29376e+06	1.61806e+06	NAN		High	High	Not Found	High	3.25e-05	1.43e-08	6.78	96.36
[K].AELELKTSVNEYAEK.[A]	1xPhospho [T7(99.4)]	2.62e-06	9.3e-05	1	1	1	3	lcl	lcl [61-75]	lcl 1xPhospho [T67(99.4)]	1	2	902.424	1803.84	NAN	NAN	NAN	NoQuanValues	High	High	High	High	3.25e-05	1.42e-06	5.9
[K].AELLTSESR.[G]	1xPhospho [S8(98.1)]	0.000272868	9.3e-05	1	1	1	1	lcl	lcl [162-170]	lcl 1xPhospho [S169(98.1)]	0	2	543.246	1085.49	805998	461417	545725		High	Peak Found	Peak Found	High	3.25e-05	0.0001239	2.95	27.5
[K].AENDYTALPAVVFSDPELATVGLTEK.[E]	1xPhospho [T24(100)]	1.69e-08	9.3e-05	1	1	3	5	lcl	lcl [341-366]	lcl 1xPhospho [T364(100)]	0	3	944.121	2830.34	2.83154e+06	2.62154e+06	NAN		High	High	Not Found	High	3.25e-05	1.12e-08	5.95	105.42
[K].AENEIIYTTR.[I]	1xPhospho [T9(99.5)]	6.12e-05	9.3e-05	1	1	1	3	lcl	lcl [303-312]	lcl 1xPhospho [T311(99.5)]	0	2	645.293	1289.58	732250	324024	989846		High	High	High	High	3.25e-05	2.92e-05	4.04	34.18
[K].AEQIDEATCGK.[D]	1xCarbamidomethyl [C9]; 1xPhospho [T8(100)]	2.34e-05	9.3e-05	1	1	1	3	lcl	lcl [14-24]	lcl 1xPhospho [T21(100)]	0	2	651.259	1301.51	1.7523e+06	1.07368e+06	2.03435e+06		High	High	High	High	3.25e-05	1.16e-05	4.06	14.49
[K].AEQIDEATCGKDQVR.[V]	1xCarbamidomethyl [C9]; 1xPhospho [T8(100)]	8.26e-08	9.3e-05	1	1	1	3	lcl	lcl [14-28]	lcl 1xPhospho [T21(100)]	1	2	900.388	1799.76	NAN	458300	NAN		High	High	High	High	3.25e-05	5.14e-08	4.49	19.07
[K].AEQVSELEK.[L]	1xPhospho [S5(100)]	0.000595542	0.000280286	1	1	1	3	lcl	lcl [35-43]	lcl 1xPhospho [S39(100)]	0	2	556.75	1112.49	25494282	28549808	28355522		High	High	High	High	9.26e-05	0.0002669	2.93	26.36
[K].AESQGIYR.[L]	1xPhospho [S3(100)]	0.000760603	0.000280286	1	1	1	2	lcl	lcl [16-23]	lcl 1xPhospho [S18(100)]	0	2	502.216	1003.42	739739	609457	1.08705e+06		High	Peak Found	High	High	0.0001106	0.0003409	3.02	17.08
[K].AESTESTPAPAQASGK.[G]	1xPhospho [S6(98.4)]	6.94e-08	9.3e-05	1	1	6	49	lcl	lcl [95-110]	lcl 1xPhospho [S100(98.4)]	0	2	806.35	1611.69	1.32448e+08	1.11444e+08	1.93773e+08		High	High	High	High	3.25e-05	4.33e-08	5.95	15.72
[K].AETAWNELFASYK.[A]	1xPhospho [S11(100)]	1.37e-06	9.3e-05	1	1	2	6	lcl	lcl [307-319]	lcl 1xPhospho [S317(100)]	0	2	805.353	1609.69	2.03601e+07	20962701	2.18236e+07		High	High	High	High	3.25e-05	7.59e-07	5.1	83.59
[K].AETAWNELFASYKAEYPELAK.[Q]	1xPhospho [S11(100)]	1.53e-08	9.3e-05	1	1	1	2	lcl	lcl [307-327]	lcl 1xPhospho [S317(100)]	1	3	837.724	2511.15	4950225	6.59529e+06	6250446		High	High	Peak Found	High	3.25e-05	1.02e-08	8.02	82.75
[K].AETFYPAEEYHQDFYKK.[E]	1xPhospho [Y10(100)]	1.15e-05	9.3e-05	1	1	1	2	lcl	lcl [137-153]	lcl 1xPhospho [Y146(100)]	1	3	749.32	2245.95	396258	551903	493881		Peak Found	High	High	High	3.25e-05	5.88e-06	4.8	41.38
[K].AETVASVLNQTVIADDSGLIVDALDGAPGVYSAR.[Y]	1xPhospho [T3(97.9)]	2.97e-07	9.3e-05	1	1	2	3	lcl	lcl [55-88]	lcl 1xPhospho [T57(97.9)]	0	3	1156.57	3467.69	3.47585e+06	7.0171e+06	NAN		High	High	Not Found	High	3.25e-05	1.75e-07	7.34	107.56
[K].AETYVLTK.[E]	1xPhospho [T7(100)]	0.000386377	9.3e-05	1	1	1	3	lcl	lcl [308-315]	lcl 1xPhospho [T314(100)]	0	2	502.738	1004.47	1286873	1.19188e+06	1.96911e+06		High	High	High	High	3.25e-05	0.0001738	2.81	29.5
[K].AEVESYGIRPGDMIVPAFDFTVMK.[N]	1xPhospho [S5(100)]	5.62e-09	9.3e-05	1	1	1	2	lcl	lcl [146-169]	lcl 1xPhospho [S150(100)]	0	3	918.098	2752.28	1109386	1.7715e+06	NAN		High	High	Not Found	High	3.25e-05	3.88e-09	7.82	99.7
[K].AEVVTPETGIHVGDQTAPVK.[V]	1xPhospho [T16(100)]	3.81e-07	9.3e-05	1	1	1	6	lcl	lcl [8-27]	lcl 1xPhospho [T23(100)]	0	2	1064.52	2128.03	1424429	1.58898e+06	1.37989e+06		High	High	High	High	3.25e-05	2.23e-07	5.22	47.79
[K].AEWNIPASWNLR.[A]	1xPhospho [S8(100)]	0.00073328	0.000280286	1	1	1	2	lcl	lcl [160-171]	lcl 1xPhospho [S167(100)]	0	2	768.858	1536.7	1.65951e+06	1.87379e+06	2.29778e+06		Peak Found	High	High	High	9.26e-05	0.0003283	3.63	79.86
[K].AFAAGVATGGATAFSTDLAQK.[E]	1xPhospho [T16(100)]	5.13e-12	9.3e-05	1	1	3	40	lcl	lcl [268-288]	lcl 1xPhospho [T283(100)]	0	2	1017.99	2034.95	3.38232e+07	3.93384e+07	3.84915e+07		High	High	High	High	3.25e-05	4.71e-12	9.3	63.94
[K].AFESYNQEQVDNIVHAMALAGLDQHMPLAK.[L]	1xPhospho [S4(100)]	2.61e-13	9.3e-05	1	1	1	4	lcl	lcl [31-60]	lcl 1xPhospho [S34(100)]	0	4	855.901	3420.58	28490268	37501541	NAN		High	High	Not Found	High	3.25e-05	2.69e-13	12.15	97.09
[K].AFESYNQEQVDNIVHAMALAGLDQHMPLAK.[L]	1xOxidation [M]; 1xPhospho [S4(100)]	6.56e-13	9.3e-05	1	1	3	7	lcl	lcl [31-60]	lcl 1xPhospho [S34(100)]	0	4	859.9	3436.57	5.06624e+06	5.66308e+06	1.35954e+06		High	High	Peak Found	High	3.25e-05	6.53e-13	11.78	90.68
[K].AFESYNQEQVDNIVHAMALAGLDQHMPLAK.[L]	2xOxidation [M17; M26]; 1xPhospho [S4(100)]	0.000351426	9.3e-05	1	1	1	3	lcl	lcl [31-60]	lcl 1xPhospho [S34(100)]	0	4	863.903	3452.57	NAN	NAN	NAN	NoQuanValues	High	High	Not Found	High	3.25e-05	0.0001583	5.63
[K].AFGLTIPLLTK.[A]	1xPhospho [T10(100)]	2.34e-05	9.3e-05	1	1	1	2	lcl	lcl [217-227]	lcl 1xPhospho [T226(100)]	0	2	627.349	1253.69	444069	618506	NAN		High	High	Not Found	High	3.25e-05	1.16e-05	3.4	94.16
[K].AFLEHAESLGADYVATGHYAQVK.[K]	1xPhospho [S8(100)]	3.33e-12	9.3e-05	1	1	1	3	lcl	lcl [112-134]	lcl 1xPhospho [S119(100)]	0	3	853.067	2557.18	2.83856e+06	2.80404e+06	2.60629e+06		High	High	High	High	3.25e-05	3.1e-12	10.94	65.5
[K].AFLSSVFEK.[E]	1xPhospho [S4(99.4)]	0.000413767	9.3e-05	1	1	2	6	lcl	lcl [56-64]	lcl 1xPhospho [S59(99.4)]	0	2	554.262	1107.51	5.74507e+06	5.55574e+06	6.05047e+06		High	High	High	High	3.25e-05	0.0001862	2.96	72.74
[K].AFMAATALSTTHGVMNSDILEYEIK.[R]	1xPhospho [S17(92.8)]	0.115991	0.00301373	1	1	1	1	lcl	lcl [169-193]	lcl 1xPhospho [S185(92.8)]	0	3	931.765	2793.29	NAN	575995	NAN		Not Found	High	Not Found	High	0.001098	0.03828	2.65	84.88
[K].AFSGEENITEAELIK.[N]	1xPhospho [S3(100)]	7.57e-07	9.3e-05	1	1	1	3	lcl	lcl [26-40]	lcl 1xPhospho [S28(100)]	0	2	865.903	1730.79	3.52509e+06	4.13428e+06	4562821		High	High	High	High	3.25e-05	4.3e-07	5.66	69.1
[K].AFTDLAPDVQK.[K]	1xPhospho [T3(100)]	2.31e-05	9.3e-05	1	1	1	3	lcl	lcl [68-78]	lcl 1xPhospho [T70(100)]	0	2	642.798	1284.59	5.11817e+06	5412421	5.1365e+06		High	High	High	High	3.25e-05	1.14e-05	4.48	56.91
[K].AFTEKEPADLK.[D]	1xPhospho [T3(100)]	2.1e-05	9.3e-05	1	1	1	3	lcl	lcl [52-62]	lcl 1xPhospho [T54(100)]	1	2	664.811	1328.61	1.05445e+06	1.52284e+06	1.40019e+06		High	High	High	High	3.25e-05	1.04e-05	4.15	29.11
[K].AGAEAANYPFATIDPNVGIVEVPDHR.[L]	1xPhospho [Y8(100)]	3.69e-09	9.3e-05	1	1	1	2	lcl	lcl [25-50]	lcl 1xPhospho [Y32(100)]	0	3	935.115	2803.31	804483	819291	965932		Peak Found	High	High	High	3.25e-05	2.6e-09	6.77	76.75
[K].AGDEADIELTFPEEYHAEDLAGQPVVFK.[V]	1xPhospho [T10(100)]	3.6e-11	9.3e-05	1	1	2	5	lcl	lcl [209-236]	lcl 1xPhospho [T218(100)]	0	3	1057.49	3170.42	3.94216e+06	5.32225e+06	4.92573e+06		High	High	High	High	3.25e-05	3.05e-11	9.3	84.47
[K].AGDFALCDNYR.[M]	1xCarbamidomethyl [C7]; 1xPhospho [Y10(100)]	2.07e-06	9.3e-05	1	1	1	3	lcl	lcl [96-106]	lcl 1xPhospho [Y105(100)]	0	2	691.266	1381.52	943773	921385	1072669		High	High	High	High	3.25e-05	1.13e-06	3.99	42.15
[K].AGDYLVFSVDNASHK.[G]	1xPhospho [S8(100)]	8.36e-06	9.3e-05	1	1	1	3	lcl	lcl [74-88]	lcl 1xPhospho [S81(100)]	0	2	851.879	1702.75	NAN	NAN	NAN	NoQuanValues	High	High	High	High	3.25e-05	4.33e-06	4.19
[K].AGEIVQFDTPDEILRNPANSFVEDFIGK.[D]	1xPhospho [S20(100)]	6.33e-09	9.3e-05	1	1	1	2	lcl	lcl [211-238]	lcl 1xPhospho [S230(100)]	1	3	1067.84	3201.51	7.0529e+06	11233643	NAN		High	High	Not Found	High	3.25e-05	4.35e-09	10.48	107.34
[K].AGESFTK.[K]	1xPhospho [S4(100)]	0.00552815	0.000447867	1	1	1	1	lcl	lcl [480-486]	lcl 1xPhospho [S483(100)]	0	2	410.167	819.328	1.04884e+06	799879	1.5024e+06		Peak Found	Peak Found	High	High	0.0002057	0.002083	2.25	12.11
[K].AGETWLEQASDEAIVSAVLR.[D]	1xPhospho [S16(100)]	4.77e-11	9.3e-05	1	1	1	4	lcl	lcl [358-377]	lcl 1xPhospho [S373(100)]	0	2	1113.03	2225.05	1.25143e+06	1.37131e+06	NAN		High	High	Not Found	High	3.25e-05	3.99e-11	7.49	103.44
[K].AGFEPEIVADLSPK.[F]	1xPhospho [S12(100)]	6.29e-05	9.3e-05	1	1	1	3	lcl	lcl [84-97]	lcl 1xPhospho [S95(100)]	0	2	776.867	1552.73	4.48011e+06	5831933	5546308		High	High	High	High	3.25e-05	3e-05	4.17	75.83
[K].AGHGMTGNLDDSK.[V]	1xPhospho [T6(100)]	1.68e-05	9.3e-05	1	1	1	3	lcl	lcl [497-509]	lcl 1xPhospho [T502(100)]	0	2	691.774	1382.54	399202	378736	285931		High	High	High	High	3.25e-05	8.46e-06	3.52	12.58
[K].AGHGMTGNLDDSK.[V]	1xOxidation [M5]; 1xPhospho [T6(100)]	0.00131976	0.000280286	1	1	1	2	lcl	lcl [497-509]	lcl 1xPhospho [T502(100)]	0	2	699.772	1398.54	19911.5	28555.1	25089.4		Peak Found	High	High	High	0.0001106	0.0005832	1.18	5.19
[K].AGHTITELYPTEVPITSSEPFIK.[Q]	1xPhospho [T/S/Y]	0.00186043	0.000280286	1	1	1	1	lcl	lcl [184-206]		0	3	870.759	2610.27	NAN	NAN	NAN	NoQuanValues	High	Not Found	Not Found	High	0.0001106	0.0008061	4.31
[K].AGIVNLSTEQASQIQAK.[E]	1xPhospho [S7(99)]	8.77e-08	9.3e-05	1	1	4	9	lcl	lcl [220-236]	lcl 1xPhospho [S226(99)]	0	2	919.458	1837.91	2.63298e+06	3.37285e+06	2.98699e+06		High	High	High	High	3.25e-05	5.45e-08	5.77	52.92
[K].AGLDLEVNQLESHYLAGGDVDNTVDALIAAHR.[A]	1xPhospho [S12(100)]	1.59e-12	9.3e-05	1	1	2	4	lcl	lcl [67-98]	lcl 1xPhospho [S78(100)]	0	3	1152.89	3456.64	2.72629e+06	4.40064e+06	NAN		High	High	Not Found	High	3.25e-05	1.52e-12	10.39	93.07
[K].AGLELQEEDHSK.[A]	1xPhospho [S11(100)]	9.66e-08	9.3e-05	1	1	1	7	lcl	lcl [81-92]	lcl 1xPhospho [S91(100)]	0	2	718.307	1435.61	12758935	1.75943e+07	15902569		High	High	High	High	3.25e-05	5.98e-08	5.42	23.27
[K].AGLSGIKDELTPPAPVDR.[N]	1xPhospho [T11(100)]	6.18e-07	9.3e-05	1	1	1	5	lcl	lcl [353-370]	lcl 1xPhospho [T363(100)]	1	3	639.324	1915.95	2.1983e+06	2.62037e+06	2.38599e+06		High	High	High	High	3.25e-05	3.55e-07	6.68	54.18
[K].AGNTTFIIGTEDERVEDALAIIK.[E]	1xPhospho [T10(100)]	2.07e-06	9.3e-05	1	1	2	4	lcl	lcl [39-61]	lcl 1xPhospho [T48(100)]	1	3	852.757	2556.26	1.69317e+06	3.32437e+06	259363		High	High	Peak Found	High	3.25e-05	1.13e-06	7.07	91.48
[K].AGQVGSNIVFSEVR.[T]	1xPhospho [S6(100)]	1.37e-06	9.3e-05	1	1	1	3	lcl	lcl [21-34]	lcl 1xPhospho [S26(100)]	0	2	771.871	1542.73	1.45897e+06	1.83198e+06	1.79786e+06		High	High	High	High	3.25e-05	7.61e-07	4.83	59.9
[K].AGRTYTDQMLFVENGDDGDSYNYSPPR.[K]	1xPhospho [T4(100)]	9.63e-10	9.3e-05	1	1	1	3	lcl	lcl [518-544]	lcl 1xPhospho [T521(100)]	1	3	1050.1	3148.3	4162545	4.58301e+06	5319898		High	High	High	High	3.25e-05	7.15e-10	8.34	65.6
[K].AGRTYTDQMLFVENGDDGDSYNYSPPR.[K]	1xOxidation [M9]; 1xPhospho [T4(100)]	6.89e-11	9.3e-05	1	1	1	3	lcl	lcl [518-544]	lcl 1xPhospho [T521(100)]	1	3	1055.44	3164.29	992314	1.07147e+06	1062827		High	High	High	High	3.25e-05	5.69e-11	8.8	57.26
[K].AGRTYTDQMLFVENGDDGDSYNYSPPRK.[D]	1xPhospho [T4(100)]	1.43e-13	9.3e-05	1	1	3	6	lcl	lcl [518-545]	lcl 1xPhospho [T521(100)]	2	3	1092.8	3276.39	3.45843e+06	3.75535e+06	4.13094e+06		High	High	High	High	3.25e-05	1.51e-13	10.48	56.05
[K].AGRTYTDQMLFVENGDDGDSYNYSPPRK.[D]	1xOxidation [M9]; 1xPhospho [T4(100)]	1.64e-12	9.3e-05	1	1	2	6	lcl	lcl [518-545]	lcl 1xPhospho [T521(100)]	2	3	1098.14	3292.39	964649	849880	587010		High	High	High	High	3.25e-05	1.57e-12	8.5	48.19
[K].AGSDENSSTWK.[N]	1xPhospho [S7(97.8)]	0.374099	0.00979615	1	1	1	1	lcl	lcl [42-52]	lcl 1xPhospho [S48(97.8)]	0	2	631.24	1261.47	NAN	NAN	NAN	NoQuanValues	Not Found	Not Found	High	High	0.00374	0.1538	1.33
[K].AGSGVATLGLPDSPGVTK.[G]	1xPhospho [T7(100)]	1.08e-07	9.3e-05	1	1	2	8	lcl	lcl [156-173]	lcl 1xPhospho [T162(100)]	0	2	853.919	1706.84	1.13248e+07	1.32011e+07	1.25324e+07		High	High	High	High	3.25e-05	6.67e-08	5.66	61.3
[K].AGSIISMWNTDVYSPHNK.[D]	1xPhospho [S14(100)]	1.62e-08	9.3e-05	1	1	1	4	lcl	lcl [158-175]	lcl 1xPhospho [S171(100)]	0	2	1050.47	2099.93	8.09615e+06	10062879	9.84583e+06		High	High	High	High	3.25e-05	1.08e-08	6.08	68.09
[K].AGSIISMWNTDVYSPHNK.[D]	1xOxidation [M7]; 1xPhospho [S14(100)]	2.03e-08	9.3e-05	1	1	1	5	lcl	lcl [158-175]	lcl 1xPhospho [S171(100)]	0	2	1058.47	2115.92	2.00611e+07	3.33384e+07	2.41956e+07		High	High	High	High	3.25e-05	1.33e-08	5.65	58.12
[K].AGSSASHGAPLGEK.[E]	1xPhospho [S3(97.9)]	0.143624	0.00360283	1	1	1	1	lcl	lcl [257-270]	lcl 1xPhospho [S259(97.9)]	0	2	674.8	1348.59	271939	172233	270939		High	Peak Found	Peak Found	High	0.00137	0.04875	1.02	9.83
[K].AGSSDYPIDVLK.[K]	1xPhospho [S4(100)]	8.16e-05	9.3e-05	1	1	1	2	lcl	lcl [559-570]	lcl 1xPhospho [S562(100)]	0	2	672.808	1344.61	406390	517336	674060		High	Peak Found	High	High	3.25e-05	3.86e-05	3.09	64.2
[K].AGTERPFQNEFYDNEAK.[G]	1xPhospho [T3(100)]	3.11e-07	9.3e-05	1	1	1	3	lcl	lcl [24-40]	lcl 1xPhospho [T26(100)]	0	3	699.299	2095.88	NAN	661446	590101		High	High	High	High	3.25e-05	1.84e-07	7.1	44.39
[K].AGTILPVGSSVQNTK.[E]	1xPhospho [T14(99.2)]	0.000100984	9.3e-05	1	1	1	3	lcl	lcl [666-680]	lcl 1xPhospho [T679(99.2)]	0	2	776.393	1551.78	7.92987e+06	8.19454e+06	7.52865e+06		High	High	High	High	3.25e-05	4.74e-05	4.41	47.71
[K].AGTKDEYADFVAGTVDTWLNNIDGEK.[I]	1xPhospho [T14(100)]	7.48e-10	9.3e-05	1	1	2	4	lcl	lcl [81-106]	lcl 1xPhospho [T94(100)]	1	3	970.439	2909.29	5.4737e+06	6.52828e+06	NAN		High	High	Not Found	High	3.25e-05	5.62e-10	7.58	100.37
[K].AGTLTATEK.[V]	1xPhospho [T7(100)]	0.000119943	9.3e-05	1	1	1	4	lcl	lcl [19-27]	lcl 1xPhospho [T25(100)]	0	2	486.226	971.445	3.44399e+06	2.79465e+06	6586043		High	High	High	High	3.25e-05	5.58e-05	3.69	10.8
[K].AGTLTATEKVEQDK.[L]	1xPhospho [T7(100)]	3.74e-08	9.3e-05	1	1	1	6	lcl	lcl [19-32]	lcl 1xPhospho [T25(100)]	1	2	785.873	1570.74	5.10311e+06	9421186	7.49062e+06		High	High	High	High	3.25e-05	2.4e-08	5.89	17.59
[K].AGVAAASEHQDIELVMEAILK.[Q]	1xPhospho [S7(100)]	0.228636	0.00543215	1	1	1	1	lcl	lcl [143-163]	lcl 1xPhospho [S149(100)]	0	3	759.036	2275.1	370144	473758	NAN		High	Peak Found	Not Found	High	0.002087	0.08348	1.91	99.86
[K].AGVKASEIDLTAR.[N]	1xPhospho [S6(100)]	0.000168881	9.3e-05	1	1	1	3	lcl	lcl [268-280]	lcl 1xPhospho [S273(100)]	1	2	705.853	1410.7	NAN	NAN	NAN	NoQuanValues	High	High	High	High	3.25e-05	7.76e-05	2.89
[K].AGVNIETSLLK.[E]	1xPhospho [S8(100)]	5.33e-06	9.3e-05	1	1	1	3	lcl	lcl [290-300]	lcl 1xPhospho [S297(100)]	0	2	612.816	1224.62	11189018	14555785	12211516		High	High	High	High	3.25e-05	2.8e-06	4.95	61.29
[K].AGVSHVETFVHFGTPK.[T]	1xPhospho [S4(100)]	8.02e-06	9.3e-05	1	1	1	4	lcl	lcl [78-93]	lcl 1xPhospho [S81(100)]	0	3	598.287	1792.84	1.85119e+06	2.22938e+06	1.9692e+06		High	High	High	High	3.25e-05	4.15e-06	5.54	52.89
[K].AGVTKVESYIEYGSPK.[T]	1xPhospho [T4(100)]	8.34e-08	9.3e-05	1	1	1	5	lcl	lcl [79-94]	lcl 1xPhospho [T82(100)]	1	3	603.291	1807.85	3.72912e+06	6.06284e+06	3.96633e+06		High	High	High	High	3.25e-05	5.19e-08	6.53	57.44
[K].AGVVSAELDQAELDWVHK.[L]	1xPhospho [S5(100)]	6.6e-10	9.3e-05	1	1	1	8	lcl	lcl [350-367]	lcl 1xPhospho [S354(100)]	0	3	682.989	2046.95	2.58861e+07	29175021	30801767		High	High	High	High	3.25e-05	4.97e-10	8.51	81.23
[K].AHATSIGEEIEIEALPVSEASSVVDK.[M]	1xPhospho [S18(100)]	1.03e-10	9.3e-05	1	1	3	9	lcl	lcl [23-48]	lcl 1xPhospho [S40(100)]	0	3	921.115	2761.32	5.34785e+06	5.5752e+06	5.35015e+06		High	High	High	High	3.25e-05	8.36e-11	8.65	78.15
[K].AHDDGEPSGTAGVPMLEVLK.[K]	1xPhospho [S8(99)]	1.82e-07	9.3e-05	1	1	1	4	lcl	lcl [68-87]	lcl 1xPhospho [S75(99)]	0	2	1051.98	2102.95	2741809	3.44186e+06	3.20387e+06		High	High	High	High	3.25e-05	1.1e-07	4.93	71.86
[K].AHGFESIESYYDKTSENNSNIVIDTVHK.[M]	1xPhospho [T/S/Y]	4.39e-06	9.3e-05	1	1	1	3	lcl	lcl [111-138]		1	4	820.122	3277.47	NAN	NAN	NAN	NoQuanValues	High	High	High	High	3.25e-05	2.32e-06	6.12
[K].AHGFIRSEIGR.[R]	1xPhospho [S7(100)]	1.06e-05	9.3e-05	1	1	1	6	lcl	lcl [69-79]	lcl 1xPhospho [S75(100)]	1	2	661.822	1322.64	3.26717e+07	37731106	41715209		High	High	High	High	3.25e-05	5.41e-06	3.47	23.62
[K].AHLFSTTVLNNIR.[L]	1xPhospho [S/T]	0.295858	0.00716861	1	1	1	1	lcl	lcl [423-435]		0	3	522.603	1565.78	NAN	NAN	286834		Not Found	Not Found	High	High	0.002806	0.1142	1.73	66.99
[K].AHYEGYQVASGR.[A]	1xPhospho [S10(100)]	0.00315565	0.000447867	1	1	3	4	lcl	lcl [156-167]	lcl 1xPhospho [S165(100)]	0	2	709.297	1417.59	200218	413814	298518		Peak Found	High	High	High	0.0001868	0.001288	2.81	20.15
[K].AIAPHILQKDSDAR.[M]	1xPhospho [S11(100)]	9.64e-06	9.3e-05	1	1	1	1	lcl	lcl [486-499]	lcl 1xPhospho [S496(100)]	1	3	538.939	1614.8	908199	1.07199e+06	1.00934e+06		High	Peak Found	Peak Found	High	3.25e-05	4.96e-06	5.52	24.64
[K].AIASSLTIPVEVLVYGPTCIHQSK.[R]	1xCarbamidomethyl [C19]; 1xPhospho [S23(100)]	1.55e-09	9.3e-05	1	1	1	6	lcl	lcl [147-170]	lcl 1xPhospho [S169(100)]	0	3	888.458	2663.35	1.67364e+07	1.92412e+07	NAN		High	High	Not Found	High	3.25e-05	1.13e-09	8.49	94.45
[K].AIDHEIEGSHVEIGVELATK.[Y]	1xPhospho [S9(100)]	0.00362632	0.000447867	1	1	1	1	lcl	lcl [373-392]	lcl 1xPhospho [S381(100)]	0	3	743.029	2227.06	NAN	NAN	744163		Not Found	Not Found	High	High	0.0001868	0.001459	4.2	52.85
[K].AIDVLLDSAVEK.[-]	1xPhospho [S8(100)]	4.83e-05	9.3e-05	1	1	1	3	lcl	lcl [416-427]	lcl 1xPhospho [S423(100)]	0	2	676.837	1352.67	8.12617e+06	9401250	8511927		High	High	High	High	3.25e-05	2.32e-05	3.59	66.47
[K].AIDVPYLAR.[A]	1xPhospho [Y6(100)]	0.00494122	0.000447867	1	1	1	3	lcl	lcl [81-89]	lcl 1xPhospho [Y86(100)]	0	2	549.274	1097.54	13543227	12857761	13551260		High	High	High	High	0.0002057	0.0019	2.2	54.79
[K].AIEETAALITEIITSYH.[-]	1xPhospho [S15(96.1)]	0.000293993	9.3e-05	1	1	1	1	lcl	lcl [254-270]	lcl 1xPhospho [S268(96.1)]	0	3	652.32	1954.94	555141	729016	NAN		High	Peak Found	Not Found	High	3.25e-05	0.0001334	3.64	107.87
[K].AIELGHSK.[I]	1xPhospho [S7(100)]	0.0401	0.00148926	1	1	1	2	lcl	lcl [221-228]	lcl 1xPhospho [S227(100)]	0	2	467.724	934.439	16074076	14596759	17197682		High	Peak Found	High	High	0.0005291	0.01199	2.5	10.43
[K].AIGEVLPTLK.[G]	1xPhospho [T8(100)]	4.59e-05	9.3e-05	1	1	1	3	lcl	lcl [216-225]	lcl 1xPhospho [T223(100)]	0	2	560.806	1120.6	4.74471e+06	3.38005e+06	3.70497e+06		High	High	High	High	3.25e-05	2.21e-05	3.57	62.33
[K].AIIAQPAENEFTLGEYSIEGFR.[F]	1xPhospho [T12(100)]	2.66e-08	9.3e-05	1	1	2	4	lcl	lcl [109-130]	lcl 1xPhospho [T120(100)]	0	3	845.732	2535.18	6.41004e+06	8.02827e+06	NAN		High	High	Not Found	High	3.25e-05	1.73e-08	7.64	91.97
[K].AILENSDSK.[L]	1xPhospho [S6(99.2)]	0.000928871	0.000280286	1	1	1	1	lcl	lcl [56-64]	lcl 1xPhospho [S61(99.2)]	0	2	528.734	1056.46	NAN	NAN	3027894		Not Found	Not Found	High	High	0.0001106	0.000415	2.95	18.48
[K].AILIHGSGGIYSAGPTSSFTHGEPYLR.[T]	1xPhospho [T20(100)]	3.21e-14	9.3e-05	1	1	7	26	lcl	lcl [141-167]	lcl 1xPhospho [T160(100)]	0	3	956.797	2868.37	44660615	4.39402e+07	3.71695e+07		High	High	High	High	3.25e-05	3.6e-14	10.84	61.92
[K].AILNDESVK.[M]	1xPhospho [S7(100)]	0.000992064	0.000280286	1	1	1	3	lcl	lcl [290-298]	lcl 1xPhospho [S296(100)]	0	2	534.753	1068.5	471512	489189	540164		High	High	High	High	0.0001106	0.0004431	2.43	30.41
[K].AILPLAIGGTAVGTGLNASRDFGDK.[V]	1xPhospho [S19(98)]	0.000370112	9.3e-05	1	1	1	1	lcl	lcl [214-238]	lcl 1xPhospho [S232(98)]	1	3	832.098	2494.27	1.23754e+06	NAN	2.13365e+06		Peak Found	Not Found	High	High	3.25e-05	0.0001671	5.94	81.28
[K].AINNMELSLEQR.[S]	1xPhospho [S8(100)]	6.55e-06	9.3e-05	1	1	1	16	lcl	lcl [53-64]	lcl 1xPhospho [S60(100)]	0	2	749.342	1497.68	3.84686e+08	5.38789e+08	4.36608e+08		High	High	High	High	3.25e-05	3.42e-06	4.86	53.65
[K].AINNMELSLEQR.[S]	1xOxidation [M5]; 1xPhospho [S8(100)]	3.6e-06	9.3e-05	1	1	1	46	lcl	lcl [53-64]	lcl 1xPhospho [S60(100)]	0	2	757.34	1513.67	7.45005e+07	6.43455e+07	6.33748e+07		High	High	High	High	3.25e-05	1.93e-06	5.02	39.8
[K].AINYMFPDVHITEK.[D]	1xPhospho [Y4(100)]	2.3e-06	9.3e-05	1	1	2	3	lcl	lcl [320-333]	lcl 1xPhospho [Y323(100)]	0	3	586.604	1757.8	1.22994e+07	13050006	1.25005e+07		High	High	Peak Found	High	3.25e-05	1.25e-06	3.61	68.09
[K].AIPIIATK.[D]	1xPhospho [T7(100)]	0.0138759	0.000619045	1	1	1	3	lcl	lcl [292-299]	lcl 1xPhospho [T298(100)]	0	2	453.758	906.506	9795245	8.27423e+06	10089535		High	High	High	High	0.0002983	0.004493	2.18	46.29
[K].AIPIIATKDTMQNLDK.[T]	1xPhospho [T10(100)]	6.84e-07	9.3e-05	1	1	3	10	lcl	lcl [292-307]	lcl 1xPhospho [T301(100)]	1	2	926.472	1851.93	1.12244e+08	1.4882e+08	1.29787e+08		High	High	High	High	3.25e-05	3.91e-07	5.34	53.47
[K].AIPIIATKDTMQNLDK.[T]	1xOxidation [M11]; 1xPhospho [T10(100)]	4.36e-09	9.3e-05	1	1	1	8	lcl	lcl [292-307]	lcl 1xPhospho [T301(100)]	1	2	934.468	1867.92	4.67793e+07	52808990	46199928		High	High	High	High	3.25e-05	3.04e-09	5.96	43.24
[K].AIPIIATKDTMQNLDK.[T]	2xPhospho [T7(100); T10(100)]	1.46e-07	9.3e-05	1	1	1	6	lcl	lcl [292-307]	lcl 2xPhospho [T298(100); T301(100)]	1	2	966.454	1931.89	7.12427e+06	7.40776e+06	8872948		High	High	High	High	3.25e-05	8.84e-08	6.68	62.24
[K].AIPIIATKDTMQNLDK.[T]	1xOxidation [M11]; 2xPhospho [T7(100); T10(100)]	3.55e-06	9.3e-05	1	1	1	6	lcl	lcl [292-307]	lcl 2xPhospho [T298(100); T301(100)]	1	2	974.452	1947.89	2823609	3.07626e+06	3.05365e+06		High	High	High	High	3.25e-05	1.9e-06	5.67	52.22
[K].AIPIIATKDTMQNLDKTIVPEGK.[V]	2xPhospho [T10(100); T17(100)]	1.26e-06	9.3e-05	1	1	3	11	lcl	lcl [292-314]	lcl 2xPhospho [T301(100); T308(100)]	2	4	664.834	2656.31	85713866	1.36594e+08	108725950		High	High	High	High	3.25e-05	7.03e-07	7.59	65
[K].AIPIIATKDTMQNLDKTIVPEGK.[V]	1xOxidation [M11]; 2xPhospho [T10(100); T17(100)]	5.02e-07	9.3e-05	1	1	2	9	lcl	lcl [292-314]	lcl 2xPhospho [T301(100); T308(100)]	2	4	668.832	2672.3	27561724	5.15595e+07	35928251		High	High	High	High	3.25e-05	2.9e-07	8.09	57.13
[K].AIPIIATKDTMQNLDKTIVPEGK.[V]	3xPhospho [T7(100); T10(100); T17(100)]	5.84e-06	9.3e-05	1	1	1	6	lcl	lcl [292-314]	lcl 3xPhospho [T298(100); T301(100); T308(100)]	2	3	912.763	2736.27	6.39375e+06	9.91655e+06	9.36947e+06		High	High	High	High	3.25e-05	3.06e-06	8.46	72.31
[K].AIPIIATKDTMQNLDKTIVPEGK.[V]	1xOxidation [M11]; 3xPhospho [T7(100); T10(100); T17(100)]	3.11e-05	9.3e-05	1	1	1	3	lcl	lcl [292-314]	lcl 3xPhospho [T298(100); T301(100); T308(100)]	2	3	918.096	2752.27	2125489	2366250	2.59205e+06		High	High	High	High	3.25e-05	1.53e-05	6.73	64.57
[K].AIQFYAQDLDATFH.[-]	1xPhospho [T12(100)]	5.19e-05	9.3e-05	1	1	1	1	lcl	lcl [142-155]	lcl 1xPhospho [T153(100)]	0	2	860.38	1719.74	NAN	1.76206e+06	1.5516e+06		Not Found	High	Peak Found	High	3.25e-05	2.5e-05	4.67	75.38
[K].AIRPLAKPENGPASK.[E]	1xPhospho [S14(100)]	0.000782562	0.000280286	1	1	1	3	lcl	lcl [186-200]	lcl 1xPhospho [S199(100)]	0	2	814.926	1628.85	246842	285941	280431		High	High	High	High	0.0001106	0.0003508	3.18	15.32
[K].AISDLNYGAIATVSGR.[F]	1xPhospho [S3(100)]	6.9e-08	9.3e-05	1	1	1	5	lcl	lcl [170-185]	lcl 1xPhospho [S172(100)]	0	2	844.405	1687.81	7.34559e+06	8.56194e+06	7728558		High	High	High	High	3.25e-05	4.32e-08	5.51	70.28
[K].AISKPIESK.[E]	1xPhospho [S8(100)]	0.00238769	0.000373653	1	1	1	6	lcl	lcl [132-140]	lcl 1xPhospho [S139(100)]	0	2	526.773	1052.54	20969720	22085560	26874452		High	High	High	High	0.0001367	0.00101	2.98	9.95
[K].AISKPIESKESIAQVAAISSGDEEVGK.[L]	1xPhospho [S11(100)]	3.36e-11	9.3e-05	1	1	2	4	lcl	lcl [132-158]	lcl 1xPhospho [S142(100)]	1	3	941.809	2823.4	1.18423e+07	25129165	19727034		High	High	High	High	3.25e-05	2.86e-11	11.12	49.36
[K].AISSITIDGEFVIHDIR.[V]	1xPhospho [S4(100)]	1.04e-07	9.3e-05	1	1	3	14	lcl	lcl [19-35]	lcl 1xPhospho [S22(100)]	0	3	656	1965.97	6.65972e+06	7.36273e+06	8.55177e+06		High	High	High	High	3.25e-05	6.39e-08	5.35	81.61
[K].AISSPLLETSVDGAK.[G]	1xPhospho [S10(100)]	8.63e-06	9.3e-05	1	1	2	7	lcl	lcl [244-258]	lcl 1xPhospho [S253(100)]	0	2	784.387	1567.76	3.18213e+07	3.61414e+07	3.86003e+07		High	High	High	High	3.25e-05	4.45e-06	5.05	57.71
[K].AISTPYYVEGK.[F]	1xPhospho [S3(99.2)]	0.000241176	9.3e-05	1	1	3	9	lcl	lcl [195-205]	lcl 1xPhospho [S197(99.2)]	0	2	654.299	1307.59	10300594	1.22348e+07	11937804		High	High	High	High	3.25e-05	0.0001097	3.17	44.37
[K].AITLMPSEGPEDIK.[A]	1xPhospho [S7(100)]	3.54e-05	9.3e-05	1	1	1	9	lcl	lcl [32-45]	lcl 1xPhospho [S38(100)]	0	3	527.581	1580.73	1.0529e+08	1.19178e+08	1.1612e+08		High	High	High	High	3.25e-05	1.73e-05	4.16	65.01
[K].AITLMPSEGPEDIK.[A]	1xOxidation [M5]; 1xPhospho [S7(100)]	1.16e-05	9.3e-05	1	1	1	11	lcl	lcl [32-45]	lcl 1xPhospho [S38(100)]	0	2	798.862	1596.72	18081324	17462726	1.62755e+07		High	High	High	High	3.25e-05	5.94e-06	4.66	53.3
[K].AIVALESTIISHGMPYPQNVEMAR.[D]	1xPhospho [S/T/Y]	0.0288029	0.0013199	1	1	1	1	lcl	lcl [20-43]		0	3	903.099	2707.3	705990	NAN	688566		Peak Found	Not Found	High	High	0.0004845	0.008701	3.23	80.73
[K].AIVNRVSEK.[Y]	1xPhospho [S7(100)]	0.0019118	0.000280286	1	1	1	3	lcl	lcl [116-124]	lcl 1xPhospho [S122(100)]	1	2	548.281	1095.56	1.46858e+06	1.66903e+06	1117501		High	High	High	High	0.0001106	0.0008237	3.11	10.7
[K].AIVTVTADSK.[E]	1xPhospho [T6(100)]	0.000140465	9.3e-05	1	1	1	2	lcl	lcl [78-87]	lcl 1xPhospho [T83(100)]	0	2	542.768	1084.53	1.57985e+06	1.15229e+06	1.60157e+06		High	High	Peak Found	High	3.25e-05	6.51e-05	2.8	29.53
[K].AIVVTTPEISAVR.[D]	1xPhospho [S10(100)]	0.000170401	9.3e-05	1	1	1	1	lcl	lcl [139-151]	lcl 1xPhospho [S148(100)]	0	2	718.381	1435.76	6.83595e+06	7.26893e+06	7626075		Peak Found	High	Peak Found	High	3.25e-05	7.85e-05	3.94	61.47
[K].AIVVTTPEISAVRDADR.[I]	1xPhospho [S10(100)]	8.16e-05	9.3e-05	1	1	1	3	lcl	lcl [139-155]	lcl 1xPhospho [S148(100)]	1	3	631.655	1892.95	663313	893469	684385		High	High	High	High	3.25e-05	3.86e-05	5.33	57.59
[K].AKASFQLNDK.[T]	1xPhospho [S4(100)]	9.12e-06	9.3e-05	1	1	1	3	lcl	lcl [57-66]	lcl 1xPhospho [S60(100)]	1	2	601.285	1201.56	514807	786465	532283		High	High	High	High	3.25e-05	4.69e-06	3.81	19.7
[K].AKEEGAEAVICASTGNTSAAAAAYATR.[A]	1xCarbamidomethyl [C11]; 1xPhospho [T17(98.7)]	4.03e-09	9.3e-05	1	1	1	3	lcl	lcl [70-96]	lcl 1xPhospho [T86(98.7)]	1	3	907.743	2721.22	NAN	300752	344176		High	High	High	High	3.25e-05	2.83e-09	7.97	49.54
[K].AKFESGEVFEAVVSDVVK.[G]	1xPhospho [S5(100)]	3.32e-07	9.3e-05	1	1	1	3	lcl	lcl [155-172]	lcl 1xPhospho [S159(100)]	1	2	1010.5	2019.97	887514	1.35312e+06	986294		High	High	Peak Found	High	3.25e-05	1.95e-07	5.28	83.67
[K].AKGTGDETYSELR.[Y]	1xPhospho [T4(100)]	1.08e-07	9.3e-05	1	1	1	6	lcl	lcl [71-83]	lcl 1xPhospho [T74(100)]	1	2	753.828	1506.65	1.54223e+07	26376843	22565798		High	High	High	High	3.25e-05	6.63e-08	4.4	20.11
[K].AKLSYDTIHSLK.[D]	1xPhospho [S4(100)]	0.000160031	9.3e-05	1	1	1	2	lcl	lcl [42-53]	lcl 1xPhospho [S45(100)]	1	3	485.913	1455.72	284154	320608	287296		Peak Found	High	High	High	3.25e-05	7.37e-05	3.16	32.08
[K].AKNPSDTVEELVLYNTEVPLLDLELMTAGR.[E]	1xPhospho [S/T/Y]	8.27e-10	9.3e-05	1	1	2	3	lcl	lcl [32-61]		1	3	1137.57	3410.68	4.35037e+06	5007748	NAN		High	High	Not Found	High	3.25e-05	6.2e-10	9.78	108.7
[K].AKNPSDTVEELVLYNTEVPLLDLELMTAGR.[E]	1xOxidation [M26]; 1xPhospho [S/T/Y]	1.35e-08	9.3e-05	1	1	2	3	lcl	lcl [32-61]		1	3	1142.91	3426.67	NAN	878937	NAN		High	High	Not Found	High	3.25e-05	8.99e-09	9.35	108.12
[K].AKNSIAGFR.[L]	1xPhospho [S4(100)]	0.000126054	9.3e-05	1	1	1	3	lcl	lcl [70-78]	lcl 1xPhospho [S73(100)]	1	2	522.256	1043.5	3527917	3.6403e+06	2815380		High	High	High	High	3.25e-05	5.86e-05	3.08	17.63
[K].AKSFMDNGDLVPDEVTNGIVR.[E]	1xPhospho [S3(100)]	0.000651639	0.000280286	1	1	1	1	lcl	lcl [49-69]	lcl 1xPhospho [S51(100)]	1	3	786.366	2357.08	NAN	NAN	NAN	NoQuanValues	Not Found	High	Not Found	High	9.26e-05	0.0002919	3.67
[K].ALAAGGNAVMLGSMLAGTDESPGETEIFQGR.[Q]	1xPhospho [S13(100)]	2.75e-09	9.3e-05	1	1	1	3	lcl	lcl [353-383]	lcl 1xPhospho [S365(100)]	0	3	1044.15	3130.42	2.61382e+06	2.96823e+06	NAN		High	High	Not Found	High	3.25e-05	1.96e-09	9.22	92.18
[K].ALAAGGNAVMLGSMLAGTDESPGETEIFQGR.[Q]	1xOxidation [M]; 1xPhospho [S13(100)]	5.64e-09	9.3e-05	1	1	2	6	lcl	lcl [353-383]	lcl 1xPhospho [S365(100)]	0	3	1049.48	3146.42	1.4426e+06	1.50659e+06	1.59427e+06		High	High	High	High	3.25e-05	3.9e-09	7.36	81.5
[K].ALAAGGNAVMLGSMLAGTDESPGETEIFQGR.[Q]	2xOxidation [M10; M14]; 1xPhospho [S13(100)]	1.74e-08	9.3e-05	1	1	1	3	lcl	lcl [353-383]	lcl 1xPhospho [S365(100)]	0	3	1054.81	3162.41	664491	795228	486173		High	High	High	High	3.25e-05	1.15e-08	6.3	76.97
[K].ALAGDPFYR.[D]	1xPhospho [Y8(100)]	0.00147663	0.000280286	1	1	1	1	lcl	lcl [112-120]	lcl 1xPhospho [Y119(100)]	0	2	545.243	1089.48	794404	790475	726830		High	Peak Found	Peak Found	High	0.0001106	0.0006508	2.03	48.56
[K].ALAGDPFYRDFYYFRPAK.[A]	1xPhospho [Y8(100)]	0.000494191	0.000208449	1	1	1	1	lcl	lcl [112-129]	lcl 1xPhospho [Y119(100)]	1	3	759.696	2277.05	NAN	NAN	NAN	NoQuanValues	Not Found	Not Found	High	High	6.32e-05	0.0002215	3.97
[K].ALANEGIAHYLDSFSASLGK.[Y]	1xPhospho [S17(100)]	6.52e-11	9.3e-05	1	1	3	10	lcl	lcl [163-182]	lcl 1xPhospho [S179(100)]	0	2	1072.51	2144.01	5.95337e+06	7.0771e+06	6.76861e+06		High	High	High	High	3.25e-05	5.39e-11	7.95	79.74
[K].ALATLPSR.[E]	1xPhospho [T4(100)]	0.000773073	0.000280286	1	1	2	6	lcl	lcl [125-132]	lcl 1xPhospho [T128(100)]	0	2	454.734	908.46	1.84634e+06	1.76044e+06	2.10184e+06		High	High	High	High	0.0001106	0.0003462	2.36	33.7
[K].ALATLPSREGLLSMLCNVLQAPVR.[G]	1xCarbamidomethyl [C16]; 1xPhospho [S7(100)]	2.96e-07	9.3e-05	1	1	2	2	lcl	lcl [125-148]	lcl 1xPhospho [S131(100)]	1	3	897.138	2689.39	1.74683e+06	2445263	NAN		High	High	Not Found	High	3.25e-05	1.74e-07	8.04	107.87
[K].ALATTSDQEEVK.[Q]	1xPhospho [T5(99)]	1.12e-05	9.3e-05	1	1	2	7	lcl	lcl [103-114]	lcl 1xPhospho [T107(99)]	0	2	686.304	1371.6	1.22327e+07	1.41519e+07	1.78477e+07		High	High	High	High	3.25e-05	5.69e-06	4.09	22.19
[K].ALDEIVGQTHLVGK.[D]	1xPhospho [T9(100)]	0.00461433	0.000447867	1	1	1	1	lcl	lcl [14-27]	lcl 1xPhospho [T22(100)]	0	2	780.398	1559.78	NAN	NAN	NAN	NoQuanValues	Not Found	Not Found	High	High	0.0002057	0.001792	2.45
[K].ALDNIETISVNVAETAQVK.[D]	1xPhospho [S9(100)]	1.35e-08	9.3e-05	1	1	1	11	lcl	lcl [378-396]	lcl 1xPhospho [S386(100)]	0	2	1048.02	2095.03	1.57484e+06	984108	1.62944e+06		High	High	High	High	3.25e-05	9.02e-09	5.69	72.58
[K].ALDTIIETAPTEVQER.[L]	1xPhospho [T11(100)]	6.84e-08	9.3e-05	1	1	2	11	lcl	lcl [243-258]	lcl 1xPhospho [T253(100)]	0	2	933.449	1865.89	3.37216e+07	4.24624e+07	4.27728e+07		High	High	High	High	3.25e-05	4.29e-08	6.25	60.69
[K].ALEALQNGSDIR.[G]	1xPhospho [S9(100)]	1.46e-05	9.3e-05	1	1	1	3	lcl	lcl [8-19]	lcl 1xPhospho [S16(100)]	0	2	683.82	1366.64	7942832	8487465	7884672		High	High	High	High	3.25e-05	7.39e-06	4.52	41.26
[K].ALENMDMYK.[R]	1xPhospho [Y8(100)]	0.000161474	9.3e-05	1	1	1	3	lcl	lcl [324-332]	lcl 1xPhospho [Y331(100)]	0	2	597.734	1194.46	695215	NAN	NAN		High	High	High	High	3.25e-05	7.44e-05	2.9	36.29
[K].ALESDHNYVIK.[A]	1xPhospho [S4(100)]	8.08e-05	9.3e-05	1	1	1	9	lcl	lcl [309-319]	lcl 1xPhospho [S312(100)]	0	2	684.814	1368.62	36785818	40181303	40671092		High	High	High	High	3.25e-05	3.82e-05	4.11	30.99
[K].ALFEALENVSNDNVQGEYYLPDVIK.[I]	1xPhospho [S10(100)]	3.84e-06	9.3e-05	1	1	3	4	lcl	lcl [180-204]	lcl 1xPhospho [S189(100)]	0	3	974.132	2920.37	973756	1.14817e+06	NAN		High	High	Not Found	High	3.25e-05	2.04e-06	5.4	100.57
[K].ALFSGDVK.[A]	1xPhospho [S4(100)]	0.000456224	9.3e-05	1	1	1	3	lcl	lcl [323-330]	lcl 1xPhospho [S326(100)]	0	2	458.713	916.418	1.26984e+06	1.40482e+06	1.20319e+06		High	High	High	High	3.25e-05	0.0002047	2.86	43.76
[K].ALGREDESQINNLVAMLDGYSTK.[M]	1xPhospho [S8(100)]	3.28e-08	9.3e-05	1	1	1	2	lcl	lcl [662-684]	lcl 1xPhospho [S669(100)]	1	3	868.74	2604.2	15313153	16945548	NAN		High	High	Not Found	High	3.25e-05	2.11e-08	8.79	91.26
[K].ALGTGLEK.[G]	1xPhospho [T4(100)]	0.000488016	0.000208449	1	1	1	3	lcl	lcl [36-43]	lcl 1xPhospho [T39(100)]	0	2	434.712	868.418	877707	1.07231e+06	917306		High	High	High	High	6.32e-05	0.0002189	2.58	25.76
[K].ALIESIDGFELHEISMGR.[I]	1xPhospho [S15(100)]	2.28e-08	9.3e-05	1	1	1	5	lcl	lcl [9-26]	lcl 1xPhospho [S23(100)]	0	2	1049	2096.97	2.16347e+06	2.4119e+06	2.14881e+06		High	High	High	High	3.25e-05	1.49e-08	6.26	83.25
[K].ALIESLGGNVSGSVSK.[K]	1xPhospho [S]	2.46e-08	9.3e-05	1	1	3	5	lcl	lcl [613-628]		0	2	799.395	1597.78	NAN	NAN	NAN	NoQuanValues	High	High	High	High	3.25e-05	1.61e-08	6.05
[K].ALIGNTTYGNIGQLK.[S]	1xPhospho [T7(98.5)]	0.00606312	0.000447867	1	1	1	1	lcl	lcl [325-339]	lcl 1xPhospho [T331(98.5)]	0	2	821.918	1642.82	350576	289742	274740		Peak Found	Peak Found	High	High	0.0002057	0.002253	3.01	64.02
[K].ALIIPYPSNPTGVTLSK.[K]	1xPhospho [T/S/Y]	0.00129185	0.000280286	1	1	1	3	lcl	lcl [163-179]		0	2	925.986	1850.97	401336	420777	528535		High	High	High	High	0.0001106	0.0005724	3.93	78.58
[K].ALKNSEDNINK.[T]	1xPhospho [S5(100)]	0.158453	0.00393553	1	1	1	2	lcl	lcl [403-413]	lcl 1xPhospho [S407(100)]	1	2	663.309	1325.61	65682	81925.4	54323.4		High	High	Peak Found	High	0.001528	0.05465	1.17	7.85
[K].ALLIVNPSSGK.[E]	1xPhospho [S8(99.1)]	0.00109591	0.000280286	1	1	2	3	lcl	lcl [4-14]	lcl 1xPhospho [S11(99.1)]	0	2	589.811	1178.62	3.59038e+06	3952032	3.74228e+06		High	High	High	High	0.0001106	0.0004888	3.36	49.99
[K].ALLSSDDYEK.[V]	1xPhospho [S4(99.5)]	0.000332171	9.3e-05	1	1	2	6	lcl	lcl [113-122]	lcl 1xPhospho [S116(99.5)]	0	2	610.758	1220.51	124668264	133324080	129607064		High	High	High	High	3.25e-05	0.0001503	2.98	41.58
[K].ALMGDTSDGYPGVR.[G]	1xPhospho [S7(100)]	2.93e-05	9.3e-05	1	1	1	3	lcl	lcl [187-200]	lcl 1xPhospho [S193(100)]	0	2	759.822	1518.63	320541	397796	392649		High	High	High	High	3.25e-05	1.44e-05	3.42	49.24
[K].ALNESQDEVEFK.[A]	1xPhospho [S5(100)]	0.0011818	0.000280286	1	1	1	1	lcl	lcl [69-80]	lcl 1xPhospho [S73(100)]	0	2	744.815	1488.63	NAN	NAN	844107		Not Found	Not Found	High	High	0.0001106	0.0005266	2.58	41.83
[K].ALNPTGIIFSGGPNSVYDEDAFR.[A]	1xPhospho [S15(100)]	3.6e-11	9.3e-05	1	1	2	3	lcl	lcl [52-74]	lcl 1xPhospho [S66(100)]	0	3	840.721	2520.14	1.31119e+06	1.56733e+06	631024		High	High	Peak Found	High	3.25e-05	3.05e-11	7.06	88.01
[K].ALPFENTK.[D]	1xPhospho [T7(100)]	0.122209	0.00326888	1	1	1	1	lcl	lcl [24-31]	lcl 1xPhospho [T30(100)]	0	2	500.232	999.455	459486	542293	651401		Peak Found	Peak Found	High	High	0.001212	0.04052	1.95	41.08
[K].ALQALFQIELNEMSLDQAIK.[N]	1xPhospho [S14(100)]	3.39e-06	9.3e-05	1	1	1	1	lcl	lcl [10-29]	lcl 1xPhospho [S23(100)]	0	3	785.731	2355.17	528756	477389	NAN		Peak Found	High	Not Found	High	3.25e-05	1.82e-06	6.36	107.11
[K].ALSDPTR.[V]	1xPhospho [S3(100)]	0.0107366	0.00053337	1	1	1	2	lcl	lcl [22-28]	lcl 1xPhospho [S24(100)]	0	2	420.186	839.366	463154	394952	680379		Peak Found	High	High	High	0.0002771	0.003616	2.22	15.19
[K].ALSGAAAETTSDAALHLLEAGGK.[R]	1xPhospho [S3(100)]	1.54e-05	9.3e-05	1	1	3	4	lcl	lcl [24-46]	lcl 1xPhospho [S26(100)]	0	2	1117.54	2234.07	1.71441e+07	1.96187e+07	1.47609e+07		High	High	High	High	3.25e-05	7.75e-06	4.13	66.21
[K].ALSGFYYVFSEGK.[V]	1xPhospho [S3(100)]	3.35e-05	9.3e-05	1	1	1	2	lcl	lcl [9-21]	lcl 1xPhospho [S11(100)]	0	2	774.346	1547.68	8083869	7.67309e+06	NAN		High	High	Not Found	High	3.25e-05	1.64e-05	4.66	90.83
[K].ALSILDEVIK.[L]	1xPhospho [S3(100)]	0.000600451	0.000280286	1	1	1	2	lcl	lcl [385-394]	lcl 1xPhospho [S387(100)]	0	2	590.817	1180.62	2.12908e+06	2.28637e+06	NAN		High	High	Not Found	High	9.26e-05	0.0002693	3.42	91.12
[K].ALSLLGLANR.[A]	1xPhospho [S3(100)]	0.000389708	9.3e-05	1	1	1	3	lcl	lcl [5-14]	lcl 1xPhospho [S7(100)]	0	2	554.301	1107.59	2.08069e+06	2.26749e+06	2.28564e+06		High	High	High	High	3.25e-05	0.0001755	3.51	75.42
[K].ALSLLHGSYAICLIDQTDTETLYAAK.[N]	1xCarbamidomethyl [C12]; 1xPhospho [S3(100)]	2.03e-08	9.3e-05	1	1	1	1	lcl	lcl [147-172]	lcl 1xPhospho [S149(100)]	0	3	983.142	2947.42	371740	NAN	NAN		High	Not Found	Not Found	High	3.25e-05	1.33e-08	7.33	97.07
[K].ALTGTYATDTAYATK.[L]	1xPhospho [T10(100)]	1.47e-07	9.3e-05	1	1	1	3	lcl	lcl [275-289]	lcl 1xPhospho [T284(100)]	0	2	814.367	1627.73	609472	739744	741851		High	High	High	High	3.25e-05	8.9e-08	5.81	38.49
[K].ALVPSFGLDLLR.[D]	1xPhospho [S5(100)]	0.000342414	9.3e-05	1	1	1	2	lcl	lcl [22-33]	lcl 1xPhospho [S26(100)]	0	2	690.868	1380.73	1.50638e+06	1850486	NAN		High	High	Not Found	High	3.25e-05	0.0001545	2.38	105.9
[K].ALVTEGIQR.[G]	1xPhospho [T4(100)]	0.0051834	0.000447867	1	1	1	2	lcl	lcl [368-376]	lcl 1xPhospho [T371(100)]	0	2	533.769	1066.53	252563	304514	304848		High	Peak Found	High	High	0.0002057	0.001977	2.13	37.78
[K].ALVYGESDGFIK.[I]	1xPhospho [Y4(100)]	2.22e-05	9.3e-05	1	1	1	3	lcl	lcl [396-407]	lcl 1xPhospho [Y399(100)]	0	2	689.819	1378.63	NAN	NAN	NAN	NoQuanValues	High	High	High	High	3.25e-05	1.11e-05	3.23
[K].ALYELGISSEK.[V]	1xPhospho [S8(99.4)]	6.07e-05	9.3e-05	1	1	1	3	lcl	lcl [49-59]	lcl 1xPhospho [S56(99.4)]	0	2	645.307	1289.6	2421484	2.84743e+06	2.84136e+06		High	High	High	High	3.25e-05	2.9e-05	4	55.31
[K].ALYSFQER.[N]	1xPhospho [S4(100)]	0.000360657	9.3e-05	1	1	2	6	lcl	lcl [94-101]	lcl 1xPhospho [S97(100)]	0	2	547.24	1093.47	4.62674e+06	4.52933e+06	5.81187e+06		High	High	High	High	3.25e-05	0.0001628	2.72	44.89
[K].AMIELDGTPNK.[G]	1xPhospho [T8(100)]	1.91e-05	9.3e-05	1	1	1	3	lcl	lcl [93-103]	lcl 1xPhospho [T100(100)]	0	2	634.782	1268.56	1.03569e+06	1146351	1.7426e+06		High	High	High	High	3.25e-05	9.58e-06	4.27	43.48
[K].AMPEGIFIFLTPPDLSELK.[N]	1xPhospho [S16(100)]	1.12e-05	9.3e-05	1	1	1	4	lcl	lcl [115-133]	lcl 1xPhospho [S130(100)]	0	2	1099.55	2198.09	NAN	NAN	NAN	NoQuanValues	High	High	High	High	3.25e-05	5.7e-06	5.42
[K].AMPKQSDGLDISER.[F]	1xPhospho [S6(100)]	7.87e-05	9.3e-05	1	1	1	6	lcl	lcl [385-398]	lcl 1xPhospho [S390(100)]	1	2	813.864	1626.72	783481	1.13767e+06	902357		High	High	High	High	3.25e-05	3.73e-05	3.1	32.37
[K].AMTEELAEHGESGR.[I]	1xPhospho [S12(100)]	3.46e-05	9.3e-05	1	1	1	5	lcl	lcl [10-23]	lcl 1xPhospho [S21(100)]	0	3	532.882	1596.64	602784	620221	NAN		High	High	High	High	3.25e-05	1.69e-05	5.48	23.75
[K].ANAALIEGSK.[D]	1xPhospho [S9(100)]	1.08e-05	9.3e-05	1	1	1	3	lcl	lcl [95-104]	lcl 1xPhospho [S103(100)]	0	2	527.251	1053.5	3.80495e+06	3.85929e+06	4.03955e+06		High	High	High	High	3.25e-05	5.52e-06	4.29	23.79
[K].ANADMEVAQAAASK.[R]	1xPhospho [S13(100)]	2.23e-09	9.3e-05	1	1	1	13	lcl	lcl [238-251]	lcl 1xPhospho [S250(100)]	0	2	728.812	1456.61	106016888	121631240	133118230		High	High	High	High	3.25e-05	1.6e-09	6.31	30
[K].ANADMEVAQAAASK.[R]	1xOxidation [M5]; 1xPhospho [S13(100)]	3.67e-08	9.3e-05	1	1	1	32	lcl	lcl [238-251]	lcl 1xPhospho [S250(100)]	0	2	736.809	1472.61	1.02951e+07	2.35594e+07	1.22566e+07		High	High	High	High	3.25e-05	2.36e-08	6.57	21.64
[K].ANADMEVAQAAASKR.[K]	1xPhospho [S13(100)]	2.94e-05	9.3e-05	1	1	1	2	lcl	lcl [238-252]	lcl 1xPhospho [S250(100)]	1	2	806.861	1612.71	NAN	NAN	NAN	NoQuanValues	High	High	Not Found	High	3.25e-05	1.45e-05	4.35
[K].ANANTFSMGVALSSSTLPVTGK.[A]	1xPhospho [S13(100)]	1.65e-11	9.3e-05	1	1	3	6	lcl	lcl [180-201]	lcl 1xPhospho [S192(100)]	0	2	1117.04	2233.06	613160	2.00852e+06	1.87185e+06		High	High	High	High	3.25e-05	1.44e-11	7.82	77.08
[K].ANDIRDLSTTEIQDQEK.[A]	1xPhospho [S8(100)]	9.35e-07	9.3e-05	1	1	2	4	lcl	lcl [3-19]	lcl 1xPhospho [S10(100)]	1	2	1028.46	2055.92	962081	1.45853e+06	1.49584e+06		High	High	High	High	3.25e-05	5.27e-07	5.16	42.71
[K].ANETYFINIGGGGRLTELTYDVPSR.[L]	1xPhospho [T16(100)]	4.26e-08	9.3e-05	1	1	1	3	lcl	lcl [129-153]	lcl 1xPhospho [T144(100)]	1	3	941.786	2823.33	7.0926e+06	7.65574e+06	7623170		High	High	High	High	3.25e-05	2.72e-08	8.68	81.97
[K].ANGEMPRYSGK.[C]	1xPhospho [S9(100)]	0.00217445	0.000280286	1	1	1	3	lcl	lcl [126-136]	lcl 1xPhospho [S134(100)]	1	2	645.271	1289.53	232205	325534	285286		High	High	High	High	0.0001106	0.000926	2.83	15.02
[K].ANHYLTTQDMEALLDTLR.[E]	1xPhospho [T7(99.9)]	0.00787687	0.00053337	1	1	1	2	lcl	lcl [555-572]	lcl 1xPhospho [T561(99.9)]	0	2	1093.01	2185	NAN	NAN	NAN	NoQuanValues	High	High	Not Found	High	0.0002771	0.0028	2.77
[K].ANIEDYVIENDRR.[N]	1xPhospho [Y6(100)]	1.15e-06	9.3e-05	1	1	1	2	lcl	lcl [66-78]	lcl 1xPhospho [Y71(100)]	1	2	843.88	1686.75	NAN	NAN	NAN	NoQuanValues	Not Found	High	High	High	3.25e-05	6.42e-07	3.95
[K].ANLDLVLVAPTAKPPVAR.[I]	1xPhospho [T11(100)]	3.82e-09	9.3e-05	1	1	1	3	lcl	lcl [37-54]	lcl 1xPhospho [T47(100)]	0	3	642.36	1925.06	5.01572e+06	3.14595e+06	2.83016e+06		High	High	High	High	3.25e-05	2.69e-09	7.4	66.98
[K].ANQVLVDDYAHHPSEIR.[A]	1xPhospho [S14(100)]	8.57e-08	9.3e-05	1	1	3	10	lcl	lcl [305-321]	lcl 1xPhospho [S318(100)]	0	3	681.982	2043.93	3.21073e+06	3.30431e+06	3.45521e+06		High	High	High	High	3.25e-05	5.32e-08	5.24	39.73
[K].ANSYGGEDNITVLLVER.[D]	1xPhospho [S3(100)]	7.36e-08	9.3e-05	1	1	2	18	lcl	lcl [226-242]	lcl 1xPhospho [S228(100)]	0	2	965.452	1929.9	13192174	1.40656e+07	1.62829e+07		High	High	High	High	3.25e-05	4.6e-08	3.54	80.69
[K].ANTFEYNVEQVWPLK.[K]	1xPhospho [T3(100)]	0.000276488	9.3e-05	1	1	1	2	lcl	lcl [314-328]	lcl 1xPhospho [T316(100)]	0	2	959.445	1917.88	786185	610785	NAN		High	Peak Found	Not Found	High	3.25e-05	0.0001256	3.36	91.1
[K].ANTSFIELQHELTTTENK.[V]	1xPhospho [T3(100)]	2.47e-09	9.3e-05	1	1	3	15	lcl	lcl [115-132]	lcl 1xPhospho [T117(100)]	0	2	1078.5	2155.99	1.17962e+07	14768550	15170736		High	High	High	High	3.25e-05	1.77e-09	7.07	60.27
[K].ANVNLVTENAAVYYDPEVTSTEDLIK.[V]	1xPhospho [T21(98.8)]	4.16e-09	9.3e-05	1	1	1	3	lcl	lcl [37-62]	lcl 1xPhospho [T57(98.8)]	0	3	983.468	2948.38	1.8241e+06	2.03585e+06	1.63903e+06		High	High	High	High	3.25e-05	2.92e-09	7.92	84.24
[K].ANYELAYSHFTNNPTFLK.[E]	1xPhospho [S8(100)]	4.51e-06	9.3e-05	1	1	1	3	lcl	lcl [363-380]	lcl 1xPhospho [S370(100)]	0	3	737.337	2210	967394	NAN	NAN		High	Not Found	High	High	3.25e-05	2.39e-06	6.17	68.74
[K].ANYTSFWR.[V]	1xPhospho [S5(100)]	0.000352949	9.3e-05	1	1	2	6	lcl	lcl [115-122]	lcl 1xPhospho [S119(100)]	0	2	562.732	1124.46	4.10558e+06	4.27125e+06	4.54398e+06		High	High	High	High	3.25e-05	0.0001592	3.02	59.95
[K].APAEPATVSNPDNATSSSTPATYNLLQK.[S]	1xPhospho [S16(96.8)]	4.82e-09	9.3e-05	1	1	3	5	lcl	lcl [114-141]	lcl 1xPhospho [S129(96.8)]	0	3	975.794	2925.35	244245	NAN	634883		High	High	High	High	3.25e-05	3.35e-09	7.2	60.54
[K].APDVVDDSDIGNRR.[D]	1xPhospho [S8(100)]	2.63e-06	9.3e-05	1	1	1	4	lcl	lcl [237-250]	lcl 1xPhospho [S244(100)]	1	2	804.855	1608.7	1.58461e+06	1928300	2.10505e+06		High	High	High	High	3.25e-05	1.43e-06	4.37	29.05
[K].APESVVAEER.[L]	1xPhospho [S4(100)]	9.64e-06	9.3e-05	1	1	1	3	lcl	lcl [851-860]	lcl 1xPhospho [S854(100)]	0	2	583.759	1166.51	18229986	28917226	22704160		High	High	High	High	3.25e-05	4.95e-06	3.82	26.95
[K].APISKEDALETHR.[L]	1xPhospho [S4(100)]	1.3e-06	9.3e-05	1	1	1	1	lcl	lcl [278-290]	lcl 1xPhospho [S281(100)]	1	3	516.246	1546.73	2575060	2.97037e+06	2.83872e+06		Peak Found	High	Peak Found	High	3.25e-05	7.23e-07	5.56	19.92
[K].APPIISNFSSK.[V]	1xPhospho [S9(99.3)]	0.000136718	9.3e-05	1	1	2	4	lcl	lcl [267-277]	lcl 1xPhospho [S275(99.3)]	0	2	620.803	1240.6	2.34995e+06	2.18336e+06	2.45235e+06		High	High	High	High	3.25e-05	6.33e-05	3.45	51.74
[K].APPIISNFSSKVEQEK.[A]	1xPhospho [S10(100)]	0.00429021	0.000447867	1	1	1	1	lcl	lcl [267-282]	lcl 1xPhospho [S276(100)]	1	2	927.457	1853.9	NAN	179235	NAN		Not Found	High	Not Found	High	0.0002057	0.001683	2.8	49.15
[K].APQCAGIIHTDFER.[G]	1xCarbamidomethyl [C4]; 1xPhospho [T10(100)]	2.67e-08	9.3e-05	1	1	1	3	lcl	lcl [304-317]	lcl 1xPhospho [T313(100)]	0	2	847.873	1694.74	6.49692e+06	7.54579e+06	7993115		High	High	Peak Found	High	3.25e-05	1.74e-08	6.47	38.91
[K].APVGSVLEGK.[V]	1xPhospho [S5(100)]	1.41e-05	9.3e-05	1	1	1	3	lcl	lcl [328-337]	lcl 1xPhospho [S332(100)]	0	2	518.755	1036.51	11751888	14901339	14492943		High	High	High	High	3.25e-05	7.1e-06	3.84	36.35
[K].APVILGVSEGAAK.[Y]	1xPhospho [S8(100)]	8.81e-07	9.3e-05	1	1	1	8	lcl	lcl [43-55]	lcl 1xPhospho [S50(100)]	0	2	646.335	1291.67	136866144	152929664	136851456		High	High	High	High	3.25e-05	4.97e-07	4.35	50.35
[K].APVYLIEGSIQFWQSEINK.[A]	1xPhospho [S15(100)]	3.88e-08	9.3e-05	1	1	1	3	lcl	lcl [241-259]	lcl 1xPhospho [S255(100)]	0	2	1151.56	2302.12	1.32746e+06	830645	NAN		High	High	Not Found	High	3.25e-05	2.48e-08	5.99	106.13
[K].APYTLVSVLDGEAVLTIDGTKQSIK.[K]	1xPhospho [S23(100)]	1.92e-11	9.3e-05	1	1	2	5	lcl	lcl [264-288]	lcl 1xPhospho [S286(100)]	1	3	900.142	2698.4	657380	1.29064e+06	NAN		High	High	Not Found	High	3.25e-05	1.67e-11	10.27	96.92
[K].AQADLEAQEFTGTAGGGMVTVK.[A]	1xPhospho [T13(100)]	1.25e-11	9.3e-05	1	1	1	6	lcl	lcl [24-45]	lcl 1xPhospho [T36(100)]	0	2	1131.01	2261.02	7.53446e+06	7.50974e+06	8.19544e+06		High	High	High	High	3.25e-05	1.1e-11	8.82	62.36
[K].AQADLEAQEFTGTAGGGMVTVK.[A]	1xOxidation [M18]; 1xPhospho [T13(100)]	1.26e-09	9.3e-05	1	1	1	6	lcl	lcl [24-45]	lcl 1xPhospho [T36(100)]	0	2	1139.01	2277.01	469410	516892	397334		High	High	High	High	3.25e-05	9.27e-10	7.61	53.79
[K].AQAEGASYEDK.[Y]	1xPhospho [S7(100)]	7.25e-05	9.3e-05	1	1	1	3	lcl	lcl [538-548]	lcl 1xPhospho [S544(100)]	0	2	624.741	1248.48	1.73189e+06	1.78707e+06	4.1068e+06		High	High	High	High	3.25e-05	3.44e-05	3.15	11.77
[K].AQGASASVMISASHNPVDDNGIK.[F]	1xPhospho [S13(100)]	6.67e-12	9.3e-05	1	1	4	205	lcl	lcl [89-111]	lcl 1xPhospho [S101(100)]	0	2	1175.04	2349.05	2178209818	2616495909	2497206555		High	High	High	High	3.25e-05	6.06e-12	8.47	50.03
[K].AQGASASVMISASHNPVDDNGIK.[F]	1xOxidation [M9]; 1xPhospho [S13(100)]	6.03e-11	9.3e-05	1	1	3	125	lcl	lcl [89-111]	lcl 1xPhospho [S101(100)]	0	2	1183.02	2365.05	6.72559e+08	5.14431e+08	4.56198e+08		High	High	High	High	3.25e-05	5.01e-11	8.21	44.47
[K].AQGASASVMISASHNPVDDNGIK.[F]	2xPhospho [S5(100); S13(100)]	3.01e-05	9.3e-05	1	1	1	3	lcl	lcl [89-111]	lcl 2xPhospho [S93(100); S101(100)]	0	3	810.348	2429.02	1.31844e+06	2.10844e+06	2.16682e+06		High	High	High	High	3.25e-05	1.48e-05	6.54	60.72
[K].AQGASASVMISASHNPVDDNGIK.[F]	1xOxidation [M9]; 2xPhospho [S5(96.5); S13(99.9)]	0.0096753	0.00053337	1	1	1	1	lcl	lcl [89-111]	lcl 2xPhospho [S93(96.5); S101(99.9)]	0	3	815.681	2445.02	325903	443383	851344		Peak Found	Peak Found	High	High	0.0002771	0.003319	4.63	54.04
[K].AQGATVIMAGITKDSDRLR.[L]	1xPhospho [S15(100)]	2.54e-09	9.3e-05	1	1	2	6	lcl	lcl [186-204]	lcl 1xPhospho [S200(100)]	2	3	695.02	2083.04	1.95294e+06	2.40264e+06	2.63854e+06		High	High	High	High	3.25e-05	1.81e-09	8.52	45.41
[K].AQGLVEIASSGMTVTK.[E]	1xPhospho [S9(99.2)]	5.38e-08	9.3e-05	1	1	3	5	lcl	lcl [60-75]	lcl 1xPhospho [S68(99.2)]	0	2	836.408	1671.8	1.87673e+06	2.31578e+06	1.90831e+06		High	High	High	High	3.25e-05	3.4e-08	5.95	61.37
[K].AQIFDAHLLVLNDPELTGPIEESIK.[N]	1xPhospho [S23(100)]	2.94e-11	9.3e-05	1	1	1	5	lcl	lcl [71-95]	lcl 1xPhospho [S93(100)]	0	3	948.152	2842.43	1.98761e+07	23287788	275029		High	High	Peak Found	High	3.25e-05	2.51e-11	11.68	94.88
[K].AQIFDAHLLVLNDPELTGPIEESIKNSK.[T]	1xPhospho [S27(100)]	4.12e-12	9.3e-05	1	1	2	4	lcl	lcl [71-98]	lcl 1xPhospho [S97(100)]	1	3	1057.87	3171.6	4750485	5666453	5.05287e+06		High	High	Peak Found	High	3.25e-05	3.8e-12	12.52	89.07
[K].AQLHDASYK.[L]	1xPhospho [S7(100)]	2.84e-05	9.3e-05	1	1	2	4	lcl	lcl [10-18]	lcl 1xPhospho [S16(100)]	0	2	556.742	1112.48	4.36758e+06	3.61633e+06	4.75474e+06		High	High	High	High	3.25e-05	1.39e-05	2.46	8.57
[K].AQMGMQSK.[M]	1xPhospho [S7(100)]	0.00098798	0.000280286	1	1	1	3	lcl	lcl [82-89]	lcl 1xPhospho [S88(100)]	0	2	480.687	960.368	580778	647497	1.30132e+06		High	High	High	High	0.0001106	0.0004419	2.5	10.58
[K].AQNAPSLSEVNNSVAIPK.[N]	1xPhospho [S8(100)]	4.3e-08	9.3e-05	1	1	3	11	lcl	lcl [16-33]	lcl 1xPhospho [S23(100)]	0	2	959.966	1918.93	7.37304e+06	8.23693e+06	8.60736e+06		High	High	High	High	3.25e-05	2.74e-08	5.76	61.78
[K].AQQSLPELSNHASILIMLTDGEPTEGVMDR.[T]	2xOxidation [M17; M28]; 2xPhospho [S13(91.8); S/T]	0.36362	0.00921613	1	1	1	1	Q0VCM5	Q0VCM5 [379-408]	Q0VCM5 2xPhospho [S391(91.8); S/T]	0	3	1148.85	3444.51	NAN	NAN	NAN	NoQuanValues	Not Found	High	Not Found	High	0.003538	0.1484	0.63
[K].AQSYLETLTVSDSSLEK.[L]	1xPhospho [S/Y/T]	8.18e-07	9.3e-05	1	1	3	6	lcl	lcl [225-241]		0	2	975.956	1950.89	744708	837000	971653		High	High	High	High	3.25e-05	4.63e-07	4.7	71.04
[K].ARDGKLTADEMR.[H]	1xPhospho [T7(100)]	0.00143236	0.000280286	1	1	1	5	lcl	lcl [445-456]	lcl 1xPhospho [T451(100)]	2	3	481.554	1442.65	2.26357e+06	3.24601e+06	2.14092e+06		High	High	High	High	0.0001106	0.0006301	4.25	11.2
[K].ARHEGSGLLTSYEK.[T]	1xPhospho [S6(100)]	9.35e-05	9.3e-05	1	1	1	2	lcl	lcl [80-93]	lcl 1xPhospho [S85(100)]	1	3	543.255	1627.75	238938	385789	280261		Peak Found	High	High	High	3.25e-05	4.4e-05	3.81	25.45
[K].ARSREPITAK.[L]	1xPhospho [S3(100)]	0.228636	0.00543215	2	2	1	2	lcl; lcl	lcl [102-111]; lcl [107-116]	lcl 1xPhospho [S104(100)]; lcl 1xPhospho [S109(100)]	2	3	403.542	1208.61	355267	244867	307280	NotUnique	High	High	Peak Found	High	0.002087	0.08357	1.99	4.66
[K].ARSWLIER.[G]	1xPhospho [S3(100)]	0.00211482	0.000280286	1	1	1	4	lcl	lcl [12-19]	lcl 1xPhospho [S14(100)]	1	2	555.776	1110.55	12999893	14162798	14426928		High	High	High	High	0.0001106	0.0009029	3.86	34.55
[K].ASDVTLSR.[E]	1xPhospho [T5(100)]	0.00026576	9.3e-05	1	1	1	3	lcl	lcl [283-290]	lcl 1xPhospho [T287(100)]	0	2	464.709	928.414	450613	514682	853746		High	High	High	High	3.25e-05	0.0001209	3.03	18.03
[K].ASDVTLSREEWYEIYR.[A]	1xPhospho [T5(100)]	0.0011818	0.000280286	1	1	1	1	lcl	lcl [283-298]	lcl 1xPhospho [T287(100)]	1	3	699.652	2096.93	NAN	NAN	NAN	NoQuanValues	Not Found	High	Not Found	High	0.0001106	0.0005255	4.79
[K].ASEFEPISR.[A]	1xPhospho [S2(100)]	0.00175454	0.000280286	1	1	1	2	lcl	lcl [724-732]	lcl 1xPhospho [S725(100)]	0	2	558.242	1115.48	1.03005e+06	1148647	1.14949e+06		Peak Found	High	High	High	0.0001106	0.0007629	2.8	36.67
[K].ASFAPVTK.[S]	1xPhospho [T7(100)]	0.000450473	9.3e-05	1	1	1	3	lcl	lcl [225-232]	lcl 1xPhospho [T231(100)]	0	2	450.714	900.423	13756926	14530360	15548813		High	High	High	High	3.25e-05	0.0002026	3.33	26.66
[K].ASFAPVTKSEDAWIK.[E]	1xPhospho [S9(100)]	8.3e-08	9.3e-05	1	1	1	6	lcl	lcl [225-239]	lcl 1xPhospho [S233(100)]	1	2	865.417	1729.82	7.22775e+06	9866422	7928033		High	High	High	High	3.25e-05	5.15e-08	5.66	54.67
[K].ASFPVVAVR.[F]	1xPhospho [S2(100)]	0.00612989	0.000447867	1	1	1	3	lcl	lcl [145-153]	lcl 1xPhospho [S146(100)]	0	2	513.262	1025.52	3.8318e+06	4.72546e+06	4.03367e+06		High	High	High	High	0.0002057	0.002275	2.32	53.69
[K].ASFQLNDK.[T]	1xPhospho [S2(100)]	0.0050741	0.000447867	1	1	1	3	lcl	lcl [59-66]	lcl 1xPhospho [S60(100)]	0	2	501.718	1002.43	964629	974760	1.27506e+06		High	High	High	High	0.0002057	0.001939	2.3	30.15
[K].ASFYLDGQDSYGPFGYK.[D]	1xPhospho [S10(100)]	4.73e-07	9.3e-05	1	1	2	10	lcl	lcl [29-45]	lcl 1xPhospho [S38(100)]	0	2	997.915	1994.82	7.81888e+06	8.34965e+06	8.48911e+06		High	High	High	High	3.25e-05	2.74e-07	5.56	78.23
[K].ASGEQVLNLTESALIPSADSTK.[A]	1xPhospho [S2(100)]	0.00118679	0.000280286	1	1	1	2	lcl	lcl [41-62]	lcl 1xPhospho [S42(100)]	0	3	771.045	2311.11	820448	NAN	NAN		High	Not Found	High	High	0.0001106	0.0005267	3.37	84.31
[K].ASISELQQELTQLLADQK.[Q]	1xPhospho [S/T]	2.81e-08	9.3e-05	1	1	1	4	lcl	lcl [22-39]		0	3	699.019	2095.03	709624	1.18882e+06	NAN		High	High	Not Found	High	3.25e-05	1.83e-08	8.5	107.89
[K].ASLAYYASSR.[I]	1xPhospho [S8(99.4)]	4.88e-06	9.3e-05	1	1	2	5	lcl	lcl [298-307]	lcl 1xPhospho [S305(99.4)]	0	2	584.753	1168.5	1.76327e+06	2.50517e+06	1.72326e+06		High	High	High	High	3.25e-05	2.57e-06	4.21	33.11
[K].ASLDASVR.[Y]	1xPhospho [S2(100)]	0.00456631	0.000447867	1	1	1	3	lcl	lcl [170-177]	lcl 1xPhospho [S171(100)]	0	2	449.704	898.403	1.25688e+06	1.43855e+06	1.41554e+06		High	High	High	High	0.0002057	0.001776	2.11	23.21
[K].ASLETDSFLSAASFQETTR.[V]	1xPhospho [T/S]	2.49e-09	9.3e-05	1	1	2	3	lcl	lcl [1126-1144]		0	2	1070.98	2140.94	442405	404581	417000		High	High	Peak Found	High	3.25e-05	1.78e-09	7.6	77.36
[K].ASLETDSFLSAASFQETTRVLTDAAIK.[G]	1xPhospho [T/S]	8.19e-08	9.3e-05	1	1	1	2	lcl	lcl [1126-1152]		1	3	984.818	2952.42	802894	804553	NAN		High	High	Not Found	High	3.25e-05	5.09e-08	7.19	86.97
[K].ASMEDQLNELEK.[E]	1xOxidation [M3]; 1xPhospho [S2(100)]	0.000182235	9.3e-05	1	1	1	3	lcl	lcl [241-252]	lcl 1xPhospho [S242(100)]	0	2	751.808	1502.61	328216	285241	311825		High	High	High	High	3.25e-05	8.35e-05	3.45	39.02
[K].ASNAETLETEAGHQGINR.[L]	1xPhospho [T6(100)]	2.37e-08	9.3e-05	1	1	1	5	lcl	lcl [214-231]	lcl 1xPhospho [T219(100)]	0	3	659.962	1977.87	564815	595607	597632		High	High	High	High	3.25e-05	1.55e-08	6.54	30.15
[K].ASPLPNEVSR.[S]	1xPhospho [S9(100)]	0.00299038	0.000373653	1	1	2	5	lcl	lcl [9-18]	lcl 1xPhospho [S17(100)]	0	2	575.268	1149.53	2.92715e+06	3.06221e+06	3.3679e+06		High	High	High	High	0.0001622	0.001232	2.67	29.83
[K].ASSAETNYIESAHQALR.[E]	1xPhospho [S2(99.3)]	1.22e-07	9.3e-05	1	1	1	6	lcl	lcl [176-192]	lcl 1xPhospho [S177(99.3)]	0	2	964.432	1927.85	3.38248e+06	4.03714e+06	3508865		High	High	High	High	3.25e-05	7.46e-08	5.88	44.3
[K].ASSGEAIFAK.[T]	1xPhospho [S2(100)]	0.000838635	0.000280286	1	1	2	2	lcl	lcl [51-60]	lcl 1xPhospho [S52(100)]	0	2	530.738	1060.47	469081	469681	512520		High	Peak Found	High	High	0.0001106	0.0003764	2.14	33
[K].ASSLLSQGK.[S]	1xPhospho [S6(100)]	8.58e-05	9.3e-05	1	1	1	3	lcl	lcl [20-28]	lcl 1xPhospho [S25(100)]	0	2	485.734	970.461	3.84866e+06	3.73756e+06	4.01923e+06		High	High	High	High	3.25e-05	4.05e-05	3.2	23.9
[K].ASSPEWR.[E]	1xPhospho [S3(100)]	0.00456631	0.000447867	1	1	2	6	lcl	lcl [204-210]	lcl 1xPhospho [S206(100)]	0	2	456.684	912.361	15400407	1.99948e+07	20684736		High	High	High	High	0.0002057	0.001771	2.29	18.16
[K].ASTGAMEYVPVVR.[V]	1xPhospho [T3(98.8)]	8.61e-05	9.3e-05	1	1	1	3	lcl	lcl [145-157]	lcl 1xPhospho [T147(98.8)]	0	2	730.336	1459.67	1472849	1758120	1855960		High	High	High	High	3.25e-05	4.07e-05	3.26	58.61
[K].ASVVDVQK.[G]	1xPhospho [S2(100)]	0.0109251	0.000619045	1	1	1	1	lcl	lcl [57-64]	lcl 1xPhospho [S58(100)]	0	2	463.224	925.439	2090347	2.09185e+06	1.6985e+06		Peak Found	Peak Found	High	High	0.0002983	0.003683	2.21	18.31
[K].ATAEFDTAEQK.[V]	1xPhospho [T7(100)]	0.000122131	9.3e-05	1	1	1	1	lcl	lcl [357-367]	lcl 1xPhospho [T363(100)]	0	2	645.767	1290.52	673573	632913	703525		Peak Found	High	Peak Found	High	3.25e-05	5.68e-05	3.8	19.91
[K].ATDNHDYDYR.[T]	1xPhospho [Y7(100)]	1.97e-05	9.3e-05	1	1	2	6	lcl	lcl [67-76]	lcl 1xPhospho [Y73(100)]	0	2	675.244	1349.48	168132	181231	275678		High	High	High	High	3.25e-05	9.83e-06	2.75	8.44
[K].ATDVHLQILSELSR.[K]	1xPhospho [S10(100)]	3.27e-06	9.3e-05	1	1	1	5	lcl	lcl [109-122]	lcl 1xPhospho [S118(100)]	0	3	554.613	1661.83	9.65572e+06	9.66162e+06	7.4e+06		High	High	High	High	3.25e-05	1.76e-06	6.58	74.14
[K].ATEIKPSGTGESPLANLHDWVNVTDK.[N]	1xPhospho [S7(100)]	5.01e-11	9.3e-05	1	1	3	8	lcl	lcl [455-480]	lcl 1xPhospho [S461(100)]	0	3	953.788	2859.36	NAN	NAN	NAN	NoQuanValues	High	High	High	High	3.25e-05	4.18e-11	9.11
[K].ATEVGNTHDLNLEK.[I]	1xPhospho [T7(100)]	0.0134764	0.000619045	1	1	1	5	lcl	lcl [98-111]	lcl 1xPhospho [T104(100)]	0	2	810.865	1620.73	705285	640491	388612		High	High	High	High	0.0002983	0.004391	2.03	27.76
[K].ATEYADELLSGYK.[E]	1xPhospho [S10(100)]	3.64e-07	9.3e-05	1	1	4	9	lcl	lcl [61-73]	lcl 1xPhospho [S70(100)]	0	2	770.333	1539.66	5.51536e+07	4.50643e+07	5.60691e+07		High	High	High	High	3.25e-05	2.13e-07	5.3	58.46
[K].ATEYADELLSGYKEDALK.[A]	1xPhospho [S10(100)]	4.39e-11	9.3e-05	1	1	3	14	lcl	lcl [61-78]	lcl 1xPhospho [S70(100)]	1	2	1048.48	2095.95	4.01438e+07	83820390	6.17381e+07		High	High	High	High	3.25e-05	3.68e-11	7.44	64.89
[K].ATFPLIIK.[E]	1xPhospho [T2(100)]	0.0061636	0.000447867	1	1	1	3	lcl	lcl [175-182]	lcl 1xPhospho [T176(100)]	0	2	491.772	982.537	541594	590183	573768		High	High	High	High	0.0002057	0.002288	1.94	71.71
[K].ATIEEVGASSK.[A]	1xPhospho [S9(99.4)]	4.95e-06	9.3e-05	1	1	2	6	lcl	lcl [109-119]	lcl 1xPhospho [S117(99.4)]	0	2	586.266	1171.52	13766206	1.74495e+07	15160177		High	High	High	High	3.25e-05	2.6e-06	4.06	22.5
[K].ATIGAFR.[T]	1xPhospho [T2(100)]	0.0196636	0.000885057	1	1	1	3	lcl	lcl [211-217]	lcl 1xPhospho [T212(100)]	0	2	408.195	815.381	268538	288252	311097		High	High	High	High	0.0003692	0.006111	1.59	33.57
[K].ATIPGEVFKDTPSLIESIK.[T]	1xPhospho [S13(96.7)]	0.0445514	0.00165605	1	1	1	1	lcl	lcl [713-731]	lcl 1xPhospho [S725(96.7)]	1	3	709.037	2125.08	371893	507608	297969		Peak Found	Peak Found	High	High	0.0005962	0.01339	3.88	77.64
[K].ATNILATQSALK.[G]	1xPhospho [S9(100)]	5.4e-06	9.3e-05	1	1	2	6	lcl	lcl [333-344]	lcl 1xPhospho [S341(100)]	0	2	655.839	1310.67	19995860	20956011	2.15935e+07		High	High	High	High	3.25e-05	2.84e-06	4.81	46.9
[K].ATNSDAEAIQHVAITSWHHTYQDLIPGDVQDDFLER.[F]	1xPhospho [T2(100)]	8.73e-08	9.3e-05	1	1	2	4	lcl	lcl [9-44]	lcl 1xPhospho [T10(100)]	0	4	1043.98	4172.9	2.31123e+07	2.8333e+07	2.23447e+07		High	High	Peak Found	High	3.25e-05	5.41e-08	8.53	87.45
[K].ATPITQIASETEK.[R]	1xPhospho [S9(100)]	3.47e-05	9.3e-05	1	1	1	2	lcl	lcl [58-70]	lcl 1xPhospho [S66(100)]	0	2	734.847	1468.69	1.12732e+06	1.10678e+06	1.01494e+06		High	High	Peak Found	High	3.25e-05	1.69e-05	3.39	46.71
[K].ATSNICSNQALNALASSVAMATLGK.[T]	1xCarbamidomethyl [C6]; 1xPhospho [S7(98.8)]	3.37e-10	9.3e-05	1	1	3	9	lcl	lcl [325-349]	lcl 1xPhospho [S331(98.8)]	0	3	858.408	2573.21	6.2929e+07	6.50879e+07	NAN		High	High	Not Found	High	3.25e-05	2.62e-10	8.64	103.14
[K].ATSNICSNQALNALASSVAMATLGK.[T]	1xCarbamidomethyl [C6]; 1xOxidation [M20]; 1xPhospho [S7(98.5)]	6.13e-10	9.3e-05	1	1	1	5	lcl	lcl [325-349]	lcl 1xPhospho [S331(98.5)]	0	3	863.742	2589.2	1.26617e+07	1.11572e+07	NAN		High	High	Not Found	High	3.25e-05	4.63e-10	9.04	98.26
[K].ATSYPSQLSGGQQQR.[V]	1xPhospho [T2(100)]	2.55e-06	9.3e-05	1	1	3	5	lcl	lcl [130-144]	lcl 1xPhospho [T131(100)]	0	2	844.376	1687.74	NAN	263802	323895		High	High	High	High	3.25e-05	1.38e-06	3.84	26.89
[K].ATTFDELFEK.[T]	1xPhospho [T2(100)]	0.000724392	0.000280286	1	1	1	2	lcl	lcl [67-76]	lcl 1xPhospho [T68(100)]	0	2	640.777	1280.54	490559	644784	563228		High	Peak Found	High	High	9.26e-05	0.0003248	2.67	68.13
[K].ATTIVAELTGAEFMLHSR.[V]	1xPhospho [T9(100)]	1.08e-07	9.3e-05	1	1	1	2	lcl	lcl [305-322]	lcl 1xPhospho [T313(100)]	0	3	676.33	2026.97	844844	1.02936e+06	893008		High	Peak Found	High	High	3.25e-05	6.64e-08	6.15	78.96
[K].AVADYVTDHVDEDGVYK.[A]	1xPhospho [Y16(100)]	2.67e-12	9.3e-05	1	1	1	3	lcl	lcl [232-248]	lcl 1xPhospho [Y247(100)]	0	2	988.422	1975.83	NAN	NAN	451337		High	High	High	High	3.25e-05	2.51e-12	6.26	47.68
[K].AVATAIEELK.[A]	1xPhospho [T4(100)]	0.0004543	9.3e-05	1	1	1	3	lcl	lcl [122-131]	lcl 1xPhospho [T125(100)]	0	2	562.783	1124.56	677186	NAN	944646		High	High	High	High	3.25e-05	0.0002043	2.72	64.6
[K].AVDSETIDAEGLTK.[V]	1xPhospho [S4(100)]	3.57e-06	9.3e-05	1	1	1	3	lcl	lcl [94-107]	lcl 1xPhospho [S97(100)]	0	2	764.844	1528.68	12798155	16561437	15167009		High	High	High	High	3.25e-05	1.9e-06	5.22	48.03
[K].AVEAVFETIQTSLSK.[G]	1xPhospho [S14(100)]	3.04e-08	9.3e-05	1	1	4	25	lcl	lcl [25-39]	lcl 1xPhospho [S38(100)]	0	2	851.922	1702.83	7.20621e+07	8.02414e+07	8.67147e+07		High	High	High	High	3.25e-05	1.97e-08	5.95	76.19
[K].AVEDEIGRTLSDNELEFDSCEPLLK.[M]	1xCarbamidomethyl [C20]; 1xPhospho [T9(97.8)]	4.21e-05	9.3e-05	1	1	1	1	lcl	lcl [74-98]	lcl 1xPhospho [T82(97.8)]	1	3	987.124	2959.33	NAN	NAN	NAN	NoQuanValues	Not Found	Not Found	High	High	3.25e-05	2.04e-05	4.78
[K].AVFLKPNEPFTWASGIK.[S]	1xPhospho [S14(100)]	1.93e-05	9.3e-05	1	1	1	6	lcl	lcl [16-32]	lcl 1xPhospho [S29(100)]	0	2	993.005	1984.99	1.36127e+06	1.37304e+06	1.79234e+06		High	High	High	High	3.25e-05	9.65e-06	4.53	75.11
[K].AVFSLVNELNVIR.[G]	1xPhospho [S4(100)]	0.0115793	0.000619045	1	1	1	1	lcl	lcl [306-318]	lcl 1xPhospho [S309(100)]	0	2	777.413	1553.81	132298	244427	NAN		Peak Found	High	Not Found	High	0.0002983	0.003861	2.56	102.86
[K].AVGICGSDIHK.[M]	1xCarbamidomethyl [C5]; 1xPhospho [S7(100)]	2.38e-05	9.3e-05	1	1	1	3	lcl	lcl [33-43]	lcl 1xPhospho [S39(100)]	0	2	618.777	1236.54	698934	788849	813835		High	High	High	High	3.25e-05	1.18e-05	3.67	22.77
[K].AVIPAAGLGTR.[F]	1xPhospho [T10(100)]	0.00215436	0.000280286	1	1	1	3	lcl	lcl [6-16]	lcl 1xPhospho [T15(100)]	0	2	553.292	1105.58	17057300	18250536	17938120		High	High	High	High	0.0001106	0.0009217	3.41	44.43
[K].AVITVPAYFNDAQR.[Q]	1xPhospho [Y8(100)]	1.61e-05	9.3e-05	1	1	1	3	lcl	lcl [112-125]	lcl 1xPhospho [Y119(100)]	0	2	822.893	1644.78	599400	476438	641667		High	High	High	High	3.25e-05	8.07e-06	2.89	62.36
[K].AVLEVGGISAEGDEGSSAPATGNIFNR.[F]	1xPhospho [T21(100)]	1.76e-09	9.3e-05	1	1	5	27	lcl	lcl [75-101]	lcl 1xPhospho [T95(100)]	0	3	900.09	2698.24	76829108	86551882	86127396		High	High	High	High	3.25e-05	1.28e-09	10.41	76.97
[K].AVNDLTLNIDK.[G]	1xPhospho [T6(100)]	9.73e-06	9.3e-05	1	1	1	1	lcl	lcl [17-27]	lcl 1xPhospho [T22(100)]	0	2	648.316	1295.62	589975	595651	594325		High	Peak Found	Peak Found	High	3.25e-05	5e-06	3.79	55.6
[K].AVNEVYATFFSSDFPAR.[S]	1xPhospho [S11(99.2)]	3.61e-07	9.3e-05	1	1	2	7	lcl	lcl [87-103]	lcl 1xPhospho [S97(99.2)]	0	3	667.632	2000.88	2.02765e+06	2.17697e+06	2.18357e+06		High	High	Peak Found	High	3.25e-05	2.11e-07	6.09	87.89
[K].AVNFGIVYGISDYGLSQNLGITR.[K]	1xPhospho [S/Y/T]	0.000180613	9.3e-05	1	1	1	1	lcl	lcl [716-738]		0	3	846.427	2537.24	440296	485658	NAN		Peak Found	High	Not Found	High	3.25e-05	8.31e-05	3.03	100.27
[K].AVNGEQYSVQR.[D]	1xPhospho [S8(100)]	2.93e-06	9.3e-05	1	1	1	3	lcl	lcl [253-263]	lcl 1xPhospho [S260(100)]	0	2	665.792	1330.58	410270	483329	633013		High	High	High	High	3.25e-05	1.58e-06	3.39	15.45
[K].AVQEGDTDNGSVMAGQIAGLITEIKPCK.[D]	1xCarbamidomethyl [C27]; 1xPhospho [T7(100)]	9.6e-12	9.3e-05	1	1	1	2	lcl	lcl [262-289]	lcl 1xPhospho [T268(100)]	0	3	994.81	2982.39	717077	876373	866532		High	High	Peak Found	High	3.25e-05	8.57e-12	8.08	89.46
[K].AVSASNPESYLANK.[N]	1xPhospho [S5(100)]	6.23e-06	9.3e-05	1	1	1	3	lcl	lcl [164-177]	lcl 1xPhospho [S168(100)]	0	2	765.843	1530.68	3751579	3.42478e+06	3.4542e+06		High	High	High	High	3.25e-05	3.25e-06	4.64	46.43
[K].AVSEAISSSYYMLEDSMSQIR.[Q]	1xPhospho [S8(98.8)]	2.84e-07	9.3e-05	1	1	2	4	lcl	lcl [267-287]	lcl 1xPhospho [S274(98.8)]	0	2	1224.04	2447.05	3.89874e+06	4.41299e+06	NAN		High	High	Not Found	High	3.25e-05	1.68e-07	4.96	91.08
[K].AVTTIQYTPR.[A]	1xPhospho [T8(100)]	4.33e-05	9.3e-05	1	1	4	7	lcl	lcl [74-83]	lcl 1xPhospho [T81(100)]	0	2	615.301	1229.59	1.94265e+06	1.99188e+06	1.64033e+06		High	High	High	High	3.25e-05	2.09e-05	3.92	35.6
[K].AVVSGMDGK.[S]	1xPhospho [S4(100)]	0.000718525	0.000280286	1	1	1	6	lcl	lcl [320-328]	lcl 1xPhospho [S323(100)]	0	2	472.202	943.395	59245660	69651096	68176464		High	High	High	High	9.26e-05	0.0003228	2.07	22.08
[K].AVVSGMDGK.[S]	1xOxidation [M6]; 1xPhospho [S4(100)]	0.000143663	9.3e-05	1	1	1	9	lcl	lcl [320-328]	lcl 1xPhospho [S323(100)]	0	2	480.199	959.39	5.88525e+06	5.38499e+06	5.28282e+06		High	High	High	High	3.25e-05	6.67e-05	2.36	8.77
[K].AVVVCPNGLSISR.[L]	1xCarbamidomethyl [C5]; 1xPhospho [S12(99.3)]	0.00481239	0.000447867	1	1	2	3	lcl	lcl [402-414]	lcl 1xPhospho [S413(99.3)]	0	2	726.359	1451.71	1.68906e+06	2.06425e+06	1.72957e+06		High	High	High	High	0.0002057	0.001855	3.58	56.26
[K].AWDGFKGTAWQENISVGQFVQDNYTPYDGDESFLEK.[S]	1xPhospho [T8(100)]	3.08e-07	9.3e-05	1	1	1	2	lcl	lcl [4-39]	lcl 1xPhospho [T11(100)]	1	4	1056.22	4221.84	NAN	NAN	NAN	NoQuanValues	High	High	Not Found	High	3.25e-05	1.82e-07	7.9
[K].AWNASGDR.[T]	1xPhospho [S5(100)]	0.00736178	0.000447867	1	1	1	3	lcl	lcl [298-305]	lcl 1xPhospho [S302(100)]	0	2	478.685	956.362	14248892	16369644	24339186		High	High	High	High	0.0002562	0.002647	2.55	13.29
[K].AWNASGDRTIVHLDDIR.[A]	1xPhospho [T9(100)]	1.49e-06	9.3e-05	1	1	1	3	lcl	lcl [298-314]	lcl 1xPhospho [T306(100)]	1	3	673.653	2018.94	3182227	3.31774e+06	3.36924e+06		High	High	High	High	3.25e-05	8.23e-07	6.31	50.79
[K].AYADNFTETK.[T]	1xPhospho [T7(99.4)]	3.74e-05	9.3e-05	1	1	2	4	lcl	lcl [317-326]	lcl 1xPhospho [T323(99.4)]	0	2	620.252	1239.49	1.75546e+06	2.27788e+06	1.57502e+06		High	High	High	High	3.25e-05	1.82e-05	2.02	28.7
[K].AYGELDLPFVDK.[T]	1xPhospho [Y2(100)]	9.38e-06	9.3e-05	1	1	1	3	lcl	lcl [35-46]	lcl 1xPhospho [Y36(100)]	0	2	723.832	1446.66	4.68322e+06	5.70564e+06	6116473		High	High	High	High	3.25e-05	4.82e-06	3.95	78.9
[K].AYIVIPEGK.[V]	1xPhospho [Y2(100)]	0.000335068	9.3e-05	1	1	1	3	lcl	lcl [101-109]	lcl 1xPhospho [Y102(100)]	0	2	535.271	1069.53	1.46369e+06	1.50553e+06	1.57721e+06		High	High	High	High	3.25e-05	0.0001514	3.08	45.39
[K].AYLESANINIAPYAVIVEQDEIENEIK.[S]	1xPhospho [S5(100)]	8.13e-12	9.3e-05	1	1	3	5	lcl	lcl [113-139]	lcl 1xPhospho [S117(100)]	0	3	1043.51	3128.51	5.10207e+06	6.41005e+06	NAN		High	High	Not Found	High	3.25e-05	7.32e-12	8.64	106.99
[K].AYLLVEPDLSYEK.[T]	1xPhospho [S10(100)]	0.000384722	9.3e-05	1	1	2	6	lcl	lcl [19-31]	lcl 1xPhospho [S28(100)]	0	2	810.379	1619.76	5.66991e+07	5.63506e+07	6.31905e+07		High	High	High	High	3.25e-05	0.0001731	3.46	74.88
[K].AYLLVEPDLSYEKTEVTDVESEVK.[R]	1xPhospho [T14(100)]	1.09e-09	9.3e-05	1	1	2	4	lcl	lcl [19-42]	lcl 1xPhospho [T32(100)]	1	3	946.125	2836.34	2.64223e+06	4.9828e+06	2911915		High	High	High	High	3.25e-05	8.01e-10	9.34	82.03
[K].AYQDPYTHK.[T]	1xPhospho [Y6(99)]	0.000724392	0.000280286	1	1	1	3	lcl	lcl [70-78]	lcl 1xPhospho [Y75(99)]	0	2	601.75	1202.49	816196	1.16315e+06	938841		High	High	High	High	9.26e-05	0.0003254	2.01	7.17
[K].AYSAITEEFLLTTAIR.[D]	1xPhospho [S3(100)]	2.14e-06	9.3e-05	1	1	1	3	lcl	lcl [166-181]	lcl 1xPhospho [S168(100)]	0	2	939.972	1878.92	444732	572278	NAN		High	High	Not Found	High	3.25e-05	1.17e-06	5.02	104.09
[K].CAIASVSK.[N]	1xCarbamidomethyl [C1]; 1xPhospho [S7(99.2)]	0.00138365	0.000280286	1	1	1	3	lcl	lcl [114-121]	lcl 1xPhospho [S120(99.2)]	0	2	458.204	915.401	20460840	19094868	21856234		High	High	High	High	0.0001106	0.0006105	3.16	17.28
[K].CDFSSSLSMVNHGFDR.[I]	1xCarbamidomethyl [C1]; 1xPhospho [S8(100)]	2.45e-05	9.3e-05	1	1	1	2	lcl	lcl [121-136]	lcl 1xPhospho [S128(100)]	0	2	969.882	1938.75	NAN	NAN	NAN	NoQuanValues	Not Found	High	High	High	3.25e-05	1.21e-05	3.61
[K].CDSSPDSAEDVRK.[L]	1xCarbamidomethyl [C1]; 1xPhospho [S7(100)]	0.000274069	9.3e-05	1	1	1	3	P12763	P12763 [132-144]	P12763 1xPhospho [S138(100)]	1	2	773.299	1545.59	35869.1	84573	156720		Peak Found	High	High	High	3.25e-05	0.0001241	2.58	10.32
[K].CEPVEDVQIDTPEEFMGSVIESISQR.[K]	1xCarbamidomethyl [C1]; 1xPhospho [S24(100)]	2.7e-10	9.3e-05	1	1	1	4	lcl	lcl [401-426]	lcl 1xPhospho [S424(100)]	0	3	1025.46	3074.34	3.33316e+06	4.33404e+06	NAN		High	High	Not Found	High	3.25e-05	2.11e-10	8.56	105.84
[K].CEPVEDVQIDTPEEFMGSVIESISQRK.[G]	1xCarbamidomethyl [C1]; 1xPhospho [S24(100)]	7.01e-09	9.3e-05	1	1	1	2	lcl	lcl [401-427]	lcl 1xPhospho [S424(100)]	1	3	1068.15	3202.43	1.89415e+06	1.71038e+06	NAN		High	High	Not Found	High	3.25e-05	4.8e-09	9.64	96.82
[K].CFLQVNISGEESK.[H]	1xCarbamidomethyl [C1]; 1xPhospho [S12(99.3)]	2.17e-07	9.3e-05	1	1	1	2	lcl	lcl [119-131]	lcl 1xPhospho [S130(99.3)]	0	2	795.852	1590.69	717442	792709	837490		High	Peak Found	High	High	3.25e-05	1.3e-07	5.04	62.25
[K].CKHEFSIVTR.[L]	1xCarbamidomethyl [C1]; 1xPhospho [S6(100)]	0.0961238	0.00267388	1	1	1	1	lcl	lcl [86-95]	lcl 1xPhospho [S91(100)]	1	3	452.877	1356.61	NAN	NAN	360758		Not Found	Not Found	High	High	0.0009389	0.03082	2.62	22.84
[K].CPSCEGEHIR.[Y]	2xCarbamidomethyl [C1; C4]; 1xPhospho [S3(100)]	0.000831828	0.000280286	1	1	1	3	lcl	lcl [543-552]	lcl 1xPhospho [S545(100)]	0	2	662.746	1324.48	NAN	404050	144104		High	High	High	High	0.0001106	0.0003725	2.22	10.27
[K].CTDLMTYGEIESREEPIEDSLK.[D]	1xCarbamidomethyl [C1]; 1xPhospho [S12(100)]	1.22e-06	9.3e-05	1	1	1	3	lcl	lcl [28-49]	lcl 1xPhospho [S39(100)]	1	3	899.055	2695.15	1.31701e+06	1199659	1.48649e+06		High	High	High	High	3.25e-05	6.81e-07	7.34	69.25
[K].DAANPNEILQLITPVRTY.[-]	1xPhospho [T17(100)]	6.84e-08	9.3e-05	1	1	2	9	lcl	lcl [364-381]	lcl 1xPhospho [T380(100)]	1	2	1054.53	2108.04	7.70896e+06	1.07801e+07	NAN		High	High	Not Found	High	3.25e-05	4.29e-08	6.93	104.05
[K].DAAWLNGWTSYNK.[V]	1xPhospho [S10(98.9)]	9.22e-05	9.3e-05	1	1	1	2	lcl	lcl [356-368]	lcl 1xPhospho [S365(98.9)]	0	2	803.343	1605.67	891489	907936	1.06943e+06		High	High	Peak Found	High	3.25e-05	4.34e-05	3.5	76.07
[K].DADAFASHFYYQSHDVTNK.[E]	1xPhospho [T17(100)]	7.13e-08	9.3e-05	1	1	2	3	lcl	lcl [74-92]	lcl 1xPhospho [T90(100)]	0	3	765.985	2295.93	3.15805e+06	3621972	3.87557e+06		Peak Found	High	High	High	3.25e-05	4.46e-08	6.52	48.85
[K].DADAFASHFYYQSHDVTNKESYVTLK.[D]	1xPhospho [T/S/Y]	9.33e-06	9.3e-05	1	1	2	2	lcl	lcl [74-99]		1	4	779.847	3116.37	674347	1.2318e+06	NAN		High	High	Not Found	High	3.25e-05	4.8e-06	7.65	59.02
[K].DAEIEIPREENCDTCHGSGAKPGTTPEK.[C]	2xCarbamidomethyl [C12; C15]; 1xPhospho [S18(93.9)]	0.000996167	0.000280286	1	1	1	1	lcl	lcl [135-162]	lcl 1xPhospho [S152(93.9)]	1	4	795.341	3178.35	NAN	348717	NAN		Not Found	High	Not Found	High	0.0001106	0.000445	4.25	29.74
[K].DAEIIGFVSTIK.[R]	1xPhospho [S9(99.4)]	1.55e-05	9.3e-05	1	1	1	3	lcl	lcl [48-59]	lcl 1xPhospho [S56(99.4)]	0	2	686.84	1372.68	2.45263e+06	2.44685e+06	2.55474e+06		High	High	High	High	3.25e-05	7.8e-06	3.95	81.14
[K].DAEIIGFVSTIKR.[V]	1xPhospho [T10(99)]	0.092674	0.00259352	1	1	2	2	lcl	lcl [48-60]	lcl 1xPhospho [T57(99)]	1	3	510.266	1528.78	347365	443427	362915		Peak Found	High	High	High	0.0009157	0.02968	3.16	66.47
[K].DAEILESK.[T]	1xPhospho [S7(100)]	0.00026811	9.3e-05	1	1	1	3	lcl	lcl [375-382]	lcl 1xPhospho [S381(100)]	0	2	492.718	984.429	7.64936e+06	5407684	8626602		High	High	High	High	3.25e-05	0.0001218	3.26	29.3
[K].DAEILESKTESVSK.[S]	1xPhospho [T9(100)]	1.58e-08	9.3e-05	1	1	4	19	lcl	lcl [375-388]	lcl 1xPhospho [T383(100)]	1	2	808.378	1615.75	1.01367e+07	1.49139e+07	1.13223e+07		High	High	High	High	3.25e-05	1.05e-08	5.65	28.28
[K].DAGYKPGEEVK.[L]	1xPhospho [Y4(100)]	1.33e-06	9.3e-05	1	1	1	3	lcl	lcl [228-238]	lcl 1xPhospho [Y231(100)]	0	2	636.779	1272.55	632031	203846	1.06681e+06		High	Peak Found	High	High	3.25e-05	7.39e-07	3.13	10.07
[K].DAIEEVSK.[Q]	1xPhospho [S7(100)]	0.00918728	0.00053337	1	1	1	1	lcl	lcl [116-123]	lcl 1xPhospho [S122(100)]	0	2	485.709	970.413	386141	245283	784414		Peak Found	Peak Found	High	High	0.0002771	0.003182	2.58	21.45
[K].DAINDEFNEKVTNSNVNVSENR.[I]	1xPhospho [T12(100)]	5.44e-09	9.3e-05	1	1	1	3	lcl	lcl [68-89]	lcl 1xPhospho [T79(100)]	1	3	863.383	2588.13	3024100	4252471	2.62076e+06		High	High	High	High	3.25e-05	3.77e-09	9	46.92
[K].DAINNDETITSK.[L]	1xPhospho [S11(99.4)]	8.49e-07	9.3e-05	1	1	3	11	lcl	lcl [213-224]	lcl 1xPhospho [S223(99.4)]	0	2	700.801	1400.59	6.04516e+07	7.03921e+07	7.46304e+07		High	High	High	High	3.25e-05	4.79e-07	5.34	28.12
[K].DANAVVSEK.[A]	1xPhospho [S7(100)]	0.000576265	0.000208449	1	1	1	1	lcl	lcl [180-188]	lcl 1xPhospho [S186(100)]	0	2	506.725	1012.43	842291	956950	796152		Peak Found	Peak Found	High	High	6.32e-05	0.0002587	2.91	15.52
[K].DANGNVLTDGDSVTVIK.[D]	1xPhospho [S12(100)]	8.53e-07	9.3e-05	1	1	1	2	lcl	lcl [46-62]	lcl 1xPhospho [S57(100)]	0	2	899.413	1797.83	723347	748665	720808		High	High	Peak Found	High	3.25e-05	4.82e-07	4.98	61.7
[K].DANLSASDIDQVILVGGSTR.[I]	1xPhospho [S5(100)]	1.73e-09	9.3e-05	1	1	3	35	lcl	lcl [296-315]	lcl 1xPhospho [S300(100)]	0	2	1056.01	2111	102795088	1.05782e+08	120328302		High	High	High	High	3.25e-05	1.25e-09	6.44	88.76
[K].DANPYHAAQPK.[I]	1xPhospho [Y5(100)]	0.0450457	0.00165605	1	1	1	2	lcl	lcl [261-271]	lcl 1xPhospho [Y265(100)]	0	2	646.277	1291.55	130159	129597	173985		Peak Found	High	High	High	0.0005962	0.01347	1.03	7.82
[K].DAPVEEADYELPEENTGFQMSDLIGDK.[L]	1xPhospho [S21(100)]	2.6e-08	9.3e-05	1	1	3	6	lcl	lcl [404-430]	lcl 1xPhospho [S424(100)]	0	3	1031.44	3092.3	8.93022e+06	1.1203e+07	3.54859e+06		High	High	Peak Found	High	3.25e-05	1.69e-08	8.08	93.34
[K].DAPVEEADYELPEENTGFQMSDLIGDK.[L]	1xOxidation [M20]; 1xPhospho [T16(100)]	2.66e-08	9.3e-05	1	1	3	7	lcl	lcl [404-430]	lcl 1xPhospho [T419(100)]	0	3	1036.77	3108.29	962575	1.04505e+06	1.08622e+06		High	High	High	High	3.25e-05	1.73e-08	6.69	77.67
[K].DASALLELIGGK.[E]	1xPhospho [S3(100)]	1.24e-05	9.3e-05	1	1	1	7	lcl	lcl [7-18]	lcl 1xPhospho [S9(100)]	0	2	633.824	1266.63	1.00071e+08	1.48982e+08	NAN		High	High	Not Found	High	3.25e-05	6.31e-06	4.16	97
[K].DASINDEIDK.[L]	1xPhospho [S3(100)]	0.000641087	0.000280286	1	1	1	3	lcl	lcl [112-121]	lcl 1xPhospho [S114(100)]	0	2	600.245	1199.48	2.52752e+06	2839490	3028003		High	High	High	High	9.26e-05	0.0002879	3.34	31.75
[K].DATSLVK.[D]	1xPhospho [T3(100)]	0.00463855	0.000447867	1	1	2	8	lcl	lcl [557-563]	lcl 1xPhospho [T559(100)]	0	2	407.192	813.375	5.0047e+07	5.45926e+07	5.35882e+07		High	High	High	High	0.0002057	0.001795	2.73	28.27
[K].DAVGLSEHQDNISK.[D]	1xPhospho [S13(100)]	1.29e-05	9.3e-05	1	1	2	6	lcl	lcl [320-333]	lcl 1xPhospho [S332(100)]	0	2	796.854	1592.7	559491	1.21992e+06	1.95077e+06		High	High	High	High	3.25e-05	6.56e-06	5.06	26.97
[K].DAVGTQAYHDHGIIQEATR.[L]	1xPhospho [T18(94.9)]	0.00882611	0.00053337	1	1	1	2	lcl	lcl [86-104]	lcl 1xPhospho [T103(94.9)]	0	3	721.329	2161.97	149199	199579	179824		High	High	Peak Found	High	0.0002771	0.003079	2.3	34.01
[K].DAYRLPHFYDK.[E]	1xPhospho [Y3(100)]	4.41e-06	9.3e-05	1	1	1	3	lcl	lcl [89-99]	lcl 1xPhospho [Y91(100)]	1	3	502.226	1504.66	696744	823029	761153		High	High	High	High	3.25e-05	2.34e-06	3.94	36.76
[K].DDALDDPFINDDHVLYLELATTSEMDIIR.[Q]	1xPhospho [S23(100)]	7.1e-09	9.3e-05	1	1	1	1	lcl	lcl [123-151]	lcl 1xPhospho [S145(100)]	0	3	1143.86	3429.54	NAN	NAN	NAN	NoQuanValues	High	Not Found	Not Found	High	3.25e-05	4.86e-09	9.08
[K].DDALDDPFINDDHVLYLELATTSEMDIIR.[Q]	1xOxidation [M25]; 1xPhospho [S23(100)]	1.58e-05	9.3e-05	1	1	1	2	lcl	lcl [123-151]	lcl 1xPhospho [S145(100)]	0	3	1149.19	3445.54	842301	NAN	NAN		High	High	Not Found	High	3.25e-05	7.98e-06	5.63	107.02
[K].DDFATKHMEDMIQSFKLIGLVPILSGMRPSFAQR.[T]	2xOxidation [M8; M11]; 2xPhospho [S14(96.4); S30(99.9)]	0.270021	0.00634224	1	1	1	1	lcl	lcl [208-241]	lcl 2xPhospho [S221(96.4); S237(99.9)]	2	4	1018.48	4070.9	186130	NAN	NAN		High	Not Found	Not Found	High	0.002492	0.1022	3.45	91.77
[K].DDFHVFHSETEVGPVTK.[R]	1xPhospho [T10(100)]	1.79e-10	9.3e-05	1	1	3	10	lcl	lcl [298-314]	lcl 1xPhospho [T307(100)]	0	3	675.3	2023.88	4.23538e+06	4.33467e+06	4.73603e+06		High	High	High	High	3.25e-05	1.43e-10	8.64	48.07
[K].DDFIHAFSSNANEPDWFLDIR.[R]	1xPhospho [S9(98.9)]	5.33e-07	9.3e-05	1	1	3	4	lcl	lcl [9-29]	lcl 1xPhospho [S17(98.9)]	0	3	863.713	2589.11	7.89237e+06	7.88445e+06	NAN		High	High	Not Found	High	3.25e-05	3.07e-07	6.66	104.78
[K].DDFSPGFFIK.[H]	1xPhospho [S4(100)]	0.000419094	9.3e-05	1	1	1	2	lcl	lcl [226-235]	lcl 1xPhospho [S229(100)]	0	2	626.769	1252.53	549688	465050	482660		High	High	Peak Found	High	3.25e-05	0.0001881	2.95	85.06
[K].DDMTNAGAIWHNEPVVTDGHIISSR.[R]	1xPhospho [T17(100)]	0.000201039	9.3e-05	1	1	1	1	lcl	lcl [131-155]	lcl 1xPhospho [T147(100)]	0	3	939.087	2815.25	NAN	NAN	NAN	NoQuanValues	Not Found	Not Found	High	High	3.25e-05	9.21e-05	3.9
[K].DDMVDVSGAQLIYDTVESTK.[K]	1xPhospho [S7(100)]	3.25e-08	9.3e-05	1	1	1	3	lcl	lcl [192-211]	lcl 1xPhospho [S198(100)]	0	2	1133.5	2265.98	841514	674418	NAN		High	High	Not Found	High	3.25e-05	2.09e-08	5.43	96.97
[K].DDMVDVSGAQLIYDTVESTKK.[E]	1xPhospho [S7(100)]	1.03e-06	9.3e-05	1	1	1	3	lcl	lcl [192-212]	lcl 1xPhospho [S198(100)]	1	3	798.698	2394.08	708599	796027	1237105		High	High	High	High	3.25e-05	5.77e-07	4.49	84.4
[K].DDTTIVEGAGDSTQISAR.[V]	1xPhospho [S16(100)]	5.31e-09	9.3e-05	1	1	4	161	lcl	lcl [326-343]	lcl 1xPhospho [S341(100)]	0	2	958.417	1915.83	3.5008e+08	4.19713e+08	4.17452e+08		High	High	High	High	3.25e-05	3.68e-09	5.94	47.49
[K].DEAFSSGALGK.[G]	1xPhospho [S5(99.5)]	0.000177409	9.3e-05	1	1	2	6	lcl	lcl [504-514]	lcl 1xPhospho [S508(99.5)]	0	2	581.245	1161.48	14085395	10211335	15866149		High	High	High	High	3.25e-05	8.17e-05	3.46	40.74
[K].DEAPEYTEGYEGFYHLISLNGDVEQAK.[A]	1xPhospho [Y/T/S]	1.15e-05	9.3e-05	1	1	1	2	lcl	lcl [251-277]		0	3	1052.12	3154.36	NAN	564208	NAN		High	High	Not Found	High	3.25e-05	5.85e-06	4.56	88.82
[K].DEFLDLLY.[-]	1xPhospho [Y8(100)]	0.015324	0.000707405	1	1	1	2	lcl	lcl [324-331]	lcl 1xPhospho [Y331(100)]	0	2	554.238	1107.46	416653	490094	NAN		High	High	Not Found	High	0.0003218	0.004898	2.15	109.05
[K].DEHAELLANRTK.[L]	1xPhospho [T11(100)]	0.000465955	0.000208449	1	1	1	3	lcl	lcl [330-341]	lcl 1xPhospho [T340(100)]	1	3	492.9	1476.68	1.77548e+06	2.10289e+06	2.18403e+06		High	High	High	High	6.32e-05	0.0002094	4.88	17.1
[K].DELLDEGSAR.[Q]	1xPhospho [S8(100)]	0.0081493	0.00053337	1	1	1	3	lcl	lcl [46-55]	lcl 1xPhospho [S53(100)]	0	2	592.746	1184.48	10382671	7.03104e+06	9426428		High	High	High	High	0.0002771	0.002885	3.37	36.17
[K].DELVLPMVPSGKPNHQMEGVE.[-]	1xPhospho [S10(100)]	0.00101696	0.000280286	1	1	1	2	lcl	lcl [553-573]	lcl 1xPhospho [S562(100)]	0	3	796.036	2386.08	827038	1.04363e+06	937513		Peak Found	High	High	High	0.0001106	0.0004548	5.16	69.94
[K].DENGNYTVNDDYR.[I]	1xPhospho [Y6(99.2)]	4.77e-06	9.3e-05	1	1	2	3	lcl	lcl [378-390]	lcl 1xPhospho [Y383(99.2)]	0	2	827.805	1654.6	448937	456571	632362		High	High	High	High	3.25e-05	2.52e-06	3.44	28.71
[K].DEPFHIEFVEKISDAHLAYEK.[E]	1xPhospho [S13(100)]	2.39e-05	9.3e-05	1	1	1	1	lcl	lcl [39-59]	lcl 1xPhospho [S51(100)]	1	4	650.054	2597.2	NAN	3463175	775015		Not Found	High	Peak Found	High	3.25e-05	1.19e-05	6.53	70.28
[K].DESYLPEELIFK.[V]	1xPhospho [S3(100)]	6.83e-06	9.3e-05	1	1	1	4	lcl	lcl [290-301]	lcl 1xPhospho [S292(100)]	0	2	781.858	1562.7	1.01589e+07	1.02389e+07	1.50746e+06		High	High	Peak Found	High	3.25e-05	3.56e-06	2.91	92.3
[K].DEYSAYQTIIK.[N]	1xPhospho [Y3(99.2)]	1.64e-05	9.3e-05	1	1	2	3	lcl	lcl [133-143]	lcl 1xPhospho [Y135(99.2)]	0	2	705.814	1410.62	1.5696e+06	1.6614e+06	1.64594e+06		High	High	High	High	3.25e-05	8.26e-06	3.67	54.49
[K].DFADAAVVGNINTSPSPEPCYNAVK.[A]	1xCarbamidomethyl [C20]; 1xPhospho [T13(98.9)]	5.83e-09	9.3e-05	1	1	4	16	lcl	lcl [69-93]	lcl 1xPhospho [T81(98.9)]	0	3	906.073	2716.2	2.59416e+07	3.00526e+07	3.21861e+07		High	High	High	High	3.25e-05	4.03e-09	7.56	72.34
[K].DFDGSSSSDSDSSK.[-]	1xPhospho [S]	0.000184695	9.3e-05	1	1	1	1	lcl	lcl [280-293]		0	2	750.756	1500.5	NAN	NAN	134064		Not Found	Not Found	High	High	3.25e-05	8.49e-05	2.94	14.94
[K].DFDPSTLNK.[Q]	1xPhospho [S5(99.2)]	0.0191053	0.000885057	1	1	1	3	lcl	lcl [118-126]	lcl 1xPhospho [S122(99.2)]	0	2	558.735	1116.46	2.52751e+06	1.96877e+06	3.70866e+06		High	High	High	High	0.0003692	0.005939	2.34	42.99
[K].DFFFGDMDEEIDTYEDTSSRK.[V]	1xPhospho [T/S/Y]	0.102871	0.00267388	1	1	1	1	lcl	lcl [6-26]		1	3	876.346	2627.02	382789	305332	596578		High	Peak Found	Peak Found	High	0.0009837	0.03346	2.95	86.86
[K].DFFTNLK.[N]	1xPhospho [T4(100)]	0.195209	0.0049426	1	1	1	1	lcl	lcl [490-496]	lcl 1xPhospho [T493(100)]	0	2	482.713	964.418	NAN	221007	229000		Not Found	High	Peak Found	High	0.001844	0.06953	1.12	70.04
[K].DFGLNYNAALETGGVLIGDEVK.[L]	1xPhospho [T12(100)]	1.27e-10	9.3e-05	1	1	2	8	lcl	lcl [146-167]	lcl 1xPhospho [T157(100)]	0	2	1188.06	2375.12	4.86347e+06	7274612	429618		High	High	Peak Found	High	3.25e-05	1.03e-10	5.41	93.54
[K].DFGSAESK.[V]	1xPhospho [S4(100)]	0.00147021	0.000280286	1	1	1	5	lcl	lcl [62-69]	lcl 1xPhospho [S65(100)]	0	2	460.673	920.34	10329149	10610731	21091654		High	High	High	High	0.0001106	0.0006483	2.11	15.31
[K].DFHYAYDEIEAVIFTAGSGGHTPASETINIDQNGAIK.[A]	1xPhospho [S25(97.8)]	1.44e-09	9.3e-05	1	1	3	13	lcl	lcl [56-92]	lcl 1xPhospho [S80(97.8)]	0	4	1008.72	4031.83	1.26518e+06	1.61888e+06	NAN		High	High	Not Found	High	3.25e-05	1.05e-09	9.59	103.19
[K].DFKPDTIIALGGGSAMDAAK.[G]	1xPhospho [S14(100)]	1.43e-09	9.3e-05	1	1	1	7	lcl	lcl [540-559]	lcl 1xPhospho [S553(100)]	0	2	1029.48	2057.96	6.70953e+06	6.81996e+06	5695818		High	High	High	High	3.25e-05	1.05e-09	6.8	74.19
[K].DFKPDTIIALGGGSAMDAAK.[G]	1xOxidation [M16]; 1xPhospho [S14(100)]	2.26e-08	9.3e-05	1	1	1	5	lcl	lcl [540-559]	lcl 1xPhospho [S553(100)]	0	2	1037.49	2073.96	1.78156e+06	2.08962e+06	1.9973e+06		High	High	High	High	3.25e-05	1.48e-08	6.59	67.05
[K].DFLTGDYLEVDRK.[S]	1xPhospho [T4(100)]	0.000160751	9.3e-05	1	1	1	2	lcl	lcl [103-115]	lcl 1xPhospho [T106(100)]	1	2	825.876	1650.74	1.31082e+06	1.51108e+06	1.06713e+06		High	High	Peak Found	High	3.25e-05	7.42e-05	3.59	68.22
[K].DFPLPIIIDDGFVHFDSSR.[M]	1xPhospho [S17(100)]	1.94e-07	9.3e-05	1	1	1	2	lcl	lcl [851-869]	lcl 1xPhospho [S867(100)]	0	3	757.357	2270.05	1.25416e+06	1.3921e+06	NAN		High	High	Not Found	High	3.25e-05	1.16e-07	7.03	107.7
[K].DFTEQEK.[I]	1xPhospho [T3(100)]	0.0101912	0.00053337	1	1	1	3	lcl	lcl [7-13]	lcl 1xPhospho [T9(100)]	0	2	488.687	976.366	1.06635e+06	724022	1.34297e+06		High	High	High	High	0.0002771	0.003467	2.26	15.68
[K].DFTISFENTATDIWNNR.[A]	1xPhospho [S5(100)]	6.04e-07	9.3e-05	1	1	1	2	lcl	lcl [555-571]	lcl 1xPhospho [S559(100)]	0	2	1062.46	2123.91	292216	355638	NAN		High	High	Not Found	High	3.25e-05	3.47e-07	5.58	97.19
[K].DGALTIDPTGK.[A]	1xPhospho [T5(100)]	0.00238769	0.000373653	1	1	2	5	lcl	lcl [31-41]	lcl 1xPhospho [T35(100)]	0	2	584.268	1167.53	4.01047e+06	2.98745e+06	3.28426e+06		High	High	High	High	0.0001367	0.001008	2.65	44.94
[K].DGDTIILDAGTTTGHIATALK.[D]	1xPhospho [T11(96.7)]	0.000441032	9.3e-05	1	1	1	1	lcl	lcl [92-112]	lcl 1xPhospho [T102(96.7)]	0	3	722.021	2164.05	2971280	NAN	2.60976e+06		High	Not Found	Peak Found	High	3.25e-05	0.0001977	3.82	73.67
[K].DGEASGEAAFR.[L]	1xPhospho [S5(100)]	0.000426295	9.3e-05	1	1	1	3	lcl	lcl [198-208]	lcl 1xPhospho [S202(100)]	0	2	595.23	1189.45	4620727	5339272	6.14188e+06		High	High	High	High	3.25e-05	0.0001914	3.65	27.94
[K].DGELYTEIYR.[G]	1xPhospho [Y9(100)]	0.000585832	0.000208449	1	1	1	1	lcl	lcl [219-228]	lcl 1xPhospho [Y227(100)]	0	2	669.785	1338.56	1.89904e+06	1.99607e+06	2.13128e+06		High	Peak Found	Peak Found	High	6.32e-05	0.0002624	3.28	54.28
[K].DGELYTEIYRGTK.[T]	1xPhospho [T12(100)]	3.18e-06	9.3e-05	1	1	1	5	lcl	lcl [219-231]	lcl 1xPhospho [T230(100)]	1	2	812.869	1624.73	7.71579e+06	8.12177e+06	8.15451e+06		High	High	High	High	3.25e-05	1.71e-06	5.09	49.41
[K].DGEWDEGTLTEDNTLHISEGSTALHYGQQCFEGLK.[A]	1xCarbamidomethyl [C30]; 1xPhospho [T14(97.1)]	3.57e-06	9.3e-05	1	1	3	3	lcl	lcl [27-61]	lcl 1xPhospho [T40(97.1)]	0	4	1005.19	4017.71	2.85405e+06	2700775	2.73265e+06		High	High	High	High	3.25e-05	1.9e-06	6.93	78.18
[K].DGFFHFSNR.[R]	1xPhospho [S7(100)]	0.00564894	0.000447867	1	1	1	3	lcl	lcl [373-381]	lcl 1xPhospho [S379(100)]	0	2	603.74	1206.47	1.73445e+06	2.23466e+06	1.86846e+06		High	High	High	High	0.0002057	0.002126	2.8	54.76
[K].DGFTLETLEGEEISR.[A]	1xPhospho [S14(100)]	2.89e-06	9.3e-05	1	1	1	6	lcl	lcl [216-230]	lcl 1xPhospho [S229(100)]	0	2	888.398	1775.77	4100119	4390081	5.01902e+06		High	High	High	High	3.25e-05	1.56e-06	4.97	79.4
[K].DGFTLETLEGEEISRASYTAELDASDIEK.[G]	1xPhospho [S/T/Y]	2.7e-08	9.3e-05	1	1	5	9	lcl	lcl [216-244]		1	3	1090.49	3269.46	1.61263e+06	1.65972e+06	294230		High	High	High	High	3.25e-05	1.75e-08	8.39	89.8
[K].DGKPVVTPSQDMVLGNYYLTLER.[E]	1xOxidation [M12]; 1xPhospho [S9(100)]	1.09e-05	9.3e-05	1	1	1	3	lcl	lcl [484-506]	lcl 1xPhospho [S492(100)]	0	3	897.764	2691.27	1.13681e+06	1.25054e+06	1.12519e+06		High	High	High	High	3.25e-05	5.58e-06	5.09	77.81
[K].DGLDAFIAGVGTGGTVTGVGHVLK.[K]	1xPhospho [T12(98.8)]	5.49e-09	9.3e-05	1	1	3	7	lcl	lcl [168-191]	lcl 1xPhospho [T179(98.8)]	0	3	774.391	2321.15	NAN	NAN	NAN	NoQuanValues	High	High	High	High	3.25e-05	3.8e-09	8.34
[K].DGMVVGLGTGSTVYYTIEK.[L]	1xPhospho [S11(99.1)]	1.98e-08	9.3e-05	1	1	2	3	lcl	lcl [18-36]	lcl 1xPhospho [S28(99.1)]	0	2	1035.48	2069.95	1.02622e+06	1.1259e+06	965504		High	High	Peak Found	High	3.25e-05	1.31e-08	5.2	83.08
[K].DGSGPYHLGLR.[K]	1xPhospho [S3(100)]	0.000467924	0.000208449	1	1	1	3	lcl	lcl [264-274]	lcl 1xPhospho [S266(100)]	0	2	626.281	1251.55	905979	1.027e+06	912807		High	High	High	High	6.32e-05	0.00021	3.25	42.28
[K].DGSTFEVDPASDPATIVLTGIQEHK.[R]	1xPhospho [S3(98.6)]	1.43e-10	9.3e-05	1	1	2	4	lcl	lcl [358-382]	lcl 1xPhospho [S360(98.6)]	0	3	903.088	2707.25	4.04951e+06	4.57217e+06	4.60032e+06		High	High	Peak Found	High	3.25e-05	1.15e-10	7.45	90.96
[K].DGTLASSTVTMNK.[S]	1xPhospho [S6(99.2)]	1.35e-05	9.3e-05	1	1	1	3	lcl	lcl [303-315]	lcl 1xPhospho [S308(99.2)]	0	2	702.808	1404.61	781826	999052	992732		High	High	High	High	3.25e-05	6.87e-06	3.77	38.79
[K].DGTLASSTVTMNK.[S]	1xOxidation [M11]; 1xPhospho [S6(97.5)]	1.14e-05	9.3e-05	1	1	2	3	lcl	lcl [303-315]	lcl 1xPhospho [S308(97.5)]	0	2	710.805	1420.6	NAN	394104	343394		Not Found	High	High	High	3.25e-05	5.82e-06	2.76	28.04
[K].DGVAFEGGQAENHSLELGSGQFIPGFEEK.[L]	1xPhospho [S14(100)]	1.81e-08	9.3e-05	1	1	2	6	lcl	lcl [175-203]	lcl 1xPhospho [S188(100)]	0	3	1043.8	3129.38	9130846	11499904	10292190		High	High	High	High	3.25e-05	1.19e-08	8.15	81.47
[K].DGVHVELAANIGTPNDLEGVISNGGEAVGLYR.[T]	1xPhospho [S22(100)]	6.35e-13	9.3e-05	1	1	1	12	lcl	lcl [266-297]	lcl 1xPhospho [S287(100)]	0	3	1106.2	3316.58	1.03515e+06	5.75409e+06	1.15122e+06		High	High	Peak Found	High	3.25e-05	6.32e-13	10.54	94.39
[K].DGVIQQVGSPK.[Q]	1xPhospho [S9(100)]	1.35e-05	9.3e-05	1	1	1	4	lcl	lcl [210-220]	lcl 1xPhospho [S218(100)]	0	2	604.29	1207.57	8978811	10179980	10313474		High	High	High	High	3.25e-05	6.85e-06	4.29	33.86
[K].DGVSVEVIDLR.[T]	1xPhospho [S4(100)]	0.000164398	9.3e-05	1	1	1	3	lcl	lcl [227-237]	lcl 1xPhospho [S230(100)]	0	2	641.307	1281.61	3.27504e+06	3.50586e+06	3.12833e+06		High	High	High	High	3.25e-05	7.57e-05	3.94	70.57
[K].DGYASDLSHIAEFGEK.[G]	1xPhospho [S8(100)]	1.77e-08	9.3e-05	1	1	1	7	lcl	lcl [173-188]	lcl 1xPhospho [S180(100)]	0	2	909.885	1818.76	1.60558e+07	1.84762e+07	1.96618e+07		High	High	High	High	3.25e-05	1.17e-08	5.27	66.87
[K].DGYEDTIR.[S]	1xPhospho [T6(100)]	0.000280154	9.3e-05	1	1	2	5	lcl	lcl [118-125]	lcl 1xPhospho [T123(100)]	0	2	524.704	1048.4	2.326e+06	2.6807e+06	3.13873e+06		High	High	High	High	3.25e-05	0.0001269	2.41	25.09
[K].DGYEDTIRSK.[T]	1xPhospho [S9(100)]	0.000815059	0.000280286	1	1	1	6	lcl	lcl [118-127]	lcl 1xPhospho [S126(100)]	1	2	632.265	1263.53	9287244	1.15055e+07	1.12012e+07		High	High	High	High	0.0001106	0.0003647	3.4	20.23
[K].DGYNSQLDTYR.[D]	1xPhospho [S5(100)]	0.000376541	9.3e-05	1	1	1	3	lcl	lcl [418-428]	lcl 1xPhospho [S422(100)]	0	2	706.281	1411.55	2.97794e+06	3.31187e+06	3.78681e+06		High	High	High	High	3.25e-05	0.0001699	3.51	40.26
[K].DGYNSQLDTYRDASR.[N]	1xPhospho [T/Y/S]	0.130105	0.00343482	1	1	1	1	lcl	lcl [418-432]		1	2	920.878	1840.75	NAN	NAN	NAN	NoQuanValues	Not Found	High	Not Found	High	0.001279	0.04371	0.83
[K].DHFLETASEIIDMINHSEDVK.[K]	1xPhospho [S17(100)]	3.74e-14	9.3e-05	1	1	1	2	lcl	lcl [196-216]	lcl 1xPhospho [S212(100)]	0	3	841.71	2523.11	4320342	NAN	NAN		High	High	Not Found	High	3.25e-05	4.16e-14	12.37	93.75
[K].DHFLETASEIIDMINHSEDVK.[K]	1xOxidation [M13]; 1xPhospho [S17(100)]	3.03e-08	9.3e-05	1	1	1	1	lcl	lcl [196-216]	lcl 1xPhospho [S212(100)]	0	3	847.042	2539.11	503913	334001	309783		High	Peak Found	Peak Found	High	3.25e-05	1.96e-08	8.59	83.11
[K].DHFLETASEIIDMINHSEDVKK.[V]	1xPhospho [S17(100)]	1.06e-08	9.3e-05	1	1	1	3	lcl	lcl [196-217]	lcl 1xPhospho [S212(100)]	1	4	663.558	2651.21	3749378	3.69872e+06	2808703		High	High	Peak Found	High	3.25e-05	7.13e-09	10.15	84.89
[K].DHFLETASEIIDMINHSEDVKK.[V]	1xOxidation [M13]; 1xPhospho [S17(100)]	0.00266319	0.000373653	1	1	1	1	lcl	lcl [196-217]	lcl 1xPhospho [S212(100)]	1	4	667.559	2667.2	NAN	NAN	NAN	NoQuanValues	Not Found	Not Found	High	High	0.0001622	0.001114	3.88
[K].DIAHNYQGDLR.[T]	1xPhospho [Y6(100)]	2.86e-06	9.3e-05	1	1	1	4	lcl	lcl [396-406]	lcl 1xPhospho [Y401(100)]	0	2	691.298	1381.59	2.79439e+06	2.98987e+06	3.28912e+06		High	High	High	High	3.25e-05	1.54e-06	4.01	23.4
[K].DIAPDTGLATVYR.[T]	1xPhospho [T10(100)]	8.63e-06	9.3e-05	1	1	2	5	lcl	lcl [49-61]	lcl 1xPhospho [T58(100)]	0	2	736.345	1471.68	1.10354e+07	1.51531e+07	1.13117e+07		High	High	High	High	3.25e-05	4.45e-06	4.06	59.77
[K].DIDAISEASK.[A]	1xPhospho [S9(100)]	0.000287625	9.3e-05	1	1	1	3	lcl	lcl [140-149]	lcl 1xPhospho [S148(100)]	0	2	564.745	1128.48	3.24408e+06	3.53336e+06	3.67148e+06		High	High	High	High	3.25e-05	0.0001304	3.4	33.4
[K].DIDSVEK.[E]	1xPhospho [S4(100)]	0.00696118	0.000447867	1	1	1	1	lcl	lcl [13-19]	lcl 1xPhospho [S16(100)]	0	2	443.184	885.36	377854	298672	461474		Peak Found	Peak Found	High	High	0.0002057	0.00253	2.1	20.94
[K].DIDWSNLGFSYIK.[T]	1xPhospho [S5(100)]	3.72e-05	9.3e-05	1	1	2	4	lcl	lcl [4-16]	lcl 1xPhospho [S8(100)]	0	2	819.373	1637.72	47495450	51215544	NAN		High	High	Not Found	High	3.25e-05	1.81e-05	3.77	100.75
[K].DIEFSFEANPGDLSLSK.[L]	1xPhospho [S16(100)]	8.38e-08	9.3e-05	1	1	2	3	lcl	lcl [97-113]	lcl 1xPhospho [S112(100)]	0	2	974.938	1948.86	2.78141e+06	1.77551e+06	1.26573e+06		High	High	Peak Found	High	3.25e-05	5.21e-08	6.33	90.15
[K].DIESFLDLR.[L]	1xPhospho [S4(100)]	0.00030181	9.3e-05	1	1	1	2	lcl	lcl [324-332]	lcl 1xPhospho [S327(100)]	0	2	594.273	1187.53	335249	462804	NAN		High	High	Not Found	High	3.25e-05	0.0001365	2.93	93.79
[K].DIESSWAGVRPLIYEEGKDPSEISR.[K]	1xPhospho [S21(98.7)]	1.4e-11	9.3e-05	1	1	2	4	lcl	lcl [334-358]	lcl 1xPhospho [S354(98.7)]	1	3	971.789	2913.37	4.84129e+06	5.65785e+06	5.90055e+06		High	High	High	High	3.25e-05	1.23e-11	6.95	72.38
[K].DIFDLTLSDLSDQNVVVDAYGISPDEAEK.[H]	1xPhospho [T/S/Y]	2.83e-08	9.3e-05	1	1	1	2	lcl	lcl [50-78]		0	3	1083.5	3248.48	3779130	4.61908e+06	NAN		High	High	Not Found	High	3.25e-05	1.84e-08	7.47	108.66
[K].DIGIDLGTANTLVYMK.[G]	1xPhospho [Y14(100)]	1.31e-05	9.3e-05	1	1	1	2	lcl	lcl [8-23]	lcl 1xPhospho [Y21(100)]	0	2	902.437	1803.86	1.82195e+06	2.19338e+06	1.75449e+06		High	High	Peak Found	High	3.25e-05	6.62e-06	3.46	89.42
[K].DIGSESTEDQAMEDIK.[Q]	2xPhospho [S4(100); S6(100)]	4.37e-06	9.3e-05	1	1	1	1	P02662	P02662 [43-58]	P02662 2xPhospho [S46(100); S48(100)]	0	2	964.358	1927.69	NAN	NAN	NAN	NoQuanValues	Not Found	Not Found	High	High	3.25e-05	2.31e-06	4.8
[K].DIGSESTEDQAMEDIK.[Q]	1xOxidation [M12]; 2xPhospho [S4(100); S/T]	0.00711841	0.000447867	1	1	1	1	P02662	P02662 [43-58]	P02662 2xPhospho [S46(100); S/T]	0	2	972.348	1943.69	NAN	NAN	NAN	NoQuanValues	Not Found	Not Found	High	High	0.0002057	0.002578	1.48
[K].DIHDNFSVEATYFTLDMTDFEQVK.[Q]	1xPhospho [S7(100)]	2.36e-08	9.3e-05	1	1	1	2	lcl	lcl [50-73]	lcl 1xPhospho [S56(100)]	0	3	982.432	2945.26	344466	471097	NAN		High	High	Not Found	High	3.25e-05	1.54e-08	7.26	105.13
[K].DIHNLHEGINSFSLK.[T]	1xPhospho [S13(100)]	2.7e-06	9.3e-05	1	1	3	6	lcl	lcl [427-441]	lcl 1xPhospho [S439(100)]	0	2	902.426	1803.84	13748577	2.5467e+07	17494368		High	High	High	High	3.25e-05	1.46e-06	5.55	50.27
[K].DIIPSSK.[S]	1xPhospho [S5(99.3)]	0.00133112	0.000280286	1	1	2	6	lcl	lcl [343-349]	lcl 1xPhospho [S347(99.3)]	0	2	420.199	839.391	3.85786e+06	4.14403e+06	4508795		High	High	High	High	0.0001106	0.0005884	2.11	29.48
[K].DIISAGAK.[E]	1xPhospho [S4(100)]	0.00555807	0.000447867	1	1	1	3	lcl	lcl [192-199]	lcl 1xPhospho [S195(100)]	0	2	427.704	854.402	13074654	13850697	14840976		High	High	High	High	0.0002057	0.002096	1.69	30.5
[K].DIKFSEDAR.[R]	1xPhospho [S5(100)]	0.000450473	9.3e-05	1	1	1	7	lcl	lcl [4-12]	lcl 1xPhospho [S8(100)]	1	2	580.753	1160.5	1.01128e+08	1.41354e+08	1.2388e+08		High	High	High	High	3.25e-05	0.0002027	2.01	28.85
[K].DIKFSEDARR.[A]	1xPhospho [S5(100)]	0.00658497	0.000447867	1	1	1	7	lcl	lcl [4-13]	lcl 1xPhospho [S8(100)]	2	2	658.804	1316.6	188374468	259876748	231880928		High	High	High	High	0.0002057	0.002412	2.56	20.48
[K].DIKPNPYQPR.[K]	1xPhospho [Y7(100)]	0.00215436	0.000280286	1	1	1	3	lcl	lcl [30-39]	lcl 1xPhospho [Y36(100)]	0	2	654.312	1307.61	509019	1.0492e+06	1.11678e+06		High	High	High	High	0.0001106	0.0009215	2.15	17.91
[K].DIMTPLPGMGVDVEIKSGIGPVIHNPIR.[S]	1xPhospho [S17(100)]	0.0463037	0.00165605	1	1	1	1	lcl	lcl [76-103]	lcl 1xPhospho [S92(100)]	1	3	1012.52	3035.55	NAN	NAN	NAN	NoQuanValues	Not Found	High	Not Found	High	0.0005962	0.01392	2.97
[K].DINDILTVGDEVTVK.[V]	1xPhospho [T13(100)]	5.21e-08	9.3e-05	1	1	3	11	lcl	lcl [45-59]	lcl 1xPhospho [T57(100)]	0	2	855.916	1710.82	4.31305e+06	4.81073e+06	4.55531e+06		High	High	High	High	3.25e-05	3.3e-08	6.49	82.03
[K].DIPDPYYTGDFDETER.[M]	1xPhospho [T8(98.9)]	2.14e-06	9.3e-05	1	1	2	3	lcl	lcl [121-136]	lcl 1xPhospho [T128(98.9)]	0	2	1006.9	2012.78	663614	722434	721924		High	High	High	High	3.25e-05	1.17e-06	3.21	63.84
[K].DISNYEPDMHGSK.[K]	1xPhospho [S3(100)]	3.39e-06	9.3e-05	1	1	1	7	lcl	lcl [73-85]	lcl 1xPhospho [S75(100)]	0	2	786.805	1572.6	3.45884e+06	3.90791e+06	4.31693e+06		High	High	High	High	3.25e-05	1.82e-06	4.62	35.94
[K].DISNYEPDMHGSK.[K]	1xOxidation [M9]; 1xPhospho [S3(100)]	9.29e-06	9.3e-05	1	1	1	7	lcl	lcl [73-85]	lcl 1xPhospho [S75(100)]	0	2	794.804	1588.6	719195	793078	705188		High	High	High	High	3.25e-05	4.79e-06	3.66	26.54
[K].DISVFVEELK.[D]	1xPhospho [S3(100)]	0.000188868	9.3e-05	1	1	1	2	lcl	lcl [136-145]	lcl 1xPhospho [S138(100)]	0	2	629.802	1258.6	646622	776664	788008		High	High	Peak Found	High	3.25e-05	8.67e-05	3.52	88.75
[K].DITAGLAAEALK.[D]	1xPhospho [T3(100)]	0.000190562	9.3e-05	1	1	1	2	lcl	lcl [331-342]	lcl 1xPhospho [T333(100)]	0	2	626.816	1252.62	4117044	4.95248e+06	4295838		High	High	Peak Found	High	3.25e-05	8.73e-05	3.87	68.16
[K].DITFPLYSDQSETK.[A]	1xPhospho [T13(99.4)]	1.23e-05	9.3e-05	1	1	2	2	lcl	lcl [96-109]	lcl 1xPhospho [T108(99.4)]	0	2	862.376	1723.75	1.17482e+06	1.05857e+06	1212964		High	Peak Found	High	High	3.25e-05	6.25e-06	4.45	74.85
[K].DITHLESSDINK.[F]	1xPhospho [T3(100)]	1.04e-06	9.3e-05	1	1	3	15	lcl	lcl [471-482]	lcl 1xPhospho [T473(100)]	0	2	726.325	1451.64	4.34097e+07	5.49084e+07	5.38119e+07		High	High	High	High	3.25e-05	5.85e-07	4.86	36.65
[K].DIVFGIRPEDIHDEPIVIEANPGYTFK.[A]	1xPhospho [T25(100)]	1.45e-09	9.3e-05	1	1	2	5	lcl	lcl [278-304]	lcl 1xPhospho [T302(100)]	0	3	1055.53	3164.53	2.45866e+06	3.34665e+06	3.01044e+06		High	High	Peak Found	High	3.25e-05	1.06e-09	6.09	88.5
[K].DIVNAVVGANEDGFHYINVNPDRDFSVTSYFDLR.[M]	1xPhospho [T/S/Y]	5e-08	9.3e-05	1	1	1	3	lcl	lcl [352-385]		1	4	985.457	3938.8	1.68142e+06	2.51746e+06	NAN		High	High	Not Found	High	3.25e-05	3.17e-08	11.72	101.29
[K].DKFELVSKYSPQGDQPR.[A]	1xPhospho [S10(100)]	3.95e-07	9.3e-05	1	1	1	3	lcl	lcl [3-19]	lcl 1xPhospho [S12(100)]	2	3	691.994	2073.96	1550714	2.43498e+06	2.17555e+06		High	High	High	High	3.25e-05	2.31e-07	7.26	39.59
[K].DKGETHNLQYFGAR.[V]	1xPhospho [T5(100)]	5.4e-06	9.3e-05	1	1	1	4	lcl	lcl [418-431]	lcl 1xPhospho [T422(100)]	1	2	858.38	1715.75	4.72902e+06	5.26526e+06	4.69204e+06		High	High	High	High	3.25e-05	2.84e-06	4.06	29.81
[K].DKITQQTDSVSGK.[F]	1xPhospho [T4(100)]	0.00538136	0.000447867	1	1	1	2	lcl	lcl [9-21]	lcl 1xPhospho [T12(100)]	1	2	743.844	1486.68	NAN	97848.8	70357		High	High	Peak Found	High	0.0002057	0.002035	2.04	17.45
[K].DKLDTLSPEEAYK.[L]	1xPhospho [T5(100)]	8.49e-08	9.3e-05	1	1	2	10	lcl	lcl [71-83]	lcl 1xPhospho [T75(100)]	1	2	794.863	1588.71	1.0873e+07	1.31924e+07	1.29025e+07		High	High	High	High	3.25e-05	5.28e-08	5.73	42.63
[K].DKLVDSAGGFVDVVK.[D]	1xPhospho [S6(100)]	1.91e-08	9.3e-05	1	1	1	3	lcl	lcl [76-90]	lcl 1xPhospho [S81(100)]	1	2	814.9	1628.79	NAN	2.8544e+06	NAN		Not Found	High	High	High	3.25e-05	1.26e-08	5.99	61.57
[K].DKNPFTDQMSAYR.[E]	1xPhospho [T6(100)]	3.84e-05	9.3e-05	1	1	2	6	lcl	lcl [120-132]	lcl 1xPhospho [T125(100)]	1	2	826.847	1652.68	2.53909e+06	5.39951e+06	3.33051e+06		High	High	High	High	3.25e-05	1.86e-05	3.86	49.65
[K].DKNPFTDQMSAYR.[E]	1xOxidation [M9]; 1xPhospho [T6(100)]	0.000274069	9.3e-05	1	1	1	1	lcl	lcl [120-132]	lcl 1xPhospho [T125(100)]	1	2	834.841	1668.67	278380	414075	312085		Peak Found	High	Peak Found	High	3.25e-05	0.0001242	2.91	35.54
[K].DKNPFTDQMSAYREEVK.[R]	1xPhospho [S10(100)]	0.00103824	0.000280286	1	1	1	2	lcl	lcl [120-136]	lcl 1xPhospho [S129(100)]	2	3	713.315	2137.93	2559658	7867622	5.11895e+06		High	High	Peak Found	High	0.0001106	0.0004628	6.44	50.98
[K].DKNPFTDQMSAYREEVK.[R]	1xOxidation [M9]; 1xPhospho [S10(100)]	0.147397	0.0036862	1	1	1	1	lcl	lcl [120-136]	lcl 1xPhospho [S129(100)]	2	3	718.648	2153.92	1.06041e+06	1.81551e+06	1.30511e+06		High	Peak Found	Peak Found	High	0.001393	0.05032	3.69	37.54
[K].DLADEYRGK.[L]	1xPhospho [Y6(100)]	0.000528306	0.000208449	1	1	1	2	lcl	lcl [205-213]	lcl 1xPhospho [Y210(100)]	1	2	573.746	1146.48	740492	839233	775140		High	Peak Found	High	High	6.32e-05	0.0002374	2.51	14
[K].DLAPLLLLHGTGGDEK.[S]	1xPhospho [T11(100)]	8.63e-06	9.3e-05	1	1	1	3	lcl	lcl [12-27]	lcl 1xPhospho [T22(100)]	0	2	864.933	1728.86	1.0799e+06	1.46976e+06	1.27395e+06		High	Peak Found	High	High	3.25e-05	4.45e-06	4.42	75.79
[K].DLASVFR.[T]	1xPhospho [S4(100)]	0.035072	0.00148926	1	1	1	3	lcl	lcl [132-138]	lcl 1xPhospho [S135(100)]	0	2	444.205	887.402	5.42072e+06	6330546	5641494		High	High	High	High	0.0005291	0.01053	2.03	66.21
[K].DLDAVVDTLADR.[A]	1xPhospho [T8(100)]	9.55e-06	9.3e-05	1	1	1	3	lcl	lcl [825-836]	lcl 1xPhospho [T832(100)]	0	2	691.816	1382.62	1.68074e+06	1.45493e+06	1.61317e+06		High	High	High	High	3.25e-05	4.92e-06	4.6	65.84
[K].DLFNAYGFTPENVADRVETVIAK.[A]	1xPhospho [T19(100)]	5.28e-06	9.3e-05	1	1	1	2	lcl	lcl [644-666]	lcl 1xPhospho [T662(100)]	1	3	883.759	2649.26	2859716	3219798	NAN		High	High	Not Found	High	3.25e-05	2.77e-06	7.02	100.77
[K].DLFTLLNQDVNNLDFELEVAKNSISK.[Q]	1xPhospho [S/T]	1.17e-05	9.3e-05	1	1	1	3	lcl	lcl [177-202]		1	3	1020.5	3059.5	883952	1.56813e+06	NAN		High	High	High	High	3.25e-05	5.99e-06	6.58	108.4
[K].DLGHQGVTK.[F]	1xPhospho [T8(100)]	0.0870394	0.00259352	1	1	1	2	lcl	lcl [108-116]	lcl 1xPhospho [T115(100)]	0	2	517.738	1034.47	844009	779097	1.15356e+06		High	Peak Found	High	High	0.0009157	0.02763	2.8	9.12
[K].DLGIEVANHMSTINENALR.[Q]	1xPhospho [T12(100)]	3.04e-09	9.3e-05	1	1	1	6	lcl	lcl [26-44]	lcl 1xPhospho [T37(100)]	0	3	726.345	2177.01	1.74875e+06	2.0937e+06	1917039		High	High	High	High	3.25e-05	2.16e-09	8.7	69.74
[K].DLGIEVANHMSTINENALR.[Q]	1xOxidation [M10]; 1xPhospho [T12(98.5)]	0.0015225	0.000280286	1	1	1	1	lcl	lcl [26-44]	lcl 1xPhospho [T37(98.5)]	0	2	1097	2193	NAN	NAN	NAN	NoQuanValues	Not Found	High	Not Found	High	0.0001106	0.0006687	2.01
[K].DLHTYLFPEVIDASFLDEDTK.[Y]	1xPhospho [S14(100)]	6.22e-09	9.3e-05	1	1	1	2	lcl	lcl [229-249]	lcl 1xPhospho [S242(100)]	0	3	850.061	2548.15	1.57245e+06	1.72055e+06	NAN		High	High	Not Found	High	3.25e-05	4.28e-09	7.99	105.31
[K].DLIGQAQTGTGK.[T]	1xPhospho [T8(100)]	2.44e-05	9.3e-05	1	1	1	3	lcl	lcl [43-54]	lcl 1xPhospho [T50(100)]	0	2	634.796	1268.59	770157	929295	887787		High	High	High	High	3.25e-05	1.21e-05	3.8	30.58
[K].DLLEADYVWLINSVR.[G]	1xPhospho [S13(96.7)]	0.317598	0.00807644	1	1	1	1	lcl	lcl [545-559]	lcl 1xPhospho [S557(96.7)]	0	2	943.459	1885.91	1.7326e+06	NAN	NAN		High	Not Found	Not Found	High	0.003072	0.1246	1.25	73.62
[K].DLLPAGFTHPGSPNGEFTK.[E]	1xPhospho [T8(100)]	0.00940082	0.00053337	1	1	1	1	lcl	lcl [500-518]	lcl 1xPhospho [T507(100)]	0	3	688.989	2064.94	NAN	NAN	NAN	NoQuanValues	Not Found	Not Found	High	High	0.0002771	0.003244	3.39
[K].DLNASVEGR.[D]	1xPhospho [S5(100)]	0.00032503	9.3e-05	1	1	1	3	lcl	lcl [553-561]	lcl 1xPhospho [S557(100)]	0	2	520.725	1040.44	1.30911e+06	1484544	1524445		High	High	High	High	3.25e-05	0.0001467	2.89	23.63
[K].DLNISFHTYAGEVK.[A]	1xPhospho [T8(100)]	2.12e-07	9.3e-05	1	1	2	7	lcl	lcl [9-22]	lcl 1xPhospho [T16(100)]	0	2	837.387	1673.76	854295	1.14754e+06	1.05478e+06		High	High	High	High	3.25e-05	1.27e-07	4.32	58.32
[K].DLSAAEIVQDR.[F]	1xPhospho [S3(100)]	3e-05	9.3e-05	1	1	1	3	lcl	lcl [160-170]	lcl 1xPhospho [S162(100)]	0	2	648.796	1296.58	5.01635e+06	5.06831e+06	4456147		High	High	High	High	3.25e-05	1.47e-05	4.15	53.16
[K].DLSGVTSTQISLPFITAGEAGPLHLEVTLTR.[A]	1xPhospho [T/S]	5.73e-11	9.3e-05	1	1	2	4	lcl	lcl [242-272]		0	3	1101.91	3303.69	3.06937e+07	51552894	NAN		High	High	Not Found	High	3.25e-05	4.77e-11	13.09	107.45
[K].DLSLGLNTSTANADR.[V]	1xPhospho [T10(100)]	1.07e-07	9.3e-05	1	1	3	11	lcl	lcl [240-254]	lcl 1xPhospho [T249(100)]	0	2	814.371	1627.73	1.95797e+07	2.30541e+07	1.97073e+07		High	High	High	High	3.25e-05	6.6e-08	6.2	57.29
[K].DLTIIPLIGGMGSSDIDLHSNQICYDLK.[K]	1xCarbamidomethyl [C24]; 1xPhospho [S/T/Y]	0.000648985	0.000280286	1	1	1	1	lcl	lcl [134-161]		0	3	1056.85	3168.5	193485	488248	NAN		Peak Found	High	Not Found	High	9.26e-05	0.0002904	3.39	104.8
[K].DLTIIPLIGGMGSSDIDLHSNQICYDLK.[K]	1xCarbamidomethyl [C24]; 1xOxidation [M11]; 1xPhospho [S/T/Y]	1.24e-05	9.3e-05	1	1	1	2	lcl	lcl [134-161]		0	3	1062.17	3184.49	NAN	220407	NAN		High	High	Not Found	High	3.25e-05	6.31e-06	4.32	97.77
[K].DLTLQFK.[L]	1xPhospho [T3(100)]	0.186565	0.00469416	1	1	1	1	lcl	lcl [289-295]	lcl 1xPhospho [T291(100)]	0	2	472.73	944.449	208694	269326	190954		Peak Found	Peak Found	High	High	0.001777	0.06605	1.24	57.83
[K].DLTPDDEVTVISR.[E]	1xPhospho [S12(100)]	3.67e-05	9.3e-05	1	1	1	9	lcl	lcl [47-59]	lcl 1xPhospho [S58(100)]	0	3	513.903	1539.69	1.15639e+08	1.42182e+08	1.42921e+08		High	High	High	High	3.25e-05	1.79e-05	4.63	57.05
[K].DLVAHIHSMLYR.[V]	1xPhospho [S8(100)]	2.57e-05	9.3e-05	1	1	2	7	lcl	lcl [328-339]	lcl 1xPhospho [S335(100)]	0	3	512.249	1534.72	3.57107e+06	3.86304e+06	3.22092e+06		High	High	High	High	3.25e-05	1.27e-05	5.09	67.8
[K].DLVAHIHSMLYR.[V]	1xOxidation [M9]; 1xPhospho [S8(100)]	0.0184549	0.000885057	1	1	1	2	lcl	lcl [328-339]	lcl 1xPhospho [S335(100)]	0	3	517.578	1550.72	381336	331526	287740		High	High	Peak Found	High	0.0003692	0.005759	3.03	49.5
[K].DLVIFESFSGK.[Q]	1xPhospho [S9(100)]	9.1e-05	9.3e-05	1	1	1	2	lcl	lcl [23-33]	lcl 1xPhospho [S31(100)]	0	2	661.31	1321.61	1.77499e+06	1.85992e+06	1.91462e+06		High	High	Peak Found	High	3.25e-05	4.29e-05	3.72	84.63
[K].DLVSLDFPGYSIGGLSVGEPK.[D]	1xPhospho [S4(100)]	3.73e-08	9.3e-05	1	1	1	4	lcl	lcl [205-225]	lcl 1xPhospho [S208(100)]	0	2	1115.55	2230.07	477758	542661	NAN		High	High	Not Found	High	3.25e-05	2.39e-08	5.45	106.19
[K].DLVTVVK.[E]	1xPhospho [T4(100)]	0.00478709	0.000447867	1	1	1	3	lcl	lcl [40-46]	lcl 1xPhospho [T43(100)]	0	2	427.226	853.443	304267	298128	339649		High	High	High	High	0.0002057	0.001848	1.54	47.82
[K].DLVVKESR.[G]	1xPhospho [S7(100)]	0.00496747	0.000447867	1	1	1	3	lcl	lcl [261-268]	lcl 1xPhospho [S267(100)]	1	2	513.255	1025.5	3.29571e+06	3486652	3623176		High	High	High	High	0.0002057	0.001909	2.18	17.58
[K].DMEFIDPSIVEYLYER.[V]	1xOxidation [M2]; 1xPhospho [S/Y]	0.087496	0.00259352	1	1	1	1	lcl	lcl [109-124]		0	2	1057.96	2114.9	NAN	NAN	NAN	NoQuanValues	High	Not Found	Not Found	High	0.0009157	0.02774	1.33
[K].DMGIAISEAK.[Q]	1xPhospho [S7(100)]	0.00031665	9.3e-05	1	1	1	3	lcl	lcl [240-249]	lcl 1xPhospho [S246(100)]	0	2	557.747	1114.48	3.25012e+06	3.98568e+06	3.71804e+06		High	High	High	High	3.25e-05	0.000143	2.99	48.98
[K].DMGIAISEAK.[Q]	1xOxidation [M2]; 1xPhospho [S7(100)]	4.47e-05	9.3e-05	1	1	1	3	lcl	lcl [240-249]	lcl 1xPhospho [S246(100)]	0	2	565.744	1130.48	887078	1.04855e+06	885361		High	High	High	High	3.25e-05	2.16e-05	3.35	35.54
[K].DMPFPFLTSTK.[I]	1xPhospho [S9(98.7)]	0.00182707	0.000280286	1	1	3	4	lcl	lcl [140-150]	lcl 1xPhospho [S148(98.7)]	0	2	682.305	1363.6	3.5547e+06	3.25033e+06	1.01057e+06		High	High	Peak Found	High	0.0001106	0.000791	2.71	90.79
[K].DMPSYLYR.[A]	1xPhospho [S4(100)]	0.19326	0.0049426	1	1	1	3	lcl	lcl [239-246]	lcl 1xPhospho [S242(100)]	0	2	562.728	1124.45	3919358	4.43097e+06	4770224		High	High	High	High	0.001844	0.0688	1.68	55.64
[K].DMVSLVK.[R]	1xPhospho [S4(100)]	0.00138365	0.000280286	1	1	1	11	lcl	lcl [218-224]	lcl 1xPhospho [S221(100)]	0	2	436.203	871.399	126547168	142478592	146727696		High	High	High	High	0.0001106	0.0006121	2.24	53.36
[K].DMVSLVK.[R]	1xOxidation [M2]; 1xPhospho [S4(100)]	0.00133112	0.000280286	1	1	1	8	lcl	lcl [218-224]	lcl 1xPhospho [S221(100)]	0	2	444.201	887.394	3.41985e+07	35504984	3.43096e+07		High	High	High	High	0.0001106	0.0005893	2.59	31.05
[K].DMVSLVKR.[N]	1xOxidation [M2]; 1xPhospho [S4(100)]	0.00235422	0.000373653	1	1	1	2	lcl	lcl [218-225]	lcl 1xPhospho [S221(100)]	1	2	522.252	1043.5	409353	259665	580488		High	Peak Found	High	High	0.0001367	0.0009953	2.17	21.42
[K].DMVTSPGGTTIEAVK.[S]	1xPhospho [S5(100)]	0.000182235	9.3e-05	1	1	1	2	lcl	lcl [227-241]	lcl 1xPhospho [S231(100)]	0	2	793.365	1585.72	1.77261e+06	2.14977e+06	1.99335e+06		High	High	Peak Found	High	3.25e-05	8.35e-05	3.44	53.05
[K].DNCYVPATDLEDIEFSMPELR.[A]	1xCarbamidomethyl [C3]; 1xPhospho [S16(100)]	0.000226677	9.3e-05	1	1	1	2	lcl	lcl [236-256]	lcl 1xPhospho [S251(100)]	0	3	865.37	2594.08	378426	445997	NAN		High	High	Not Found	High	3.25e-05	0.0001033	4.36	102.11
[K].DNDAIASHVMLAMNR.[G]	1xPhospho [S7(100)]	0.00535255	0.000447867	1	1	1	1	lcl	lcl [207-221]	lcl 1xPhospho [S213(100)]	0	3	579.921	1737.74	406014	629386	NAN		Peak Found	High	Not Found	High	0.0002057	0.002032	3.06	60.64
[K].DNGIDLSQDK.[M]	1xPhospho [S7(100)]	0.000297877	9.3e-05	1	1	1	3	lcl	lcl [217-226]	lcl 1xPhospho [S223(100)]	0	2	592.746	1184.48	13100587	15620811	16707853		High	High	High	High	3.25e-05	0.0001348	3.66	33.74
[K].DNKIDASEIK.[L]	1xPhospho [S7(100)]	0.000160751	9.3e-05	1	1	1	6	lcl	lcl [188-197]	lcl 1xPhospho [S194(100)]	1	2	606.779	1212.55	9.06888e+06	1.93706e+07	1.2662e+07		High	High	High	High	3.25e-05	7.41e-05	3.53	25.29
[K].DNLIQIIQEESNRK.[I]	1xPhospho [S11(100)]	0.00810319	0.00053337	1	1	1	1	lcl	lcl [61-74]	lcl 1xPhospho [S71(100)]	1	3	593.958	1779.86	602995	790901	757312		Peak Found	High	Peak Found	High	0.0002771	0.002872	4.8	60.14
[K].DNNPTSTFHDFSHR.[K]	1xPhospho [S12(100)]	0.000200145	9.3e-05	1	1	3	9	lcl	lcl [180-193]	lcl 1xPhospho [S191(100)]	0	2	877.848	1754.69	1.29384e+07	1.44666e+07	1.55797e+07		High	High	High	High	3.25e-05	9.17e-05	4.32	31.67
[K].DNNPTSTFHDFSHRK.[A]	1xPhospho [S12(100)]	1.44e-05	9.3e-05	1	1	1	11	lcl	lcl [180-194]	lcl 1xPhospho [S191(100)]	1	2	941.897	1882.79	6.63132e+07	8.09593e+07	8.89243e+07		High	High	High	High	3.25e-05	7.32e-06	4.67	23.38
[K].DNPDIINASR.[R]	1xPhospho [S9(100)]	0.241103	0.00568113	1	1	1	1	lcl	lcl [389-398]	lcl 1xPhospho [S397(100)]	0	2	597.761	1194.52	1.04213e+06	1.03602e+06	1.27118e+06		Peak Found	High	Peak Found	High	0.0022	0.08926	2.63	34.21
[K].DNPYRDYYFWR.[E]	1xPhospho [Y4(100)]	1.35e-05	9.3e-05	1	1	1	5	lcl	lcl [120-130]	lcl 1xPhospho [Y123(100)]	1	2	837.841	1674.67	1.22869e+06	2.1517e+06	2.37419e+06		High	High	High	High	3.25e-05	6.83e-06	3.23	61.23
[K].DNQLQLEGIYTHFATADQLETSYFEQQLAK.[F]	1xPhospho [S22(99.9)]	1.51e-05	9.3e-05	1	1	2	5	lcl	lcl [153-182]	lcl 1xPhospho [S174(99.9)]	0	3	1194.56	3581.65	928108	NAN	NAN		High	High	Not Found	High	3.25e-05	7.65e-06	5.61	102.32
[K].DPCYICADTSR.[D]	2xCarbamidomethyl [C3; C6]; 1xPhospho [T/S/Y]	7.62e-05	9.3e-05	1	1	1	3	lcl	lcl [67-77]		0	2	719.264	1437.52	324015	179398	260046		High	High	High	High	3.25e-05	3.61e-05	3.8	34.56
[K].DPCYICADTSRDR.[S]	2xCarbamidomethyl [C3; C6]; 1xPhospho [T/S/Y]	0.000163662	9.3e-05	1	1	1	2	lcl	lcl [67-79]		1	2	854.828	1708.65	349655	NAN	NAN		High	High	Not Found	High	3.25e-05	7.53e-05	3.61	26.95
[K].DPDTAMSVHEIPISHVDDIEAMR.[T]	1xPhospho [S14(100)]	3.21e-11	9.3e-05	1	1	2	7	lcl	lcl [320-342]	lcl 1xPhospho [S333(100)]	0	3	886.725	2658.16	2.58486e+07	2.10055e+07	28571604		High	High	High	High	3.25e-05	2.73e-11	9.4	68.95
[K].DPDTAMSVHEIPISHVDDIEAMR.[T]	1xOxidation [M]; 1xPhospho [S7(100)]	1.25e-10	9.3e-05	1	1	4	10	lcl	lcl [320-342]	lcl 1xPhospho [S326(100)]	0	3	892.056	2674.15	9.17874e+06	6.82235e+06	7.90102e+06		High	High	High	High	3.25e-05	1.01e-10	8.84	61.66
[K].DPDTAMSVHEIPISHVDDIEAMR.[T]	2xOxidation [M6; M22]; 1xPhospho [S7(100)]	1.01e-07	9.3e-05	1	1	2	2	lcl	lcl [320-342]	lcl 1xPhospho [S326(100)]	0	3	897.385	2690.15	1358975	505975	1.31544e+06		High	Peak Found	High	High	3.25e-05	6.23e-08	6.21	53.24
[K].DPEIQLITISTTQSSHFDYAK.[M]	1xPhospho [T12(97.9)]	3.06e-08	9.3e-05	1	1	1	2	lcl	lcl [60-80]	lcl 1xPhospho [T71(97.9)]	0	3	825.393	2474.15	2.0571e+06	1.87796e+06	2.14913e+06		High	High	Peak Found	High	3.25e-05	1.97e-08	8.91	75.57
[K].DPNLDYKPEELSK.[R]	1xPhospho [S12(100)]	2.18e-08	9.3e-05	1	1	2	8	lcl	lcl [299-311]	lcl 1xPhospho [S310(100)]	0	2	814.368	1627.73	3.4986e+06	3.52722e+06	4.19988e+06		High	High	High	High	3.25e-05	1.43e-08	4.66	41.12
[K].DQFLNYETNQIFVGTGAK.[H]	1xPhospho [T8(100)]	3.26e-07	9.3e-05	1	1	1	3	lcl	lcl [85-102]	lcl 1xPhospho [T92(100)]	0	2	1062.99	2124.96	NAN	NAN	NAN	NoQuanValues	High	High	High	High	3.25e-05	1.92e-07	5.03
[K].DQITDHPER.[F]	1xPhospho [T4(100)]	0.000406758	9.3e-05	1	1	1	2	lcl	lcl [181-189]	lcl 1xPhospho [T184(100)]	0	2	595.746	1190.48	649269	682935	851075		Peak Found	High	High	High	3.25e-05	0.000183	2.89	11.11
[K].DQMLFLHEAISGSDLTDASAYR.[V]	1xPhospho [T16(100)]	1.27e-08	9.3e-05	1	1	1	2	lcl	lcl [38-59]	lcl 1xPhospho [T53(100)]	0	3	840.711	2520.11	NAN	NAN	NAN	NoQuanValues	Not Found	High	High	High	3.25e-05	8.5e-09	8.46
[K].DQNTLSFTNFFHQTGQGKTADSEMLLENSLYGLPQGSAFTTK.[G]	1xPhospho [T19(97.3)]	5.54e-08	9.3e-05	1	1	1	2	lcl	lcl [289-330]	lcl 1xPhospho [T307(97.3)]	1	4	1176.8	4704.16	NAN	1.5332e+06	NAN		High	High	Not Found	High	3.25e-05	3.49e-08	9.04	100.58
[K].DQTMFYNFGDDSIEEDVK.[K]	1xPhospho [T3(100)]	6.6e-09	9.3e-05	1	1	1	36	lcl	lcl [5-22]	lcl 1xPhospho [T7(100)]	0	2	1116.94	2232.87	3.90345e+08	3.36806e+08	3.95902e+08		High	High	High	High	3.25e-05	4.55e-09	5.47	82.27
[K].DQTMFYNFGDDSIEEDVK.[K]	1xOxidation [M4]; 1xPhospho [T3(100)]	6.69e-09	9.3e-05	1	1	1	52	lcl	lcl [5-22]	lcl 1xPhospho [T7(100)]	0	2	1124.94	2248.86	117525833	9.3864e+07	1.17017e+08		High	High	High	High	3.25e-05	4.59e-09	4.79	74.99
[K].DQTMFYNFGDDSIEEDVKK.[L]	1xPhospho [T3(100)]	6.11e-10	9.3e-05	1	1	1	48	lcl	lcl [5-23]	lcl 1xPhospho [T7(100)]	1	3	787.661	2360.96	878827643	9.19951e+08	1035410156		High	High	High	High	3.25e-05	4.61e-10	8.74	70.43
[K].DQTMFYNFGDDSIEEDVKK.[L]	1xOxidation [M4]; 1xPhospho [T3(100)]	1.42e-10	9.3e-05	1	1	1	54	lcl	lcl [5-23]	lcl 1xPhospho [T7(100)]	1	3	792.996	2376.96	1.85111e+08	1.69774e+08	1.61977e+08		High	High	High	High	3.25e-05	1.14e-10	8.24	63.56
[K].DQTTLTSDDYTVEPIWK.[H]	1xPhospho [T4(100)]	3.04e-06	9.3e-05	1	1	4	7	lcl	lcl [336-352]	lcl 1xPhospho [T339(100)]	0	2	1046.47	2091.92	1.14909e+06	1.54602e+06	1.4444e+06		High	High	High	High	3.25e-05	1.63e-06	4.7	77.69
[K].DQTYFLNQLSQDQLK.[K]	1xPhospho [S10(100)]	0.00626598	0.000447867	1	1	1	1	lcl	lcl [151-165]	lcl 1xPhospho [S160(100)]	0	2	960.942	1920.87	534419	NAN	729778		Peak Found	Not Found	High	High	0.0002057	0.002314	2.52	74.67
[K].DRASRDFALGPTHEEVITALLR.[D]	1xPhospho [S4(100)]	1.76e-06	9.3e-05	1	1	1	4	lcl	lcl [98-119]	lcl 1xPhospho [S101(100)]	2	4	637.573	2547.27	1.81462e+06	2.49142e+06	1.56454e+06		High	High	High	High	3.25e-05	9.72e-07	6.37	70.6
[K].DREEAYMIEK.[G]	1xPhospho [Y6(100)]	2.57e-05	9.3e-05	1	1	1	3	lcl	lcl [690-699]	lcl 1xPhospho [Y695(100)]	1	2	682.285	1363.56	873359	987160	1.09926e+06		High	High	High	High	3.25e-05	1.27e-05	4	25.33
[K].DRTIGDAMDLSHAVPFSTPK.[K]	1xPhospho [T3(100)]	5.32e-10	9.3e-05	1	1	1	3	lcl	lcl [40-59]	lcl 1xPhospho [T42(100)]	1	3	746.679	2238.03	NAN	NAN	NAN	NoQuanValues	High	High	High	High	3.25e-05	4.05e-10	8.77
[K].DRTIGDAMDLSHAVPFSTPK.[K]	1xOxidation [M8]; 1xPhospho [T3(100)]	5.21e-08	9.3e-05	1	1	1	1	lcl	lcl [40-59]	lcl 1xPhospho [T42(100)]	1	3	752.014	2254.02	1.33776e+06	844574	1.15053e+06		High	Peak Found	Peak Found	High	3.25e-05	3.31e-08	7.92	56
[K].DRYFQADAK.[K]	1xPhospho [Y3(100)]	9.43e-05	9.3e-05	1	1	1	5	lcl	lcl [403-411]	lcl 1xPhospho [Y405(100)]	1	2	597.253	1193.5	7.94671e+06	9920028	7.88181e+06		High	High	High	High	3.25e-05	4.44e-05	3.33	14.81
[K].DSEATVSVLTITSNVAYSK.[Q]	1xPhospho [S13(100)]	4.76e-09	9.3e-05	1	1	1	3	lcl	lcl [592-610]	lcl 1xPhospho [S604(100)]	0	2	1032.99	2064.97	763324	1.181e+06	860073		High	High	High	High	3.25e-05	3.31e-09	6.69	75.31
[K].DSHVEDLAHWSK.[D]	1xPhospho [S11(100)]	0.0082894	0.00053337	1	1	1	4	lcl	lcl [109-120]	lcl 1xPhospho [S119(100)]	0	3	501.88	1503.63	1.08359e+06	1.05089e+06	1.14307e+06		High	High	High	High	0.0002771	0.002916	5.06	36.11
[K].DSINRDEYKPGMLMPNETALQEIFSSSR.[T]	1xPhospho [S25(100)]	6.28e-10	9.3e-05	1	1	1	4	lcl	lcl [17-44]	lcl 1xPhospho [S41(100)]	1	3	1103.51	3308.5	1.67399e+07	21800197	1.52396e+07		High	High	Peak Found	High	3.25e-05	4.75e-10	9.23	85.2
[K].DSINRDEYKPGMLMPNETALQEIFSSSR.[T]	1xOxidation [M]; 1xPhospho [S25(100)]	6.22e-09	9.3e-05	1	1	2	10	lcl	lcl [17-44]	lcl 1xPhospho [S41(100)]	1	4	831.881	3324.49	5.8203e+06	5.65348e+06	5.36246e+06		High	High	High	High	3.25e-05	4.29e-09	9.73	77.96
[K].DSINRDEYKPGMLMPNETALQEIFSSSR.[T]	2xOxidation [M12; M14]; 1xPhospho [S25(99.9)]	1.26e-06	9.3e-05	1	1	1	4	lcl	lcl [17-44]	lcl 1xPhospho [S41(99.9)]	1	4	835.882	3340.49	731436	1.3626e+06	867024		High	High	High	High	3.25e-05	7.04e-07	7.3	72.6
[K].DSLAELNLGNHISVQPFIYDMPK.[I]	1xPhospho [Y19(100)]	9.8e-08	9.3e-05	1	1	1	1	lcl	lcl [233-255]	lcl 1xPhospho [Y251(100)]	0	3	894.435	2681.27	597639	749126	NAN		Peak Found	High	Not Found	High	3.25e-05	6.04e-08	6.94	93.45
[K].DSLATNVSAGLSTVGVR.[M]	1xPhospho [T5(100)]	1.37e-05	9.3e-05	1	1	3	5	lcl	lcl [108-124]	lcl 1xPhospho [T112(100)]	0	2	863.927	1726.84	605040	639374	778984		High	High	High	High	3.25e-05	6.93e-06	4.55	78.64
[K].DTASLLSQLGISDR.[A]	1xPhospho [S7(100)]	2.32e-07	9.3e-05	1	1	5	11	lcl	lcl [124-137]	lcl 1xPhospho [S130(100)]	0	2	778.376	1555.74	6.02811e+07	7.53784e+07	7.33148e+07		High	High	Peak Found	High	3.25e-05	1.38e-07	5.1	91.45
[K].DTGLEYLWNADSK.[F]	1xPhospho [S12(100)]	3.54e-08	9.3e-05	1	1	1	4	lcl	lcl [27-39]	lcl 1xPhospho [S38(100)]	0	2	796.34	1591.67	5.92805e+06	7.06397e+06	7749360		High	High	High	High	3.25e-05	2.28e-08	6.14	78.82
[K].DTLIHGLVRDSEGR.[K]	1xPhospho [S11(100)]	0.000362217	9.3e-05	1	1	1	2	lcl	lcl [513-526]	lcl 1xPhospho [S523(100)]	1	3	549.934	1647.79	2245000	1.96416e+06	2.74102e+06		High	Peak Found	High	High	3.25e-05	0.000163	4.45	40.31
[K].DTLIHGLVRDSEGRK.[M]	1xPhospho [S11(100)]	0.000118863	9.3e-05	1	1	1	5	lcl	lcl [513-527]	lcl 1xPhospho [S523(100)]	2	2	888.442	1775.88	6.99715e+06	8.90449e+06	8.80878e+06		High	High	High	High	3.25e-05	5.54e-05	3.13	29.97
[K].DTLLIANLSVTR.[K]	1xPhospho [S9(100)]	9.25e-06	9.3e-05	1	1	1	1	lcl	lcl [153-164]	lcl 1xPhospho [S161(100)]	0	2	698.365	1395.72	3.74808e+06	4342770	4.4379e+06		High	Peak Found	Peak Found	High	3.25e-05	4.77e-06	4.37	77.05
[K].DTLVVISSVTGSTQEVVDAVK.[K]	1xPhospho [S12(97.9)]	5.51e-05	9.3e-05	1	1	2	3	lcl	lcl [72-92]	lcl 1xPhospho [S83(97.9)]	0	2	1114.06	2227.11	435081	NAN	390864		High	Not Found	High	High	3.25e-05	2.65e-05	2.42	83.79
[K].DTMQNLDK.[T]	1xPhospho [T2(100)]	0.000607885	0.000280286	1	1	1	13	lcl	lcl [300-307]	lcl 1xPhospho [T301(100)]	0	2	522.707	1044.41	1.39201e+08	1.0689e+08	1.81409e+08		High	High	High	High	9.26e-05	0.000272	2.33	22.26
[K].DTMQNLDK.[T]	1xOxidation [M3]; 1xPhospho [T2(100)]	0.000712706	0.000280286	1	1	1	27	lcl	lcl [300-307]	lcl 1xPhospho [T301(100)]	0	2	530.704	1060.4	1.10644e+07	7.14794e+06	8.3062e+06		High	High	High	High	9.26e-05	0.0003191	2.74	9.08
[K].DTMQNLDKTIVPEGK.[V]	1xPhospho [T9(100)]	6.69e-08	9.3e-05	1	1	1	38	lcl	lcl [300-314]	lcl 1xPhospho [T308(100)]	1	3	590.278	1768.82	7.74104e+08	1208199334	9.38075e+08		High	High	High	High	3.25e-05	4.2e-08	6.93	43.26
[K].DTMQNLDKTIVPEGK.[V]	1xOxidation [M3]; 1xPhospho [T9(100)]	2.46e-08	9.3e-05	1	1	2	103	lcl	lcl [300-314]	lcl 1xPhospho [T308(100)]	1	3	595.61	1784.81	2.57016e+08	4.13091e+08	2.80905e+08		High	High	High	High	3.25e-05	1.61e-08	7.04	33.06
[K].DTMQNLDKTIVPEGK.[V]	2xPhospho [T2(100); T9(100)]	2.77e-07	9.3e-05	1	1	1	6	lcl	lcl [300-314]	lcl 2xPhospho [T301(100); T308(100)]	1	3	616.93	1848.79	42583904	41795174	45747902		High	High	High	High	3.25e-05	1.64e-07	7.6	49.99
[K].DTMQNLDKTIVPEGK.[V]	1xOxidation [M3]; 2xPhospho [T2(100); T9(100)]	1.93e-06	9.3e-05	1	1	1	8	lcl	lcl [300-314]	lcl 2xPhospho [T301(100); T308(100)]	1	3	622.265	1864.78	1.42008e+07	15701894	16715477		High	High	High	High	3.25e-05	1.05e-06	7.01	39.97
[K].DTMTGHWEIMGLYIDTPFR.[V]	1xPhospho [T2(100)]	9.02e-08	9.3e-05	1	1	2	10	lcl	lcl [85-103]	lcl 1xPhospho [T86(100)]	0	3	788.348	2363.02	2.06478e+07	6.65422e+06	NAN		High	High	Not Found	High	3.25e-05	5.6e-08	6.7	104.55
[K].DTMTGHWEIMGLYIDTPFR.[V]	1xOxidation [M]; 1xPhospho [T2(100)]	1.76e-08	9.3e-05	1	1	3	10	lcl	lcl [85-103]	lcl 1xPhospho [T86(100)]	0	2	1190.02	2379.02	2.40841e+07	9.08285e+06	5737016		High	High	High	High	3.25e-05	1.16e-08	5.97	101.02
[K].DTMTGHWEIMGLYIDTPFR.[V]	2xOxidation [M3; M10]; 1xPhospho [T2(100)]	3.99e-07	9.3e-05	1	1	2	7	lcl	lcl [85-103]	lcl 1xPhospho [T86(100)]	0	3	799.009	2395.01	8.83942e+06	4.44443e+06	7.69564e+06		High	High	Peak Found	High	3.25e-05	2.33e-07	6.76	88.47
[K].DTMTGHWEIMGLYIDTPFR.[V]	2xOxidation [M3; M10]; 2xPhospho [T2(94.6); T4(94.6)]	0.335908	0.0083994	1	1	1	1	lcl	lcl [85-103]	lcl 2xPhospho [T86(94.6); T88(94.6)]	0	3	825.668	2474.98	862323	1.05907e+06	1.16152e+06		High	Peak Found	Peak Found	High	0.003205	0.1338	1.99	88.37
[K].DTPETVDYMAK.[K]	1xPhospho [Y8(100)]	0.0164338	0.000707405	1	1	2	2	lcl	lcl [37-47]	lcl 1xPhospho [Y44(100)]	0	2	675.268	1349.53	665094	541181	587724		High	Peak Found	High	High	0.0003218	0.005211	1.51	36.52
[K].DTPSLIESIK.[T]	1xPhospho [S4(98.5)]	0.00723895	0.000447867	1	1	1	1	lcl	lcl [722-731]	lcl 1xPhospho [S725(98.5)]	0	2	591.787	1182.57	506216	475810	552381		High	Peak Found	Peak Found	High	0.0002562	0.002613	1.73	59.77
[K].DTQEIVAVGSDAK.[N]	1xPhospho [S10(100)]	1.09e-06	9.3e-05	1	1	1	3	lcl	lcl [40-52]	lcl 1xPhospho [S49(100)]	0	2	706.82	1412.63	10301309	11436070	13056101		High	High	High	High	3.25e-05	6.12e-07	5.45	39.81
[K].DTSVFRTER.[G]	1xPhospho [T7(100)]	0.0720373	0.00234868	1	1	1	1	lcl	lcl [18-26]	lcl 1xPhospho [T24(100)]	1	2	595.765	1190.52	528594	555894	580633		Peak Found	Peak Found	High	High	0.0008048	0.02227	2.15	19.83
[K].DTTTGDTLCDEK.[E]	1xCarbamidomethyl [C9]; 1xPhospho [T3(100)]	1.22e-05	9.3e-05	1	1	3	7	lcl	lcl [380-391]	lcl 1xPhospho [T382(100)]	0	2	718.269	1435.53	1.54595e+06	1.57425e+06	2.16362e+06		High	High	High	High	3.25e-05	6.24e-06	3.1	22.83
[K].DVADLFFLSK.[E]	1xPhospho [S9(100)]	3.18e-05	9.3e-05	1	1	1	2	lcl	lcl [462-471]	lcl 1xPhospho [S470(100)]	0	2	617.792	1234.58	627259	741676	NAN		High	High	Not Found	High	3.25e-05	1.56e-05	3.65	94.12
[K].DVDYSVYQEGIK.[H]	1xPhospho [S5(100)]	0.000210192	9.3e-05	1	1	1	3	lcl	lcl [338-349]	lcl 1xPhospho [S342(100)]	0	2	748.323	1495.64	4.71329e+06	5470812	5076217		High	High	High	High	3.25e-05	9.6e-05	3.98	53.9
[K].DVELAEAVCAASEDYYLMEQDKPASK.[S]	1xCarbamidomethyl [C9]; 1xPhospho [S25(100)]	2.59e-08	9.3e-05	1	1	1	2	lcl	lcl [14-39]	lcl 1xPhospho [S38(100)]	0	3	1004.77	3012.29	593774	660708	NAN		High	High	Not Found	High	3.25e-05	1.69e-08	8.75	90.43
[K].DVELAEAVCAASEDYYLMEQDKPASKSDALK.[I]	1xCarbamidomethyl [C9]; 1xPhospho [S27(100)]	7.17e-10	9.3e-05	1	1	1	4	lcl	lcl [14-44]	lcl 1xPhospho [S40(100)]	1	3	1176.2	3526.56	1.90032e+06	2.4504e+06	2.51059e+06		High	High	High	High	3.25e-05	5.4e-10	10.33	84.48
[K].DVFDSQR.[N]	1xPhospho [S5(100)]	0.038783	0.00148926	1	1	1	2	lcl	lcl [261-267]	lcl 1xPhospho [S265(100)]	0	2	473.687	946.367	1.53684e+06	1.66191e+06	1.84052e+06		High	Peak Found	High	High	0.0005291	0.01162	2.09	26.93
[K].DVFDSQRNNTEILVSMLEDR.[L]	1xPhospho [S5(100)]	7.16e-08	9.3e-05	1	1	2	2	lcl	lcl [261-280]	lcl 1xPhospho [S265(100)]	1	3	821.044	2461.11	1.24283e+06	1.20172e+06	NAN		High	High	Not Found	High	3.25e-05	4.48e-08	6.68	94.07
[K].DVFLDNLESYQETR.[G]	1xPhospho [S9(100)]	2.91e-06	9.3e-05	1	1	1	1	lcl	lcl [30-43]	lcl 1xPhospho [S38(100)]	0	2	904.894	1808.77	NAN	NAN	NAN	NoQuanValues	Not Found	Not Found	High	High	3.25e-05	1.57e-06	4.69
[K].DVMIMSLQATTK.[E]	1xPhospho [T11(99.3)]	1.58e-05	9.3e-05	1	1	3	6	lcl	lcl [10-21]	lcl 1xPhospho [T20(99.3)]	0	2	709.328	1417.65	4.56994e+06	5.57779e+06	5.67615e+06		High	High	High	High	3.25e-05	7.98e-06	4.18	66.7
[K].DVMIMSLQATTK.[E]	1xOxidation [M3]; 1xPhospho [S6(100)]	9.82e-06	9.3e-05	1	1	1	3	lcl	lcl [10-21]	lcl 1xPhospho [S15(100)]	0	2	717.328	1433.64	1.10623e+06	781032	765882		High	High	High	High	3.25e-05	5.05e-06	4.45	56.69
[K].DVMIMSLQATTK.[E]	2xOxidation [M3; M5]; 1xPhospho [S6(100)]	0.000180613	9.3e-05	1	1	3	3	lcl	lcl [10-21]	lcl 1xPhospho [S15(100)]	0	2	725.319	1449.64	569769	785074	577452		High	High	High	High	3.25e-05	8.31e-05	3.05	43.35
[K].DVNITLIDRHSYHTMMTELHEVAGGR.[V]	1xPhospho [T/S/Y]	0.0278427	0.0013199	1	1	1	2	lcl	lcl [31-56]		1	5	615.891	3075.42	155735	247382	NAN		High	High	Not Found	High	0.0004845	0.008411	4.72	67.77
[K].DVSSDIMESVSK.[W]	1xPhospho [S11(100)]	2.86e-06	9.3e-05	1	1	4	12	lcl	lcl [74-85]	lcl 1xPhospho [S84(100)]	0	2	688.787	1376.57	1.47113e+07	1.69623e+07	1.7012e+07		High	High	High	High	3.25e-05	1.54e-06	4.65	64.53
[K].DVSSDIMESVSK.[W]	1xOxidation [M7]; 1xPhospho [S11(100)]	3.75e-05	9.3e-05	1	1	2	4	lcl	lcl [74-85]	lcl 1xPhospho [S84(100)]	0	2	696.784	1392.56	505702	533522	1.06304e+06		High	High	High	High	3.25e-05	1.83e-05	3.66	38.36
[K].DVTNLPVIAGELTEGK.[H]	1xPhospho [T3(100)]	9.04e-06	9.3e-05	1	1	1	2	lcl	lcl [261-276]	lcl 1xPhospho [T263(100)]	0	2	868.433	1735.85	2.84396e+06	3305688	3.99398e+06		High	High	Peak Found	High	3.25e-05	4.65e-06	4.61	82.63
[K].DVTPFLLGK.[V]	1xPhospho [T3(100)]	0.00154945	0.000280286	1	1	1	3	lcl	lcl [261-269]	lcl 1xPhospho [T263(100)]	0	2	535.27	1069.53	2.62395e+06	2.69964e+06	2.46049e+06		High	High	High	High	0.0001106	0.0006791	2.84	69.29
[K].DVVATESGLHK.[A]	1xPhospho [S7(100)]	3.46e-05	9.3e-05	1	1	1	6	lcl	lcl [33-43]	lcl 1xPhospho [S39(100)]	0	2	618.287	1235.57	1.10181e+07	1.33224e+07	13010045		High	High	High	High	3.25e-05	1.69e-05	3.86	21.98
[K].DVVVVAPDHSGVVR.[A]	1xPhospho [S10(100)]	0.000318033	9.3e-05	1	1	1	3	lcl	lcl [164-177]	lcl 1xPhospho [S173(100)]	0	2	764.88	1528.75	14273103	18413004	17096884		High	High	High	High	3.25e-05	0.0001438	3.51	41.27
[K].DVVYIEAADSHDRR.[A]	1xPhospho [S10(100)]	7.18e-06	9.3e-05	1	1	1	5	lcl	lcl [724-737]	lcl 1xPhospho [S733(100)]	1	3	575.925	1725.76	2.41873e+06	2.38889e+06	2.28832e+06		High	High	High	High	3.25e-05	3.74e-06	5.49	29.31
[K].DVYVFSNTK.[A]	1xPhospho [S6(99.4)]	0.00135417	0.000280286	1	1	2	5	lcl	lcl [72-80]	lcl 1xPhospho [S77(99.4)]	0	2	576.751	1152.5	4.14608e+06	4.69884e+06	4.18583e+06		High	High	High	High	0.0001106	0.0005994	2.51	45.91
[K].DVYVVGDLAYFEDEEGKPTPQIVEGAEQTALTAAK.[S]	1xPhospho [Y10(100)]	5.29e-08	9.3e-05	1	1	2	2	lcl	lcl [295-329]	lcl 1xPhospho [Y304(100)]	0	4	959.209	3833.8	7068775	8359749	NAN		High	High	Not Found	High	3.25e-05	3.35e-08	6.46	96.78
[K].DWEAFSQK.[E]	1xPhospho [S6(100)]	0.0060964	0.000447867	1	1	1	3	lcl	lcl [208-215]	lcl 1xPhospho [S213(100)]	0	2	545.717	1090.42	1.871e+06	2.03907e+06	2.21801e+06		High	High	High	High	0.0002057	0.00226	2.61	46
[K].DWHEAIYHAALPLLSAGVVEPAYVEEMK.[R]	1xPhospho [S15(100)]	4.07e-11	9.3e-05	1	1	1	1	lcl	lcl [554-581]	lcl 1xPhospho [S568(100)]	0	3	1073.51	3218.53	NAN	NAN	NAN	NoQuanValues	High	Not Found	Not Found	High	3.25e-05	3.44e-11	7.6
[K].DWHEAIYHAALPLLSAGVVEPAYVEEMK.[R]	1xOxidation [M27]; 1xPhospho [S15(100)]	4.64e-07	9.3e-05	1	1	1	2	lcl	lcl [554-581]	lcl 1xPhospho [S568(100)]	0	4	809.385	3234.52	261491	317651	NAN		High	High	Not Found	High	3.25e-05	2.7e-07	6.02	94.1
[K].DYADFLHEDLR.[I]	1xPhospho [Y2(100)]	1.4e-05	9.3e-05	1	1	1	3	lcl	lcl [27-37]	lcl 1xPhospho [Y28(100)]	0	3	491.873	1473.6	242661	330006	330981		High	High	High	High	3.25e-05	7.09e-06	3.42	58.43
[K].DYDMPGISAK.[F]	1xPhospho [S8(100)]	0.0155945	0.000707405	1	1	1	3	lcl	lcl [270-279]	lcl 1xPhospho [S277(100)]	0	2	588.734	1176.46	7492292	9575413	9360501		High	High	High	High	0.0003218	0.004965	2.7	49.88
[K].DYDMPGISAK.[F]	1xOxidation [M4]; 1xPhospho [S8(100)]	0.000233819	9.3e-05	1	1	1	3	lcl	lcl [270-279]	lcl 1xPhospho [S277(100)]	0	2	596.733	1192.46	1.6678e+06	1.9182e+06	1.48244e+06		High	High	High	High	3.25e-05	0.0001065	2.84	31.5
[K].DYESQCDDVYR.[E]	1xCarbamidomethyl [C6]; 1xPhospho [S4(100)]	1.39e-05	9.3e-05	1	1	2	6	lcl	lcl [148-158]	lcl 1xPhospho [S151(100)]	0	2	765.267	1529.53	771423	952482	1.09629e+06		High	High	High	High	3.25e-05	7.02e-06	3.62	29.06
[K].DYGMESAR.[A]	1xPhospho [S6(100)]	0.00555807	0.000447867	1	1	1	3	lcl	lcl [271-278]	lcl 1xPhospho [S276(100)]	0	2	504.676	1008.35	1.36938e+06	1.73361e+06	2.13129e+06		High	High	High	High	0.0002057	0.002091	2.38	23.77
[K].DYGMESAR.[A]	1xOxidation [M4]; 1xPhospho [S6(100)]	0.00552815	0.000447867	1	1	1	2	lcl	lcl [271-278]	lcl 1xPhospho [S276(100)]	0	2	512.676	1024.34	184235	201317	249251		Peak Found	High	High	High	0.0002057	0.002083	1.7	11.29
[K].DYGMLNGK.[A]	1xPhospho [Y2(100)]	0.000246566	9.3e-05	1	1	1	3	lcl	lcl [82-89]	lcl 1xPhospho [Y83(100)]	0	2	489.194	977.38	1.15024e+06	1.23644e+06	1.37744e+06		High	High	High	High	3.25e-05	0.0001122	2.42	27.8
[K].DYHELLANTEIEAVSIVLPDNMHR.[D]	1xPhospho [T9(100)]	7.41e-10	9.3e-05	1	1	1	4	lcl	lcl [69-92]	lcl 1xPhospho [T77(100)]	0	3	953.786	2859.34	1.55213e+06	1708675	NAN		High	High	Not Found	High	3.25e-05	5.56e-10	7.95	91.9
[K].DYHELLANTEIEAVSIVLPDNMHR.[D]	1xOxidation [M22]; 1xPhospho [T9(100)]	5.14e-08	9.3e-05	1	1	1	1	lcl	lcl [69-92]	lcl 1xPhospho [T77(100)]	0	3	959.12	2875.33	NAN	NAN	NAN	NoQuanValues	High	Not Found	Not Found	High	3.25e-05	3.26e-08	6.54
[K].DYIAMPK.[S]	1xPhospho [Y2(100)]	0.000681513	0.000280286	1	1	1	1	lcl	lcl [298-304]	lcl 1xPhospho [Y299(100)]	0	2	459.196	917.384	310823	319752	280381		Peak Found	Peak Found	High	High	9.26e-05	0.0003053	1.92	38.22
[K].DYPSGPSIIHALK.[E]	1xPhospho [S7(100)]	2.77e-05	9.3e-05	1	1	2	6	lcl	lcl [13-25]	lcl 1xPhospho [S19(100)]	0	3	493.241	1477.71	2.41459e+06	2.40002e+06	2.38419e+06		High	High	High	High	3.25e-05	1.37e-05	2.86	60.62
[K].DYSENEIR.[V]	1xPhospho [S3(100)]	0.00723895	0.000447867	1	1	1	3	lcl	lcl [73-80]	lcl 1xPhospho [S75(100)]	0	2	553.213	1105.42	4342056	4866294	4.84235e+06		High	High	High	High	0.0002562	0.002609	2.52	26.18
[K].DYSIEVR.[G]	1xPhospho [Y2(98.8)]	0.000419094	9.3e-05	1	1	1	1	lcl	lcl [159-165]	lcl 1xPhospho [Y160(98.8)]	0	2	481.206	961.403	404560	385960	401863		Peak Found	High	Peak Found	High	3.25e-05	0.0001885	1.99	32.22
[K].DYSPQEISAIILQYLK.[S]	1xPhospho [Y/S]	1.32e-05	9.3e-05	1	1	1	2	lcl	lcl [83-98]		0	2	980.991	1960.97	955570	1.17226e+06	NAN		High	High	Not Found	High	3.25e-05	6.71e-06	3.33	109.05
[K].DYSTFTQEIEALQAENIR.[L]	1xPhospho [T6(100)]	2.2e-07	9.3e-05	1	1	3	9	lcl	lcl [42-59]	lcl 1xPhospho [T47(100)]	0	3	736.667	2207.99	2.92553e+06	3.5474e+06	NAN		High	High	Not Found	High	3.25e-05	1.32e-07	5.87	95.67
[K].DYTLSEVK.[K]	1xPhospho [S5(100)]	0.00180251	0.000280286	1	1	1	2	lcl	lcl [65-72]	lcl 1xPhospho [S69(100)]	0	2	517.727	1034.44	605990	617891	610117		Peak Found	High	High	High	0.0001106	0.0007825	1.94	44.19
[K].DYTLSEVKK.[L]	1xPhospho [S5(100)]	0.00362632	0.000447867	1	1	1	3	lcl	lcl [65-73]	lcl 1xPhospho [S69(100)]	1	2	581.773	1162.54	628910	896172	736676		High	High	High	High	0.0001868	0.00146	2.04	30.12
[K].DYYFHDYCYQEIIPR.[G]	1xCarbamidomethyl [C8]; 1xPhospho [Y3(100)]	3.66e-09	9.3e-05	1	1	1	5	lcl	lcl [23-37]	lcl 1xPhospho [Y25(100)]	0	2	1081.44	2161.87	3.44128e+06	3.39845e+06	3.86936e+06		High	High	High	High	3.25e-05	2.57e-09	5.36	71.18
[K].EAAGETLSPEEK.[R]	1xPhospho [T6(100)]	1.66e-06	9.3e-05	1	1	2	6	lcl	lcl [63-74]	lcl 1xPhospho [T68(100)]	0	2	670.784	1340.56	2.42921e+06	2.61912e+06	2.85772e+06		High	High	High	High	3.25e-05	9.17e-07	4.43	23.38
[K].EAALLADYAVQVGVNEIAEGK.[T]	1xPhospho [Y8(100)]	2.07e-10	9.3e-05	1	1	1	4	lcl	lcl [149-169]	lcl 1xPhospho [Y156(100)]	0	2	1120.55	2240.08	3.80201e+06	5.52668e+06	589681		High	High	High	High	3.25e-05	1.63e-10	6.49	92.39
[K].EADATPKQTVTDLLK.[N]	1xPhospho [T9(100)]	3.77e-07	9.3e-05	1	1	1	6	lcl	lcl [334-348]	lcl 1xPhospho [T342(100)]	1	2	855.421	1709.84	4.52031e+06	6.56022e+06	5.45143e+06		High	High	High	High	3.25e-05	2.21e-07	5.86	46.01
[K].EADIIAAEDTRNTVK.[L]	1xPhospho [T10(100)]	1.23e-07	9.3e-05	1	1	2	5	lcl	lcl [39-53]	lcl 1xPhospho [T48(100)]	1	2	863.408	1725.81	1.09096e+06	1.25167e+06	1.12282e+06		High	High	High	High	3.25e-05	7.54e-08	5.72	31.47
[K].EADNTSLHFR.[E]	1xPhospho [S6(100)]	0.000352949	9.3e-05	1	1	1	6	lcl	lcl [12-21]	lcl 1xPhospho [S17(100)]	0	2	635.268	1269.53	3.6264e+06	4352745	3.94162e+06		High	High	High	High	3.25e-05	0.0001594	3.82	26.33
[K].EAEAAGADYVGESEFVEK.[I]	1xPhospho [S13(100)]	2.95e-10	9.3e-05	1	1	2	13	lcl	lcl [86-103]	lcl 1xPhospho [S98(100)]	0	2	990.91	1980.81	1.89264e+07	2.19804e+07	2.31797e+07		High	High	High	High	3.25e-05	2.3e-10	7.71	55.85
[K].EAEENPEIVQEAPHSTYVK.[R]	1xPhospho [S15(99.3)]	5.2e-10	9.3e-05	1	1	2	7	lcl	lcl [451-469]	lcl 1xPhospho [S465(99.3)]	0	3	750.672	2250	3.1108e+06	4.14048e+06	3.85757e+06		High	High	High	High	3.25e-05	3.95e-10	8.55	40.86
[K].EAEGTEVADAK.[Q]	1xPhospho [T5(100)]	0.000102832	9.3e-05	1	1	1	3	lcl	lcl [257-267]	lcl 1xPhospho [T261(100)]	0	2	600.247	1199.48	6.37041e+06	5.9223e+06	8707278		High	High	High	High	3.25e-05	4.83e-05	3.58	14.52
[K].EAENFPTSSQPAPGDFIHLFEQLK.[E]	1xPhospho [T7(96.7)]	2.54e-07	9.3e-05	1	1	1	2	lcl	lcl [56-79]	lcl 1xPhospho [T62(96.7)]	0	3	928.103	2782.28	3.18846e+06	3.41958e+06	NAN		High	High	Not Found	High	3.25e-05	1.51e-07	5.77	101.08
[K].EAGACGTAAVITPIGGIQTK.[D]	1xCarbamidomethyl [C5]; 1xPhospho [T7(100)]	1.86e-08	9.3e-05	1	1	1	4	lcl	lcl [278-297]	lcl 1xPhospho [T284(100)]	0	2	997.989	1994.96	1.15917e+06	1.24388e+06	1.09608e+06		High	High	High	High	3.25e-05	1.23e-08	6.08	60.52
[K].EAGHSDNMGITADNVNLDFTK.[A]	1xPhospho [T11(100)]	5.61e-13	9.3e-05	1	1	3	20	lcl	lcl [67-87]	lcl 1xPhospho [T77(100)]	0	2	1165	2328.98	5.73148e+07	7.35286e+07	7.14924e+07		High	High	High	High	3.25e-05	5.6e-13	9.7	63.26
[K].EAGHSDNMGITADNVNLDFTK.[A]	1xOxidation [M8]; 1xPhospho [T20(100)]	5.15e-11	9.3e-05	1	1	3	15	lcl	lcl [67-87]	lcl 1xPhospho [T86(100)]	0	2	1172.99	2344.98	1.76636e+07	1.87364e+07	1.66293e+07		High	High	High	High	3.25e-05	4.29e-11	9.24	56.15
[K].EAGKVESLSGLR.[V]	1xPhospho [S9(99.4)]	0.000167374	9.3e-05	1	1	1	6	lcl	lcl [710-721]	lcl 1xPhospho [S718(99.4)]	1	2	663.327	1325.65	3468321	6.34466e+06	4.49167e+06		High	High	High	High	3.25e-05	7.72e-05	3.38	31.56
[K].EAIISPGSR.[S]	1xPhospho [S8(100)]	7.25e-05	9.3e-05	1	1	1	15	lcl	lcl [26-34]	lcl 1xPhospho [S33(100)]	0	2	505.239	1009.47	1016967078	1307059247	1079454847		High	High	High	High	3.25e-05	3.43e-05	3.07	27.52
[K].EAILSEER.[H]	1xPhospho [S5(100)]	0.000651639	0.000280286	1	1	1	1	lcl	lcl [142-149]	lcl 1xPhospho [S146(100)]	0	2	513.728	1026.45	505028	630718	559744		Peak Found	High	Peak Found	High	9.26e-05	0.0002918	2.68	30.04
[K].EAINALVESWVNENEPEYDFESFHGVAHK.[V]	1xPhospho [S9(100)]	1.35e-09	9.3e-05	1	1	1	2	lcl	lcl [155-183]	lcl 1xPhospho [S163(100)]	0	4	860.888	3440.51	2382008	2.97935e+06	NAN		High	High	Not Found	High	3.25e-05	9.9e-10	9.33	91.91
[K].EAIQQYGGGGGGR.[S]	1xPhospho [Y6(100)]	8.79e-06	9.3e-05	1	1	1	2	lcl	lcl [247-259]	lcl 1xPhospho [Y252(100)]	0	2	665.284	1329.56	1.89644e+06	1.81808e+06	2.72552e+06		Peak Found	High	High	High	3.25e-05	4.53e-06	3.57	13.33
[K].EAISGNAPIYK.[A]	1xPhospho [S4(100)]	3.84e-05	9.3e-05	1	1	2	5	lcl	lcl [262-272]	lcl 1xPhospho [S265(100)]	0	2	621.793	1242.58	8.94678e+06	1.03524e+07	9.91717e+06		High	High	High	High	3.25e-05	1.87e-05	4.31	36.89
[K].EALADKASINR.[Y]	1xPhospho [S8(100)]	0.00401293	0.000447867	1	1	1	2	lcl	lcl [80-90]	lcl 1xPhospho [S87(100)]	1	2	634.304	1267.6	NAN	NAN	NAN	NoQuanValues	Not Found	High	High	High	0.0002057	0.001589	2.66
[K].EALETEGPVVVDIPIDYR.[D]	1xPhospho [T5(100)]	0.00370003	0.000447867	1	1	1	1	lcl	lcl [533-550]	lcl 1xPhospho [T537(100)]	0	2	1048	2095	NAN	NAN	NAN	NoQuanValues	High	Not Found	Not Found	High	0.0001868	0.00148	2.51
[K].EALGYYEEVFGATNISR.[L]	1xPhospho [S16(100)]	5.87e-07	9.3e-05	1	1	1	2	lcl	lcl [15-31]	lcl 1xPhospho [S30(100)]	0	2	999.944	1998.88	418986	1.27392e+06	490442		High	High	Peak Found	High	3.25e-05	3.37e-07	5.27	81.52
[K].EALGYYEEVFGATNISRLPVSEEQSEMFGLAK.[E]	1xPhospho [S16(100)]	4.74e-11	9.3e-05	1	1	2	2	lcl	lcl [15-46]	lcl 1xPhospho [S30(100)]	1	3	1215.57	3644.69	1.74459e+06	2.11259e+06	NAN		High	High	Not Found	High	3.25e-05	3.98e-11	10.36	100.48
[K].EALGYYEEVFGATNISRLPVSEEQSEMFGLAK.[E]	1xOxidation [M27]; 1xPhospho [S16(96.9)]	1.43e-06	9.3e-05	1	1	1	2	lcl	lcl [15-46]	lcl 1xPhospho [S30(96.9)]	1	3	1220.89	3660.68	616914	NAN	NAN		High	High	Not Found	High	3.25e-05	7.93e-07	6.5	93.29
[K].EALHIQLADEAYCVGPAATK.[D]	1xCarbamidomethyl [C13]; 1xPhospho [T19(100)]	0.00128635	0.000280286	1	1	1	1	lcl	lcl [38-57]	lcl 1xPhospho [T56(100)]	0	3	746.355	2237.03	NAN	NAN	397517		Not Found	Not Found	High	High	0.0001106	0.0005708	4.72	63.55
[K].EALLASTLVSEIGK.[A]	1xPhospho [S10(100)]	0.087496	0.00259352	1	1	1	1	lcl	lcl [111-124]	lcl 1xPhospho [S120(100)]	0	2	755.896	1510.78	1005343	NAN	1.45121e+06		Peak Found	Not Found	High	High	0.0009157	0.02773	2.73	85.35
[K].EALTSVPEVK.[I]	1xPhospho [S5(98.5)]	0.0166261	0.000707405	1	1	1	1	lcl	lcl [194-203]	lcl 1xPhospho [S198(98.5)]	0	2	576.777	1152.55	NAN	NAN	NAN	NoQuanValues	Not Found	High	Not Found	High	0.0003218	0.005262	1.85
[K].EALYAVDAFK.[G]	1xPhospho [Y4(100)]	2.94e-05	9.3e-05	1	1	1	3	lcl	lcl [77-86]	lcl 1xPhospho [Y80(100)]	0	2	603.776	1206.54	1.11072e+06	1.23203e+06	1.38562e+06		High	High	High	High	3.25e-05	1.45e-05	3.45	57.21
[K].EANIDALAAALGSVHGPYHGEPVLGFDEMK.[E]	1xPhospho [Y18(100)]	5.16e-12	9.3e-05	1	1	2	8	lcl	lcl [166-195]	lcl 1xPhospho [Y183(100)]	0	4	797.878	3188.48	1.38239e+07	1.58132e+07	1.57453e+07		High	High	High	High	3.25e-05	4.73e-12	12.43	88.53
[K].EANIDALAAALGSVHGPYHGEPVLGFDEMK.[E]	1xOxidation [M29]; 1xPhospho [Y18(100)]	2.44e-10	9.3e-05	1	1	2	7	lcl	lcl [166-195]	lcl 1xPhospho [Y183(100)]	0	3	1068.84	3204.47	1.53318e+06	2.0568e+06	889059		High	High	Peak Found	High	3.25e-05	1.92e-10	8.67	84.92
[K].EAPEVHSAWMETVHK.[L]	1xPhospho [S7(100)]	0.000295282	9.3e-05	1	1	1	2	lcl	lcl [13-27]	lcl 1xPhospho [S19(100)]	0	3	610.935	1830.79	382165	499135	545953		High	High	Peak Found	High	3.25e-05	0.0001339	3.57	36.76
[K].EASGFYDK.[M]	1xPhospho [S3(100)]	0.00397216	0.000447867	1	1	1	3	lcl	lcl [164-171]	lcl 1xPhospho [S166(100)]	0	2	498.69	996.371	2.90824e+06	3.68019e+06	3436852		High	High	High	High	0.0002057	0.001573	2.53	24.37
[K].EASVLELNDLVK.[A]	1xPhospho [S3(100)]	3.68e-05	9.3e-05	1	1	1	3	lcl	lcl [14-25]	lcl 1xPhospho [S16(100)]	0	2	705.349	1409.69	936710	1.37365e+06	1.65953e+06		High	High	High	High	3.25e-05	1.8e-05	3.67	75.18
[K].EATTKDSVTDDK.[G]	1xPhospho [S7(98.7)]	0.285339	0.00700678	1	1	1	1	lcl	lcl [63-74]	lcl 1xPhospho [S69(98.7)]	1	2	695.294	1389.58	28665	36615.5	71715.2		Peak Found	Peak Found	High	High	0.002762	0.1094	1.29	5.72
[K].EAVEQVFDSR.[L]	1xPhospho [S9(100)]	2.33e-05	9.3e-05	1	1	1	3	lcl	lcl [63-72]	lcl 1xPhospho [S71(100)]	0	2	630.269	1259.53	3.11888e+06	3.96834e+06	4.6149e+06		High	High	High	High	3.25e-05	1.16e-05	4.49	40.96
[K].EAVEQVFDSRLEISMEEAHK.[L]	1xPhospho [S9(100)]	3.29e-09	9.3e-05	1	1	1	11	lcl	lcl [63-82]	lcl 1xPhospho [S71(100)]	1	3	809.704	2427.09	1.92346e+07	20510925	18938007		High	High	High	High	3.25e-05	2.33e-09	8.03	63.36
[K].EAVEQVFDSRLEISMEEAHK.[L]	1xOxidation [M15]; 1xPhospho [S9(100)]	6.59e-07	9.3e-05	1	1	2	7	lcl	lcl [63-82]	lcl 1xPhospho [S71(100)]	1	3	815.037	2443.08	2.58909e+06	2.70657e+06	2.70782e+06		High	High	High	High	3.25e-05	3.77e-07	6.82	54.13
[K].EAVNLEHYQK.[L]	1xPhospho [Y8(100)]	9.42e-06	9.3e-05	1	1	1	3	lcl	lcl [54-63]	lcl 1xPhospho [Y61(100)]	0	2	655.792	1310.58	326922	401126	353266		High	High	High	High	3.25e-05	4.85e-06	3.55	19.41
[K].EAVQAVITAPSRELATQIYNEIR.[K]	1xPhospho [S/T/Y]	1.92e-05	9.3e-05	1	1	1	2	lcl	lcl [72-94]		1	3	884.788	2652.34	733882	733815	751197		High	Peak Found	High	High	3.25e-05	9.61e-06	6	80.27
[K].EAYHNFEHR.[K]	1xPhospho [Y3(100)]	0.00250325	0.000373653	1	1	1	2	lcl	lcl [47-55]	lcl 1xPhospho [Y49(100)]	0	2	641.751	1282.5	49243.4	60400.6	65395.9		Peak Found	High	High	High	0.0001367	0.001051	1.22	6.33
[K].EAYPTSELK.[D]	1xPhospho [S6(100)]	0.000144963	9.3e-05	1	1	3	9	lcl	lcl [280-288]	lcl 1xPhospho [S285(100)]	0	2	559.245	1117.48	1.66008e+07	1.93846e+07	1.93294e+07		High	High	High	High	3.25e-05	6.72e-05	2.52	31.24
[K].ECFDTLVSSAIYDVK.[N]	1xCarbamidomethyl [C2]; 1xPhospho [S9(100)]	1.36e-07	9.3e-05	1	1	3	6	lcl	lcl [13-27]	lcl 1xPhospho [S21(100)]	0	2	913.903	1826.79	4.49621e+06	4.74153e+06	4.95119e+06		High	High	High	High	3.25e-05	8.32e-08	5.54	85.86
[K].EDAELYAELK.[G]	1xPhospho [Y6(100)]	2.52e-05	9.3e-05	1	1	1	1	lcl	lcl [329-338]	lcl 1xPhospho [Y334(100)]	0	2	630.769	1260.54	1.06392e+06	597299	1.03652e+06		Peak Found	Peak Found	High	High	3.25e-05	1.25e-05	3.25	46.46
[K].EDAISALR.[E]	1xPhospho [S5(100)]	0.000386377	9.3e-05	1	1	1	2	lcl	lcl [124-131]	lcl 1xPhospho [S128(100)]	0	2	477.717	954.429	3.01021e+06	3640455	3.53899e+06		High	High	Peak Found	High	3.25e-05	0.0001742	3.26	41.89
[K].EDASALLSADEEAVAHWVFK.[N]	1xPhospho [S4(100)]	0.00110972	0.000280286	1	1	1	1	lcl	lcl [554-573]	lcl 1xPhospho [S557(100)]	0	3	756.68	2268.02	127803	103954	NAN		High	Peak Found	Not Found	High	0.0001106	0.0004952	2.28	106.15
[K].EDCFENFSTR.[A]	1xCarbamidomethyl [C3]; 1xPhospho [S8(99.5)]	3.08e-05	9.3e-05	1	1	1	3	lcl	lcl [155-164]	lcl 1xPhospho [S162(99.5)]	0	2	692.748	1384.49	1.07898e+06	1.16657e+06	1212221		High	High	High	High	3.25e-05	1.51e-05	3.54	42.1
[K].EDEAPSQMLTLGLADMMDAK.[Q]	1xPhospho [S6(100)]	7.77e-06	9.3e-05	1	1	1	1	lcl	lcl [171-190]	lcl 1xPhospho [S176(100)]	0	2	1123.48	2245.94	NAN	NAN	NAN	NoQuanValues	Not Found	High	Not Found	High	3.25e-05	4.02e-06	2.38
[K].EDEVELSK.[S]	1xPhospho [S7(100)]	0.00089525	0.000280286	1	1	1	1	lcl	lcl [103-110]	lcl 1xPhospho [S109(100)]	0	2	514.713	1028.42	669042	428169	782692		Peak Found	Peak Found	High	High	0.0001106	0.0004002	2.93	22.9
[K].EDFFQTFHK.[E]	1xPhospho [T6(100)]	0.00127002	0.000280286	1	1	1	4	lcl	lcl [56-64]	lcl 1xPhospho [T61(100)]	0	2	639.764	1278.52	431687	NAN	NAN		High	High	High	High	0.0001106	0.000564	2.59	45.11
[K].EDFYYFEGNAQVLR.[V]	1xPhospho [Y]	2.09e-05	9.3e-05	1	1	1	1	lcl	lcl [156-169]		0	2	915.893	1830.77	NAN	NAN	NAN	NoQuanValues	High	Not Found	Not Found	High	3.25e-05	1.04e-05	3.28
[K].EDICWHYIGSLQTR.[K]	1xCarbamidomethyl [C4]; 1xPhospho [T13(100)]	2.46e-07	9.3e-05	1	1	2	7	lcl	lcl [72-85]	lcl 1xPhospho [T84(100)]	0	2	929.406	1857.8	2.84512e+06	1.67048e+06	2.70677e+06		High	High	High	High	3.25e-05	1.47e-07	5.95	61.27
[K].EDIGSLEGQAALK.[Q]	1xPhospho [S5(100)]	8.51e-06	9.3e-05	1	1	1	3	lcl	lcl [265-277]	lcl 1xPhospho [S269(100)]	0	2	705.83	1410.65	2.24255e+06	2112045	2.07884e+06		High	High	High	High	3.25e-05	4.39e-06	4.2	53.09
[K].EDISVLAVK.[N]	1xPhospho [S4(100)]	0.0423885	0.00157544	1	1	1	3	lcl	lcl [163-171]	lcl 1xPhospho [S166(100)]	0	2	527.265	1053.52	2.55615e+06	1.19676e+06	2.07167e+06		High	High	High	High	0.0005521	0.01272	1.79	59.74
[K].EDITTFTQR.[S]	1xPhospho [T]	0.000147596	9.3e-05	1	1	2	3	lcl	lcl [536-544]		0	2	595.758	1190.51	1191037	1.32903e+06	1140499		High	High	High	High	3.25e-05	6.82e-05	3.15	43.61
[K].EDIYISTTSACSSK.[Q]	1xCarbamidomethyl [C11]; 1xPhospho [S9(97.8)]	0.000446675	9.3e-05	1	1	1	1	lcl	lcl [312-325]	lcl 1xPhospho [S320(97.8)]	0	2	821.337	1641.67	373383	507323	565066		High	Peak Found	Peak Found	High	3.25e-05	0.0002004	3.03	39.38
[K].EDLVSLTLSGK.[D]	1xPhospho [S9(100)]	7.38e-06	9.3e-05	1	1	3	11	lcl	lcl [458-468]	lcl 1xPhospho [S466(100)]	0	2	621.305	1241.6	3.48292e+07	3.84215e+07	3.39839e+07		High	High	High	High	3.25e-05	3.83e-06	4.21	66.81
[K].EDMVVIAGSPPPHYTLSDFK.[E]	1xPhospho [S9(100)]	1.69e-06	9.3e-05	1	1	1	2	lcl	lcl [132-151]	lcl 1xPhospho [S140(100)]	0	3	761.688	2283.04	NAN	NAN	NAN	NoQuanValues	High	High	Not Found	High	3.25e-05	9.3e-07	6.86
[K].EDNFVEEVMSQVKK.[-]	1xPhospho [S10(100)]	0.000305791	9.3e-05	1	1	1	3	lcl	lcl [281-294]	lcl 1xPhospho [S290(100)]	1	3	587.933	1761.78	562139	919825	NAN		High	High	High	High	3.25e-05	0.0001382	4.49	79.05
[K].EDTFIAGHSMGGYGAFK.[V]	1xPhospho [S9(100)]	5.65e-12	9.3e-05	1	1	1	6	lcl	lcl [112-128]	lcl 1xPhospho [S120(100)]	0	2	934.39	1867.77	1.48644e+06	2.65588e+06	1749259		High	High	High	High	3.25e-05	5.17e-12	6.9	57.41
[K].EDTFIAGHSMGGYGAFK.[V]	1xOxidation [M10]; 1xPhospho [S9(100)]	5.93e-05	9.3e-05	1	1	1	3	lcl	lcl [112-128]	lcl 1xPhospho [S120(100)]	0	2	942.392	1883.77	NAN	221926	NAN		High	High	High	High	3.25e-05	2.84e-05	3.28	47.79
[K].EDTFIAGHSMGGYGAFK.[V]	2xPhospho [T3(100); S9(100)]	1.79e-06	9.3e-05	1	1	1	7	lcl	lcl [112-128]	lcl 2xPhospho [T114(100); S120(100)]	0	3	649.917	1947.74	4.86039e+06	6563362	7318234		High	High	High	High	3.25e-05	9.83e-07	7.07	69.22
[K].EDTFIAGHSMGGYGAFK.[V]	1xOxidation [M10]; 2xPhospho [T3(100); S9(100)]	6.44e-07	9.3e-05	1	1	1	5	lcl	lcl [112-128]	lcl 2xPhospho [T114(100); S120(100)]	0	2	982.375	1963.73	1.11183e+06	1.73985e+06	2027573		High	High	High	High	3.25e-05	3.68e-07	6.23	59.47
[K].EDTIVTVK.[G]	1xPhospho [T6(100)]	0.000105189	9.3e-05	1	1	1	3	lcl	lcl [103-110]	lcl 1xPhospho [T108(100)]	0	2	492.736	984.465	1.38178e+06	1.45328e+06	1.46081e+06		High	High	High	High	3.25e-05	4.93e-05	3.42	31.79
[K].EEAKSDIAR.[E]	1xPhospho [S5(100)]	0.000534931	0.000208449	1	1	1	3	lcl	lcl [113-121]	lcl 1xPhospho [S117(100)]	1	2	549.745	1098.48	899426	833690	1.6003e+06		High	High	High	High	6.32e-05	0.0002403	2.84	6.01
[K].EEAKSIILNQVEEELTHDTAIMVK.[E]	1xPhospho [S5(100)]	2.08e-09	9.3e-05	1	1	1	1	lcl	lcl [153-176]	lcl 1xPhospho [S157(100)]	1	3	940.801	2820.37	81643.1	508860	NAN		Peak Found	High	Not Found	High	3.25e-05	1.5e-09	7.87	94.84
[K].EEALLANAGEVLGSSSNTFNTLNNADMK.[F]	1xPhospho [S/T]	0.0024217	0.000373653	1	1	1	1	lcl	lcl [158-185]		0	3	997.457	2990.34	NAN	NAN	NAN	NoQuanValues	Not Found	High	Not Found	High	0.0001367	0.00102	2.61
[K].EEDIPLLETDSSK.[V]	1xPhospho [T/S]	5.17e-05	9.3e-05	1	1	2	3	lcl	lcl [458-470]		0	2	778.348	1555.68	2.06297e+06	2125116	2.35144e+06		High	High	High	High	3.25e-05	2.49e-05	3.93	64.88
[K].EEDLSLYHTANK.[L]	1xPhospho [S5(100)]	5.41e-05	9.3e-05	1	1	2	6	lcl	lcl [223-234]	lcl 1xPhospho [S227(100)]	0	2	750.324	1499.64	1.21042e+06	1.5045e+06	1.62275e+06		High	High	High	High	3.25e-05	2.6e-05	3.98	31.96
[K].EEFATWAK.[N]	1xPhospho [T5(100)]	0.00258796	0.000373653	1	1	1	3	lcl	lcl [138-145]	lcl 1xPhospho [T142(100)]	0	2	531.219	1061.43	866720	1.06178e+06	1119229		High	High	High	High	0.0001367	0.001086	2.95	46.77
[K].EEGGRHTPFFNNYRPQFYFR.[T]	1xPhospho [T7(100)]	0.000413767	9.3e-05	1	1	1	7	lcl	lcl [316-335]	lcl 1xPhospho [T322(100)]	1	4	661.3	2642.17	1.61697e+07	1.6249e+07	1.52758e+07		High	High	High	High	3.25e-05	0.000186	4.78	58.13
[K].EEIDIPASK.[V]	1xPhospho [S8(100)]	0.000263431	9.3e-05	1	1	1	6	lcl	lcl [68-76]	lcl 1xPhospho [S75(100)]	0	2	541.245	1081.48	19849772	20034836	24160366		High	High	High	High	3.25e-05	0.0001197	3.5	35.09
[K].EEIEAVVLDISEIEK.[V]	1xPhospho [S11(100)]	3.1e-08	9.3e-05	1	1	1	1	lcl	lcl [197-211]	lcl 1xPhospho [S207(100)]	0	2	898.434	1795.86	587030	770993	638171		High	Peak Found	Peak Found	High	3.25e-05	2.01e-08	5.37	90.51
[K].EEIHQPIEES.[-]	1xPhospho [S10(100)]	3e-05	9.3e-05	1	1	1	3	lcl	lcl [261-270]	lcl 1xPhospho [S270(100)]	0	2	645.767	1290.52	1.20783e+06	1.149e+06	1.44025e+06		High	High	High	High	3.25e-05	1.47e-05	4.07	30.82
[K].EEIPLLGISGTTDAAEFTK.[A]	1xPhospho [S9(99.2)]	1.45e-08	9.3e-05	1	1	1	3	lcl	lcl [316-334]	lcl 1xPhospho [S324(99.2)]	0	2	1036.5	2071.98	NAN	NAN	NAN	NoQuanValues	High	High	High	High	3.25e-05	9.66e-09	5.57
[K].EELQETAVK.[F]	1xPhospho [T6(100)]	0.0007453	0.000280286	1	1	1	1	lcl	lcl [441-449]	lcl 1xPhospho [T446(100)]	0	2	563.756	1126.5	148134	NAN	144744		High	Not Found	Peak Found	High	0.0001106	0.0003341	2.73	22.81
[K].EENYDFLLAVGGGSVIDGTK.[F]	1xPhospho [S14(100)]	9.06e-08	9.3e-05	1	1	1	3	lcl	lcl [87-106]	lcl 1xPhospho [S100(100)]	0	2	1082.5	2163.98	192776	198616	197721		High	High	Peak Found	High	3.25e-05	5.62e-08	5.32	92.16
[K].EEPSYDYSK.[G]	1xPhospho [S8(100)]	0.0021444	0.000280286	1	1	2	2	lcl	lcl [60-68]	lcl 1xPhospho [S67(100)]	0	2	599.22	1197.43	777453	397932	1.15088e+06		High	Peak Found	High	High	0.0001106	0.0009155	1.54	23.31
[K].EEQATIQK.[E]	1xPhospho [T5(100)]	0.0166261	0.000707405	1	1	1	1	lcl	lcl [111-118]	lcl 1xPhospho [T115(100)]	0	2	513.729	1026.45	50675.9	50993.2	116791		Peak Found	Peak Found	High	High	0.0003218	0.00526	1.84	8.69
[K].EERTQDHALDVSK.[A]	1xPhospho [T4(100)]	0.000103769	9.3e-05	1	1	1	2	lcl	lcl [46-58]	lcl 1xPhospho [T49(100)]	1	3	536.574	1607.71	1.6158e+06	1.56759e+06	1.25268e+06		Peak Found	High	Peak Found	High	3.25e-05	4.86e-05	4.66	11.4
[K].EESATKLEK.[V]	1xPhospho [T5(99.3)]	0.00546888	0.000447867	1	1	1	3	lcl	lcl [557-565]	lcl 1xPhospho [T561(99.3)]	1	2	557.754	1114.5	NAN	NAN	NAN	NoQuanValues	High	High	High	High	0.0002057	0.002068	2.44
[K].EETLSTVQLDFLLPER.[F]	1xPhospho [T3(100)]	9.57e-07	9.3e-05	1	1	1	4	lcl	lcl [481-496]	lcl 1xPhospho [T483(100)]	0	2	985.479	1969.95	19592333	19207565	NAN		High	High	Not Found	High	3.25e-05	5.4e-07	5.12	98.6
[K].EEVDLDGLNYLAGETVDFVNTK.[A]	1xPhospho [T21(100)]	3e-09	9.3e-05	1	1	2	5	lcl	lcl [343-364]	lcl 1xPhospho [T363(100)]	0	3	841.054	2521.14	8023221	9011294	NAN		High	High	Not Found	High	3.25e-05	2.14e-09	9.07	99.75
[K].EEVSEGTVVFVSSSPK.[L]	1xPhospho [S/T]	1.11e-05	9.3e-05	1	1	1	1	lcl	lcl [17-32]		0	2	880.901	1760.8	548440	549306	701740		Peak Found	Peak Found	High	High	3.25e-05	5.68e-06	4.25	53.67
[K].EEVSEGTVVFVSSSPKLEDNSDPVFK.[V]	1xPhospho [S13(96.5)]	7.19e-07	9.3e-05	1	1	2	2	lcl	lcl [17-42]	lcl 1xPhospho [S29(96.5)]	1	3	969.123	2905.34	419407	504917	426342		High	High	Peak Found	High	3.25e-05	4.11e-07	6.51	71.02
[K].EEVTEQLVNQNLSNLYEFMTQHK.[K]	1xPhospho [S13(100)]	2.86e-10	9.3e-05	1	1	1	4	lcl	lcl [43-65]	lcl 1xPhospho [S55(100)]	0	4	719.331	2874.3	1.25954e+07	8.69243e+06	NAN		High	High	Not Found	High	3.25e-05	2.23e-10	10.1	97.37
[K].EEVTEQLVNQNLSNLYEFMTQHK.[K]	1xOxidation [M19]; 1xPhospho [S13(100)]	9.94e-09	9.3e-05	1	1	1	2	lcl	lcl [43-65]	lcl 1xPhospho [S55(100)]	0	3	964.106	2890.3	1.2338e+06	860434	950535		High	High	Peak Found	High	3.25e-05	6.73e-09	8.16	77.22
[K].EEYDTLIESFR.[V]	1xPhospho [S9(100)]	3.91e-05	9.3e-05	1	1	1	3	lcl	lcl [16-26]	lcl 1xPhospho [S24(100)]	0	2	741.314	1481.62	4197865	5.55375e+06	4.6058e+06		High	High	High	High	3.25e-05	1.9e-05	4.61	68.15
[K].EEYDTLIESFRVK.[E]	1xPhospho [S9(100)]	0.000391383	9.3e-05	1	1	1	2	lcl	lcl [16-28]	lcl 1xPhospho [S24(100)]	1	3	570.268	1708.78	750682	664673	550801		High	Peak Found	High	High	3.25e-05	0.0001763	5.02	64.05
[K].EFEPGVSTADIAASISPGLK.[K]	1xPhospho [S16(100)]	2.35e-10	9.3e-05	1	1	2	8	lcl	lcl [12-31]	lcl 1xPhospho [S27(100)]	0	2	1035	2068.98	4.05994e+06	4.64207e+06	3.90887e+06		High	High	High	High	3.25e-05	1.85e-10	7.05	78.03
[K].EFFGSSQLSQFMDQTNPLGELTHK.[R]	1xPhospho [T15(100)]	2.1e-09	9.3e-05	1	1	2	3	lcl	lcl [461-484]	lcl 1xPhospho [T475(100)]	0	3	941.087	2821.25	2.63505e+06	2834585	NAN		High	High	Not Found	High	3.25e-05	1.51e-09	9.26	95.63
[K].EFFGSSQLSQFMDQTNPLGELTHK.[R]	1xOxidation [M12]; 1xPhospho [T15(100)]	8.69e-08	9.3e-05	1	1	2	2	lcl	lcl [461-484]	lcl 1xPhospho [T475(100)]	0	3	946.426	2837.25	502480	559746	504511		High	High	Peak Found	High	3.25e-05	5.38e-08	7.1	84.5
[K].EFGGTISTLTELEK.[S]	1xPhospho [S7(99.3)]	1.83e-06	9.3e-05	1	1	3	9	lcl	lcl [440-453]	lcl 1xPhospho [S446(99.3)]	0	2	802.879	1604.75	1.49973e+07	1.48511e+07	1.54733e+07		High	High	High	High	3.25e-05	1.01e-06	4.68	70.18
[K].EFGGTISTLTELEKSELQEMCAEMNR.[S]	1xCarbamidomethyl [C21]; 1xPhospho [S15(100)]	2.14e-07	9.3e-05	1	1	1	2	lcl	lcl [440-465]	lcl 1xPhospho [S454(100)]	1	3	1028.46	3083.34	401184	NAN	NAN		High	High	Not Found	High	3.25e-05	1.28e-07	7.15	99.82
[K].EFGITDTEILEAIR.[L]	1xPhospho [T7(100)]	8.85e-07	9.3e-05	1	1	1	2	lcl	lcl [94-107]	lcl 1xPhospho [T100(100)]	0	2	843.9	1686.8	1.05748e+06	1.12305e+06	NAN		High	High	Not Found	High	3.25e-05	5e-07	4.66	102.18
[K].EFGSENASVYTSYIELLQDK.[S]	1xPhospho [T11(100)]	3.41e-08	9.3e-05	1	1	1	4	lcl	lcl [47-66]	lcl 1xPhospho [T57(100)]	0	2	1187.04	2373.05	4.05321e+06	6.3124e+06	NAN		High	High	Not Found	High	3.25e-05	2.19e-08	5.76	96.12
[K].EFGSRDENEELIIR.[Q]	1xPhospho [S4(100)]	0.0179289	0.000885057	1	1	1	3	lcl	lcl [153-166]	lcl 1xPhospho [S156(100)]	1	2	893.9	1786.8	3.54083e+06	1.37998e+06	3.07422e+06		High	High	Peak Found	High	0.0003692	0.005629	3.09	49.71
[K].EFIGSEGDMLGIDHFGASAPAK.[D]	1xPhospho [S5(100)]	4.71e-08	9.3e-05	1	1	1	3	lcl	lcl [622-643]	lcl 1xPhospho [S626(100)]	0	3	777.018	2329.02	NAN	NAN	647069		High	High	High	High	3.25e-05	3e-08	5.38	76.44
[K].EFILPDEINNSILAQYANTTR.[E]	1xPhospho [S11(100)]	9.53e-08	9.3e-05	1	1	1	1	lcl	lcl [172-192]	lcl 1xPhospho [S182(100)]	0	3	834.737	2502.19	2.06074e+06	2.23156e+06	NAN		High	Peak Found	Not Found	High	3.25e-05	5.89e-08	6.52	96.7
[K].EFKNTFVPSEEK.[-]	1xPhospho [T5(100)]	3.55e-06	9.3e-05	1	1	1	6	lcl	lcl [493-504]	lcl 1xPhospho [T497(100)]	1	2	767.846	1534.68	1.70541e+06	2.32698e+06	2.0193e+06		High	High	High	High	3.25e-05	1.9e-06	4.57	33.45
[K].EFLENASVEEAPYTKPK.[T]	1xPhospho [S7(100)]	8.94e-09	9.3e-05	1	1	2	27	lcl	lcl [77-93]	lcl 1xPhospho [S83(100)]	0	2	1016.47	2031.93	9.54757e+07	1.22895e+08	1.13427e+08		High	High	High	High	3.25e-05	6.07e-09	4.71	46.88
[K].EFNIIDTGGIDLSDEPFLEQIR.[A]	1xPhospho [S13(100)]	0.000200145	9.3e-05	1	1	1	1	lcl	lcl [52-73]	lcl 1xPhospho [S64(100)]	0	3	867.745	2601.21	376311	NAN	NAN		High	Not Found	Not Found	High	3.25e-05	9.18e-05	4.7	107.54
[K].EFNPEITINIEGNEINVSRPTDNK.[N]	1xPhospho [S18(100)]	1.1e-10	9.3e-05	1	1	2	7	lcl	lcl [36-59]	lcl 1xPhospho [S53(100)]	0	3	941.772	2823.32	8.91668e+06	1.05379e+07	1.01265e+07		High	High	High	High	3.25e-05	8.89e-11	8.42	73.5
[K].EFNQTLDDLLANPFGSDGESAASIVNNETDAAPR.[L]	1xPhospho [T5(100)]	1.53e-09	9.3e-05	1	1	3	6	lcl	lcl [21-54]	lcl 1xPhospho [T25(100)]	0	3	1220.22	3658.62	3.938e+06	1.43581e+06	2.69811e+06		High	High	Peak Found	High	3.25e-05	1.11e-09	8.33	106.51
[K].EFNVNTMLSK.[D]	1xPhospho [S9(100)]	1.37e-05	9.3e-05	1	1	2	4	lcl	lcl [143-152]	lcl 1xPhospho [S151(100)]	0	2	631.778	1262.55	1.56922e+07	1.87857e+07	1.87312e+07		High	High	High	High	3.25e-05	6.95e-06	3.99	56.47
[K].EFNVNTMLSK.[D]	1xOxidation [M7]; 1xPhospho [S9(100)]	0.00022269	9.3e-05	1	1	1	3	lcl	lcl [143-152]	lcl 1xPhospho [S151(100)]	0	2	639.777	1278.54	5038272	5683387	4694602		High	High	High	High	3.25e-05	0.0001018	3.61	41.16
[K].EFSGFVANDNITLQLK.[Q]	1xPhospho [S3(100)]	4.31e-07	9.3e-05	1	1	1	3	lcl	lcl [13-28]	lcl 1xPhospho [S15(100)]	0	2	938.45	1875.89	1.47141e+06	1.68613e+06	1.38112e+06		High	High	High	High	3.25e-05	2.51e-07	5.29	85.86
[K].EFSNDAPFHTVSADSIPADEMGLDIGQATIDLFTK.[E]	1xOxidation [M21]; 1xPhospho [S3(96.9)]	3.75e-06	9.3e-05	1	1	1	6	lcl	lcl [273-307]	lcl 1xPhospho [S275(96.9)]	0	4	962.939	3848.72	3.16509e+06	3.95355e+06	NAN		High	High	Not Found	High	3.25e-05	2e-06	6.23	103.87
[K].EFTPQIMPVK.[G]	1xPhospho [T3(100)]	0.000133069	9.3e-05	1	1	1	3	lcl	lcl [183-192]	lcl 1xPhospho [T185(100)]	0	2	635.3	1269.59	1094154	1.2935e+06	1209591		High	High	High	High	3.25e-05	6.19e-05	3.06	63.47
[K].EFVDLIVSNVTENGSK.[F]	1xPhospho [S15(100)]	7.3e-09	9.3e-05	1	1	4	15	lcl	lcl [47-62]	lcl 1xPhospho [S61(100)]	0	2	915.937	1830.85	8.37747e+06	8.6674e+06	9930101		High	High	High	High	3.25e-05	5e-09	5.57	80.86
[K].EFVTLEDR.[N]	1xPhospho [T4(100)]	0.00217445	0.000280286	1	1	1	3	lcl	lcl [376-383]	lcl 1xPhospho [T379(100)]	0	2	544.737	1088.47	690660	915635	879988		High	High	High	High	0.0001106	0.000926	2.51	47.53
[K].EGACFISITSEDPDLLNGVDSNK.[I]	1xCarbamidomethyl [C4]; 1xPhospho [S21(100)]	1.74e-07	9.3e-05	1	1	1	2	lcl	lcl [94-116]	lcl 1xPhospho [S114(100)]	0	3	854.378	2561.11	1.44904e+06	1.57047e+06	1737418		High	High	Peak Found	High	3.25e-05	1.05e-07	8.01	85.87
[K].EGANIFFNYNGSPEAAEETAK.[L]	1xPhospho [S12(100)]	8.58e-10	9.3e-05	1	1	1	5	lcl	lcl [28-48]	lcl 1xPhospho [S39(100)]	0	2	1170	2338.99	8605545	9677795	9.48113e+06		High	High	High	High	3.25e-05	6.41e-10	7.02	70.49
[K].EGDTLIGIPSSGIHSNGYSLVR.[K]	1xPhospho [S19(99)]	1.38e-07	9.3e-05	1	1	2	6	lcl	lcl [175-196]	lcl 1xPhospho [S193(99)]	0	2	1176.57	2352.12	3.59002e+06	3.81414e+06	4.28055e+06		High	High	High	High	3.25e-05	8.38e-08	5.16	69.63
[K].EGDVIEGTVQR.[L]	1xPhospho [T8(100)]	2.26e-05	9.3e-05	1	1	1	3	lcl	lcl [245-255]	lcl 1xPhospho [T252(100)]	0	2	641.786	1282.57	2.74095e+06	2969614	3265049		High	High	High	High	3.25e-05	1.12e-05	4.1	27.65
[K].EGEEVTIQTPAGDMSVK.[I]	1xPhospho [T9(98.3)]	1.26e-05	9.3e-05	1	1	2	3	lcl	lcl [137-153]	lcl 1xPhospho [T145(98.3)]	0	2	935.915	1870.81	491725	571782	426820		High	High	Peak Found	High	3.25e-05	6.43e-06	4.11	67.31
[K].EGEFTGIMGPSGAGK.[S]	1xPhospho [S11(100)]	2.17e-07	9.3e-05	1	1	1	3	lcl	lcl [33-47]	lcl 1xPhospho [S43(100)]	0	2	759.319	1517.63	6.27833e+06	7.22677e+06	6.61782e+06		High	High	High	High	3.25e-05	1.3e-07	5.77	52.55
[K].EGEFTGIMGPSGAGK.[S]	1xOxidation [M8]; 1xPhospho [S11(100)]	2.07e-07	9.3e-05	1	1	1	3	lcl	lcl [33-47]	lcl 1xPhospho [S43(100)]	0	2	767.321	1533.63	1.469e+06	1.69735e+06	1.59824e+06		High	High	High	High	3.25e-05	1.24e-07	5.13	41.67
[K].EGEMEVGMGIHGEPGIKRTSIEPADK.[V]	1xPhospho [T19(98.4)]	8.63e-06	9.3e-05	1	1	1	2	lcl	lcl [208-233]	lcl 1xPhospho [T226(98.4)]	2	3	949.769	2847.31	NAN	NAN	NAN	NoQuanValues	Not Found	High	High	High	3.25e-05	4.46e-06	5.64
[K].EGEMEVGMGIHGEPGIKRTSIEPADK.[V]	1xOxidation [M]; 1xPhospho [T/S]	0.00571048	0.000447867	1	1	2	2	lcl	lcl [208-233]		2	4	716.58	2863.3	283616	267885	220784		High	High	Peak Found	High	0.0002057	0.002145	4.07	37.58
[K].EGEVVCVIGPSGSGK.[S]	1xCarbamidomethyl [C6]; 1xPhospho [S11(99.2)]	1.48e-06	9.3e-05	1	1	1	3	lcl	lcl [28-42]	lcl 1xPhospho [S38(99.2)]	0	2	777.846	1554.69	851234	1.00255e+06	924240		High	High	High	High	3.25e-05	8.21e-07	4.67	43.99
[K].EGFLRSER.[S]	1xPhospho [S6(100)]	0.0879548	0.00259352	1	1	1	3	lcl	lcl [525-532]	lcl 1xPhospho [S530(100)]	1	2	537.243	1073.48	2.28382e+06	2.59188e+06	1.75405e+06		High	High	High	High	0.0009157	0.02796	1.48	19.65
[K].EGIEVIPAVGEQFDPNFHQAVMQDSDENAGSNEITAELQK.[G]	1xPhospho [S31(100)]	3.69e-07	9.3e-05	1	1	1	1	lcl	lcl [134-173]	lcl 1xPhospho [S164(100)]	0	4	1110.01	4436.99	NAN	NAN	NAN	NoQuanValues	High	Not Found	Not Found	High	3.25e-05	2.16e-07	10.72
[K].EGIEVIPAVGEQFDPNFHQAVMQDSDENAGSNEITAELQK.[G]	1xOxidation [M22]; 1xPhospho [S31(100)]	3.69e-06	9.3e-05	1	1	1	1	lcl	lcl [134-173]	lcl 1xPhospho [S164(100)]	0	4	1114.01	4452.98	NAN	546033	NAN		Not Found	High	Not Found	High	3.25e-05	1.96e-06	7.01	86.78
[K].EGILVGISSGATVK.[A]	1xPhospho [S9(100)]	2.25e-06	9.3e-05	1	1	2	4	lcl	lcl [259-272]	lcl 1xPhospho [S267(100)]	0	2	705.869	1410.72	9424307	7.41696e+06	9144318		High	High	High	High	3.25e-05	1.22e-06	4.28	62.43
[K].EGKDSTLEGK.[I]	1xPhospho [S/T]	0.00105124	0.000280286	1	1	1	3	lcl	lcl [122-131]		1	2	572.25	1143.49	874732	996760	2.08155e+06		High	High	High	High	0.0001106	0.00047	1.82	5.51
[K].EGLLLFTYLHLANEPTLAK.[A]	1xPhospho [T16(100)]	7.55e-06	9.3e-05	1	1	1	2	lcl	lcl [86-104]	lcl 1xPhospho [T101(100)]	0	3	741.725	2223.15	638112	565353	NAN		High	High	Not Found	High	3.25e-05	3.92e-06	6.03	101.47
[K].EGLLVASK.[I]	1xPhospho [S7(100)]	0.000137956	9.3e-05	1	1	1	3	lcl	lcl [198-205]	lcl 1xPhospho [S204(100)]	0	2	448.728	896.449	7.43634e+06	8365782	8.00127e+06		High	High	High	High	3.25e-05	6.4e-05	3.02	34.79
[K].EGPFADFSGK.[V]	1xPhospho [S8(100)]	0.00013069	9.3e-05	1	1	1	2	lcl	lcl [134-143]	lcl 1xPhospho [S141(100)]	0	2	567.728	1134.45	1.43386e+06	956714	1.92527e+06		High	Peak Found	High	High	3.25e-05	6.06e-05	3.29	50.14
[K].EGPFADFSGKVDEMDNDK.[G]	1xPhospho [S8(100)]	2.11e-08	9.3e-05	1	1	1	7	lcl	lcl [134-151]	lcl 1xPhospho [S141(100)]	1	2	1040.92	2080.82	5.77549e+06	7216281	6.95748e+06		High	High	High	High	3.25e-05	1.39e-08	5.91	59.97
[K].EGTVMMGPEAVEALR.[K]	1xPhospho [T3(100)]	2.86e-06	9.3e-05	1	1	1	3	lcl	lcl [103-117]	lcl 1xPhospho [T105(100)]	0	2	835.374	1669.73	577164	734649	749703		High	High	High	High	3.25e-05	1.55e-06	4.31	72.09
[K].EGVESFIR.[E]	1xPhospho [S5(100)]	0.000386377	9.3e-05	1	1	1	3	lcl	lcl [88-95]	lcl 1xPhospho [S92(100)]	0	2	508.726	1016.44	3561067	3.96083e+06	4.00755e+06		High	High	High	High	3.25e-05	0.000174	3.27	56.6
[K].EGVEVKEESR.[T]	1xPhospho [S9(100)]	0.0783743	0.0025125	1	1	1	3	lcl	lcl [335-344]	lcl 1xPhospho [S343(100)]	1	2	621.274	1241.54	152396	163591	218706		High	High	High	High	0.0008718	0.02453	2.2	10.67
[K].EGVTIQNESK.[T]	1xPhospho [S9(100)]	1.76e-05	9.3e-05	1	1	2	6	lcl	lcl [341-350]	lcl 1xPhospho [S349(100)]	0	2	592.763	1184.52	4.35721e+06	4.29865e+06	5257029		High	High	High	High	3.25e-05	8.84e-06	3.96	19
[K].EGVTNETLPEK.[V]	1xPhospho [T7(100)]	6.52e-06	9.3e-05	1	1	1	3	lcl	lcl [65-75]	lcl 1xPhospho [T71(100)]	0	2	648.791	1296.57	12861745	15214449	14082417		High	High	High	High	3.25e-05	3.4e-06	4.28	30.32
[K].EHATSLEK.[I]	1xPhospho [T/S]	0.035269	0.00148926	1	1	2	3	lcl	lcl [204-211]		0	2	497.717	994.424	269062	237972	416852		High	High	High	High	0.0005291	0.01057	1.76	5.69
[K].EHFKASFYLDGQDSYGPFGYK.[D]	1xPhospho [S6(100)]	8.65e-07	9.3e-05	1	1	1	5	lcl	lcl [25-45]	lcl 1xPhospho [S30(100)]	1	3	846.036	2536.09	1.32286e+06	1.50636e+06	985259		High	High	High	High	3.25e-05	4.88e-07	6.31	67.26
[K].EHFSIVFPDDIK.[E]	1xPhospho [S4(100)]	0.169388	0.00410182	1	1	1	1	lcl	lcl [20-31]	lcl 1xPhospho [S23(100)]	0	3	509.57	1526.69	181590	156901	165947		High	Peak Found	Peak Found	High	0.001573	0.05896	1.67	69.79
[K].EHGTEFLMDHR.[H]	1xPhospho [T4(100)]	5.65e-06	9.3e-05	1	1	1	6	lcl	lcl [107-117]	lcl 1xPhospho [T110(100)]	0	2	726.292	1451.58	1.76262e+07	20679999	2.1051e+07		High	High	High	High	3.25e-05	2.96e-06	4.42	27.89
[K].EHGTEFLMDHR.[H]	1xOxidation [M8]; 1xPhospho [T4(100)]	6.28e-06	9.3e-05	1	1	1	6	lcl	lcl [107-117]	lcl 1xPhospho [T110(100)]	0	3	489.862	1467.57	6.3924e+06	5.9627e+06	4.86384e+06		High	High	High	High	3.25e-05	3.29e-06	5.09	21.09
[K].EHKEEVTEQLVNQNLSNLYEFMTQHK.[K]	1xPhospho [S16(100)]	7.18e-11	9.3e-05	1	1	1	3	lcl	lcl [40-65]	lcl 1xPhospho [S55(100)]	1	4	817.884	3268.5	1907517	5786802	3004044		High	Peak Found	High	High	3.25e-05	5.92e-11	12.06	82.56
[K].EHKEEVTEQLVNQNLSNLYEFMTQHK.[K]	1xOxidation [M22]; 1xPhospho [S16(100)]	2.99e-07	9.3e-05	1	1	1	2	lcl	lcl [40-65]	lcl 1xPhospho [S55(100)]	1	4	821.883	3284.49	NAN	NAN	NAN	NoQuanValues	Not Found	High	High	High	3.25e-05	1.76e-07	8.45
[K].EHLELTGMAYGISEEELQAR.[M]	1xPhospho [S13(100)]	2.98e-06	9.3e-05	1	1	1	2	lcl	lcl [95-114]	lcl 1xPhospho [S107(100)]	0	3	786.029	2356.05	NAN	NAN	912276		High	Not Found	High	High	3.25e-05	1.61e-06	5.9	68.74
[K].EHTDIRDEISK.[R]	1xPhospho [T3(100)]	2.07e-05	9.3e-05	1	1	2	10	lcl	lcl [309-319]	lcl 1xPhospho [T311(100)]	1	2	711.817	1422.63	1.22572e+07	1.61968e+07	1.54111e+07		High	High	High	High	3.25e-05	1.03e-05	3.77	19.14
[K].EHTDIRDEISKR.[V]	1xPhospho [S10(100)]	0.149704	0.0036862	1	1	1	1	lcl	lcl [309-320]	lcl 1xPhospho [S318(100)]	2	3	526.914	1578.73	NAN	NAN	NAN	NoQuanValues	Not Found	High	Not Found	High	0.001393	0.05125	2.45
[K].EHVKESFER.[A]	1xPhospho [S6(100)]	0.000913764	0.000280286	1	1	1	5	lcl	lcl [178-186]	lcl 1xPhospho [S183(100)]	1	3	414.183	1240.54	604993	615799	148317		High	High	High	High	0.0001106	0.0004084	2.59	8.2
[K].EHVSQYPNPLFVNK.[N]	1xPhospho [S/Y]	4.91e-08	9.3e-05	1	1	2	6	lcl	lcl [10-23]		0	2	876.412	1751.82	910693	1.15093e+06	1.06357e+06		High	High	High	High	3.25e-05	3.12e-08	5.03	42.51
[K].EHYLQDYGFDREEY.[-]	1xPhospho [Y3(100)]	2.76e-06	9.3e-05	1	1	3	8	lcl	lcl [288-301]	lcl 1xPhospho [Y290(100)]	1	2	972.378	1943.75	677977	886904	1.71074e+06		High	High	High	High	3.25e-05	1.49e-06	3.85	52.08
[K].EICSIVDGPVSAEVIGLEADK.[M]	1xCarbamidomethyl [C3]; 1xPhospho [S4(100)]	4.61e-09	9.3e-05	1	1	1	4	lcl	lcl [45-65]	lcl 1xPhospho [S48(100)]	0	2	1141.05	2281.07	1.94912e+06	2.49464e+06	NAN		High	High	Not Found	High	3.25e-05	3.21e-09	5.54	93.55
[K].EIDAALITISAEQDK.[F]	1xPhospho [T8(100)]	3.56e-07	9.3e-05	1	1	1	3	lcl	lcl [386-400]	lcl 1xPhospho [T393(100)]	0	2	848.907	1696.8	3713023	4582191	4.20995e+06		High	High	High	High	3.25e-05	2.08e-07	5	65.66
[K].EIDMSDLDEASDR.[V]	1xPhospho [S5(100)]	0.000156478	9.3e-05	1	1	1	3	lcl	lcl [407-419]	lcl 1xPhospho [S411(100)]	0	2	788.299	1575.59	7.9399e+06	9069562	8934958		High	High	High	High	3.25e-05	7.23e-05	4.1	56.22
[K].EIDMSDLDEASDR.[V]	1xOxidation [M4]; 1xPhospho [S5(100)]	4.23e-06	9.3e-05	1	1	1	6	lcl	lcl [407-419]	lcl 1xPhospho [S411(100)]	0	2	796.297	1591.58	1.86068e+06	2.1115e+06	1.80456e+06		High	High	High	High	3.25e-05	2.24e-06	4.06	37.99
[K].EIDMSDLDEASDRVIAGPAK.[K]	1xPhospho [S11(100)]	0.00318682	0.000447867	1	1	1	2	lcl	lcl [407-426]	lcl 1xPhospho [S417(100)]	1	3	738.002	2211.98	955820	1035490	1.26569e+06		Peak Found	High	High	High	0.0001868	0.0013	4.49	58.53
[K].EIEIDYRDRPEGSESK.[L]	1xPhospho [S13(97.3)]	0.0917109	0.00259352	1	1	1	1	lcl	lcl [194-209]	lcl 1xPhospho [S206(97.3)]	1	3	668.298	2002.88	143712	217494	133915		High	Peak Found	Peak Found	High	0.0009157	0.02929	1.87	26.8
[K].EIGFGTVDQAR.[I]	1xPhospho [T6(100)]	8.93e-05	9.3e-05	1	1	1	4	lcl	lcl [28-38]	lcl 1xPhospho [T33(100)]	0	2	636.783	1272.56	8.46632e+06	9.97411e+06	1.01701e+07		High	High	High	High	3.25e-05	4.22e-05	3.81	45.26
[K].EIGLTPK.[E]	1xPhospho [T5(100)]	0.00085941	0.000280286	1	1	1	3	lcl	lcl [158-164]	lcl 1xPhospho [T162(100)]	0	2	419.21	837.412	550252	548476	536990		High	High	High	High	0.0001106	0.0003849	2.47	30.2
[K].EIGSGELK.[D]	1xPhospho [S4(100)]	0.00626598	0.000447867	1	1	1	2	lcl	lcl [498-505]	lcl 1xPhospho [S501(100)]	0	2	456.708	912.407	733694	880630	658814		High	High	Peak Found	High	0.0002057	0.002317	2.41	25.32
[K].EIGWGSQIR.[S]	1xPhospho [S6(100)]	0.00064371	0.000280286	1	1	1	3	lcl	lcl [287-295]	lcl 1xPhospho [S292(100)]	0	2	563.257	1125.51	10326417	8847574	9779853		High	High	High	High	9.26e-05	0.0002883	2.56	50
[K].EIIFTSGGTEGDNLAIIGAALAQQESGK.[H]	1xPhospho [S26(100)]	1.64e-05	9.3e-05	1	1	1	2	lcl	lcl [65-92]	lcl 1xPhospho [S90(100)]	0	3	957.467	2870.38	163044	NAN	NAN		High	High	Not Found	High	3.25e-05	8.27e-06	4.98	97.85
[K].EIILFNAPILEGAYATAAQVQMDEKPEVIAANLK.[T]	1xPhospho [Y14(100)]	2.94e-10	9.3e-05	1	1	1	2	lcl	lcl [86-119]	lcl 1xPhospho [Y99(100)]	0	4	938.482	3750.91	231196	407629	NAN		High	High	Not Found	High	3.25e-05	2.28e-10	8.89	107.09
[K].EIIQTSSAPK.[A]	1xPhospho [T/S]	2.6e-05	9.3e-05	1	1	1	7	lcl	lcl [4-13]		0	2	577.275	1153.55	1.64299e+07	18129737	1.72542e+07		High	High	High	High	3.25e-05	1.29e-05	3.8	27.56
[K].EIISLKLDEK.[E]	1xPhospho [S4(100)]	0.000371709	9.3e-05	1	1	1	2	lcl	lcl [283-292]	lcl 1xPhospho [S286(100)]	1	2	634.329	1267.65	1.89649e+06	2.24964e+06	1.96552e+06		Peak Found	High	High	High	3.25e-05	0.0001677	3.93	54.82
[K].EILSAYVEHGSNPSFSIDPYVKPIIR.[V]	1xPhospho [S11(100)]	6.28e-10	9.3e-05	1	1	3	4	lcl	lcl [269-294]	lcl 1xPhospho [S279(100)]	0	3	1004.51	3011.49	483827	681708	509544		High	High	High	High	3.25e-05	4.75e-10	7.69	79.69
[K].EILYHYLEHQK.[V]	1xPhospho [Y4(100)]	3.96e-05	9.3e-05	1	1	1	2	lcl	lcl [349-359]	lcl 1xPhospho [Y352(100)]	0	3	518.245	1552.72	637348	576898	595551		High	High	Peak Found	High	3.25e-05	1.93e-05	3.71	35.95
[K].EIPNIDAIIASDDYSELK.[T]	1xPhospho [S15(100)]	5.81e-06	9.3e-05	1	1	1	4	lcl	lcl [436-453]	lcl 1xPhospho [S450(100)]	0	3	695.995	2085.96	1.31256e+06	435958	1.15672e+06		High	High	Peak Found	High	3.25e-05	3.05e-06	5.1	93.24
[K].EIQLTDSNTWK.[L]	1xPhospho [S7(100)]	0.000230732	9.3e-05	1	1	1	3	lcl	lcl [7-17]	lcl 1xPhospho [S13(100)]	0	2	707.816	1414.62	3.42929e+06	4023546	3.95137e+06		High	High	High	High	3.25e-05	0.0001053	3.36	53.8
[K].EISEFDDYAYIEGMLNR.[I]	1xPhospho [S3(100)]	2.33e-06	9.3e-05	1	1	1	1	lcl	lcl [294-310]	lcl 1xPhospho [S296(100)]	0	2	1072.95	2144.89	NAN	NAN	NAN	NoQuanValues	High	Not Found	Not Found	High	3.25e-05	1.27e-06	3.82
[K].EISELTGAPLVLHGGSGIPEHQIK.[K]	1xPhospho [S16(100)]	6.54e-09	9.3e-05	1	1	2	10	lcl	lcl [196-219]	lcl 1xPhospho [S211(100)]	0	4	641.329	2562.3	2.27039e+08	2.03375e+08	2.41265e+08		High	High	High	High	3.25e-05	4.49e-09	8.7	61.57
[K].EISELTGAPLVLHGGSGIPEHQIKK.[A]	1xPhospho [S16(100)]	6.59e-05	9.3e-05	1	1	1	2	lcl	lcl [196-220]	lcl 1xPhospho [S211(100)]	1	4	673.358	2690.39	379613	1.04979e+06	623291		High	High	Peak Found	High	3.25e-05	3.14e-05	6.83	53.63
[K].EISETELEENNMISEGGVSSLQYEEK.[V]	1xPhospho [S19(98.7)]	3.64e-09	9.3e-05	1	1	5	15	lcl	lcl [50-75]	lcl 1xPhospho [S68(98.7)]	0	3	1008.78	3024.29	5.06104e+06	4.75198e+06	5.24643e+06		High	High	High	High	3.25e-05	2.56e-09	8.77	73.27
[K].EISFQLANAEVK.[H]	1xPhospho [S3(100)]	3.38e-05	9.3e-05	1	1	1	3	lcl	lcl [89-100]	lcl 1xPhospho [S91(100)]	0	2	714.846	1428.68	474751	610610	602958		High	High	High	High	3.25e-05	1.65e-05	3.32	63.9
[K].EISNVLK.[H]	1xPhospho [S3(100)]	0.0825983	0.0025125	1	1	1	1	lcl	lcl [363-369]	lcl 1xPhospho [S365(100)]	0	2	441.72	882.433	NAN	106648	133725		Not Found	High	Peak Found	High	0.0008718	0.02606	1.19	37.88
[K].EISNYYQQK.[D]	1xPhospho [S3(100)]	0.000354478	9.3e-05	1	1	3	11	lcl	lcl [557-565]	lcl 1xPhospho [S559(100)]	0	2	626.766	1252.52	1.79496e+08	2.13805e+08	226063080		High	High	High	High	3.25e-05	0.0001598	2.78	30
[K].EISPFDLVSESFNR.[I]	1xPhospho [S9(100)]	0.000293993	9.3e-05	1	1	1	3	lcl	lcl [19-32]	lcl 1xPhospho [S27(100)]	0	2	860.389	1719.76	4.78974e+06	5.0842e+06	4.29986e+06		High	High	Peak Found	High	3.25e-05	0.0001329	3.16	91.3
[K].EISPFDLVSESFNRIESVEDK.[V]	1xPhospho [S17(100)]	5.45e-06	9.3e-05	1	1	2	4	lcl	lcl [19-39]	lcl 1xPhospho [S35(100)]	1	3	840.725	2520.15	2.12039e+06	2.48595e+06	NAN		High	High	Not Found	High	3.25e-05	2.86e-06	7.06	104.21
[K].EITLVSLTN.[-]	1xPhospho [S/T]	0.00375646	0.000447867	1	1	2	3	lcl	lcl [146-154]		0	2	535.263	1069.52	2.56225e+06	2.76217e+06	2.8009e+06		High	High	High	High	0.0002057	0.001505	2.85	77.85
[K].EITNIMK.[K]	1xPhospho [T3(100)]	0.00265048	0.000373653	1	1	1	3	lcl	lcl [160-166]	lcl 1xPhospho [T162(100)]	0	2	464.714	928.421	2.67915e+06	3028204	2806932		High	High	High	High	0.0001622	0.001105	2.57	38.14
[K].EITNIMK.[K]	1xOxidation [M6]; 1xPhospho [T3(100)]	0.291885	0.00708864	1	1	1	1	lcl	lcl [160-166]	lcl 1xPhospho [T162(100)]	0	2	472.711	944.416	793731	869987	905830		Peak Found	High	Peak Found	High	0.002762	0.1121	1.38	18.86
[K].EITSNFR.[E]	1xPhospho [S4(99.2)]	0.00466293	0.000447867	1	1	1	3	lcl	lcl [476-482]	lcl 1xPhospho [S479(99.2)]	0	2	473.706	946.403	6614162	6178328	5535465		High	High	High	High	0.0002057	0.001803	2.11	32.36
[K].EIVEGTPFK.[L]	1xPhospho [T6(100)]	0.00665833	0.000447867	1	1	1	2	lcl	lcl [62-70]	lcl 1xPhospho [T67(100)]	0	2	550.254	1099.51	1.38306e+06	1.79079e+06	1835031		High	High	Peak Found	High	0.0002057	0.002434	2.37	41.64
[K].EIVIAHSLQTDTLQLEASGNQIR.[Y]	1xPhospho [S7(100)]	1.07e-08	9.3e-05	1	1	1	2	lcl	lcl [56-78]	lcl 1xPhospho [S62(100)]	0	3	872.773	2616.3	NAN	NAN	NAN	NoQuanValues	High	Not Found	High	High	3.25e-05	7.2e-09	7.55
[K].EIVNTLK.[H]	1xPhospho [T5(100)]	0.00468746	0.000447867	1	1	1	3	lcl	lcl [198-204]	lcl 1xPhospho [T202(100)]	0	2	448.728	896.449	507992	508226	574645		High	High	High	High	0.0002057	0.001814	2.62	26.49
[K].EIVPALMSK.[F]	1xPhospho [S8(100)]	0.00389209	0.000447867	1	1	1	22	lcl	lcl [11-19]	lcl 1xPhospho [S18(100)]	0	2	534.265	1067.52	1501460448	1623048132	1653140816		High	High	High	High	0.0002057	0.00155	2.26	54.82
[K].EIVPALMSK.[F]	1xOxidation [M7]; 1xPhospho [S8(100)]	0.00073328	0.000280286	1	1	1	79	lcl	lcl [11-19]	lcl 1xPhospho [S18(100)]	0	2	542.262	1083.52	1.72934e+08	1.73629e+08	1.59708e+08		High	High	High	High	0.0001106	0.0003291	2.44	43.98
[K].EIYLEAYK.[G]	1xPhospho [Y7(100)]	0.000667775	0.000280286	1	1	1	3	lcl	lcl [857-864]	lcl 1xPhospho [Y863(100)]	0	2	554.752	1108.5	2866594	3021836	3.24635e+06		High	High	High	High	9.26e-05	0.0002996	2.45	41.51
[K].EKLDSSIK.[E]	1xPhospho [S6(98.8)]	0.0147967	0.000619045	1	1	2	2	lcl	lcl [30-37]	lcl 1xPhospho [S35(98.8)]	1	2	500.241	999.476	522030	516548	394066		Peak Found	High	Peak Found	High	0.0002983	0.004767	1.72	14.22
[K].EKLSVIR.[M]	1xPhospho [S4(100)]	0.00583591	0.000447867	1	1	1	4	lcl	lcl [24-30]	lcl 1xPhospho [S27(100)]	1	2	462.749	924.491	52547868	50042332	37995152		High	High	High	High	0.0002057	0.002185	2.39	20.9
[K].EKMENLTVELK.[A]	1xPhospho [T7(100)]	0.176445	0.00427133	1	1	1	1	lcl	lcl [70-80]	lcl 1xPhospho [T76(100)]	1	3	471.895	1413.67	309496	723201	392122		Peak Found	High	Peak Found	High	0.001641	0.06192	2.08	42.73
[K].EKREYEEPADYDMSSEGQDEFNNEPPMLSR.[S]	1xPhospho [Y5(100)]	6.21e-07	9.3e-05	1	1	1	2	lcl	lcl [7-36]	lcl 1xPhospho [Y11(100)]	2	4	918.873	3672.48	434503	429962	NAN		High	High	Not Found	High	3.25e-05	3.56e-07	6.59	56.52
[K].EKSPDAGVYR.[F]	1xPhospho [S3(100)]	0.000183872	9.3e-05	1	1	1	3	lcl	lcl [15-24]	lcl 1xPhospho [S17(100)]	1	2	601.267	1201.52	430649	411694	364224		High	High	High	High	3.25e-05	8.46e-05	2.43	11.39
[K].EKTESLNEIVQNLSVK.[L]	1xPhospho [S14(100)]	5.72e-10	9.3e-05	1	1	4	14	lcl	lcl [556-571]	lcl 1xPhospho [S569(100)]	1	2	955.977	1910.95	2.71459e+07	37094725	3.60025e+07		High	High	High	High	3.25e-05	4.34e-10	6.79	69.1
[K].EKTEVTSGASK.[T]	1xPhospho [S10(100)]	6.99e-05	9.3e-05	1	1	2	12	lcl	lcl [39-49]	lcl 1xPhospho [S48(100)]	1	2	608.777	1216.55	980086	8293783	5.47986e+06		High	High	High	High	3.25e-05	3.32e-05	2.79	4.67
[K].EKTEVTSGASKTSYTDPSELK.[D]	1xPhospho [S10(98.6)]	8.51e-06	9.3e-05	1	1	2	3	lcl	lcl [39-59]	lcl 1xPhospho [S48(98.6)]	2	3	780.028	2338.07	530039	614697	1.16836e+06		High	High	High	High	3.25e-05	4.39e-06	5.78	29.43
[K].EKVTEIR.[L]	1xPhospho [T4(100)]	0.0236175	0.00115117	1	1	1	2	lcl	lcl [351-357]	lcl 1xPhospho [T354(100)]	1	2	477.737	954.466	NAN	1.03261e+06	1.18217e+06		Not Found	High	High	High	0.0004404	0.007221	2.1	10.46
[K].EKYSLFEITHQPEICAYVTK.[L]	1xCarbamidomethyl [C15]; 1xPhospho [S4(100)]	1.53e-08	9.3e-05	1	1	1	2	lcl	lcl [41-60]	lcl 1xPhospho [S44(100)]	1	3	846.067	2536.18	1.08554e+06	1.33096e+06	1.09443e+06		Peak Found	High	High	High	3.25e-05	1.02e-08	8.57	69.83
[K].ELADENIKSDSE.[-]	1xPhospho [S11(100)]	0.000102832	9.3e-05	1	1	2	3	lcl	lcl [236-247]	lcl 1xPhospho [S246(100)]	1	2	715.292	1429.57	2.23132e+07	4939040	9370962		High	High	High	High	3.25e-05	4.83e-05	3.42	27.54
[K].ELAEETGTSISTITR.[F]	1xPhospho [S11(99.2)]	1.23e-07	9.3e-05	1	1	1	3	lcl	lcl [39-53]	lcl 1xPhospho [S49(99.2)]	0	2	844.39	1687.78	1.41378e+06	1.72106e+06	1.7342e+06		High	High	High	High	3.25e-05	7.54e-08	5.73	54.32
[K].ELAGYNIFNSSNYFNITANGK.[V]	1xPhospho [S11(100)]	6.13e-10	9.3e-05	1	1	1	3	lcl	lcl [46-66]	lcl 1xPhospho [S56(100)]	0	2	1209.04	2417.08	1.00921e+06	1.26859e+06	NAN		High	High	Not Found	High	3.25e-05	4.64e-10	7	93.42
[K].ELAYNANELIQSVQVLGTEGSTLLK.[D]	1xPhospho [T18(100)]	4.46e-09	9.3e-05	1	1	3	5	lcl	lcl [49-73]	lcl 1xPhospho [T66(100)]	0	3	924.14	2770.39	4709437	6.49916e+06	NAN		High	High	Not Found	High	3.25e-05	3.11e-09	8.76	107.71
[K].ELDYTQLLTK.[I]	1xPhospho [T5(100)]	0.0031712	0.000447867	1	1	1	2	lcl	lcl [125-134]	lcl 1xPhospho [T129(100)]	0	2	652.315	1303.62	456616	709633	644175		Peak Found	High	High	High	0.0001868	0.001298	2.26	70.65
[K].ELEDSFYR.[N]	1xPhospho [S/Y]	0.000913764	0.000280286	1	1	2	2	lcl	lcl [33-40]		0	2	569.726	1138.45	627597	725662	719122		Peak Found	High	High	High	0.0001106	0.0004082	2.29	39.13
[K].ELEGESLPNTLFAGANVQEEVGLR.[G]	1xPhospho [S6(100)]	7.43e-07	9.3e-05	1	1	2	3	lcl	lcl [194-217]	lcl 1xPhospho [S199(100)]	0	3	884.761	2652.26	3.32623e+06	3.41308e+06	NAN		High	High	Not Found	High	3.25e-05	4.22e-07	6.88	92.74
[K].ELEIEDVQTAVGDRYVVEAMR.[E]	1xPhospho [Y15(100)]	1.25e-07	9.3e-05	1	1	1	3	lcl	lcl [297-317]	lcl 1xPhospho [Y311(100)]	1	3	834.725	2502.16	1241037	911661	NAN		High	High	High	High	3.25e-05	7.63e-08	6.17	74.93
[K].ELFSELHAITSTK.[E]	1xPhospho [S4(100)]	7.68e-08	9.3e-05	1	1	3	10	lcl	lcl [58-70]	lcl 1xPhospho [S61(100)]	0	2	778.376	1555.74	5.63906e+06	6780057	5.85064e+06		High	High	High	High	3.25e-05	4.78e-08	6.05	74.4
[K].ELGDFFASSGLK.[R]	1xPhospho [S8(99.2)]	0.00012324	9.3e-05	1	1	1	3	lcl	lcl [59-70]	lcl 1xPhospho [S66(99.2)]	0	2	675.806	1350.6	3.68317e+06	3.29954e+06	3.65758e+06		High	High	High	High	3.25e-05	5.75e-05	2.63	74.72
[K].ELGDFFASSGLKR.[D]	1xPhospho [S8(99)]	0.000342414	9.3e-05	1	1	2	2	lcl	lcl [59-71]	lcl 1xPhospho [S66(99)]	1	2	753.855	1506.7	NAN	746258	NAN		Not Found	High	High	High	3.25e-05	0.0001547	3.43	59.11
[K].ELGINHEDLQVFGSLK.[T]	1xPhospho [S14(100)]	5.72e-08	9.3e-05	1	1	1	6	lcl	lcl [107-122]	lcl 1xPhospho [S120(100)]	0	2	939.958	1878.9	32769226	41396857	34482492		High	High	High	High	3.25e-05	3.61e-08	6.57	69.81
[K].ELGLPLSR.[R]	1xPhospho [S7(100)]	0.00233221	0.000373653	1	1	1	3	lcl	lcl [136-143]	lcl 1xPhospho [S142(100)]	0	2	482.746	964.486	2.37267e+06	3.02362e+06	3.00062e+06		High	High	High	High	0.0001367	0.0009859	2.57	55.04
[K].ELGSPMK.[G]	1xPhospho [S4(100)]	0.00429021	0.000447867	1	1	1	6	lcl	lcl [271-277]	lcl 1xPhospho [S274(100)]	0	2	421.18	841.353	29191778	30832172	40260212		High	High	High	High	0.0002057	0.001684	1.99	19.31
[K].ELGSPMK.[G]	1xOxidation [M6]; 1xPhospho [S4(100)]	0.00348399	0.000447867	1	1	1	3	lcl	lcl [271-277]	lcl 1xPhospho [S274(100)]	0	2	429.177	857.347	3.10534e+06	2.73684e+06	2986749		High	High	High	High	0.0001868	0.00141	1.94	8.33
[K].ELGVTLYGK.[Y]	1xPhospho [T5(100)]	0.000230732	9.3e-05	1	1	1	3	lcl	lcl [40-48]	lcl 1xPhospho [T44(100)]	0	2	530.261	1059.51	637120	765570	694830		High	High	High	High	3.25e-05	0.0001051	3	52.25
[K].ELHLTTSEFDILFLLASEPGR.[V]	1xPhospho [T/S]	0.000207405	9.3e-05	1	1	2	4	lcl	lcl [155-175]		0	3	823.41	2468.21	8.71334e+06	8.33683e+06	NAN		High	High	Not Found	High	3.25e-05	9.49e-05	4.87	107.68
[K].ELLFSEHYACPYCGFSVGELEPR.[M]	2xCarbamidomethyl [C10; C13]; 1xPhospho [Y12(100)]	1.98e-09	9.3e-05	1	1	1	3	lcl	lcl [213-235]	lcl 1xPhospho [Y224(100)]	0	3	947.408	2840.21	1.13621e+06	1.18567e+06	990232		High	High	High	High	3.25e-05	1.43e-09	5.74	81.64
[K].ELLISEEK.[N]	1xPhospho [S5(100)]	0.000983914	0.000280286	1	1	1	3	lcl	lcl [129-136]	lcl 1xPhospho [S133(100)]	0	2	520.748	1040.49	3.27435e+06	3818780	3.88729e+06		High	High	High	High	0.0001106	0.0004406	2.94	42
[K].ELLPGAFTSEDML.[-]	1xPhospho [S9(98.8)]	0.0142872	0.000619045	1	1	1	2	lcl	lcl [119-131]	lcl 1xPhospho [S127(98.8)]	0	2	751.832	1502.65	944969	960093	NAN		High	High	Not Found	High	0.0002983	0.004619	3.32	104.66
[K].ELLSNILEIDMISGVK.[Y]	1xPhospho [S13(100)]	1.07e-05	9.3e-05	1	1	1	2	lcl	lcl [66-81]	lcl 1xPhospho [S78(100)]	0	2	927.475	1853.93	1.13906e+06	1.51155e+06	NAN		Peak Found	High	Not Found	High	3.25e-05	5.46e-06	4.83	105.08
[K].ELPGVASISDK.[-]	1xPhospho [S9(100)]	0.00157003	0.000280286	1	1	2	5	lcl	lcl [386-396]	lcl 1xPhospho [S394(100)]	0	2	598.283	1195.56	6.8516e+07	7.48053e+07	7.81036e+07		High	High	High	High	0.0001106	0.0006885	2.79	45.32
[K].ELPILSTSYDTFTVATMINR.[A]	1xPhospho [S/T/Y]	3.77e-05	9.3e-05	1	1	1	2	lcl	lcl [163-182]		0	3	784.712	2352.12	246338	289055	NAN		High	High	Not Found	High	3.25e-05	1.84e-05	4.15	106.34
[K].ELPYIAVLNEQGNFYGILTHGK.[L]	1xPhospho [Y15(100)]	1.63e-06	9.3e-05	1	1	1	1	lcl	lcl [96-117]	lcl 1xPhospho [Y110(100)]	0	3	852.763	2556.25	305348	447440	NAN		Peak Found	High	Not Found	High	3.25e-05	9.02e-07	4.93	94.17
[K].ELQAQGTDVSVVSVPSFDLFEQQSAEYK.[E]	1xPhospho [S24(100)]	1.74e-08	9.3e-05	1	1	1	2	lcl	lcl [572-599]	lcl 1xPhospho [S595(100)]	0	3	1061.16	3181.46	628874	650773	NAN		High	High	Not Found	High	3.25e-05	1.15e-08	8.49	98.58
[K].ELQLDDMVFVRPGESVPIDGVIVR.[G]	1xPhospho [S15(100)]	8.53e-08	9.3e-05	1	1	1	2	lcl	lcl [139-162]	lcl 1xPhospho [S153(100)]	0	3	921.801	2763.38	5.18237e+06	6540053	NAN		High	High	Not Found	High	3.25e-05	5.29e-08	7.91	96.02
[K].ELQLDDMVFVRPGESVPIDGVIVR.[G]	1xOxidation [M7]; 1xPhospho [S15(100)]	3.79e-06	9.3e-05	1	1	1	2	lcl	lcl [139-162]	lcl 1xPhospho [S153(100)]	0	3	927.134	2779.37	1.27927e+06	1.43874e+06	1013092		High	High	Peak Found	High	3.25e-05	2.02e-06	6.43	86.46
[K].ELQLDDMVFVRPGESVPIDGVIVRGSTTLNEAAINGESVPATK.[T]	1xPhospho [S26(93)]	2.37e-06	9.3e-05	1	1	2	3	lcl	lcl [139-181]	lcl 1xPhospho [S164(93)]	1	4	1151.83	4604.3	474606	794562	NAN		High	High	Not Found	High	3.25e-05	1.29e-06	7.33	92.23
[K].ELREDLNTQVDTIK.[E]	1xPhospho [T12(100)]	5.85e-07	9.3e-05	1	1	2	12	lcl	lcl [37-50]	lcl 1xPhospho [T48(100)]	1	2	877.424	1753.84	14569643	1.20669e+07	1.60102e+07		High	High	High	High	3.25e-05	3.36e-07	5.82	41.55
[K].ELREDLNTQVDTIKEK.[G]	1xPhospho [T12(100)]	8.53e-08	9.3e-05	1	1	1	3	lcl	lcl [37-52]	lcl 1xPhospho [T48(100)]	2	3	670.996	2010.97	NAN	2.69434e+06	NAN		High	High	High	High	3.25e-05	5.3e-08	7.05	32.98
[K].ELRSEIAQAEDMQK.[T]	1xPhospho [S4(100)]	0.0389996	0.00148926	1	1	1	1	lcl	lcl [94-107]	lcl 1xPhospho [S97(100)]	1	2	864.391	1727.77	NAN	234909	177651		Not Found	Peak Found	High	High	0.0005291	0.01166	1.73	49.18
[K].ELSEEGFNFIGTGVSGGEEGALK.[G]	1xPhospho [S15(100)]	5.55e-11	9.3e-05	1	1	2	7	lcl	lcl [114-136]	lcl 1xPhospho [S128(100)]	0	2	1204.05	2407.07	13855514	1.38869e+07	15533732		High	High	Peak Found	High	3.25e-05	4.63e-11	8.18	82.25
[K].ELSFEIVTELK.[E]	1xPhospho [S3(100)]	0.000157182	9.3e-05	1	1	1	3	lcl	lcl [308-318]	lcl 1xPhospho [S310(100)]	0	2	694.345	1387.68	NAN	NAN	NAN	NoQuanValues	High	High	Not Found	High	3.25e-05	7.26e-05	3.67
[K].ELSGLQNIHVSAVEENGK.[V]	1xPhospho [S11(100)]	8.31e-10	9.3e-05	1	1	2	8	lcl	lcl [731-748]	lcl 1xPhospho [S741(100)]	0	2	1002.48	2003.94	2.79256e+06	2.52644e+06	3.69226e+06		High	High	High	High	3.25e-05	6.22e-10	7.65	56.31
[K].ELSSLNK.[K]	1xPhospho [S4(99.3)]	0.00231043	0.000373653	1	1	2	2	lcl	lcl [90-96]	lcl 1xPhospho [S93(99.3)]	0	2	435.702	870.397	2770835	1.27006e+06	1.92794e+06		High	Peak Found	High	High	0.0001367	0.0009796	2.18	18.32
[K].ELSSLNKK.[E]	1xPhospho [S4(100)]	0.00389209	0.000447867	1	1	1	3	lcl	lcl [90-97]	lcl 1xPhospho [S93(100)]	1	2	499.749	998.492	2.03728e+06	2.19886e+06	1.95735e+06		High	High	High	High	0.0002057	0.00155	1.88	8.86
[K].ELSTLHELSMSK.[K]	1xPhospho [S3(100)]	0.000312536	9.3e-05	1	1	2	4	lcl	lcl [81-92]	lcl 1xPhospho [S83(100)]	0	2	727.831	1454.66	NAN	NAN	NAN	NoQuanValues	High	High	High	High	3.25e-05	0.0001412	3.75
[K].ELSTNYWIPDEVDMKSDAK.[Q]	1xPhospho [S16(100)]	3.18e-07	9.3e-05	1	1	1	6	lcl	lcl [50-68]	lcl 1xPhospho [S65(100)]	1	3	774.344	2321	2.48499e+06	2780718	2.72026e+06		High	High	High	High	3.25e-05	1.87e-07	7.44	68.69
[K].ELSWANVVER.[D]	1xPhospho [S3(100)]	0.000788953	0.000280286	1	1	1	3	lcl	lcl [53-62]	lcl 1xPhospho [S55(100)]	0	2	641.797	1282.58	655399	690075	745462		High	High	High	High	0.0001106	0.0003536	3.06	67.66
[K].ELSYGDASSR.[F]	1xPhospho [S8(100)]	0.000270479	9.3e-05	1	1	2	9	lcl	lcl [76-85]	lcl 1xPhospho [S83(100)]	0	2	582.732	1164.46	9.81468e+06	1.24663e+07	1.46351e+07		High	High	High	High	3.25e-05	0.0001226	3.31	22.23
[K].ELTELQGTSGDEHR.[I]	1xPhospho [T/S]	1.15e-06	9.3e-05	1	1	3	9	lcl	lcl [11-24]		0	2	826.353	1651.7	998851	1.20702e+06	1.54286e+06		High	High	High	High	3.25e-05	6.45e-07	4.35	25.58
[K].ELTHMDVSDSDAK.[V]	1xPhospho [S10(100)]	5.56e-07	9.3e-05	1	1	2	3	lcl	lcl [10-22]	lcl 1xPhospho [S19(100)]	0	2	764.304	1527.6	829610	1.33581e+06	1.26346e+06		High	High	High	High	3.25e-05	3.2e-07	4.59	27.05
[K].ELTHMDVSDSDAK.[V]	1xOxidation [M5]; 1xPhospho [S10(100)]	0.00339834	0.000447867	1	1	1	3	lcl	lcl [10-22]	lcl 1xPhospho [S19(100)]	0	2	772.304	1543.6	1.12096e+06	1.12639e+06	1.94516e+06		High	High	High	High	0.0001868	0.001378	2.3	15.33
[K].ELVPMSDIYALVR.[S]	1xPhospho [S6(100)]	0.00114753	0.000280286	1	1	1	1	lcl	lcl [22-34]	lcl 1xPhospho [S27(100)]	0	2	793.392	1585.77	NAN	NAN	NAN	NoQuanValues	High	Not Found	Not Found	High	0.0001106	0.0005104	3.29
[K].ELVPMSDIYALVRSEEK.[G]	1xPhospho [S14(100)]	0.00228889	0.000373653	1	1	1	1	lcl	lcl [22-38]	lcl 1xPhospho [S35(100)]	1	3	687	2058.98	246368	330224	324301		High	Peak Found	Peak Found	High	0.0001367	0.0009705	3.94	84.53
[K].ELVVFPAETAIGSLAHYITSASK.[K]	1xPhospho [S22(99)]	1.59e-08	9.3e-05	1	1	1	1	lcl	lcl [367-389]	lcl 1xPhospho [S388(99)]	0	3	828.754	2484.24	829902	619332	NAN		High	Peak Found	Not Found	High	3.25e-05	1.05e-08	8.31	106.8
[K].EMADTLTDVIEANTYIVSRK.[G]	1xPhospho [S18(100)]	1.17e-06	9.3e-05	1	1	1	3	lcl	lcl [26-45]	lcl 1xPhospho [S43(100)]	1	3	783.705	2349.1	1946561	2.04467e+06	1.86624e+06		High	High	High	High	3.25e-05	6.51e-07	7.95	80.74
[K].EMENNLSDLKK.[E]	1xOxidation [M2]; 1xPhospho [S7(100)]	0.00707873	0.000447867	1	1	1	2	lcl	lcl [414-424]	lcl 1xPhospho [S420(100)]	1	2	708.809	1416.61	299930	329744	338399		Peak Found	High	High	High	0.0002057	0.002565	2.36	19.79
[K].EMEVYVEK.[R]	1xPhospho [Y5(100)]	0.000426295	9.3e-05	1	1	1	3	lcl	lcl [64-71]	lcl 1xPhospho [Y68(100)]	0	2	553.728	1106.45	1.60442e+06	1.65735e+06	1.94636e+06		High	High	High	High	3.25e-05	0.0001913	2.23	32.56
[K].EMIETVLSKPDGYVK.[A]	1xPhospho [S8(100)]	2.35e-07	9.3e-05	1	1	2	7	lcl	lcl [254-268]	lcl 1xPhospho [S261(100)]	0	2	894.928	1788.85	1.01144e+06	1.3437e+06	1.13871e+06		High	High	High	High	3.25e-05	1.4e-07	4.68	55.53
[K].EMKYSEIATHSTENAK.[K]	1xPhospho [S5(100)]	9e-06	9.3e-05	1	1	1	3	lcl	lcl [235-250]	lcl 1xPhospho [S239(100)]	1	3	640.28	1918.83	833972	1.30367e+06	1.20414e+06		High	High	High	High	3.25e-05	4.64e-06	4.24	25.91
[K].EMKYSEIATHSTENAK.[K]	1xOxidation [M2]; 1xPhospho [S5(100)]	0.000818385	0.000280286	1	1	1	1	lcl	lcl [235-250]	lcl 1xPhospho [S239(100)]	1	3	645.609	1934.82	NAN	NAN	NAN	NoQuanValues	Not Found	Not Found	High	High	0.0001106	0.0003664	2.95
[K].EMNFTTLLK.[N]	1xPhospho [T6(100)]	0.000424484	9.3e-05	1	1	1	3	lcl	lcl [285-293]	lcl 1xPhospho [T290(100)]	0	2	588.771	1176.54	1.81454e+06	2161800	2.31186e+06		High	High	High	High	3.25e-05	0.0001906	3.24	75.23
[K].EMNFTTLLK.[N]	1xOxidation [M2]; 1xPhospho [T6(100)]	0.000869999	0.000280286	1	1	2	4	lcl	lcl [285-293]	lcl 1xPhospho [T290(100)]	0	2	596.772	1192.53	732938	849993	641861		High	High	High	High	0.0001106	0.0003904	2.66	60.11
[K].EMSIAEFR.[K]	1xPhospho [S3(100)]	0.0113128	0.000619045	1	1	1	3	lcl	lcl [114-121]	lcl 1xPhospho [S116(100)]	0	2	531.721	1062.43	2318391	2637575	2574370		High	High	High	High	0.0002983	0.003795	2.53	53.86
[K].ENDQIFSMATIIR.[S]	1xPhospho [T10(100)]	2.89e-06	9.3e-05	1	1	1	2	lcl	lcl [97-109]	lcl 1xPhospho [T106(100)]	0	2	809.374	1617.73	931176	1213442	1.25601e+06		High	High	Peak Found	High	3.25e-05	1.56e-06	4.82	82.72
[K].ENDQIFSMATIIR.[S]	1xOxidation [M8]; 1xPhospho [T10(100)]	0.00371873	0.000447867	1	1	1	2	lcl	lcl [97-109]	lcl 1xPhospho [T106(100)]	0	2	817.369	1633.73	NAN	NAN	NAN	NoQuanValues	High	High	Not Found	High	0.0001868	0.001489	2.7
[K].ENEWPDYEDFAVK.[I]	1xPhospho [Y7(100)]	0.318987	0.00807644	1	1	1	2	lcl	lcl [51-63]	lcl 1xPhospho [Y57(100)]	0	2	861.343	1721.67	3.91547e+06	3.22306e+06	4.50024e+06		Peak Found	High	High	High	0.003072	0.1255	0.82	36.67
[K].ENGLLIYEKMYPISAR.[L]	1xOxidation [M10]; 2xPhospho [Y7(99.9); Y11(97.4)]	0.131469	0.00343482	1	1	1	1	lcl	lcl [166-181]	lcl 2xPhospho [Y172(99.9); Y176(97.4)]	1	2	1036.97	2072.92	356527	223192	492929		High	Peak Found	Peak Found	High	0.001279	0.04418	1.1	47.13
[K].ENGSAAAPTAGLHFTEDLLAKISAK.[G]	1xPhospho [S23(99.9)]	0.00280775	0.000373653	1	1	1	3	lcl	lcl [171-195]	lcl 1xPhospho [S193(99.9)]	1	3	864.765	2592.27	939672	2.23944e+06	1062800		Peak Found	High	Peak Found	High	0.0001622	0.001164	4.59	76.12
[K].ENIHQVELTNVTEAIER.[E]	1xPhospho [T9(100)]	0.00218458	0.000280286	1	1	1	2	lcl	lcl [521-537]	lcl 1xPhospho [T529(100)]	0	3	692.331	2074.98	NAN	10190455	NAN		Not Found	High	High	High	0.0001106	0.0009299	2.2	62.06
[K].ENINSVFHCITR.[L]	1xCarbamidomethyl [C9]; 1xPhospho [T11(100)]	2.84e-05	9.3e-05	1	1	2	9	lcl	lcl [18-29]	lcl 1xPhospho [T28(100)]	0	3	523.903	1569.69	12117449	1.37242e+07	1.3533e+07		High	High	High	High	3.25e-05	1.4e-05	4.16	52.71
[K].ENISSVTHCATR.[M]	1xCarbamidomethyl [C9]; 1xPhospho [T11(100)]	3.86e-07	9.3e-05	1	1	5	33	lcl	lcl [19-30]	lcl 1xPhospho [T29(100)]	0	2	727.806	1454.61	2.95948e+08	3.21359e+08	3.30903e+08		High	High	High	High	3.25e-05	2.26e-07	4	20.13
[K].ENISSVTHCATR.[M]	1xCarbamidomethyl [C9]; 2xPhospho [S4(100); S5(97.1)]	0.00205707	0.000280286	1	1	3	4	lcl	lcl [19-30]	lcl 2xPhospho [S22(100); S23(97.1)]	0	2	767.793	1534.58	1.94386e+06	1032198	2513154		High	High	High	High	0.0001106	0.0008832	2.92	24.7
[K].ENITSLDK.[L]	1xPhospho [T4(99.4)]	0.00060292	0.000280286	1	1	2	5	lcl	lcl [306-313]	lcl 1xPhospho [T309(99.4)]	0	2	500.221	999.439	25610640	30724936	29716808		High	High	High	High	9.26e-05	0.0002701	3.52	32.91
[K].ENITSLETALHR.[D]	1xPhospho [T4(98.4)]	0.00172339	0.000280286	1	1	2	3	lcl	lcl [331-342]	lcl 1xPhospho [T334(98.4)]	0	3	488.568	1463.69	1.05303e+06	1012661	602491		High	High	High	High	0.0001106	0.0007513	3.07	53.21
[K].ENKESYLEPVFGSSAEDR.[D]	1xPhospho [S5(100)]	5.64e-08	9.3e-05	1	1	1	6	lcl	lcl [6-23]	lcl 1xPhospho [S10(100)]	1	2	1068.97	2136.91	2.4278e+07	27358609	28602413		High	High	High	High	3.25e-05	3.55e-08	6.07	54
[K].ENKESYLEPVFGSSAEDRDIPK.[Y]	1xPhospho [S5(100)]	1.42e-08	9.3e-05	1	1	1	13	lcl	lcl [6-27]	lcl 1xPhospho [S10(100)]	2	3	864.061	2590.17	131665035	1.52963e+08	152509058		High	High	High	High	3.25e-05	9.5e-09	7.79	54.82
[K].ENKLELLDSSK.[R]	1xPhospho [S10(98.8)]	0.000149601	9.3e-05	1	1	1	1	lcl	lcl [220-230]	lcl 1xPhospho [S229(98.8)]	1	2	678.328	1355.65	591541	951050	803683		Peak Found	Peak Found	High	High	3.25e-05	6.91e-05	3.56	37.87
[K].ENKPAPAPTSTEDK.[L]	1xPhospho [T11(97.7)]	0.000431768	9.3e-05	1	1	2	5	lcl	lcl [125-138]	lcl 1xPhospho [T135(97.7)]	0	2	782.849	1564.69	157712	181571	289237		High	High	High	High	3.25e-05	0.0001943	2.95	7.95
[K].ENLDFFASLYSIK.[G]	1xPhospho [S8(100)]	6.65e-07	9.3e-05	1	1	2	5	lcl	lcl [95-107]	lcl 1xPhospho [S102(100)]	0	2	813.88	1626.75	1.14922e+07	1.16799e+07	NAN		High	High	Not Found	High	3.25e-05	3.8e-07	4.71	99.22
[K].ENLENTTVHGGFTVLGANLFCSDSFGK.[E]	1xCarbamidomethyl [C21]; 1xPhospho [T/S]	0.000971827	0.000280286	1	1	1	1	lcl	lcl [47-73]		0	3	998.788	2994.33	NAN	NAN	NAN	NoQuanValues	High	Not Found	Not Found	High	0.0001106	0.0004348	2.49
[K].ENNFISLAK.[Q]	1xPhospho [S6(100)]	0.000348398	9.3e-05	1	1	1	3	lcl	lcl [3-11]	lcl 1xPhospho [S8(100)]	0	2	558.261	1115.51	36571732	45323272	40185896		High	High	High	High	3.25e-05	0.000157	3.71	53.48
[K].ENNYFVPQQFHNPANPAVHEETTGPEIVEAFGK.[D]	1xPhospho [Y4(100)]	1.39e-05	9.3e-05	1	1	1	3	lcl	lcl [135-167]	lcl 1xPhospho [Y138(100)]	0	4	948.443	3790.72	417257	414177	300313		High	High	High	High	3.25e-05	7.05e-06	4.63	71.92
[K].ENPSSIIPVEFTAK.[S]	1xPhospho [S/T]	0.000124921	9.3e-05	1	1	2	7	lcl	lcl [373-386]		0	2	806.387	1611.77	1.40613e+07	16246700	1.74628e+07		High	High	High	High	3.25e-05	5.81e-05	4.15	75.06
[K].ENPSSIIPVEFTAKSDELVIGLKPSFEASNVK.[T]	1xPhospho [S15(97.4)]	1.09e-09	9.3e-05	1	1	1	5	lcl	lcl [373-404]	lcl 1xPhospho [S387(97.4)]	1	3	1175.93	3525.78	8.53022e+06	14501369	9.39282e+06		High	High	High	High	3.25e-05	8.05e-10	7.76	87.82
[K].ENPSYLPPDVDVFG.[-]	1xPhospho [S4(100)]	0.00138963	0.000280286	1	1	2	6	lcl	lcl [170-183]	lcl 1xPhospho [S173(100)]	0	2	814.846	1628.69	4567232	5.03059e+06	NAN		High	High	Not Found	High	0.0001106	0.0006142	3.7	95.84
[K].ENTDELFEEACDFVLSQNAASTSLLQR.[H]	1xCarbamidomethyl [C11]; 1xPhospho [T3(100)]	7.87e-05	9.3e-05	1	1	1	1	lcl	lcl [709-735]	lcl 1xPhospho [T711(100)]	0	3	1056.47	3167.39	NAN	NAN	NAN	NoQuanValues	High	Not Found	Not Found	High	3.25e-05	3.72e-05	4
[K].ENVELAAQIAPNALDAETVLTQVGLSHR.[L]	1xPhospho [T18(100)]	2.46e-08	9.3e-05	1	1	1	2	lcl	lcl [104-131]	lcl 1xPhospho [T121(100)]	0	3	1013.85	3039.51	1.59855e+06	1875082	NAN		High	High	Not Found	High	3.25e-05	1.61e-08	8.8	91.25
[K].EPEFFSPGANPSNK.[A]	1xPhospho [S6(100)]	6.07e-05	9.3e-05	1	1	2	4	lcl	lcl [632-645]	lcl 1xPhospho [S637(100)]	0	2	800.84	1600.67	2.00732e+06	2.09533e+06	2.29222e+06		High	High	High	High	3.25e-05	2.9e-05	4.18	49.28
[K].EPGQGMVTMPVNLNYIHSSPDGMNTPEAYEK.[L]	1xPhospho [S18(97.9)]	3.78e-09	9.3e-05	1	1	3	9	lcl	lcl [393-423]	lcl 1xPhospho [S410(97.9)]	0	4	872.387	3486.51	4.48883e+06	5.03168e+06	5.79498e+06		High	High	High	High	3.25e-05	2.65e-09	10	75.56
[K].EPGQGMVTMPVNLNYIHSSPDGMNTPEAYEK.[L]	1xOxidation [M]; 1xPhospho [S18(98)]	2.83e-09	9.3e-05	1	1	3	6	lcl	lcl [393-423]	lcl 1xPhospho [S410(98)]	0	3	1168.18	3502.5	NAN	NAN	780430		High	High	High	High	3.25e-05	2.01e-09	7.87	71.25
[K].EPIASEYTYFK.[E]	1xPhospho [S5(100)]	0.000345394	9.3e-05	1	1	1	3	lcl	lcl [75-85]	lcl 1xPhospho [S79(100)]	0	2	714.312	1427.61	12490505	8922439	11293059		High	High	High	High	3.25e-05	0.000156	3.13	61.45
[K].EPLEVAEGDTVIFAK.[Y]	1xPhospho [T10(100)]	9.62e-08	9.3e-05	1	1	1	5	lcl	lcl [54-68]	lcl 1xPhospho [T63(100)]	0	2	849.412	1697.8	6.62455e+06	5.20157e+06	5.45341e+06		High	High	High	High	3.25e-05	5.94e-08	5.58	70.11
[K].EPVLVSGTDGVGTK.[L]	1xPhospho [T13(100)]	2.64e-07	9.3e-05	1	1	2	4	lcl	lcl [55-68]	lcl 1xPhospho [T67(100)]	0	2	719.844	1438.68	6.77074e+06	7.96691e+06	7.76116e+06		High	High	High	High	3.25e-05	1.56e-07	4.86	42.02
[K].EPWPMLQIETLEEPVPTFSVGWTGTPVSTGK.[L]	1xPhospho [T29(98.2)]	6.76e-10	9.3e-05	1	1	2	6	lcl	lcl [200-230]	lcl 1xPhospho [T228(98.2)]	0	3	1165.23	3493.66	120299192	1.21437e+08	NAN		High	High	Not Found	High	3.25e-05	5.09e-10	9.84	108.34
[K].EPWPMLQIETLEEPVPTFSVGWTGTPVSTGK.[L]	1xOxidation [M5]; 1xPhospho [T29(98.5)]	5.05e-09	9.3e-05	1	1	2	10	lcl	lcl [200-230]	lcl 1xPhospho [T228(98.5)]	0	4	878.172	3509.66	3.57507e+07	4.26665e+07	NAN		High	High	Not Found	High	3.25e-05	3.51e-09	11.91	107.68
[K].EPYEMSAPFASGLALTYEEMHAR.[A]	1xPhospho [S6(100)]	2.73e-10	9.3e-05	1	1	1	2	lcl	lcl [371-393]	lcl 1xPhospho [S376(100)]	0	3	894.059	2680.15	1.55563e+06	1.56396e+06	1769341		High	High	Peak Found	High	3.25e-05	2.13e-10	8.07	89.62
[K].EQAEYLTVLSEETTR.[L]	1xPhospho [S10(99.3)]	1.78e-08	9.3e-05	1	1	2	4	lcl	lcl [273-287]	lcl 1xPhospho [S282(99.3)]	0	2	924.915	1848.83	691375	324985	648305		High	High	High	High	3.25e-05	1.18e-08	5.34	64.68
[K].EQATEMYTIIK.[E]	1xPhospho [T4(100)]	6.68e-05	9.3e-05	1	1	1	2	lcl	lcl [74-84]	lcl 1xPhospho [T77(100)]	0	2	703.819	1406.63	499986	616750	538207		Peak Found	High	High	High	3.25e-05	3.18e-05	3.46	59.36
[K].EQDFENAVSK.[Y]	1xPhospho [S9(100)]	0.000141736	9.3e-05	1	1	1	3	lcl	lcl [89-98]	lcl 1xPhospho [S97(100)]	0	2	623.754	1246.5	1.03147e+06	1189491	1.21029e+06		High	High	High	High	3.25e-05	6.56e-05	3.42	26.87
[K].EQEAAINSLAVDGYR.[G]	1xPhospho [S8(100)]	8.42e-08	9.3e-05	1	1	1	4	lcl	lcl [154-168]	lcl 1xPhospho [S161(100)]	0	2	858.386	1715.76	1.09416e+06	806710	798906		High	High	High	High	3.25e-05	5.21e-08	5.16	54.78
[K].EQGHSHESIMQSIYTK.[G]	1xPhospho [S8(99.2)]	3e-06	9.3e-05	1	1	4	21	lcl	lcl [396-411]	lcl 1xPhospho [S403(99.2)]	0	2	977.925	1954.84	1.32875e+08	177257522	1.44914e+08		High	High	High	High	3.25e-05	1.62e-06	5.22	32.78
[K].EQGHSHESIMQSIYTK.[G]	1xOxidation [M10]; 1xPhospho [S8(100)]	8.69e-07	9.3e-05	1	1	3	22	lcl	lcl [396-411]	lcl 1xPhospho [S403(100)]	0	3	657.617	1970.83	2.03851e+07	1.71862e+07	1.59092e+07		High	High	High	High	3.25e-05	4.91e-07	6.78	19.82
[K].EQGTSLAVVANVTKQDDIESMINK.[A]	1xPhospho [T13(100)]	2.18e-07	9.3e-05	1	1	1	2	lcl	lcl [53-76]	lcl 1xPhospho [T65(100)]	1	3	890.763	2670.27	NAN	1.17555e+06	NAN		Not Found	High	High	High	3.25e-05	1.31e-07	7.77	70.48
[K].EQISLPYPFEMMESDAVK.[V]	1xPhospho [S4(100)]	3.38e-06	9.3e-05	1	1	1	2	lcl	lcl [207-224]	lcl 1xPhospho [S210(100)]	0	3	731.988	2193.95	955515	1.25616e+06	NAN		High	High	Not Found	High	3.25e-05	1.81e-06	4.73	102.88
[K].EQLADQDRYQTVYAK.[E]	1xPhospho [Y/T]	0.00131976	0.000280286	1	1	2	4	lcl	lcl [156-170]		1	3	636.621	1907.85	NAN	NAN	NAN	NoQuanValues	Not Found	High	High	High	0.0001106	0.0005853	2.68
[K].EQLAIYEAK.[E]	1xPhospho [Y6(100)]	0.000862924	0.000280286	1	1	1	2	lcl	lcl [360-368]	lcl 1xPhospho [Y365(100)]	0	2	572.769	1144.53	894308	1.03461e+06	1.09992e+06		High	High	Peak Found	High	0.0001106	0.0003866	2.14	34.32
[K].EQLAIYEAKESK.[-]	1xPhospho [S11(100)]	6.56e-07	9.3e-05	1	1	1	11	lcl	lcl [360-371]	lcl 1xPhospho [S370(100)]	1	2	744.854	1488.7	62456024	74992012	75190084		High	High	High	High	3.25e-05	3.76e-07	4.76	30.95
[K].EQLEDVLDTLTDREENVLR.[L]	1xPhospho [T]	3.71e-07	9.3e-05	1	1	3	8	lcl	lcl [304-322]		1	3	789.711	2367.11	5.25956e+06	7219443	6405159		High	High	High	High	3.25e-05	2.17e-07	6.08	77.11
[K].EQLEQLQDYVTTLESLHR.[E]	1xPhospho [S15(100)]	2.47e-06	9.3e-05	1	1	1	3	lcl	lcl [218-235]	lcl 1xPhospho [S232(100)]	0	3	761.369	2282.07	2.66001e+06	NAN	NAN		High	High	High	High	3.25e-05	1.34e-06	7.45	79.19
[K].EQLINHFYLDVVPEEPLSEDNYLWEASNVTITPHVSGHSDK.[Y]	1xPhospho [T30(96.4)]	3.12e-06	9.3e-05	1	1	1	1	lcl	lcl [241-281]	lcl 1xPhospho [T270(96.4)]	0	5	961.25	4802.23	NAN	NAN	NAN	NoQuanValues	Not Found	High	Not Found	High	3.25e-05	1.68e-06	8.01
[K].EQLSNILVGMADGVIK.[F]	1xPhospho [S4(100)]	8.73e-05	9.3e-05	1	1	1	3	lcl	lcl [256-271]	lcl 1xPhospho [S259(100)]	0	3	589.631	1766.88	421946	634532	NAN		High	High	Not Found	High	3.25e-05	4.12e-05	3.02	101.54
[K].EQMKNSADTLK.[K]	1xPhospho [S6(100)]	0.298525	0.0073332	1	1	1	2	lcl	lcl [292-302]	lcl 1xPhospho [S297(100)]	1	2	672.798	1344.59	42828.2	51548.3	65073.8		High	High	Peak Found	High	0.00285	0.1154	1.01	10.18
[K].EQNETTLPNSLYAELR.[Y]	1xPhospho [T5(100)]	6.7e-06	9.3e-05	1	1	3	4	lcl	lcl [469-484]	lcl 1xPhospho [T473(100)]	0	2	979.455	1957.89	420083	368539	459025		High	High	High	High	3.25e-05	3.49e-06	3.89	72.45
[K].EQNGAAMSLGR.[T]	1xPhospho [S8(100)]	0.00026811	9.3e-05	1	1	1	2	lcl	lcl [258-268]	lcl 1xPhospho [S265(100)]	0	2	607.256	1213.5	188859	313730	293666		Peak Found	High	High	High	3.25e-05	0.0001216	2.81	26.04
[K].EQNIVIKSSSGLTDEEIEK.[M]	1xPhospho [S9(96.1)]	1.47e-05	9.3e-05	1	1	1	1	lcl	lcl [466-484]	lcl 1xPhospho [S474(96.1)]	1	3	733.691	2199.04	NAN	538808	NAN		Not Found	High	Not Found	High	3.25e-05	7.44e-06	4.8	46.92
[K].EQSGITATVETYR.[E]	1xPhospho [S3(100)]	7.45e-05	9.3e-05	1	1	1	3	lcl	lcl [37-49]	lcl 1xPhospho [S39(100)]	0	2	767.842	1534.68	10754225	12227676	12955022		High	High	High	High	3.25e-05	3.54e-05	3.85	47.23
[K].EQSNLIQDYIER.[L]	1xPhospho [Y9(100)]	6.46e-06	9.3e-05	1	1	1	3	lcl	lcl [154-165]	lcl 1xPhospho [Y162(100)]	0	2	794.357	1587.71	1980866	2.436e+06	2.33079e+06		High	High	High	High	3.25e-05	3.37e-06	3.89	57.4
[K].EQTVEETPVPPTEEYLK.[E]	1xPhospho [T7(100)]	2e-08	9.3e-05	1	1	2	4	lcl	lcl [101-117]	lcl 1xPhospho [T107(100)]	0	2	1034.98	2068.94	978401	978642	1.04334e+06		High	High	High	High	3.25e-05	1.32e-08	4.74	56.21
[K].ERDFESIGK.[R]	1xPhospho [S6(100)]	0.00529546	0.000447867	1	1	1	3	lcl	lcl [62-70]	lcl 1xPhospho [S67(100)]	1	2	580.754	1160.5	3.56063e+06	4323648	4.47943e+06		High	High	High	High	0.0002057	0.002007	3.06	23.61
[K].ERDFESIGKR.[R]	1xPhospho [S6(100)]	0.0907575	0.00259352	1	1	1	3	lcl	lcl [62-71]	lcl 1xPhospho [S67(100)]	2	3	439.535	1316.6	831857	1.09371e+06	741205		High	High	High	High	0.0009157	0.02888	3.46	16.75
[K].ERDLESGSLVR.[L]	1xPhospho [S6(100)]	0.109518	0.00292988	1	1	1	1	lcl	lcl [864-874]	lcl 1xPhospho [S869(100)]	1	2	670.813	1340.62	423769	434477	NAN		High	Peak Found	Not Found	High	0.001052	0.03579	1.67	27.78
[K].ERDLESGSLVRLSSPYGR.[I]	1xPhospho [S13(94.3)]	0.000485973	0.000208449	1	1	2	5	lcl	lcl [864-881]	lcl 1xPhospho [S876(94.3)]	2	4	526.009	2101.01	4206414	5.83996e+06	4.51074e+06		High	High	High	High	6.32e-05	0.0002179	4.71	48.69
[K].ERDSIIAEK.[I]	1xPhospho [S4(100)]	0.00626598	0.000447867	1	1	1	3	lcl	lcl [85-93]	lcl 1xPhospho [S88(100)]	1	2	570.769	1140.53	152325	137917	120790		High	High	High	High	0.0002057	0.002313	2.62	14.68
[K].ERDTDHIDIFVAGEIDAYTAPK.[V]	1xPhospho [T4(100)]	0.092674	0.00259352	1	1	1	1	lcl	lcl [9-30]	lcl 1xPhospho [T12(100)]	1	3	852.735	2556.17	550721	376917	544719		Peak Found	Peak Found	High	High	0.0009157	0.02956	3.17	78.17
[K].ERDYNLCSNRR.[G]	1xCarbamidomethyl [C7]; 1xPhospho [S8(100)]	0.0672434	0.0022628	1	1	1	3	lcl	lcl [100-110]	lcl 1xPhospho [S107(100)]	2	3	521.554	1562.65	5.12168e+06	6.23958e+06	NAN		High	High	Not Found	High	0.0007822	0.02068	3.11	9.67
[K].EREAYVQEENDQK.[R]	1xPhospho [Y5(100)]	6.54e-10	9.3e-05	1	1	1	6	lcl	lcl [20-32]	lcl 1xPhospho [Y24(100)]	1	2	859.355	1717.71	3.2115e+06	4.412e+06	3.57622e+06		High	High	High	High	3.25e-05	4.92e-10	4.94	9.68
[K].EREAYVQEENDQKR.[I]	1xPhospho [Y5(100)]	1.15e-07	9.3e-05	1	1	1	3	lcl	lcl [20-33]	lcl 1xPhospho [Y24(100)]	2	3	625.273	1873.81	580107	309760	301791		High	High	High	High	3.25e-05	7.05e-08	5.37	6.76
[K].EREEHIGSEIDAAEESR.[A]	1xPhospho [S8(100)]	2.75e-08	9.3e-05	1	1	2	9	lcl	lcl [45-61]	lcl 1xPhospho [S52(100)]	1	3	679.623	2036.86	1.69171e+07	1.97326e+07	1.78817e+07		High	High	High	High	3.25e-05	1.78e-08	7.03	33.17
[K].EREEHIGSEIDAAEESRAQAEQLLAEQK.[S]	1xPhospho [S16(100)]	1.28e-07	9.3e-05	1	1	1	3	lcl	lcl [45-72]	lcl 1xPhospho [S60(100)]	2	4	812.383	3246.49	450673	NAN	684540		High	High	High	High	3.25e-05	7.81e-08	8.17	47.09
[K].ERENGGVLDMDTK.[I]	1xPhospho [T12(100)]	6.5e-08	9.3e-05	1	1	1	6	lcl	lcl [58-70]	lcl 1xPhospho [T69(100)]	1	2	772.326	1543.65	2.43821e+06	3.34386e+06	3.05686e+06		High	High	High	High	3.25e-05	4.08e-08	4.28	28.13
[K].ERENGGVLDMDTK.[I]	1xOxidation [M10]; 1xPhospho [T12(100)]	0.000165137	9.3e-05	1	1	1	3	lcl	lcl [58-70]	lcl 1xPhospho [T69(100)]	1	2	780.326	1559.64	386365	360830	284703		High	High	High	High	3.25e-05	7.61e-05	3.22	15.5
[K].ERFGSAIISLGK.[E]	1xPhospho [S5(100)]	0.00100859	0.000280286	1	1	1	2	lcl	lcl [244-255]	lcl 1xPhospho [S248(100)]	1	2	679.35	1357.69	839950	1.10163e+06	806434		Peak Found	High	High	High	0.0001106	0.0004503	3.38	59.09
[K].ERHLDESESNEK.[Q]	1xPhospho [S]	0.00297585	0.000373653	1	1	2	3	lcl	lcl [850-861]		1	3	518.214	1552.63	115112	91727.7	75991.4		High	High	High	High	0.0001622	0.001226	3.35	4.81
[K].ERHLDESESNEKQTR.[L]	1xPhospho [T14(100)]	2.2e-06	9.3e-05	1	1	1	3	lcl	lcl [850-864]	lcl 1xPhospho [T863(100)]	2	3	646.617	1937.83	47309.8	114116	74311.8		High	High	High	High	3.25e-05	1.2e-06	6.24	4.65
[K].ERIPISSADR.[S]	1xPhospho [S6(100)]	0.000673238	0.000280286	1	1	2	5	lcl	lcl [258-267]	lcl 1xPhospho [S263(100)]	1	3	408.53	1223.58	1.8582e+06	1.82876e+06	1.86598e+06		High	High	High	High	9.26e-05	0.0003015	3.37	24.69
[K].ERNDSYGFTH.[-]	1xPhospho [S5(100)]	0.000232786	9.3e-05	1	1	3	10	lcl	lcl [458-467]	lcl 1xPhospho [S462(100)]	1	2	653.249	1305.49	3.05834e+06	3.54612e+06	3.38045e+06		High	High	High	High	3.25e-05	0.0001061	2.61	20.25
[K].ERSLEQLK.[Q]	1xPhospho [S3(100)]	0.140672	0.00351933	1	1	1	1	lcl	lcl [292-299]	lcl 1xPhospho [S294(100)]	1	2	541.766	1082.52	16521903	17109170	14022823		High	Peak Found	Peak Found	High	0.001348	0.04777	2.19	17.19
[K].ERVSSAELSEAVK.[V]	1xPhospho [S4(100)]	1.92e-05	9.3e-05	1	1	2	4	lcl	lcl [32-44]	lcl 1xPhospho [S35(100)]	1	2	742.853	1484.7	1.10714e+06	1.28868e+06	1.17632e+06		High	High	High	High	3.25e-05	9.61e-06	3.67	30.25
[K].ESDEANYGVQQIVHLMGDIQNYR.[G]	1xPhospho [Y22(100)]	3.96e-08	9.3e-05	1	1	1	2	lcl	lcl [70-92]	lcl 1xPhospho [Y91(100)]	0	3	920.417	2759.21	949177	1.24059e+06	NAN		High	High	Not Found	High	3.25e-05	2.53e-08	5.68	94.06
[K].ESESDQVLGLEMGADDYVTKPFSPLTLMAR.[I]	1xPhospho [S23(100)]	8.1e-12	9.3e-05	1	1	3	11	lcl	lcl [81-110]	lcl 1xPhospho [S103(100)]	0	4	845.648	3379.55	2.44321e+07	3.37827e+07	1.76151e+06		High	High	High	High	3.25e-05	7.28e-12	11.76	102.04
[K].ESESDQVLGLEMGADDYVTKPFSPLTLMAR.[I]	1xOxidation [M]; 1xPhospho [S23(100)]	1.46e-10	9.3e-05	1	1	4	7	lcl	lcl [81-110]	lcl 1xPhospho [S103(100)]	0	3	1132.52	3395.54	4.8405e+06	5.9636e+06	NAN		High	High	Not Found	High	3.25e-05	1.17e-10	10.22	96.78
[K].ESESDQVLGLEMGADDYVTKPFSPLTLMAR.[I]	2xOxidation [M12; M28]; 1xPhospho [S23(100)]	1.99e-09	9.3e-05	1	1	1	2	lcl	lcl [81-110]	lcl 1xPhospho [S103(100)]	0	3	1137.86	3411.54	959101	1.18641e+06	587343		High	High	Peak Found	High	3.25e-05	1.44e-09	8.26	88.47
[K].ESFLPNGEATDAEAECAR.[Y]	1xCarbamidomethyl [C16]; 1xPhospho [T10(100)]	1.12e-06	9.3e-05	1	1	1	4	lcl	lcl [92-109]	lcl 1xPhospho [T101(100)]	0	2	1023.91	2046.81	1.13544e+06	1.26833e+06	1.3619e+06		High	High	High	High	3.25e-05	6.28e-07	4.92	51.09
[K].ESGGYTYEAEIR.[S]	1xPhospho [S2(100)]	0.00368144	0.000447867	1	1	1	1	lcl	lcl [136-147]	lcl 1xPhospho [S137(100)]	0	2	727.796	1454.58	NAN	NAN	NAN	NoQuanValues	Not Found	Not Found	High	High	0.0001868	0.001477	1.98
[K].ESGMLGVSGISSDLR.[D]	1xPhospho [S2(100)]	0.0118523	0.000619045	1	1	1	1	lcl	lcl [277-291]	lcl 1xPhospho [S278(100)]	0	2	794.364	1587.71	618355	413390	NAN		High	Peak Found	Not Found	High	0.0002983	0.003945	2.32	69.15
[K].ESGMLGVSGISSDLRDLEDEAAK.[G]	1xPhospho [S]	3.27e-07	9.3e-05	1	1	2	4	lcl	lcl [277-299]		1	3	820.371	2459.1	797184	870900	NAN		High	High	Not Found	High	3.25e-05	1.92e-07	7.48	91.37
[K].ESGYSIVPLK.[M]	1xPhospho [S5(100)]	0.000779386	0.000280286	1	1	1	1	lcl	lcl [100-109]	lcl 1xPhospho [S104(100)]	0	2	586.784	1172.56	902872	834604	1.04456e+06		Peak Found	Peak Found	High	High	0.0001106	0.0003494	3.33	57.1
[K].ESIAQVAAISSGDEEVGK.[L]	1xPhospho [S2(100)]	3.02e-09	9.3e-05	1	1	4	12	lcl	lcl [141-158]	lcl 1xPhospho [S142(100)]	0	2	935.429	1869.85	6.58009e+06	5.95632e+06	6.57468e+06		High	High	High	High	3.25e-05	2.14e-09	6.49	57.31
[K].ESIEQLLSK.[L]	1xPhospho [S8(100)]	7.15e-05	9.3e-05	1	1	1	3	lcl	lcl [6-14]	lcl 1xPhospho [S13(100)]	0	2	563.775	1126.54	14390346	17171942	15360872		High	High	High	High	3.25e-05	3.39e-05	3.74	58.93
[K].ESLASGVAK.[Q]	1xPhospho [S2(98.5)]	0.00127543	0.000280286	1	1	1	1	lcl	lcl [437-445]	lcl 1xPhospho [S438(98.5)]	0	2	471.221	941.434	NAN	118768	407542		Not Found	Peak Found	High	High	0.0001106	0.0005662	2.22	21.32
[K].ESLNVMDIVFSSR.[M]	1xPhospho [S]	2.29e-07	9.3e-05	1	1	1	3	lcl	lcl [110-122]		0	2	788.861	1576.71	1.52684e+06	1.578e+06	1.62136e+06		High	High	Peak Found	High	3.25e-05	1.36e-07	5.13	92.43
[K].ESSSYELLK.[K]	1xPhospho [S/Y]	0.000996167	0.000280286	1	1	1	3	lcl	lcl [745-753]		0	2	568.25	1135.49	19085886	23142528	22267958		High	High	High	High	0.0001106	0.0004451	3.29	42.56
[K].ESTKLSIATK.[G]	1xPhospho [S6(100)]	0.000362217	9.3e-05	1	1	1	3	lcl	lcl [295-304]	lcl 1xPhospho [S300(100)]	1	2	579.291	1157.58	6743802	1.85813e+06	779437		High	High	High	High	3.25e-05	0.0001635	3.08	19.71
[K].ESTSIQNNSIK.[V]	1xPhospho [T/S]	0.000189713	9.3e-05	1	1	3	5	lcl	lcl [198-208]		0	2	650.794	1300.58	1.34591e+06	1.54376e+06	1.97194e+06		High	High	High	High	3.25e-05	8.72e-05	3.26	17.78
[K].ESYIDGMIQSVENNGPYIVIAK.[H]	1xPhospho [S10(100)]	6.41e-05	9.3e-05	1	1	1	2	lcl	lcl [39-60]	lcl 1xPhospho [S48(100)]	0	3	840.73	2520.17	288976	316936	NAN		High	High	Not Found	High	3.25e-05	3.06e-05	4.53	96.66
[K].ESYLEPVFGSSAEDR.[D]	1xPhospho [S10(99.3)]	5.69e-07	9.3e-05	1	1	3	8	lcl	lcl [9-23]	lcl 1xPhospho [S18(99.3)]	0	2	883.372	1765.73	1.16054e+07	1.2775e+07	14983351		High	High	High	High	3.25e-05	3.27e-07	4.7	66.62
[K].ESYLEPVFGSSAEDRDIPK.[Y]	1xPhospho [S11(100)]	7.68e-09	9.3e-05	1	1	5	21	lcl	lcl [9-27]	lcl 1xPhospho [S19(100)]	1	2	1110	2218.99	2.18411e+08	2.49173e+08	2.3625e+08		High	High	High	High	3.25e-05	5.26e-09	5.8	64.32
[K].ESYLEPVFGSSAEDRDIPKYTLGK.[E]	1xPhospho [T21(100)]	0.000115681	9.3e-05	1	1	1	5	lcl	lcl [9-32]	lcl 1xPhospho [T29(100)]	2	3	927.775	2781.3	3.16367e+06	3.72661e+06	3.65523e+06		High	High	High	High	3.25e-05	5.39e-05	6.25	67.6
[K].ESYPELPYFIFAHSMGSFIIR.[T]	1xPhospho [S14(100)]	1.66e-07	9.3e-05	1	1	1	2	lcl	lcl [100-120]	lcl 1xPhospho [S113(100)]	0	3	862.073	2584.2	3.8399e+06	4.38819e+06	NAN		High	High	Not Found	High	3.25e-05	1e-07	7.22	107.46
[K].ESYPELPYFIFAHSMGSFIIR.[T]	1xOxidation [M15]; 1xPhospho [S14(100)]	1.33e-08	9.3e-05	1	1	1	2	lcl	lcl [100-120]	lcl 1xPhospho [S113(100)]	0	3	867.407	2600.19	1.42358e+06	NAN	NAN		High	High	Not Found	High	3.25e-05	8.92e-09	6.61	101.68
[K].ETAEQEPTQSTMTK.[I]	1xPhospho [T11(100)]	9.22e-07	9.3e-05	1	1	5	17	lcl	lcl [482-495]	lcl 1xPhospho [T492(100)]	0	2	830.845	1660.68	3.16053e+07	2.79845e+07	3.10186e+07		High	High	High	High	3.25e-05	5.2e-07	4.14	18.5
[K].ETAEQEPTQSTMTK.[I]	1xOxidation [M12]; 1xPhospho [T11(99.1)]	2.98e-06	9.3e-05	1	1	4	12	lcl	lcl [482-495]	lcl 1xPhospho [T492(99.1)]	0	2	838.841	1676.67	2.83164e+06	2.60355e+06	3.25382e+06		High	High	High	High	3.25e-05	1.6e-06	4.81	10.73
[K].ETAEQEPTQSTMTKIENEFYEIQLAANNSLTIHDK.[K]	1xPhospho [T2(100)]	2.18e-08	9.3e-05	1	1	1	2	lcl	lcl [482-516]	lcl 1xPhospho [T483(100)]	1	4	1026.73	4103.88	NAN	NAN	NAN	NoQuanValues	High	High	Not Found	High	3.25e-05	1.43e-08	7.79
[K].ETAESSEVFRK.[W]	1xPhospho [S5(99.3)]	7.38e-05	9.3e-05	1	1	1	3	lcl	lcl [359-369]	lcl 1xPhospho [S363(99.3)]	1	2	681.801	1362.59	994674	1.05624e+06	1.14785e+06		High	High	High	High	3.25e-05	3.51e-05	3.68	19.44
[K].ETANELELALNADILVHEATFEGDK.[A]	1xPhospho [T20(100)]	0.00833669	0.00053337	1	1	1	1	lcl	lcl [218-242]	lcl 1xPhospho [T237(100)]	0	3	941.451	2822.31	NAN	NAN	NAN	NoQuanValues	Not Found	High	Not Found	High	0.0002771	0.002938	3.92
[K].ETCYVIGMQPNSLFTEK.[R]	1xCarbamidomethyl [C3]; 1xPhospho [T2(100)]	2.19e-06	9.3e-05	1	1	1	2	lcl	lcl [391-407]	lcl 1xPhospho [T392(100)]	0	2	1048.97	2096.91	NAN	NAN	NAN	NoQuanValues	High	Not Found	High	High	3.25e-05	1.19e-06	4.35
[K].ETEVLMLDDIGAESMTAWTR.[D]	1xPhospho [S14(100)]	2.38e-10	9.3e-05	1	1	1	3	lcl	lcl [219-238]	lcl 1xPhospho [S232(100)]	0	2	1174.51	2348.02	732493	1.00482e+06	NAN		High	High	Not Found	High	3.25e-05	1.87e-10	6.6	98.1
[K].ETFNASVER.[S]	1xPhospho [S6(100)]	0.00143859	0.000280286	1	1	1	3	lcl	lcl [329-337]	lcl 1xPhospho [S334(100)]	0	2	566.738	1132.47	7.61062e+06	9254781	8966630		High	High	High	High	0.0001106	0.0006349	3.16	26.81
[K].ETGALTLLQK.[D]	1xPhospho [T6(100)]	3.82e-05	9.3e-05	1	1	1	3	lcl	lcl [323-332]	lcl 1xPhospho [T328(100)]	0	2	577.297	1153.59	1.50486e+06	1.62653e+06	1.77029e+06		High	High	High	High	3.25e-05	1.86e-05	3.93	55.32
[K].ETGELLDISQMHVSR.[I]	1xPhospho [S9(100)]	1.11e-06	9.3e-05	1	1	3	6	lcl	lcl [226-240]	lcl 1xPhospho [S234(100)]	0	2	897.916	1794.81	921683	512959	1.04403e+06		High	High	High	High	3.25e-05	6.23e-07	5	61.33
[K].ETIDNEERY.[-]	1xPhospho [Y9(100)]	0.000620461	0.000280286	1	1	1	3	lcl	lcl [153-161]	lcl 1xPhospho [Y161(100)]	1	2	624.745	1248.48	NAN	NAN	NAN	NoQuanValues	High	High	High	High	9.26e-05	0.0002779	2.83
[K].ETLAMFK.[E]	1xPhospho [T2(100)]	0.00647663	0.000447867	1	1	1	3	lcl	lcl [4-10]	lcl 1xPhospho [T5(100)]	0	2	460.203	919.399	5.99229e+06	5.42172e+06	6.32984e+06		High	High	High	High	0.0002057	0.002378	2.16	50.96
[K].ETLAMFK.[E]	1xOxidation [M5]; 1xPhospho [T2(100)]	0.0743552	0.0025125	1	1	1	3	lcl	lcl [4-10]	lcl 1xPhospho [T5(100)]	0	2	468.201	935.394	1.00307e+06	902410	971399		High	High	High	High	0.0008278	0.02315	1.66	33.52
[K].ETLEYLGSFAEINSIPLVLVPVSSPK.[M]	1xPhospho [T2(100)]	0.00127543	0.000280286	1	1	1	2	lcl	lcl [206-231]	lcl 1xPhospho [T207(100)]	0	3	961.499	2882.48	2656093	2.869e+06	NAN		High	High	Not Found	High	0.0001106	0.0005644	3.62	108.32
[K].ETLSKLSK.[D]	1xPhospho [S7(100)]	0.0179289	0.000885057	1	1	1	2	lcl	lcl [222-229]	lcl 1xPhospho [S228(100)]	1	2	493.252	985.497	458654	516973	601613		High	High	Peak Found	High	0.0003692	0.005632	2.46	10.98
[K].ETLTQVIEAR.[N]	1xPhospho [T4(100)]	0.000959901	0.000280286	1	1	1	2	lcl	lcl [66-75]	lcl 1xPhospho [T69(100)]	0	2	620.3	1239.6	1.3399e+06	1.5656e+06	1.39203e+06		High	Peak Found	High	High	0.0001106	0.0004291	3.47	68.36
[K].ETLTSINDIGEK.[M]	1xPhospho [S5(100)]	0.000246566	9.3e-05	1	1	1	1	lcl	lcl [536-547]	lcl 1xPhospho [S540(100)]	0	2	700.322	1399.64	885648	993623	1113051		High	Peak Found	Peak Found	High	3.25e-05	0.0001124	3.97	48.87
[K].ETMEIHYTK.[H]	1xPhospho [T8(100)]	9.16e-06	9.3e-05	1	1	3	10	lcl	lcl [22-30]	lcl 1xPhospho [T29(100)]	0	2	616.255	1231.51	1.24519e+07	1.59277e+07	1.43452e+07		High	High	High	High	3.25e-05	4.72e-06	3.26	25.34
[K].ETMEIHYTK.[H]	1xOxidation [M3]; 1xPhospho [T8(100)]	0.000996167	0.000280286	1	1	3	5	lcl	lcl [22-30]	lcl 1xPhospho [T29(100)]	0	2	624.251	1247.5	977306	1.01216e+06	886950		High	High	High	High	0.0001106	0.0004461	3.21	13.7
[K].ETMTLLESHGVSIFQGYLVNKPFPV.[-]	1xPhospho [T2(100)]	2.41e-06	9.3e-05	1	1	1	3	lcl	lcl [208-232]	lcl 1xPhospho [T209(100)]	0	3	962.817	2886.41	1536211	2.23893e+06	162600		High	High	High	High	3.25e-05	1.31e-06	7.56	103.02
[K].ETMTLLESHGVSIFQGYLVNKPFPV.[-]	1xOxidation [M3]; 1xPhospho [T2(97.8)]	0.000133671	9.3e-05	1	1	1	2	lcl	lcl [208-232]	lcl 1xPhospho [T209(97.8)]	0	3	968.144	2902.41	NAN	498030	NAN		High	High	Not Found	High	3.25e-05	6.2e-05	4.88	97.19
[K].ETNLAGYTLLFNSYGLQLVSHQPFTTK.[E]	1xPhospho [S13(100)]	3.06e-10	9.3e-05	1	1	1	3	lcl	lcl [569-595]	lcl 1xPhospho [S581(100)]	0	3	1041.51	3122.52	1.78218e+06	2.37711e+06	115059		High	High	Peak Found	High	3.25e-05	2.38e-10	8.86	102.9
[K].ETPATATPENTTEPTVEAK.[Q]	1xPhospho [T11(97.2)]	0.000887957	0.000280286	1	1	4	4	lcl	lcl [72-90]	lcl 1xPhospho [T82(97.2)]	0	2	1033.96	2066.92	NAN	91298.4	120704		High	High	High	High	0.0001106	0.0003969	2.64	33.4
[K].ETQSSLIETLQETLK.[I]	1xPhospho [T2(97.7)]	2.28e-06	9.3e-05	1	1	2	7	lcl	lcl [354-368]	lcl 1xPhospho [T355(97.7)]	0	2	900.438	1799.87	4757973	5.29885e+06	4577542		High	High	High	High	3.25e-05	1.24e-06	5.08	89.02
[K].ETSYTGER.[R]	1xPhospho [S3(98.8)]	0.00219476	0.000280286	1	1	1	3	lcl	lcl [66-73]	lcl 1xPhospho [S68(98.8)]	0	2	511.694	1022.38	204156	274575	576896		High	High	High	High	0.0001106	0.0009365	2.3	9.43
[K].ETTDKSEISDK.[L]	1xPhospho [S6(100)]	0.000211129	9.3e-05	1	1	1	3	lcl	lcl [236-246]	lcl 1xPhospho [S241(100)]	1	2	666.782	1332.56	1293244	1.28355e+06	1.98918e+06		High	High	High	High	3.25e-05	9.67e-05	2.9	6.81
[K].ETTEQELGLMMAGSSK.[Q]	1xPhospho [S14(99.3)]	1.16e-08	9.3e-05	1	1	2	10	lcl	lcl [487-502]	lcl 1xPhospho [S500(99.3)]	0	2	896.38	1791.75	1.16739e+07	1.05218e+07	1.83337e+07		High	High	High	High	3.25e-05	7.81e-09	6.05	65.75
[K].ETTEQELGLMMAGSSK.[Q]	1xOxidation [M]; 1xPhospho [S15(99.2)]	1.81e-08	9.3e-05	1	1	3	7	lcl	lcl [487-502]	lcl 1xPhospho [S501(99.2)]	0	2	904.375	1807.75	3.31658e+06	2.12887e+06	3380429		High	High	High	High	3.25e-05	1.2e-08	6.57	52.66
[K].ETTEQELGLMMAGSSK.[Q]	2xOxidation [M10; M11]; 1xPhospho [S15(98.7)]	0.00375646	0.000447867	1	1	1	1	lcl	lcl [487-502]	lcl 1xPhospho [S501(98.7)]	0	2	912.38	1823.74	2.06447e+06	2.3548e+06	2.00016e+06		High	Peak Found	Peak Found	High	0.0002057	0.001504	0.94	41.7
[K].ETTEQELGLMMAGSSKQEAEMGEK.[E]	1xPhospho [S15(98.9)]	3.84e-12	9.3e-05	1	1	3	6	lcl	lcl [487-510]	lcl 1xPhospho [S501(98.9)]	1	3	898.72	2694.13	1.98566e+06	5.0129e+06	3.21229e+06		High	High	High	High	3.25e-05	3.56e-12	11.88	60.38
[K].ETTEQELGLMMAGSSKQEAEMGEK.[E]	1xOxidation [M]; 1xPhospho [S15(98.5)]	1.18e-09	9.3e-05	1	1	5	7	lcl	lcl [487-510]	lcl 1xPhospho [S501(98.5)]	1	3	904.051	2710.13	390798	890094	381261		High	High	High	High	3.25e-05	8.72e-10	9.97	54.05
[K].ETTGHDWEHIK.[R]	1xPhospho [T2(98.7)]	0.000161474	9.3e-05	1	1	2	6	lcl	lcl [22-32]	lcl 1xPhospho [T23(98.7)]	0	3	478.205	1432.59	928598	840342	893614		High	High	High	High	3.25e-05	7.46e-05	3.81	21.22
[K].ETVQATLESLK.[N]	1xPhospho [S9(99)]	1.1e-05	9.3e-05	1	1	2	3	lcl	lcl [611-621]	lcl 1xPhospho [S619(99)]	0	2	649.816	1298.62	5.0229e+06	5823809	5.33834e+06		High	High	High	High	3.25e-05	5.63e-06	4.39	51.9
[K].ETVSINVLR.[E]	1xPhospho [T2(100)]	0.00198289	0.000280286	1	1	1	3	lcl	lcl [388-396]	lcl 1xPhospho [T389(100)]	0	2	555.782	1110.56	855138	1.41055e+06	1.50928e+06		High	High	High	High	0.0001106	0.0008524	2.57	54.71
[K].EVAEELGVHESTVSR.[A]	1xPhospho [S11(100)]	8.05e-10	9.3e-05	1	1	2	7	lcl	lcl [335-349]	lcl 1xPhospho [S345(100)]	0	2	861.392	1721.77	2.80479e+06	3.18472e+06	3.52099e+06		High	High	High	High	3.25e-05	6.02e-10	6.37	37.89
[K].EVCSTTPEK.[Y]	1xCarbamidomethyl [C3]; 1xPhospho [S4(99.2)]	0.000498346	0.000208449	1	1	1	3	lcl	lcl [29-37]	lcl 1xPhospho [S32(99.2)]	0	2	565.725	1130.44	550507	529683	968862		High	High	High	High	6.32e-05	0.0002235	2.21	10.5
[K].EVEAAESEER.[-]	1xPhospho [S7(100)]	0.000130101	9.3e-05	1	1	1	4	lcl	lcl [166-175]	lcl 1xPhospho [S172(100)]	0	2	614.74	1228.47	4.55395e+06	5.78352e+06	8597673		High	High	High	High	3.25e-05	6.05e-05	3.41	12.03
[K].EVEKPTYSR.[A]	1xPhospho [S8(100)]	0.00375646	0.000447867	1	1	1	1	lcl	lcl [226-234]	lcl 1xPhospho [S233(100)]	0	2	594.769	1188.53	130172	137420	183156		Peak Found	Peak Found	High	High	0.0002057	0.001505	1.61	7.53
[K].EVEKSIATIGDLTGTEK.[E]	2xPhospho [S5(99.9); T13(99.9)]	0.335908	0.0083994	1	1	1	1	lcl	lcl [145-161]	lcl 2xPhospho [S149(99.9); T157(99.9)]	1	2	975.939	1950.87	NAN	NAN	NAN	NoQuanValues	High	Not Found	Not Found	High	0.003205	0.1338	1.77
[K].EVERTSGEVPESVK.[R]	1xPhospho [S6(99.1)]	0.000243318	9.3e-05	1	1	3	5	lcl	lcl [464-477]	lcl 1xPhospho [S469(99.1)]	1	2	813.375	1625.74	258754	620848	285747		High	High	High	High	3.25e-05	0.0001107	3.63	22.08
[K].EVFESEYPDFQSFIR.[E]	1xPhospho [S12(100)]	1.42e-06	9.3e-05	1	1	2	4	lcl	lcl [94-108]	lcl 1xPhospho [S105(100)]	0	2	986.926	1972.84	4.25098e+06	4976861	3507181		High	High	Peak Found	High	3.25e-05	7.88e-07	5.71	89.52
[K].EVGIELYTLSK.[T]	1xPhospho [S10(99.2)]	0.000462041	0.000208449	1	1	1	2	lcl	lcl [228-238]	lcl 1xPhospho [S237(99.2)]	0	2	666.33	1331.65	NAN	NAN	601437		Not Found	High	High	High	3.25e-05	0.0002071	3.67	67.19
[K].EVIAWFSTVSK.[Y]	1xPhospho [S7(98.3)]	7.97e-05	9.3e-05	1	1	2	3	lcl	lcl [127-137]	lcl 1xPhospho [S133(98.3)]	0	2	673.827	1346.64	906697	972465	913647		High	High	High	High	3.25e-05	3.77e-05	3.87	38.46
[K].EVIEHIAGEYLATSR.[N]	1xPhospho [T13(100)]	3.71e-09	9.3e-05	1	1	3	13	lcl	lcl [448-462]	lcl 1xPhospho [T460(100)]	0	2	884.422	1767.83	6.52373e+06	7.6963e+06	6.83174e+06		High	High	High	High	3.25e-05	2.61e-09	5.57	53.68
[K].EVLAEAGVSEDTR.[T]	1xPhospho [S9(100)]	7.99e-07	9.3e-05	1	1	2	14	lcl	lcl [32-44]	lcl 1xPhospho [S40(100)]	0	2	728.322	1455.64	1.61508e+07	1.80724e+07	1.89304e+07		High	High	High	High	3.25e-05	4.54e-07	5.18	38.78
[K].EVLAEAGVSEDTRTR.[D]	1xPhospho [T12(100)]	5.43e-08	9.3e-05	1	1	2	5	lcl	lcl [32-46]	lcl 1xPhospho [T43(100)]	1	2	856.896	1712.79	2.20079e+06	2.52852e+06	2388386		High	High	High	High	3.25e-05	3.43e-08	5.74	28.75
[K].EVLGFIFQNYLLMENETVLENLSITGGKNR.[K]	1xOxidation [M13]; 2xPhospho [S23(98.6); T25(98.6)]	0.263805	0.00625995	1	1	1	1	lcl	lcl [77-106]	lcl 2xPhospho [S99(98.6); T101(98.6)]	1	3	1206.57	3617.7	1.35741e+06	1.77869e+06	NAN		Peak Found	High	Not Found	High	0.00247	0.09925	2.73	98.4
[K].EVLQKEELSSEK.[Q]	1xPhospho [S9(99.2)]	0.000217801	9.3e-05	1	1	1	1	lcl	lcl [43-54]	lcl 1xPhospho [S51(99.2)]	1	2	749.857	1498.7	NAN	316634	NAN		Not Found	High	Not Found	High	3.25e-05	9.93e-05	3.1	21.74
[K].EVLSSSKLEK.[E]	1xPhospho [S]	7.76e-05	9.3e-05	1	1	1	4	lcl	lcl [340-349]		1	2	600.3	1199.59	558309	1.37671e+06	834715		High	High	High	High	3.25e-05	3.67e-05	3.47	19.29
[K].EVMESLQAK.[I]	1xPhospho [S5(100)]	0.00100443	0.000280286	1	1	1	1	lcl	lcl [101-109]	lcl 1xPhospho [S105(100)]	0	2	557.747	1114.48	706560	918227	878084		Peak Found	High	Peak Found	High	0.0001106	0.0004479	2.01	31.32
[K].EVQNMQSSLAK.[G]	1xPhospho [S8(99.2)]	6.52e-06	9.3e-05	1	1	2	13	lcl	lcl [31-41]	lcl 1xPhospho [S38(99.2)]	0	2	657.792	1314.58	240532970	276693844	311254688		High	High	High	High	3.25e-05	3.41e-06	4.18	24.39
[K].EVQNMQSSLAK.[G]	1xOxidation [M5]; 1xPhospho [S8(99.3)]	1.07e-05	9.3e-05	1	1	3	61	lcl	lcl [31-41]	lcl 1xPhospho [S38(99.3)]	0	2	665.788	1330.57	5.27431e+07	4.98282e+07	5.75889e+07		High	High	High	High	3.25e-05	5.45e-06	3.81	12.88
[K].EVQTFLK.[N]	1xPhospho [T4(100)]	0.00185202	0.000280286	1	1	1	3	lcl	lcl [526-532]	lcl 1xPhospho [T529(100)]	0	2	472.728	944.449	1.84039e+06	1.98574e+06	1.85867e+06		High	High	High	High	0.0001106	0.0008028	2.21	42.35
[K].EVRLSPTIDEHDFDTK.[L]	1xPhospho [S5(100)]	1.72e-09	9.3e-05	1	1	1	5	lcl	lcl [83-98]	lcl 1xPhospho [S87(100)]	1	3	661.303	1981.89	3.51878e+06	3843229	3.52783e+06		High	High	High	High	3.25e-05	1.25e-09	7.65	47.71
[K].EVTASVAK.[N]	1xPhospho [S5(100)]	0.00257566	0.000373653	1	1	2	3	lcl	lcl [208-215]	lcl 1xPhospho [S212(100)]	0	2	442.71	884.412	574786	490411	981579		High	High	High	High	0.0001367	0.001079	2.01	13.03
[K].EVTGGIDK.[Y]	1xPhospho [T3(100)]	0.00711841	0.000447867	1	1	1	3	lcl	lcl [703-710]	lcl 1xPhospho [T705(100)]	0	2	449.7	898.392	2.6774e+06	2.59577e+06	4743518		High	High	High	High	0.0002057	0.002574	2.31	13.34
[K].EVTSEDAPNIEQTPNDK.[K]	1xPhospho [S4(98.9)]	4.5e-07	9.3e-05	1	1	3	7	lcl	lcl [668-684]	lcl 1xPhospho [S671(98.9)]	0	2	983.918	1966.83	1.84e+06	1.4419e+06	2.16797e+06		High	High	High	High	3.25e-05	2.61e-07	4.4	37.57
[K].EVTSEDAPNIEQTPNDKK.[D]	1xPhospho [T13(100)]	4.95e-06	9.3e-05	1	1	2	4	lcl	lcl [668-685]	lcl 1xPhospho [T680(100)]	1	3	698.978	2094.92	256140	NAN	279333		High	Not Found	High	High	3.25e-05	2.61e-06	5.36	25.77
[K].EVTSEDAPNIEQTPNDKKDE.[-]	1xPhospho [T13(100)]	7.07e-08	9.3e-05	1	1	3	13	lcl	lcl [668-687]	lcl 1xPhospho [T680(100)]	2	3	780.338	2338.99	2618251	4.01051e+06	3.25597e+06		High	High	High	High	3.25e-05	4.42e-08	7.33	31.45
[K].EVTVTFGNGDQSTMK.[T]	1xPhospho [S/T]	2.64e-05	9.3e-05	1	1	3	3	lcl	lcl [466-480]		0	2	847.367	1693.71	264928	347967	NAN		High	High	High	High	3.25e-05	1.3e-05	4.18	45.65
[K].EVTVTFGNGDQSTMK.[T]	1xOxidation [M14]; 1xPhospho [T3(100)]	0.000115681	9.3e-05	1	1	1	1	lcl	lcl [466-480]	lcl 1xPhospho [T468(100)]	0	2	855.36	1709.71	162395	267093	253761		High	Peak Found	Peak Found	High	3.25e-05	5.39e-05	2.83	38.95
[K].EVVFVEDILTPLETTAFLSTSDKVEDWHK.[M]	1xPhospho [S/T]	1.41e-07	9.3e-05	1	1	1	3	lcl	lcl [192-220]		1	4	857.924	3428.65	1.13748e+06	943741	NAN		High	High	Not Found	High	3.25e-05	8.59e-08	10.02	106.96
[K].EVVSQNKEENQEAAK.[Q]	1xPhospho [S4(100)]	2.04e-06	9.3e-05	1	1	1	16	lcl	lcl [109-123]	lcl 1xPhospho [S112(100)]	1	2	891.901	1782.79	32497819	66591640	61454890		High	High	High	High	3.25e-05	1.11e-06	4.91	10.33
[K].EVVVIFNNNSGGDAADNAK.[H]	1xPhospho [S10(100)]	4.48e-08	9.3e-05	1	1	1	3	lcl	lcl [239-257]	lcl 1xPhospho [S248(100)]	0	2	1007.45	2013.89	NAN	NAN	NAN	NoQuanValues	High	High	High	High	3.25e-05	2.85e-08	5.56
[K].EVWDRYSDAER.[A]	1xPhospho [S7(100)]	0.000113094	9.3e-05	1	1	1	6	lcl	lcl [425-435]	lcl 1xPhospho [S431(100)]	1	2	753.307	1505.61	2.11823e+06	1.89735e+06	2.08395e+06		High	High	High	High	3.25e-05	5.28e-05	3.07	33.33
[K].EWFQGEDSPSFVVIK.[I]	1xPhospho [S10(100)]	7.43e-07	9.3e-05	1	1	2	4	lcl	lcl [102-116]	lcl 1xPhospho [S111(100)]	0	2	924.423	1847.83	2.84275e+06	2.74509e+06	2.66456e+06		High	High	Peak Found	High	3.25e-05	4.22e-07	5.64	83.75
[K].EWLVPVDSLK.[I]	1xPhospho [S8(100)]	0.000426295	9.3e-05	1	1	1	3	lcl	lcl [245-254]	lcl 1xPhospho [S252(100)]	0	2	633.315	1265.62	645998	587987	609148		High	High	High	High	3.25e-05	0.0001918	3.26	77.16
[K].EYAFTITSVESVK.[K]	1xPhospho [S8(100)]	5.42e-06	9.3e-05	1	1	1	3	lcl	lcl [120-132]	lcl 1xPhospho [S127(100)]	0	2	777.361	1553.71	1.13559e+06	1.25392e+06	1.2533e+06		High	High	High	High	3.25e-05	2.85e-06	4.08	67.85
[K].EYAFTITSVESVKK.[I]	1xPhospho [S8(99)]	4.1e-06	9.3e-05	1	1	3	3	lcl	lcl [120-133]	lcl 1xPhospho [S127(99)]	1	2	841.401	1681.81	245877	647264	429564		Peak Found	High	High	High	3.25e-05	2.18e-06	4.16	53.68
[K].EYATAVQQLIAIPHAK.[T]	1xPhospho [Y2(100)]	1.23e-08	9.3e-05	1	1	2	6	lcl	lcl [50-65]	lcl 1xPhospho [Y51(100)]	0	2	916.972	1832.93	7.74334e+06	8733410	1.13713e+07		High	High	High	High	3.25e-05	8.28e-09	5.54	66.06
[K].EYDLLYYLAR.[S]	1xPhospho [Y6(98.5)]	0.0115121	0.000619045	1	1	1	1	lcl	lcl [165-174]	lcl 1xPhospho [Y170(98.5)]	0	2	699.82	1398.63	213099	345551	NAN		Peak Found	High	Not Found	High	0.0002983	0.003844	1.58	98.36
[K].EYDLLYYLARSPDK.[V]	1xPhospho [S11(100)]	0.0141213	0.000619045	1	1	1	1	lcl	lcl [165-178]	lcl 1xPhospho [S175(100)]	1	3	609.288	1825.84	717424	669039	530704		Peak Found	High	Peak Found	High	0.0002983	0.004564	3.55	77.77
[K].EYETAGDSMVHK.[M]	1xPhospho [S8(100)]	1.81e-06	9.3e-05	1	1	3	23	lcl	lcl [48-59]	lcl 1xPhospho [S55(100)]	0	3	482.858	1446.56	6.80447e+07	8.31674e+07	9.61453e+07		High	High	High	High	3.25e-05	9.92e-07	4.15	21.43
[K].EYETAGDSMVHK.[M]	1xOxidation [M9]; 1xPhospho [S8(100)]	6.95e-06	9.3e-05	1	1	2	15	lcl	lcl [48-59]	lcl 1xPhospho [S55(100)]	0	2	731.782	1462.56	1.4808e+07	1.73561e+07	1.58246e+07		High	High	High	High	3.25e-05	3.61e-06	2.92	12.03
[K].EYGGGGHPLASGATLHNEEEIK.[E]	1xPhospho [T14(100)]	1.48e-06	9.3e-05	1	1	1	3	lcl	lcl [277-298]	lcl 1xPhospho [T290(100)]	0	3	782.685	2346.04	324972	NAN	NAN		High	High	High	High	3.25e-05	8.21e-07	6.35	33.45
[K].EYIPALNK.[S]	1xPhospho [Y2(100)]	8.01e-05	9.3e-05	1	1	1	1	lcl	lcl [240-247]	lcl 1xPhospho [Y241(100)]	0	2	514.247	1027.49	544621	594606	748383		Peak Found	Peak Found	High	High	3.25e-05	3.79e-05	2.77	38.03
[K].EYISISK.[R]	1xPhospho [S6(100)]	0.0250001	0.00123835	1	1	1	2	lcl	lcl [118-124]	lcl 1xPhospho [S123(100)]	0	2	460.213	919.417	598512	634913	608029		Peak Found	High	High	High	0.0004638	0.007586	2.21	35.31
[K].EYNETSDVDLTNEIEK.[L]	1xPhospho [T11(100)]	7.16e-08	9.3e-05	1	1	4	8	lcl	lcl [23-38]	lcl 1xPhospho [T33(100)]	0	2	989.916	1978.82	562797	1.82692e+06	1.46535e+06		High	High	High	High	3.25e-05	4.48e-08	4.78	55.78
[K].EYPVIQTGDYTPYWTDEDLIIAYK.[R]	1xPhospho [T15(100)]	8.26e-08	9.3e-05	1	1	1	2	lcl	lcl [467-490]	lcl 1xPhospho [T481(100)]	0	3	991.79	2973.35	868778	1.13228e+06	NAN		High	High	Not Found	High	3.25e-05	5.13e-08	7.49	101.54
[K].EYTAPDEALFIDAFAPEKLSASIK.[N]	1xPhospho [S22(97.4)]	0.0164338	0.000707405	1	1	1	1	lcl	lcl [107-130]	lcl 1xPhospho [S128(97.4)]	1	3	902.769	2706.3	NAN	2503301	NAN		Not Found	High	Not Found	High	0.0003218	0.005221	6.32	95.46
[K].EYVGVDFWNVTSDEEAR.[E]	1xPhospho [T11(99.3)]	1.99e-09	9.3e-05	1	1	1	2	lcl	lcl [329-345]	lcl 1xPhospho [T339(99.3)]	0	2	1048.44	2095.86	1.32196e+06	1.45525e+06	1.38223e+06		High	High	Peak Found	High	3.25e-05	1.44e-09	5.85	82.11
[K].EYYGGVCLNVGCIPSK.[A]	2xCarbamidomethyl [C7; C12]; 1xPhospho [S15(100)]	0.000463995	0.000208449	1	1	1	1	lcl	lcl [41-56]	lcl 1xPhospho [S55(100)]	0	2	948.41	1895.81	NAN	NAN	NAN	NoQuanValues	Not Found	Not Found	High	High	6.32e-05	0.0002084	3.41
[K].FAESFGAK.[G]	1xPhospho [S4(100)]	0.000633279	0.000280286	1	1	1	2	lcl	lcl [510-517]	lcl 1xPhospho [S513(100)]	0	2	468.698	936.386	NAN	NAN	NAN	NoQuanValues	Not Found	High	High	High	9.26e-05	0.0002836	2.16
[K].FAFSLHLQSTIER.[V]	1xPhospho [S9(100)]	5.23e-07	9.3e-05	1	1	2	6	lcl	lcl [437-449]	lcl 1xPhospho [S445(100)]	0	2	814.896	1628.78	9.89457e+06	11602130	10635354		High	High	High	High	3.25e-05	3.03e-07	5.23	72.62
[K].FAGATEDAAEASSTNAFFEEASNK.[E]	1xPhospho [S/T]	1.36e-07	9.3e-05	1	1	4	6	lcl	lcl [51-74]		0	3	849.02	2545.04	7.2445e+06	5716377	6.96442e+06		High	High	High	High	3.25e-05	8.3e-08	6.63	64.28
[K].FAGATEDAAEASSTNAFFEEASNKEPEPARPAPGPR.[R]	1xPhospho [T5(100)]	2.84e-13	9.3e-05	1	1	5	23	lcl	lcl [51-86]	lcl 1xPhospho [T55(100)]	1	4	950.682	3799.69	4.96052e+07	6.19575e+07	6.02387e+07		High	High	High	High	3.25e-05	2.92e-13	11.44	54.93
[K].FAHVCDGVIIGSK.[V]	1xCarbamidomethyl [C5]; 1xPhospho [S12(100)]	0.000183052	9.3e-05	1	1	1	3	lcl	lcl [218-230]	lcl 1xPhospho [S229(100)]	0	2	741.845	1482.68	787931	791864	802491		High	High	High	High	3.25e-05	8.4e-05	3.77	42.17
[K].FAISTPR.[E]	1xPhospho [S4(100)]	0.000798641	0.000280286	1	1	3	4	lcl	lcl [207-213]	lcl 1xPhospho [S210(100)]	0	2	436.207	871.407	8.16084e+06	8.05241e+06	7.90784e+06		High	High	High	High	0.0001106	0.000358	2.57	39.03
[K].FAQVSDR.[V]	1xPhospho [S5(100)]	0.00136588	0.000280286	1	1	1	2	lcl	lcl [116-122]	lcl 1xPhospho [S120(100)]	0	2	451.693	902.377	1.33886e+06	1.03955e+06	1.74245e+06		Peak Found	High	High	High	0.0001106	0.0006047	2.37	16.39
[K].FASAIVQATTYYTDYELIGK.[L]	1xPhospho [S3(100)]	1.35e-09	9.3e-05	1	1	7	100	lcl	lcl [248-267]	lcl 1xPhospho [S250(100)]	0	2	1167.56	2334.09	1.25969e+08	1.43617e+08	4.84812e+06		High	High	High	High	3.25e-05	9.94e-10	5.92	107.34
[K].FASFAQK.[G]	1xPhospho [S3(100)]	0.000811748	0.000280286	1	1	1	1	lcl	lcl [1000-1006]	lcl 1xPhospho [S1002(100)]	0	2	439.694	878.381	4.0883e+06	4555550	4331484		High	Peak Found	Peak Found	High	0.0001106	0.0003635	2.95	33.84
[K].FASFMSANEEAAK.[I]	1xPhospho [S3(100)]	1.28e-05	9.3e-05	1	1	1	1	lcl	lcl [318-330]	lcl 1xPhospho [S320(100)]	0	2	741.804	1482.6	518890	486500	903417		Peak Found	Peak Found	High	High	3.25e-05	6.5e-06	4.59	55.86
[K].FATSDWMEIEK.[Q]	1xPhospho [T3(100)]	1.42e-05	9.3e-05	1	1	1	3	lcl	lcl [53-63]	lcl 1xPhospho [T55(100)]	0	2	718.794	1436.58	2.05148e+06	2.47986e+06	2.30886e+06		High	High	High	High	3.25e-05	7.2e-06	4.31	69.89
[K].FDASVSEANAGDDVVASFPVK.[-]	1xPhospho [S17(100)]	0.000571535	0.000208449	1	1	1	1	lcl	lcl [272-292]	lcl 1xPhospho [S288(100)]	0	2	1103	2204.97	NAN	242861	NAN		Not Found	High	Not Found	High	6.32e-05	0.0002566	3.47	71.67
[K].FDATVEVAFR.[L]	1xPhospho [T4(100)]	5.64e-05	9.3e-05	1	1	1	12	lcl	lcl [38-47]	lcl 1xPhospho [T41(100)]	0	2	617.78	1234.55	3.10779e+06	NAN	428647		High	High	High	High	3.25e-05	2.71e-05	3.47	63.4
[K].FDENACVIIRDDKSPR.[G]	1xCarbamidomethyl [C6]; 1xPhospho [S14(100)]	0.000262273	9.3e-05	1	1	1	2	lcl	lcl [79-94]	lcl 1xPhospho [S92(100)]	2	3	672.307	2014.91	5882388	1.03185e+07	1.00844e+07		High	Peak Found	High	High	3.25e-05	0.000119	5.1	37.73
[K].FDFTPVGEPANLTK.[M]	1xPhospho [T13(100)]	0.0591517	0.00182933	1	1	1	2	lcl	lcl [167-180]	lcl 1xPhospho [T179(100)]	0	2	808.375	1615.74	508241	656125	526209		High	Peak Found	High	High	0.0006424	0.01794	3.04	67.87
[K].FDGVTYK.[L]	1xPhospho [T5(100)]	0.0792023	0.0025125	1	1	1	2	lcl	lcl [45-51]	lcl 1xPhospho [T49(100)]	0	2	455.191	909.375	947819	950055	913584		Peak Found	High	High	High	0.0008718	0.02482	2.28	35.21
[K].FDRSKPHVNIGTIGHVDHGK.[T]	1xPhospho [S4(100)]	2.24e-07	9.3e-05	1	1	2	4	lcl	lcl [6-25]	lcl 1xPhospho [S9(100)]	1	5	459.63	2294.12	1.03797e+06	2.05309e+06	899075		High	High	High	High	3.25e-05	1.34e-07	8.5	24.19
[K].FDVKLTK.[T]	1xPhospho [T6(100)]	0.0171162	0.000797803	1	1	1	2	lcl	lcl [261-267]	lcl 1xPhospho [T266(100)]	1	2	465.739	930.47	1.19198e+06	1.32116e+06	1.2271e+06		Peak Found	High	High	High	0.0003463	0.005398	2.53	31.87
[K].FEAAPIYITNEGEWIQGPLLSGK.[L]	1xPhospho [S21(100)]	9.75e-08	9.3e-05	1	1	2	4	lcl	lcl [35-57]	lcl 1xPhospho [S55(100)]	0	3	871.763	2613.26	1.86902e+06	1.79391e+06	NAN		High	High	Not Found	High	3.25e-05	6.02e-08	7.02	97.75
[K].FECVPSQINYVINTR.[F]	1xCarbamidomethyl [C3]; 1xPhospho [Y10(100)]	3.33e-07	9.3e-05	1	1	2	8	lcl	lcl [33-47]	lcl 1xPhospho [Y42(100)]	0	3	640.629	1919.87	2.90049e+06	2.73643e+06	2.88993e+06		High	High	High	High	3.25e-05	1.96e-07	5.16	72.1
[K].FEDITYYVKPSEQTVR.[S]	1xPhospho [S11(100)]	2.54e-07	9.3e-05	1	1	2	6	lcl	lcl [74-89]	lcl 1xPhospho [S84(100)]	0	2	1027.98	2054.95	4.55828e+06	5.49322e+06	5.91202e+06		High	High	High	High	3.25e-05	1.51e-07	5.43	55.82
[K].FEIQSVLEDHR.[F]	1xPhospho [S5(100)]	0.000278927	9.3e-05	1	1	1	3	lcl	lcl [551-561]	lcl 1xPhospho [S555(100)]	0	3	484.89	1452.65	373357	428543	421750		High	High	High	High	3.25e-05	0.0001265	4.07	63.72
[K].FELTDVSEEEIAIATK.[L]	1xPhospho [T4(100)]	3.4e-07	9.3e-05	1	1	1	5	lcl	lcl [242-257]	lcl 1xPhospho [T245(100)]	0	2	937.941	1874.87	1.72472e+06	3.30348e+06	2.66487e+06		High	High	Peak Found	High	3.25e-05	2e-07	5.36	87.45
[K].FEMYHATQK.[-]	1xPhospho [Y4(100)]	0.000245479	9.3e-05	1	1	1	2	lcl	lcl [181-189]	lcl 1xPhospho [Y184(100)]	0	2	617.752	1234.5	221286	157070	187959		High	Peak Found	High	High	3.25e-05	0.0001115	1.96	16.94
[K].FETFIPFK.[E]	1xPhospho [T3(100)]	8.5e-05	9.3e-05	1	1	1	3	lcl	lcl [57-64]	lcl 1xPhospho [T59(100)]	0	2	554.76	1108.51	1.19495e+06	1.42922e+06	1.20871e+06		High	High	High	High	3.25e-05	4.01e-05	3.28	76.46
[K].FETIQVHGGHTPDGDTHSR.[A]	1xPhospho [T16(97.1)]	0.00510117	0.000447867	1	1	2	2	lcl	lcl [7-25]	lcl 1xPhospho [T22(97.1)]	0	4	543.488	2170.93	NAN	232356	176056		High	High	Peak Found	High	0.0002057	0.001946	3.32	20.83
[K].FFGSDGFK.[L]	1xPhospho [S4(100)]	0.00603005	0.000447867	1	1	1	3	lcl	lcl [112-119]	lcl 1xPhospho [S115(100)]	0	2	492.697	984.386	4.25139e+06	4317480	4226093		High	High	High	High	0.0002057	0.002238	2.03	54
[K].FFLDTASVSEIK.[R]	1xPhospho [S9(100)]	7.28e-05	9.3e-05	1	1	1	3	lcl	lcl [3-14]	lcl 1xPhospho [S11(100)]	0	2	718.841	1436.67	16746485	17629650	19207512		High	High	High	High	3.25e-05	3.45e-05	4.02	76.27
[K].FFLDTASVSEIKR.[I]	1xPhospho [S/T]	4.88e-06	9.3e-05	1	1	2	6	lcl	lcl [3-15]		1	2	796.894	1592.77	6.33062e+06	6.0216e+06	6.86534e+06		High	High	High	High	3.25e-05	2.57e-06	4.45	61.96
[K].FFSYLSK.[L]	1xPhospho [S3(100)]	0.00153591	0.000280286	1	1	1	3	lcl	lcl [101-107]	lcl 1xPhospho [S103(100)]	0	2	486.218	971.427	1.8414e+06	1365015	1.98135e+06		High	High	High	High	0.0001106	0.0006734	1.88	70.32
[K].FFTAHVK.[Q]	1xPhospho [T3(100)]	0.000678744	0.000280286	1	1	1	1	lcl	lcl [568-574]	lcl 1xPhospho [T570(100)]	0	2	465.217	929.428	NAN	NAN	NAN	NoQuanValues	High	Not Found	Not Found	High	9.26e-05	0.000304	1.91
[K].FGASEETLPLVAPGIIGMNSSGELLR.[T]	1xPhospho [S20(98.4)]	8.05e-10	9.3e-05	1	1	1	1	lcl	lcl [253-278]	lcl 1xPhospho [S272(98.4)]	0	3	913.455	2738.35	1.28931e+06	1.20415e+06	NAN		High	Peak Found	Not Found	High	3.25e-05	6.02e-10	8.23	105.22
[K].FGCNGFSEFR.[V]	1xCarbamidomethyl [C3]; 1xPhospho [S7(100)]	0.0122743	0.000619045	1	1	1	1	lcl	lcl [54-63]	lcl 1xPhospho [S60(100)]	0	2	650.742	1300.48	2.06355e+06	1.90853e+06	1975439		High	Peak Found	Peak Found	High	0.0002983	0.004059	2.9	57.29
[K].FGDSVTTDHISPAGAIGK.[D]	1xPhospho [S4(100)]	1.9e-09	9.3e-05	1	1	2	6	lcl	lcl [726-743]	lcl 1xPhospho [S729(100)]	0	3	618.289	1852.85	305291	1.03445e+06	1.15326e+06		High	High	High	High	3.25e-05	1.38e-09	6.95	48.48
[K].FGGTSVQNEK.[S]	1xPhospho [T4(100)]	4.53e-05	9.3e-05	1	1	2	5	lcl	lcl [8-17]	lcl 1xPhospho [T11(100)]	0	2	573.743	1146.48	6.02039e+06	5.08264e+06	6.35688e+06		High	High	High	High	3.25e-05	2.19e-05	3.39	17.16
[K].FGGTSVSTVDK.[I]	1xPhospho [S/T]	0.0931593	0.00259352	1	1	1	1	lcl	lcl [8-18]		0	2	589.261	1177.51	320902	373293	311397		High	Peak Found	Peak Found	High	0.0009157	0.02983	2.58	32.07
[K].FGITEILDK.[Y]	1xPhospho [T4(100)]	6.8e-05	9.3e-05	1	1	1	3	lcl	lcl [132-140]	lcl 1xPhospho [T135(100)]	0	2	558.277	1115.54	4.07204e+06	4.28276e+06	4958641		High	High	High	High	3.25e-05	3.23e-05	3.41	82.67
[K].FGITEILDKYPSEISGGQK.[Q]	1xPhospho [S12(100)]	1.27e-08	9.3e-05	1	1	2	3	lcl	lcl [132-150]	lcl 1xPhospho [S143(100)]	1	3	721.355	2162.04	1.14029e+06	2.33578e+06	1.65183e+06		High	High	High	High	3.25e-05	8.55e-09	8.93	77.51
[K].FGKSEGGAIWLNPEK.[T]	1xPhospho [S4(100)]	1.48e-07	9.3e-05	1	1	1	6	lcl	lcl [233-247]	lcl 1xPhospho [S236(100)]	1	2	856.906	1712.8	2598784	5.18374e+06	3.35885e+06		High	High	High	High	3.25e-05	8.96e-08	5.98	53.23
[K].FGQEGGYK.[T]	1xPhospho [Y7(100)]	0.00137769	0.000280286	1	1	1	3	lcl	lcl [103-110]	lcl 1xPhospho [Y109(100)]	0	2	483.192	965.376	3.19512e+06	3.10291e+06	5.1627e+06		High	High	High	High	0.0001106	0.0006088	2.6	10.92
[K].FGQSIRDEGPK.[M]	1xPhospho [S4(100)]	2.81e-05	9.3e-05	1	1	1	6	lcl	lcl [33-43]	lcl 1xPhospho [S36(100)]	1	2	657.298	1313.59	4.47663e+06	5.51908e+06	5569235		High	High	High	High	3.25e-05	1.38e-05	3.82	23.39
[K].FGQTGPNVGSFDAGYGSGYLAR.[V]	1xPhospho [S17(100)]	1.92e-10	9.3e-05	1	1	4	17	lcl	lcl [139-160]	lcl 1xPhospho [S155(100)]	0	2	1151.01	2301	5.29227e+06	6537764	6.02494e+06		High	High	High	High	3.25e-05	1.52e-10	6.92	69.95
[K].FGSPLITNDGVTIAK.[E]	1xPhospho [T12(100)]	3.02e-06	9.3e-05	1	1	3	8	lcl	lcl [43-57]	lcl 1xPhospho [T54(100)]	0	2	806.898	1612.8	3.66885e+06	3.29727e+06	4.43184e+06		High	High	High	High	3.25e-05	1.62e-06	5.48	69.72
[K].FGSVAYFLEGLK.[A]	1xPhospho [S3(100)]	0.000209259	9.3e-05	1	1	1	1	lcl	lcl [156-167]	lcl 1xPhospho [S158(100)]	0	2	705.84	1410.67	382290	424997	NAN		High	Peak Found	Not Found	High	3.25e-05	9.56e-05	3.46	96.68
[K].FGTGGMLTK.[L]	1xPhospho [T3(100)]	0.000766813	0.000280286	1	1	1	3	lcl	lcl [217-225]	lcl 1xPhospho [T219(100)]	0	2	496.22	991.432	859226	910423	979535		High	High	High	High	0.0001106	0.0003437	3.02	40.65
[K].FGTSPLFR.[K]	1xPhospho [T3(100)]	0.00499388	0.000447867	1	1	1	3	lcl	lcl [124-131]	lcl 1xPhospho [T126(100)]	0	2	502.735	1004.46	643770	704654	593940		High	High	High	High	0.0002057	0.001912	2.37	58.35
[K].FGVVEGLMTTIHAYTGDQNTLDAPHPK.[G]	1xPhospho [T20(100)]	7.58e-09	9.3e-05	1	1	2	3	lcl	lcl [167-193]	lcl 1xPhospho [T186(100)]	0	3	998.138	2992.39	485093	471060	523034		High	High	Peak Found	High	3.25e-05	5.18e-09	9.13	83.27
[K].FHITETSK.[M]	1xPhospho [T4(100)]	0.00038143	9.3e-05	1	1	1	2	lcl	lcl [631-638]	lcl 1xPhospho [T634(100)]	0	2	521.734	1042.46	1.58299e+06	1.37428e+06	1035500		Peak Found	High	High	High	3.25e-05	0.0001721	3.49	17.11
[K].FIEDVDRSK.[V]	1xPhospho [S8(100)]	0.000417312	9.3e-05	1	1	1	3	lcl	lcl [263-271]	lcl 1xPhospho [S270(100)]	1	2	594.768	1188.53	1.61284e+06	1.85747e+06	2.10969e+06		High	High	High	High	3.25e-05	0.0001878	3.08	22.17
[K].FIGGVVDNPARPLVAILGGAKVSDK.[I]	1xPhospho [S23(100)]	4.96e-10	9.3e-05	1	1	1	5	lcl	lcl [182-206]	lcl 1xPhospho [S204(100)]	1	3	858.469	2573.39	7.18657e+06	8.16121e+06	7372895		High	High	High	High	3.25e-05	3.78e-10	8.92	82.28
[K].FIMVFSAGVDSLPR.[E]	1xPhospho [S6(100)]	2.85e-06	9.3e-05	1	1	1	1	lcl	lcl [63-76]	lcl 1xPhospho [S68(100)]	0	2	809.889	1618.77	801473	883894	NAN		High	Peak Found	Not Found	High	3.25e-05	1.54e-06	4.58	91.34
[K].FINETIQVEVTSVLQTSAGR.[M]	1xPhospho [S17(100)]	1.33e-09	9.3e-05	1	1	4	41	lcl	lcl [331-350]	lcl 1xPhospho [S347(100)]	0	3	758.046	2272.12	6.34605e+06	9.61844e+06	290348		High	High	High	High	3.25e-05	9.76e-10	8.04	107.57
[K].FISEVIR.[A]	1xPhospho [S3(100)]	0.00727963	0.000447867	1	1	1	3	lcl	lcl [229-235]	lcl 1xPhospho [S231(100)]	0	2	472.236	943.465	421915	612933	458437		High	High	High	High	0.0002562	0.002626	1.69	66.25
[K].FISFSSDK.[D]	1xPhospho [S5(98.8)]	0.0502735	0.00165605	1	1	1	1	lcl	lcl [171-178]	lcl 1xPhospho [S175(98.8)]	0	2	505.714	1010.42	675157	434489	556572		High	Peak Found	Peak Found	High	0.0005962	0.0151	1.88	43.59
[K].FITDSDAEVAK.[L]	1xPhospho [S5(100)]	0.000174261	9.3e-05	1	1	1	3	lcl	lcl [385-395]	lcl 1xPhospho [S389(100)]	0	2	638.278	1275.55	NAN	NAN	NAN	NoQuanValues	High	High	High	High	3.25e-05	8e-05	2.36
[K].FITNMGLTGDEQGK.[G]	1xPhospho [T8(100)]	1.22e-06	9.3e-05	1	1	1	2	lcl	lcl [105-118]	lcl 1xPhospho [T112(100)]	0	2	795.845	1590.69	1356907	2.03039e+06	NAN		High	High	Not Found	High	3.25e-05	6.82e-07	4.61	54.74
[K].FITNMGLTGDEQGK.[G]	1xOxidation [M5]; 1xPhospho [T8(100)]	0.0808833	0.0025125	1	1	1	1	lcl	lcl [105-118]	lcl 1xPhospho [T112(100)]	0	2	803.847	1606.68	16028864	3.46371e+06	1.65644e+06		High	Peak Found	Peak Found	High	0.0008718	0.02541	1.93	40.85
[K].FKDSELLDEK.[-]	1xPhospho [S4(100)]	0.000444787	9.3e-05	1	1	1	6	lcl	lcl [81-90]	lcl 1xPhospho [S84(100)]	1	2	652.296	1303.58	1.02865e+07	1.14758e+07	1.1302e+07		High	High	High	High	3.25e-05	0.0001998	3.51	37.78
[K].FLEGIGDDEIMDLEIPTGVPLVYELNDDLKPVNK.[Y]	1xPhospho [T17(100)]	6.59e-08	9.3e-05	1	1	1	2	lcl	lcl [191-224]	lcl 1xPhospho [T207(100)]	0	4	970.979	3880.89	656264	NAN	NAN		High	High	Not Found	High	3.25e-05	4.14e-08	5.97	107.83
[K].FLEQNDVMNLSK.[E]	1xPhospho [S11(100)]	8.77e-05	9.3e-05	1	1	1	2	lcl	lcl [441-452]	lcl 1xPhospho [S451(100)]	0	2	759.341	1517.67	2.99084e+06	3666911	3.2173e+06		Peak Found	High	High	High	3.25e-05	4.14e-05	3.73	57.58
[K].FLEQNDVMNLSK.[E]	1xOxidation [M8]; 1xPhospho [S11(100)]	7.45e-05	9.3e-05	1	1	1	3	lcl	lcl [441-452]	lcl 1xPhospho [S451(100)]	0	2	767.337	1533.67	730731	759126	688666		High	High	High	High	3.25e-05	3.54e-05	4.09	42.82
[K].FLKDSDER.[L]	1xPhospho [S5(100)]	9.26e-05	9.3e-05	1	1	1	7	lcl	lcl [115-122]	lcl 1xPhospho [S119(100)]	1	2	545.235	1089.46	3.01601e+07	3.3904e+07	3.24706e+07		High	High	High	High	3.25e-05	4.35e-05	3.18	12.02
[K].FLMHSDGLVLSR.[V]	1xPhospho [S11(100)]	5.49e-05	9.3e-05	1	1	1	26	lcl	lcl [149-160]	lcl 1xPhospho [S159(100)]	0	3	485.567	1454.69	1.30079e+08	1.66909e+08	1.56634e+08		High	High	High	High	3.25e-05	2.63e-05	4.29	55.38
[K].FLMHSDGLVLSR.[V]	1xOxidation [M3]; 1xPhospho [S11(100)]	2.81e-05	9.3e-05	1	1	1	18	lcl	lcl [149-160]	lcl 1xPhospho [S159(100)]	0	2	735.844	1470.68	22107137	21610145	24685585		High	High	High	High	3.25e-05	1.38e-05	3.63	45.2
[K].FLSAVPVVEMIDR.[H]	1xPhospho [S3(100)]	1.14e-05	9.3e-05	1	1	1	2	lcl	lcl [122-134]	lcl 1xPhospho [S124(100)]	0	2	778.384	1555.76	2078717	2.43132e+06	NAN		High	High	Not Found	High	3.25e-05	5.8e-06	3.74	106.57
[K].FLSGSTK.[S]	1xPhospho [T6(98.6)]	0.105589	0.00284586	1	1	1	1	lcl	lcl [23-29]	lcl 1xPhospho [T28(98.6)]	0	2	410.186	819.365	292730	190948	396221		Peak Found	Peak Found	High	High	0.00103	0.03446	1.48	15.63
[K].FLYDIGVVPTK.[E]	1xPhospho [Y3(100)]	1.55e-05	9.3e-05	1	1	1	1	lcl	lcl [549-559]	lcl 1xPhospho [Y551(100)]	0	2	666.34	1331.66	1509238	1.6687e+06	1881837		Peak Found	Peak Found	High	High	3.25e-05	7.8e-06	3.42	67.63
[K].FMGTSTIGSSEACMLGGMAMK.[F]	1xCarbamidomethyl [C13]; 1xPhospho [S/T]	1.27e-09	9.3e-05	1	1	4	10	lcl	lcl [114-134]		0	2	1123.95	2246.9	1.86497e+07	2.11716e+07	2.49701e+07		High	High	High	High	3.25e-05	9.31e-10	6.68	81.94
[K].FMGTSTIGSSEACMLGGMAMK.[F]	1xCarbamidomethyl [C13]; 1xOxidation [M]; 1xPhospho [S9(98.9)]	5.83e-09	9.3e-05	1	1	7	18	lcl	lcl [114-134]	lcl 1xPhospho [S122(98.9)]	0	2	1131.96	2262.9	9.13808e+06	9.92349e+06	9.45422e+06		High	High	High	High	3.25e-05	4.03e-09	6.38	71.32
[K].FMGTSTIGSSEACMLGGMAMK.[F]	1xCarbamidomethyl [C13]; 2xOxidation [M]; 1xPhospho [S9(98.5)]	7.69e-06	9.3e-05	1	1	5	8	lcl	lcl [114-134]	lcl 1xPhospho [S122(98.5)]	0	2	1139.96	2278.89	758335	275611	243326		High	High	High	High	3.25e-05	3.99e-06	3.92	62.9
[K].FMSIEGTK.[Y]	1xPhospho [T7(98.6)]	0.2388	0.00559883	1	1	1	1	lcl	lcl [155-162]	lcl 1xPhospho [T161(98.6)]	0	2	496.712	992.416	300274	340672	323015		Peak Found	Peak Found	High	High	0.002178	0.08806	1.73	38.01
[K].FNELDSTR.[E]	1xPhospho [S6(99.5)]	0.000343901	9.3e-05	1	1	3	6	lcl	lcl [237-244]	lcl 1xPhospho [S242(99.5)]	0	2	531.217	1061.43	5.059e+06	6.67075e+06	6.28585e+06		High	High	High	High	3.25e-05	0.0001554	3.54	25.96
[K].FNELDSTREYQIASPETFFADLEK.[D]	1xPhospho [S/T/Y]	1.07e-09	9.3e-05	1	1	1	5	lcl	lcl [237-260]		1	3	977.448	2930.31	8766647	1.00095e+07	NAN		High	High	Not Found	High	3.25e-05	7.89e-10	8.79	94.87
[K].FNPEHPTWFNR.[D]	1xPhospho [T7(100)]	0.000963859	0.000280286	1	1	1	5	lcl	lcl [48-58]	lcl 1xPhospho [T54(100)]	0	2	762.826	1524.64	1.41304e+06	1.72077e+06	1.59321e+06		High	High	High	High	0.0001106	0.000431	3.64	53.57
[K].FNSVFDIIGPVMIGPSSSHTAGASR.[I]	1xPhospho [S16(96.7)]	2.43e-09	9.3e-05	1	1	2	3	lcl	lcl [3-27]	lcl 1xPhospho [S18(96.7)]	0	3	876.42	2627.23	4811256	5949596	NAN		High	High	Not Found	High	3.25e-05	1.74e-09	9.12	94.17
[K].FNSVFDIIGPVMIGPSSSHTAGASR.[I]	1xOxidation [M12]; 1xPhospho [S16(97.9)]	1.41e-08	9.3e-05	1	1	2	2	lcl	lcl [3-27]	lcl 1xPhospho [S18(97.9)]	0	3	881.751	2643.23	1.65047e+06	1.26688e+06	1.20672e+06		High	High	Peak Found	High	3.25e-05	9.41e-09	8.66	86.63
[K].FQIEWINPLRTDIK.[Q]	1xPhospho [T11(100)]	0.000124358	9.3e-05	1	1	1	2	lcl	lcl [341-354]	lcl 1xPhospho [T351(100)]	1	3	618.319	1852.94	797915	820183	732927		High	High	Peak Found	High	3.25e-05	5.79e-05	4.41	83.83
[K].FQLHTQPNGGPASAR.[N]	1xPhospho [T5(100)]	0.248114	0.00576335	1	1	1	1	lcl	lcl [72-86]	lcl 1xPhospho [T76(100)]	0	3	554.256	1660.76	NAN	NAN	NAN	NoQuanValues	High	Not Found	Not Found	High	0.002245	0.09206	2.15
[K].FQLYDMPSER.[V]	1xPhospho [S8(100)]	0.000623005	0.000280286	1	1	1	3	lcl	lcl [24-33]	lcl 1xPhospho [S31(100)]	0	2	683.283	1365.55	5.03865e+06	5.9612e+06	6.01726e+06		High	High	High	High	9.26e-05	0.0002789	3.18	60.36
[K].FQPTTLER.[I]	1xPhospho [T5(99)]	0.161748	0.00401977	1	1	1	3	lcl	lcl [67-74]	lcl 1xPhospho [T71(99)]	0	2	536.245	1071.49	1.67308e+06	2.03584e+06	1809196		High	High	High	High	0.001528	0.05589	1.68	33.14
[K].FQSEEQQQTEDELQDK.[I]	1xPhospho [S3(100)]	2.22e-09	9.3e-05	1	1	1	9	P02666	P02666 [33-48]	P02666 1xPhospho [S35(100)]	0	2	1031.42	2061.83	521007	538738	257850		High	High	High	High	3.25e-05	1.59e-09	6.61	37.57
[K].FQSGEITVSELRK.[I]	1xPhospho [S9(100)]	2.51e-05	9.3e-05	1	1	1	5	lcl	lcl [28-40]	lcl 1xPhospho [S36(100)]	1	2	787.385	1573.76	2.60721e+06	982189	NAN		High	High	High	High	3.25e-05	1.24e-05	4.22	44.84
[K].FQTDVLQK.[L]	1xPhospho [T3(100)]	5.56e-05	9.3e-05	1	1	1	3	lcl	lcl [147-154]	lcl 1xPhospho [T149(100)]	0	2	529.748	1058.49	3.73455e+06	4.04674e+06	4591579		High	High	High	High	3.25e-05	2.67e-05	3.31	34.29
[K].FQTVGGWVSQVMLAQK.[V]	1xPhospho [S9(100)]	2.95e-08	9.3e-05	1	1	1	6	lcl	lcl [84-99]	lcl 1xPhospho [S92(100)]	0	2	929.948	1858.89	1.20247e+06	1.65346e+06	1753242		High	High	High	High	3.25e-05	1.91e-08	4.95	86.18
[K].FQTYSTEALR.[K]	1xPhospho [T3(100)]	0.226423	0.00543215	1	1	1	1	lcl	lcl [105-114]	lcl 1xPhospho [T107(100)]	0	2	648.289	1295.57	NAN	196460	179513		Not Found	High	Peak Found	High	0.002087	0.08274	1.46	34.76
[K].FRHDNITSQK.[C]	1xPhospho [T/S]	0.00429021	0.000447867	1	1	1	3	lcl	lcl [590-599]		1	3	442.539	1325.6	1.01909e+06	694147	1.00829e+06		High	High	High	High	0.0002057	0.001681	3.59	7.17
[K].FRSATHAENDIEQMLVVIEK.[Q]	1xPhospho [S3(99.2)]	5.95e-12	9.3e-05	1	1	2	3	lcl	lcl [99-118]	lcl 1xPhospho [S101(99.2)]	1	3	804.055	2410.15	1.01867e+06	918698	834797		High	High	High	High	3.25e-05	5.42e-12	10.29	77.93
[K].FRSSGYDGLMQDYVFMR.[R]	1xPhospho [S/Y]	1.13e-05	9.3e-05	1	1	1	2	lcl	lcl [108-124]		1	3	717.976	2151.9	3881700	5052338	4.71574e+06		Peak Found	High	High	High	3.25e-05	5.78e-06	5.74	78.71
[K].FSDGEVK.[I]	1xPhospho [S2(100)]	0.366599	0.00921613	1	1	1	1	lcl	lcl [36-42]	lcl 1xPhospho [S37(100)]	0	2	431.172	861.339	877807	939659	NAN		High	Peak Found	Not Found	High	0.003582	0.1501	1.29	18.42
[K].FSGAVNYR.[K]	1xPhospho [Y7(100)]	0.000100072	9.3e-05	1	1	1	3	lcl	lcl [54-61]	lcl 1xPhospho [Y60(100)]	0	2	497.212	993.419	578640	623012	595065		High	High	High	High	3.25e-05	4.69e-05	2.76	22.27
[K].FSGETLSVK.[V]	1xPhospho [S2(100)]	0.00021207	9.3e-05	1	1	1	1	lcl	lcl [23-31]	lcl 1xPhospho [S24(100)]	0	2	524.242	1047.48	322462	269902	304161		Peak Found	Peak Found	High	High	3.25e-05	9.71e-05	1.87	38.03
[K].FSGLELAEK.[E]	1xPhospho [S2(100)]	0.000297877	9.3e-05	1	1	1	6	lcl	lcl [342-350]	lcl 1xPhospho [S343(100)]	0	2	537.25	1073.49	55849480	59815904	55974360		High	High	High	High	3.25e-05	0.0001348	2.46	52.57
[K].FSTYATWWIR.[Q]	1xPhospho [T3(100)]	0.000220722	9.3e-05	1	1	1	2	lcl	lcl [189-198]	lcl 1xPhospho [T191(100)]	0	2	705.815	1410.62	1.21159e+06	1.26873e+06	1.08815e+06		High	High	Peak Found	High	3.25e-05	0.0001007	3.06	85.58
[K].FSVTREEQDEFAHNSQMK.[A]	1xPhospho [S2(98.9)]	1.25e-06	9.3e-05	1	1	1	3	lcl	lcl [168-185]	lcl 1xPhospho [S169(98.9)]	1	3	754.99	2262.95	1147475	919184	1377332		High	High	High	High	3.25e-05	6.95e-07	6.68	40.19
[K].FSVTREEQDEFAHNSQMK.[A]	1xOxidation [M17]; 1xPhospho [S2(98.8)]	0.000435452	9.3e-05	1	1	2	3	lcl	lcl [168-185]	lcl 1xPhospho [S169(98.8)]	1	3	760.321	2278.94	322147	286513	313304		High	High	High	High	3.25e-05	0.0001958	3.95	34.64
[K].FTANMESELDEVEHGEVEWVK.[V]	1xPhospho [S7(100)]	2.24e-08	9.3e-05	1	1	1	1	lcl	lcl [525-545]	lcl 1xPhospho [S531(100)]	0	3	853.368	2558.08	412622	NAN	NAN		High	Not Found	Not Found	High	3.25e-05	1.47e-08	6.51	86.04
[K].FTFSEDELVMLYPQIVQFK.[N]	1xOxidation [M10]; 1xPhospho [T/Y/S]	0.29453	0.00716861	1	1	1	1	lcl	lcl [587-605]		0	2	1215.58	2430.13	NAN	NAN	NAN	NoQuanValues	Not Found	High	Not Found	High	0.002784	0.1133	1.3
[K].FTGCSVEEAVLMSSGNQAR.[E]	1xCarbamidomethyl [C4]; 1xPhospho [S5(98.1)]	1.96e-05	9.3e-05	1	1	1	1	lcl	lcl [321-339]	lcl 1xPhospho [S325(98.1)]	0	2	1061.96	2122.89	NAN	NAN	NAN	NoQuanValues	Not Found	Not Found	High	High	3.25e-05	9.78e-06	4.22
[K].FTGSGCSISMASASMMTQSIIGK.[T]	1xCarbamidomethyl [C6]; 1xPhospho [S7(100)]	1.97e-09	9.3e-05	1	1	3	6	lcl	lcl [61-83]	lcl 1xPhospho [S67(100)]	0	2	1216.53	2432.04	1.35905e+06	1.67162e+06	1647434		High	High	Peak Found	High	3.25e-05	1.42e-09	6.27	86.03
[K].FTGSGCSISMASASMMTQSIIGK.[T]	1xCarbamidomethyl [C6]; 1xOxidation [M]; 1xPhospho [S7(96.5)]	5.79e-07	9.3e-05	1	1	3	6	lcl	lcl [61-83]	lcl 1xPhospho [S67(96.5)]	0	3	816.686	2448.03	2.31742e+06	1.63428e+06	1.66907e+06		High	High	High	High	3.25e-05	3.32e-07	6.63	70.01
[K].FTGSGCSISMASASMMTQSIIGK.[T]	1xCarbamidomethyl [C6]; 2xOxidation [M10; M15]; 1xPhospho [S/T]	0.00677012	0.000447867	1	1	1	2	lcl	lcl [61-83]		0	3	822.017	2464.03	728286	636750	685346		Peak Found	High	High	High	0.0002057	0.002474	2.49	67.29
[K].FTHISTGGGASLEYLEGK.[E]	1xPhospho [T6(98.5)]	1.25e-05	9.3e-05	1	1	2	4	lcl	lcl [368-385]	lcl 1xPhospho [T373(98.5)]	0	2	973.946	1946.89	811248	645462	646692		High	High	High	High	3.25e-05	6.34e-06	3.38	54.89
[K].FTNEFISSIR.[D]	1xPhospho [S7(99.3)]	9.55e-06	9.3e-05	1	1	1	3	lcl	lcl [184-193]	lcl 1xPhospho [S190(99.3)]	0	2	647.299	1293.59	1.36684e+06	1.49242e+06	1.40037e+06		High	High	High	High	3.25e-05	4.91e-06	4.26	63.77
[K].FTNEFISSIRDNK.[T]	1xPhospho [S7(99.3)]	9.33e-06	9.3e-05	1	1	1	3	lcl	lcl [184-196]	lcl 1xPhospho [S190(99.3)]	1	2	825.884	1650.75	NAN	NAN	987126		High	High	High	High	3.25e-05	4.8e-06	4.92	53.15
[K].FTQGLNIPGM.[-]	1xPhospho [T2(100)]	0.0255744	0.0013199	1	1	1	3	lcl	lcl [96-105]	lcl 1xPhospho [T97(100)]	0	2	579.259	1157.51	678335	683990	871026		High	High	High	High	0.0004845	0.007773	2.7	84.62
[K].FVAIPTTSGTGSEVTPFAVITDK.[E]	1xPhospho [T/S]	6.86e-06	9.3e-05	1	1	1	2	lcl	lcl [598-620]		0	2	1209.6	2418.18	178659	NAN	NAN		High	High	Not Found	High	3.25e-05	3.57e-06	3.6	92.65
[K].FVDTSDEFVETEDVHDVYHAIQEK.[A]	1xPhospho [S/T/Y]	0.0107366	0.00053337	1	1	1	1	lcl	lcl [342-365]		0	3	978.098	2932.26	267805	NAN	395404		Peak Found	Not Found	High	High	0.0002771	0.003629	1.28	68.02
[K].FVNVYGNTTGLNTQSR.[M]	1xPhospho [T9(100)]	7.57e-08	9.3e-05	1	1	2	7	lcl	lcl [176-191]	lcl 1xPhospho [T184(100)]	0	2	925.927	1850.84	668250	4.41764e+06	3304164		High	High	High	High	3.25e-05	4.73e-08	5.48	49.66
[K].FVTMTLYNPSIDAEVAFEPIEMK.[N]	1xPhospho [S10(100)]	0.000106629	9.3e-05	1	1	1	2	lcl	lcl [291-313]	lcl 1xPhospho [S300(100)]	0	3	909.092	2725.25	837538	1218860	NAN		High	High	Not Found	High	3.25e-05	4.98e-05	3.85	106.51
[K].FVTPYSPSILPSITK.[Y]	1xPhospho [S6(99)]	1.68e-05	9.3e-05	1	1	1	2	lcl	lcl [234-248]	lcl 1xPhospho [S239(99)]	0	2	865.444	1729.88	NAN	NAN	677198		High	Not Found	High	High	3.25e-05	8.44e-06	3.27	76.8
[K].FVVGYVESK.[E]	1xPhospho [S8(100)]	0.000282624	9.3e-05	1	1	1	2	lcl	lcl [98-106]	lcl 1xPhospho [S105(100)]	0	2	554.257	1107.51	818691	706355	1.05489e+06		High	Peak Found	High	High	3.25e-05	0.0001281	2.68	46.57
[K].FVYQFSEGSK.[E]	1xPhospho [S9(100)]	4.27e-05	9.3e-05	1	1	3	6	lcl	lcl [4-13]	lcl 1xPhospho [S12(100)]	0	2	636.272	1271.53	9.19436e+06	1.09754e+07	9.83174e+06		High	High	High	High	3.25e-05	2.06e-05	3.45	47.57
[K].FWELMKESDKMDK.[I]	1xPhospho [S8(100)]	5.85e-07	9.3e-05	1	1	1	3	lcl	lcl [45-57]	lcl 1xPhospho [S52(100)]	2	3	589.59	1766.75	680327	1.19984e+06	925644		High	High	High	High	3.25e-05	3.36e-07	6.05	48.1
[K].FYEGDIR.[D]	1xPhospho [Y2(100)]	0.00778831	0.00053337	1	1	1	1	lcl	lcl [47-53]	lcl 1xPhospho [Y48(100)]	0	2	490.2	979.392	391436	342066	434409		High	Peak Found	Peak Found	High	0.0002771	0.002777	1.92	29.25
[K].FYNDSKATNILATQSALK.[G]	1xPhospho [T8(100)]	4.02e-06	9.3e-05	1	1	1	2	lcl	lcl [327-344]	lcl 1xPhospho [T334(100)]	1	3	689.006	2065	334781	579960	NAN		High	High	Not Found	High	3.25e-05	2.14e-06	5.35	52.33
[K].GADITIYTEGSDEK.[E]	1xPhospho [T8(99.1)]	2.29e-06	9.3e-05	1	1	5	33	lcl	lcl [58-71]	lcl 1xPhospho [T65(99.1)]	0	2	789.834	1578.66	8.58209e+07	9.71354e+07	1.05951e+08		High	High	High	High	3.25e-05	1.25e-06	3.66	45.15
[K].GADITIYTEGSDEKEAIEGLTEVLK.[K]	1xPhospho [S11(98.7)]	2.69e-08	9.3e-05	1	1	1	1	lcl	lcl [58-82]	lcl 1xPhospho [S68(98.7)]	1	3	921.112	2761.31	NAN	2.99135e+06	NAN		Not Found	High	Not Found	High	3.25e-05	1.75e-08	7.14	94.77
[K].GAERDYFAYSDVNGSTPPEENEGDFDLEIVR.[T]	1xPhospho [Y6(100)]	2.84e-10	9.3e-05	1	1	1	6	lcl	lcl [104-134]	lcl 1xPhospho [Y109(100)]	1	3	1191.18	3571.52	2.16538e+06	2.2275e+06	1605976		High	High	High	High	3.25e-05	2.22e-10	8.62	77.11
[K].GAFAGVVITASHNPSIYNGFK.[V]	1xPhospho [S11(100)]	4.17e-11	9.3e-05	1	1	1	6	lcl	lcl [129-149]	lcl 1xPhospho [S139(100)]	0	2	1115.54	2230.07	7.04694e+06	7.38403e+06	6.66831e+06		High	High	High	High	3.25e-05	3.51e-11	7.4	69.57
[K].GAFSDFTADIEMDPEDLTSAK.[L]	1xPhospho [T7(100)]	1.44e-09	9.3e-05	1	1	3	8	lcl	lcl [29-49]	lcl 1xPhospho [T35(100)]	0	2	1170.49	2339.96	2.66248e+06	2.89682e+06	NAN		High	High	Not Found	High	3.25e-05	1.05e-09	6.23	92.11
[K].GAFTGADNDK.[G]	1xPhospho [T4(100)]	0.00270175	0.000373653	1	1	1	1	lcl	lcl [198-207]	lcl 1xPhospho [T201(100)]	0	2	538.207	1075.41	1.07001e+06	872334	1.12439e+06		Peak Found	Peak Found	High	High	0.0001622	0.001128	2.46	16.46
[K].GAFTNAFTSFTK.[T]	1xPhospho [S9(97.9)]	1.04e-05	9.3e-05	1	1	2	3	lcl	lcl [89-100]	lcl 1xPhospho [S97(97.9)]	0	2	686.305	1371.6	565570	703032	383734		High	High	High	High	3.25e-05	5.34e-06	3.77	66.59
[K].GAGEGGANVVFVTLGTGVGGGIFAEGK.[I]	1xPhospho [T16(100)]	1.98e-09	9.3e-05	1	1	1	2	lcl	lcl [126-152]	lcl 1xPhospho [T141(100)]	0	3	834.412	2501.21	1.80128e+06	2.7251e+06	NAN		High	High	Not Found	High	3.25e-05	1.43e-09	9.21	94.53
[K].GAGSLQTASERK.[E]	1xPhospho [S9(100)]	0.0533789	0.00165605	1	1	1	1	lcl	lcl [42-53]	lcl 1xPhospho [S50(100)]	1	2	642.803	1284.59	130952	103529	147299		Peak Found	Peak Found	High	High	0.0005962	0.01615	2.08	5.84
[K].GALADADTK.[A]	1xPhospho [T8(100)]	0.0016265	0.000280286	1	1	1	1	lcl	lcl [131-139]	lcl 1xPhospho [T138(100)]	0	2	471.203	941.398	368026	340679	644037		Peak Found	Peak Found	High	High	0.0001106	0.000711	3.13	11.4
[K].GALASLSSVAK.[L]	1xPhospho [S7(99.3)]	7.31e-05	9.3e-05	1	1	1	3	lcl	lcl [632-642]	lcl 1xPhospho [S638(99.3)]	0	2	542.275	1083.54	3450174	2.67646e+06	NAN		High	High	High	High	3.25e-05	3.48e-05	3.95	50.06
[K].GALLRDPENILVQQTENVQAAR.[Q]	1xPhospho [T15(100)]	1.24e-05	9.3e-05	1	1	1	2	lcl	lcl [71-92]	lcl 1xPhospho [T85(100)]	1	3	839.098	2515.27	NAN	NAN	NAN	NoQuanValues	Not Found	High	High	High	3.25e-05	6.31e-06	6.13
[K].GATETHEGEALIK.[Q]	1xPhospho [T5(100)]	0.160093	0.00393553	1	1	1	1	lcl	lcl [185-197]	lcl 1xPhospho [T189(100)]	0	2	718.328	1435.65	NAN	NAN	NAN	NoQuanValues	High	Not Found	Not Found	High	0.001528	0.05525	1.8
[K].GATFYGVAAALAR.[I]	1xPhospho [T3(100)]	3.86e-05	9.3e-05	1	1	2	4	lcl	lcl [225-237]	lcl 1xPhospho [T227(100)]	0	2	674.327	1347.65	1.90575e+06	2.0758e+06	2.25073e+06		High	High	High	High	3.25e-05	1.87e-05	3.27	76.77
[K].GAYTGAEETR.[E]	1xPhospho [T4(100)]	0.00129738	0.000280286	1	1	1	3	lcl	lcl [141-150]	lcl 1xPhospho [T144(100)]	0	2	567.727	1134.45	3.87295e+06	4018526	4555903		High	High	High	High	0.0001106	0.000574	2.97	15.46
[K].GAYVVLLDIK.[E]	1xPhospho [Y3(100)]	6.62e-05	9.3e-05	1	1	1	3	lcl	lcl [38-47]	lcl 1xPhospho [Y40(100)]	0	2	585.812	1170.62	2345731	2.49832e+06	2.06747e+06		High	High	High	High	3.25e-05	3.15e-05	3.36	75.24
[K].GCLETVASATGIVR.[V]	1xCarbamidomethyl [C2]; 1xPhospho [T10(100)]	1.85e-05	9.3e-05	1	1	1	3	lcl	lcl [183-196]	lcl 1xPhospho [T192(100)]	0	2	757.361	1513.71	1.40955e+06	1.69938e+06	1.709e+06		High	High	High	High	3.25e-05	9.29e-06	5.16	54.19
[K].GDEKSDLLR.[L]	1xPhospho [S5(100)]	0.0468159	0.00165605	1	1	1	3	lcl	lcl [9-17]	lcl 1xPhospho [S13(100)]	1	2	556.754	1112.5	378996	437949	240439		High	High	High	High	0.0005962	0.01407	2.32	19.52
[K].GDESFVTK.[-]	1xPhospho [S4(100)]	0.0186694	0.000885057	1	1	1	2	lcl	lcl [461-468]	lcl 1xPhospho [S464(100)]	0	2	481.697	962.387	1.14863e+06	802627	1.23203e+06		High	Peak Found	High	High	0.0003692	0.005828	1.54	23.75
[K].GDHVEYVK.[Q]	1xPhospho [Y6(100)]	0.000188026	9.3e-05	1	1	1	3	lcl	lcl [491-498]	lcl 1xPhospho [Y496(100)]	0	2	513.719	1026.43	414561	353782	533498		High	High	High	High	3.25e-05	8.64e-05	2.08	7.67
[K].GDLQAFYNNLATGYQR.[V]	1xPhospho [T12(100)]	1.38e-07	9.3e-05	1	1	1	2	lcl	lcl [168-183]	lcl 1xPhospho [T179(100)]	0	2	955.931	1910.84	1474466	1828012	1.90763e+06		High	High	Peak Found	High	3.25e-05	8.43e-08	5.85	69.51
[K].GDRTGTGTISTFGYQMR.[F]	1xPhospho [T4(96.9)]	0.00153591	0.000280286	1	1	1	1	lcl	lcl [19-35]	lcl 1xPhospho [T22(96.9)]	1	3	643.287	1927.84	NAN	471715	NAN		Not Found	High	Not Found	High	0.0001106	0.0006752	3.67	48.03
[K].GDSIGSIESVKTVSDFYAPVTGK.[V]	1xPhospho [T12(92.7)]	0.00116697	0.000280286	1	1	1	1	lcl	lcl [53-75]	lcl 1xPhospho [T64(92.7)]	1	3	813.057	2437.15	889985	1.74433e+06	1.56943e+06		Peak Found	Peak Found	High	High	0.0001106	0.0005183	5.06	71.57
[K].GDSLGMLIGK.[H]	1xPhospho [S3(100)]	0.00102118	0.000280286	1	1	1	3	lcl	lcl [95-104]	lcl 1xPhospho [S97(100)]	0	2	535.752	1070.5	5528727	6841722	6.91472e+06		High	High	High	High	0.0001106	0.000457	3.77	63.95
[K].GDSLGMLIGK.[H]	1xOxidation [M6]; 1xPhospho [S3(100)]	0.000151632	9.3e-05	1	1	1	6	lcl	lcl [95-104]	lcl 1xPhospho [S97(100)]	0	2	543.749	1086.49	1.72101e+06	2.00126e+06	1.85531e+06		High	High	High	High	3.25e-05	7e-05	3.5	55.55
[K].GDTSSGGSKPATLETGLVVQVPFFVNEGDK.[L]	1xPhospho [T/S]	2.02e-09	9.3e-05	1	1	4	6	lcl	lcl [142-171]		0	3	1039.5	3116.48	4.04511e+07	6.61541e+07	NAN		High	High	Not Found	High	3.25e-05	1.46e-09	7.67	91.02
[K].GDTTRPLVQQK.[T]	1xPhospho [T3(100)]	9.48e-05	9.3e-05	1	1	1	1	lcl	lcl [103-113]	lcl 1xPhospho [T105(100)]	0	2	661.826	1322.65	527969	437677	445730		High	Peak Found	Peak Found	High	3.25e-05	4.46e-05	3.27	12.06
[K].GEEQAIHIFSENLR.[K]	1xPhospho [S10(100)]	0.305257	0.00758039	1	1	1	2	lcl	lcl [297-310]	lcl 1xPhospho [S306(100)]	0	3	574.935	1722.78	811283	977361	835426		Peak Found	High	Peak Found	High	0.002895	0.1184	2.4	63.7
[K].GEFRPLGESANVHHAQVQIIGATTESPDNFLLETFTR.[R]	1xPhospho [S9(100)]	6.52e-12	9.3e-05	1	1	2	5	lcl	lcl [185-221]	lcl 1xPhospho [S193(100)]	0	4	1041.26	4162	4267201	NAN	NAN		High	High	High	High	3.25e-05	5.92e-12	13.49	85.34
[K].GEFVCFIGPSGCGK.[T]	2xCarbamidomethyl [C5; C12]; 1xPhospho [S10(100)]	2.05e-06	9.3e-05	1	1	1	3	lcl	lcl [28-41]	lcl 1xPhospho [S37(100)]	0	2	797.831	1594.64	7039341	6485350	6227646		High	High	High	High	3.25e-05	1.12e-06	4.96	63.78
[K].GEGSGMELDIAFPSPTGVK.[R]	1xPhospho [S14(99.3)]	6.25e-10	9.3e-05	1	1	2	17	lcl	lcl [703-721]	lcl 1xPhospho [S716(99.3)]	0	2	986.448	1971.88	5.98909e+07	7.5552e+07	6.46956e+07		High	High	High	High	3.25e-05	4.71e-10	7.33	81.6
[K].GEGSGMELDIAFPSPTGVK.[R]	1xOxidation [M6]; 1xPhospho [S14(100)]	4.18e-08	9.3e-05	1	1	1	9	lcl	lcl [703-721]	lcl 1xPhospho [S716(100)]	0	2	994.448	1987.87	1.01803e+07	1.2183e+07	1.07325e+07		High	High	High	High	3.25e-05	2.66e-08	5.81	72.28
[K].GEGSGMELDIAFPSPTGVKR.[L]	1xPhospho [S14(100)]	1.36e-08	9.3e-05	1	1	1	3	lcl	lcl [703-722]	lcl 1xPhospho [S716(100)]	1	3	710.001	2127.98	999734	1.31089e+06	1.24505e+06		High	High	High	High	3.25e-05	9.07e-09	7.35	69.44
[K].GEGVTRTSEEMVTWYEEMITK.[Y]	1xPhospho [T/S/Y]	2.64e-07	9.3e-05	1	1	2	3	lcl	lcl [260-280]		1	3	852.707	2556.1	NAN	NAN	NAN	NoQuanValues	High	High	Not Found	High	3.25e-05	1.56e-07	7.42
[K].GEIFLHNMHISPYEQGNR.[Y]	1xPhospho [S11(100)]	7.78e-08	9.3e-05	1	1	1	5	lcl	lcl [56-73]	lcl 1xPhospho [S66(100)]	0	3	741.336	2221.98	4.36131e+06	4403400	4673158		High	High	High	High	3.25e-05	4.85e-08	8.94	53.74
[K].GEIFLHNMHISPYEQGNR.[Y]	1xOxidation [M8]; 1xPhospho [S11(100)]	7.93e-08	9.3e-05	1	1	1	3	lcl	lcl [56-73]	lcl 1xPhospho [S66(100)]	0	3	746.664	2237.98	1.67984e+06	1.04079e+06	1.37264e+06		High	High	High	High	3.25e-05	4.94e-08	7.43	40.56
[K].GEILGNGPSMDSGELALGR.[N]	1xPhospho [S12(100)]	4.18e-08	9.3e-05	1	1	1	6	lcl	lcl [740-758]	lcl 1xPhospho [S751(100)]	0	2	976.946	1952.88	890876	1.01507e+06	722774		High	High	High	High	3.25e-05	2.67e-08	6.03	69.67
[K].GEITRTEIAK.[K]	1xPhospho [T6(100)]	0.000483938	0.000208449	1	1	1	3	lcl	lcl [28-37]	lcl 1xPhospho [T33(100)]	1	2	599.298	1197.59	7.14034e+06	7.32243e+06	8477495		High	High	High	High	6.32e-05	0.0002174	3.72	17.6
[K].GELITNDYFTGNAYLK.[M]	1xPhospho [T5(100)]	0.00466293	0.000447867	1	1	1	1	lcl	lcl [13-28]	lcl 1xPhospho [T17(100)]	0	2	949.938	1898.86	NAN	NAN	NAN	NoQuanValues	Not Found	Not Found	High	High	0.0002057	0.001807	1.99
[K].GELSIDGK.[V]	1xPhospho [S4(100)]	0.00217445	0.000280286	1	1	1	3	lcl	lcl [59-66]	lcl 1xPhospho [S62(100)]	0	2	449.7	898.392	961082	951788	1.10771e+06		High	High	High	High	0.0001106	0.0009261	2.13	27.99
[K].GEPGTGNIVEAVR.[H]	1xPhospho [T5(100)]	1.06e-05	9.3e-05	1	1	1	4	lcl	lcl [151-163]	lcl 1xPhospho [T155(100)]	0	2	689.822	1378.64	3.30259e+06	3.65108e+06	3.81157e+06		High	High	High	High	3.25e-05	5.42e-06	3.19	43.66
[K].GESIIGQSQTGTGK.[T]	1xPhospho [T12(100)]	1.43e-07	9.3e-05	1	1	3	9	lcl	lcl [42-55]	lcl 1xPhospho [T53(100)]	0	2	721.829	1442.65	10574261	1.21931e+07	1.34189e+07		High	High	High	High	3.25e-05	8.69e-08	4.83	25.26
[K].GESVPEPGVPESFK.[V]	1xPhospho [S3(100)]	0.000230732	9.3e-05	1	1	1	3	lcl	lcl [1117-1130]	lcl 1xPhospho [S1119(100)]	0	2	769.844	1538.68	1.89951e+06	1.93486e+06	2242171		High	High	High	High	3.25e-05	0.0001051	3.18	53.45
[K].GETDLQDFVYHEK.[G]	1xPhospho [T3(100)]	2.56e-06	9.3e-05	1	1	1	2	lcl	lcl [335-347]	lcl 1xPhospho [T337(100)]	0	2	830.851	1660.69	NAN	1.20662e+06	1.15648e+06		Not Found	High	High	High	3.25e-05	1.39e-06	5.26	53.37
[K].GETHNLQYFGAR.[V]	1xPhospho [T3(100)]	0.200154	0.0049426	1	1	1	1	lcl	lcl [420-431]	lcl 1xPhospho [T422(100)]	0	2	736.82	1472.63	352812	NAN	NAN		High	Not Found	Not Found	High	0.001889	0.07164	1.25	34.42
[K].GETLAIVGESGSGK.[S]	1xPhospho [S10(98.4)]	0.000263431	9.3e-05	1	1	1	1	lcl	lcl [34-47]	lcl 1xPhospho [S43(98.4)]	0	2	692.823	1384.64	2.58298e+06	3527796	3.14789e+06		Peak Found	Peak Found	High	High	3.25e-05	0.0001197	4.05	42.47
[K].GETLGLVGESGCGK.[S]	1xCarbamidomethyl [C12]; 1xPhospho [S10(100)]	2.19e-05	9.3e-05	1	1	1	2	lcl	lcl [39-52]	lcl 1xPhospho [S48(100)]	0	2	722.315	1443.62	NAN	NAN	NAN	NoQuanValues	Not Found	High	High	High	3.25e-05	1.09e-05	4.68
[K].GETSGNATTYTVK.[N]	1xPhospho [S4(100)]	6.96e-05	9.3e-05	1	1	1	3	lcl	lcl [204-216]	lcl 1xPhospho [S207(100)]	0	2	704.803	1408.6	215836	281238	241149		High	High	High	High	3.25e-05	3.31e-05	2.64	22.31
[K].GETVVCVFTGNGLKDPDTAMSVHEIPISHVDDIEAMR.[T]	1xCarbamidomethyl [C6]; 1xPhospho [S21(99.7)]	0.0825983	0.0025125	1	1	1	1	lcl	lcl [306-342]	lcl 1xPhospho [S326(99.7)]	1	4	1030.73	4119.89	NAN	221218	NAN		Not Found	High	Not Found	High	0.0008718	0.02602	3.97	79.88
[K].GEVPETDYIVPIGEANVVR.[E]	1xPhospho [T6(100)]	7.26e-07	9.3e-05	1	1	1	3	lcl	lcl [182-200]	lcl 1xPhospho [T187(100)]	0	2	1069.02	2137.02	599188	843412	796776		High	High	High	High	3.25e-05	4.13e-07	4.25	76.47
[K].GEVSSFISEK.[S]	1xPhospho [S]	0.000667775	0.000280286	1	1	1	3	lcl	lcl [61-70]		0	2	581.754	1162.5	NAN	NAN	NAN	NoQuanValues	High	High	High	High	9.26e-05	0.0002998	2.66
[K].GFATELDVVEGMQFDR.[G]	1xPhospho [T4(100)]	1.03e-06	9.3e-05	1	1	1	2	lcl	lcl [180-195]	lcl 1xPhospho [T183(100)]	0	2	947.407	1893.81	369825	198228	NAN		High	High	Not Found	High	3.25e-05	5.81e-07	4.67	102.23
[K].GFEGYEYAICASINDEICHGFPR.[K]	2xCarbamidomethyl [C10; C18]; 1xPhospho [Y5(100)]	2.36e-09	9.3e-05	1	1	1	2	lcl	lcl [59-81]	lcl 1xPhospho [Y63(100)]	0	3	929.056	2785.14	405702	444105	NAN		High	High	Not Found	High	3.25e-05	1.69e-09	6.02	88.63
[K].GFELTTNPSDVLDDPEIAVVVEVMGSITTAR.[E]	1xPhospho [S26(98.2)]	2.22e-06	9.3e-05	1	1	1	1	lcl	lcl [58-88]	lcl 1xPhospho [S83(98.2)]	0	3	1119.21	3355.6	328180	528605	NAN		High	Peak Found	Not Found	High	3.25e-05	1.21e-06	4.93	111.42
[K].GFGPMSEIKESAHTK.[F]	1xPhospho [S11(100)]	0.004075	0.000447867	1	1	1	3	lcl	lcl [28-42]	lcl 1xPhospho [S38(100)]	1	3	566.923	1698.76	2.3843e+06	2607529	NAN		High	High	High	High	0.0002057	0.001608	4	30.68
[K].GFGPMSEIKESAHTK.[F]	1xOxidation [M5]; 1xPhospho [S11(99.2)]	0.00031665	9.3e-05	1	1	1	5	lcl	lcl [28-42]	lcl 1xPhospho [S38(99.2)]	1	3	572.256	1714.75	875967	769336	631758		High	High	High	High	3.25e-05	0.0001432	3.85	20.32
[K].GFMSIEVK.[D]	1xPhospho [S4(100)]	0.035072	0.00148926	1	1	1	2	lcl	lcl [72-79]	lcl 1xPhospho [S75(100)]	0	2	495.724	990.437	301296	392113	283287		Peak Found	High	High	High	0.0005291	0.01052	1.31	60.54
[K].GFSAGMGAEAIK.[K]	1xPhospho [S3(100)]	0.000185523	9.3e-05	1	1	1	3	lcl	lcl [165-176]	lcl 1xPhospho [S167(100)]	0	2	609.763	1218.52	7040995	5.03382e+06	6.96377e+06		High	High	High	High	3.25e-05	8.53e-05	4.02	49.77
[K].GFSAGMGAEAIK.[K]	1xOxidation [M6]; 1xPhospho [S3(100)]	0.000335068	9.3e-05	1	1	1	1	lcl	lcl [165-176]	lcl 1xPhospho [S167(100)]	0	2	617.762	1234.52	1.22199e+06	1.25445e+06	NAN		High	Peak Found	Not Found	High	3.25e-05	0.0001511	3.1	36.96
[K].GFSAGMGAEAIKK.[I]	1xPhospho [S3(100)]	0.000141736	9.3e-05	1	1	1	4	lcl	lcl [165-177]	lcl 1xPhospho [S167(100)]	1	3	449.543	1346.62	2.5318e+06	3.86358e+06	3.03833e+06		High	High	High	High	3.25e-05	6.58e-05	2.76	36.53
[K].GFSAGMGAEAIKK.[I]	1xOxidation [M6]; 1xPhospho [S3(100)]	0.204184	0.00502306	1	1	1	1	lcl	lcl [165-177]	lcl 1xPhospho [S167(100)]	1	2	681.811	1362.61	432007	466443	379499		High	Peak Found	Peak Found	High	0.001911	0.07336	2.09	25.78
[K].GFTPLCPDELPVSGGDK.[I]	1xCarbamidomethyl [C6]; 1xPhospho [S13(100)]	7.45e-05	9.3e-05	1	1	1	3	lcl	lcl [13-29]	lcl 1xPhospho [S25(100)]	0	2	934.911	1868.81	2280686	2.1286e+06	2.06741e+06		High	High	High	High	3.25e-05	3.53e-05	4.36	68.56
[K].GFVTDIGGR.[T]	1xPhospho [T4(100)]	0.000576265	0.000208449	1	1	1	3	lcl	lcl [179-187]	lcl 1xPhospho [T182(100)]	0	2	501.227	1001.45	720641	800213	884156		High	High	High	High	6.32e-05	0.0002587	2.72	57.8
[K].GFVTDIGGRTSHSAIMAR.[S]	1xPhospho [T10(97.5)]	0.000299183	9.3e-05	1	1	1	2	lcl	lcl [179-196]	lcl 1xPhospho [T188(97.5)]	1	3	652.641	1955.92	NAN	NAN	NAN	NoQuanValues	High	High	Not Found	High	3.25e-05	0.0001352	3.94
[K].GGFLDNLASLSK.[L]	1xPhospho [S9(100)]	0.000412004	9.3e-05	1	1	1	2	lcl	lcl [648-659]	lcl 1xPhospho [S656(100)]	0	2	651.314	1301.61	1.93101e+06	2.39262e+06	2.4914e+06		High	Peak Found	High	High	3.25e-05	0.0001852	4.56	77.59
[K].GGSEVEALR.[K]	1xPhospho [S3(100)]	0.002205	0.000280286	1	1	1	3	lcl	lcl [79-87]	lcl 1xPhospho [S81(100)]	0	2	499.221	997.435	8689937	9654993	10060851		High	High	High	High	0.0001106	0.000938	3.05	27.27
[K].GGSEVEALRK.[N]	1xPhospho [S3(100)]	0.000280154	9.3e-05	1	1	1	4	lcl	lcl [79-88]	lcl 1xPhospho [S81(100)]	1	2	563.269	1125.53	56382900	73835440	48007352		High	High	High	High	3.25e-05	0.000127	3.38	16.59
[K].GGSSAVTTETSQK.[L]	1xPhospho [S3(100)]	1.33e-05	9.3e-05	1	1	2	6	lcl	lcl [170-182]	lcl 1xPhospho [S172(100)]	0	2	666.788	1332.57	667634	730138	1.33019e+06		High	High	High	High	3.25e-05	6.74e-06	3.36	11.93
[K].GGTEVAFGEYGLQAVEASWITNR.[Q]	1xPhospho [T3(100)]	1e-05	9.3e-05	1	1	1	1	lcl	lcl [23-45]	lcl 1xPhospho [T25(100)]	0	3	845.723	2535.16	296013	212341	NAN		High	Peak Found	Not Found	High	3.25e-05	5.16e-06	5.33	103.47
[K].GGTNFAQIENDR.[R]	1xPhospho [T3(100)]	0.00173888	0.000280286	1	1	1	2	lcl	lcl [218-229]	lcl 1xPhospho [T220(100)]	0	2	701.294	1401.58	149186	162763	155934		High	High	Peak Found	High	0.0001106	0.0007562	2.17	38.34
[K].GGTPFNVLVR.[L]	1xPhospho [T3(100)]	0.00218458	0.000280286	1	1	1	5	lcl	lcl [69-78]	lcl 1xPhospho [T71(100)]	0	2	570.286	1139.56	1.33462e+06	1.36079e+06	1.37038e+06		High	High	High	High	0.0001106	0.0009326	2.37	62
[K].GGVLDMDNAIVSNVASHK.[A]	1xPhospho [S16(100)]	0.00515582	0.000447867	1	1	1	1	lcl	lcl [62-79]	lcl 1xPhospho [S77(100)]	0	3	636.295	1906.87	NAN	NAN	NAN	NoQuanValues	Not Found	High	Not Found	High	0.0002057	0.001965	4.01
[K].GGYSDQLPVSIDHILK.[D]	1xPhospho [S10(100)]	9.14e-07	9.3e-05	1	1	1	5	lcl	lcl [111-126]	lcl 1xPhospho [S120(100)]	0	2	911.446	1821.88	1.03186e+06	1.24998e+06	1.2927e+06		High	High	High	High	3.25e-05	5.16e-07	5.62	75.05
[K].GGYSIDDIDLFHLNEAFASQSVAVAR.[D]	1xPhospho [S4(100)]	7.96e-08	9.3e-05	1	1	1	1	lcl	lcl [300-325]	lcl 1xPhospho [S303(100)]	0	3	959.113	2875.33	NAN	NAN	NAN	NoQuanValues	High	Not Found	Not Found	High	3.25e-05	4.96e-08	5.78
[K].GHGFDTLLEK.[I]	1xPhospho [T6(100)]	8.08e-05	9.3e-05	1	1	1	3	lcl	lcl [144-153]	lcl 1xPhospho [T149(100)]	0	2	598.769	1196.53	2567818	2.14241e+06	2.57434e+06		High	High	High	High	3.25e-05	3.83e-05	3.5	44.98
[K].GHMSLLAPNDTITFDHEK.[R]	1xPhospho [S4(100)]	1.19e-06	9.3e-05	1	1	1	2	lcl	lcl [229-246]	lcl 1xPhospho [S232(100)]	0	3	702.652	2105.94	495842	499156	472721		High	Peak Found	High	High	3.25e-05	6.64e-07	5.9	54.34
[K].GHNVTAVLRPNSK.[M]	1xPhospho [S12(100)]	1.65e-06	9.3e-05	1	1	1	6	lcl	lcl [24-36]	lcl 1xPhospho [S35(100)]	0	2	736.874	1472.74	6.78191e+06	6.96699e+06	5.03477e+06		High	High	High	High	3.25e-05	9.09e-07	4.79	16.18
[K].GHTIEPSAPLVPNNDPTILWINSGVATMK.[K]	1xPhospho [T3(100)]	8.5e-09	9.3e-05	1	1	1	2	lcl	lcl [21-49]	lcl 1xPhospho [T23(100)]	0	3	1051.52	3152.55	585623	748277	NAN		High	High	Not Found	High	3.25e-05	5.79e-09	7.05	90.59
[K].GHYGGIVHDQSASGQTLFIEPQSVVDLNNER.[K]	1xPhospho [S13(100)]	7.21e-11	9.3e-05	1	1	1	6	lcl	lcl [207-237]	lcl 1xPhospho [S219(100)]	0	3	1149.88	3447.6	4.51494e+06	4.80666e+06	5.67633e+06		High	High	High	High	3.25e-05	5.95e-11	9.33	69.04
[K].GIADMETNTPETLK.[E]	1xOxidation [M5]; 1xPhospho [T7(100)]	1.13e-05	9.3e-05	1	1	2	3	lcl	lcl [162-175]	lcl 1xPhospho [T168(100)]	0	2	808.352	1615.69	407542	408085	400369		High	High	High	High	3.25e-05	5.79e-06	3.48	37
[K].GIDENFIIMEDQSVNTLQNMK.[F]	1xPhospho [T16(100)]	1.21e-07	9.3e-05	1	1	1	2	lcl	lcl [233-253]	lcl 1xPhospho [T248(100)]	0	3	840.376	2519.12	2.43406e+06	1.972e+06	2.18284e+06		High	High	Peak Found	High	3.25e-05	7.37e-08	7.63	84.88
[K].GIDENFIIMEDQSVNTLQNMK.[F]	1xOxidation [M]; 1xPhospho [T16(100)]	1.49e-05	9.3e-05	1	1	2	5	lcl	lcl [233-253]	lcl 1xPhospho [T248(100)]	0	3	845.717	2535.11	902281	635650	801114		High	High	High	High	3.25e-05	7.5e-06	5.43	77
[K].GIDFTPISR.[I]	1xPhospho [S8(100)]	0.0326042	0.0013199	1	1	1	3	lcl	lcl [351-359]	lcl 1xPhospho [S358(100)]	0	2	543.255	1085.5	7257974	6.753e+06	7.55092e+06		High	High	High	High	0.0004845	0.009767	2.51	53.15
[K].GIEISGVAK.[G]	1xPhospho [S5(100)]	0.00155628	0.000280286	1	1	1	5	lcl	lcl [64-72]	lcl 1xPhospho [S68(100)]	0	2	477.239	953.47	61063292	67054232	63710008		High	High	High	High	0.0001106	0.0006828	2.3	38.75
[K].GIEISGVAKGTK.[D]	1xPhospho [T11(100)]	3.47e-06	9.3e-05	1	1	1	4	lcl	lcl [64-75]	lcl 1xPhospho [T74(100)]	1	2	620.321	1239.63	441178	1.6289e+06	573862		Peak Found	High	High	High	3.25e-05	1.86e-06	4.75	26.07
[K].GIELSDTQLK.[Q]	1xPhospho [S5(100)]	0.000153002	9.3e-05	1	1	2	6	lcl	lcl [14-23]	lcl 1xPhospho [S18(100)]	0	2	592.282	1183.56	1.59418e+07	18435974	17134311		High	High	High	High	3.25e-05	7.08e-05	3.31	47.1
[K].GIEMLPSLK.[A]	1xPhospho [S7(100)]	0.000255428	9.3e-05	1	1	1	3	lcl	lcl [167-175]	lcl 1xPhospho [S173(100)]	0	2	534.264	1067.52	988266	1.29668e+06	1.00518e+06		High	High	High	High	3.25e-05	0.0001163	2.99	66.52
[K].GIEMSRLNPEDR.[M]	1xPhospho [S5(100)]	0.000670501	0.000280286	1	1	1	4	lcl	lcl [278-289]	lcl 1xPhospho [S282(100)]	1	3	499.557	1496.66	1.57885e+07	1.82316e+07	16015649		High	High	High	High	9.26e-05	0.0003006	3.72	42.04
[K].GIEMSRLNPEDR.[M]	1xOxidation [M4]; 1xPhospho [S5(100)]	0.000342414	9.3e-05	1	1	1	8	lcl	lcl [278-289]	lcl 1xPhospho [S282(100)]	1	3	504.889	1512.65	2.06623e+06	2.41183e+06	2.01185e+06		High	High	High	High	3.25e-05	0.0001546	3.86	26.17
[K].GIESMAK.[L]	1xPhospho [S4(100)]	0.0171162	0.000797803	1	1	1	1	lcl	lcl [234-240]	lcl 1xPhospho [S237(100)]	0	2	408.172	815.337	246098	248549	270328		High	Peak Found	Peak Found	High	0.0003463	0.005391	1.36	27.95
[K].GIETIASEAVCFPAK.[L]	1xCarbamidomethyl [C11]; 1xPhospho [S7(100)]	5.21e-07	9.3e-05	1	1	1	5	lcl	lcl [710-724]	lcl 1xPhospho [S716(100)]	0	2	836.89	1672.77	1.38151e+06	1.37112e+06	1.28846e+06		High	High	High	High	3.25e-05	3.01e-07	5.17	71.71
[K].GIFGIGSR.[L]	1xPhospho [S7(100)]	0.00555807	0.000447867	1	1	1	3	lcl	lcl [40-47]	lcl 1xPhospho [S46(100)]	0	2	443.712	886.418	712194	848179	1003495		High	High	High	High	0.0002057	0.002094	2.58	60.18
[K].GIGEETAK.[T]	1xPhospho [T6(100)]	0.0428606	0.00157544	1	1	1	1	lcl	lcl [29-36]	lcl 1xPhospho [T34(100)]	0	2	442.691	884.376	111420	NAN	266633		Peak Found	Not Found	High	High	0.0005521	0.01285	1.5	8.6
[K].GIGVLDAPVSGGDIGAK.[N]	1xPhospho [S10(100)]	4.52e-07	9.3e-05	1	1	1	2	lcl	lcl [113-129]	lcl 1xPhospho [S122(100)]	0	2	803.4	1605.79	1453445	1.46362e+06	1.4722e+06		High	High	Peak Found	High	3.25e-05	2.62e-07	5.68	64.84
[K].GIMSIAWR.[D]	1xPhospho [S4(100)]	0.0450457	0.00165605	1	1	1	3	lcl	lcl [135-142]	lcl 1xPhospho [S138(100)]	0	2	507.235	1013.46	442146	562489	552865		High	High	High	High	0.0005962	0.01351	2.09	75.31
[K].GIMVLEESAVVGEAFPVNF.[-]	1xPhospho [S8(100)]	0.0161493	0.000707405	1	1	1	1	lcl	lcl [187-205]	lcl 1xPhospho [S194(100)]	0	2	1044.49	2087.98	416044	NAN	NAN		High	Not Found	Not Found	High	0.0003218	0.005134	2.29	109.68
[K].GINALFNNVDTNEETVQNIAIK.[D]	1xPhospho [T11(100)]	9.89e-09	9.3e-05	1	1	1	10	lcl	lcl [8-29]	lcl 1xPhospho [T18(100)]	0	2	1249.1	2497.2	56658066	6.83306e+07	7.32008e+07		High	High	High	High	3.25e-05	6.7e-09	7.42	82.62
[K].GINLEVSAFPEFDQITK.[S]	1xPhospho [S7(100)]	2.97e-07	9.3e-05	1	1	1	4	lcl	lcl [335-351]	lcl 1xPhospho [S341(100)]	0	2	994.475	1987.94	2008880	2.43205e+06	NAN		High	High	Not Found	High	3.25e-05	1.76e-07	5.82	95.22
[K].GIPAAFSISMIK.[Y]	1xPhospho [S9(100)]	0.000100527	9.3e-05	1	1	1	3	lcl	lcl [158-169]	lcl 1xPhospho [S166(100)]	0	2	657.834	1314.65	7.65703e+06	6.76122e+06	6307110		High	High	High	High	3.25e-05	4.71e-05	3.24	83.85
[K].GIPLAVINSVDYGMMK.[G]	1xPhospho [S9(100)]	4.28e-08	9.3e-05	1	1	2	8	lcl	lcl [73-88]	lcl 1xPhospho [S81(100)]	0	2	894.428	1787.85	6.21656e+07	7.0326e+07	6.67824e+07		High	High	Peak Found	High	3.25e-05	2.73e-08	4.79	87.37
[K].GIPLAVINSVDYGMMK.[G]	1xOxidation [M]; 1xPhospho [S9(100)]	4.5e-07	9.3e-05	1	1	3	20	lcl	lcl [73-88]	lcl 1xPhospho [S81(100)]	0	2	902.43	1803.84	1.70721e+07	1.81343e+07	1.65362e+07		High	High	High	High	3.25e-05	2.61e-07	4.66	78.18
[K].GIPLAVINSVDYGMMK.[G]	2xOxidation [M14; M15]; 1xPhospho [S9(100)]	3.26e-07	9.3e-05	1	1	1	3	lcl	lcl [73-88]	lcl 1xPhospho [S81(100)]	0	2	910.429	1819.84	6.96193e+06	7.26763e+06	6877701		High	Peak Found	High	High	3.25e-05	1.92e-07	5.52	71.12
[K].GISELIEIQK.[E]	1xPhospho [S3(100)]	2.3e-05	9.3e-05	1	1	1	3	lcl	lcl [225-234]	lcl 1xPhospho [S227(100)]	0	2	605.311	1209.61	2360501	2.30965e+06	2.69563e+06		High	High	High	High	3.25e-05	1.14e-05	4.15	78.9
[K].GISREVLVEAIEAALTSAYK.[R]	1xPhospho [S3(100)]	0.00778831	0.00053337	1	1	1	2	lcl	lcl [17-36]	lcl 1xPhospho [S19(100)]	1	3	734.049	2200.13	NAN	NAN	NAN	NoQuanValues	High	High	Not Found	High	0.0002771	0.00278	3.4
[K].GITGAHSEDLHYFTGFTSTLAAFR.[N]	1xPhospho [T/S/Y]	6.66e-10	9.3e-05	1	1	1	2	lcl	lcl [218-241]		0	3	893.748	2679.22	1.21106e+06	1.53328e+06	1.45194e+06		High	High	Peak Found	High	3.25e-05	5.02e-10	8.28	82.8
[K].GITSGEVNTLGLATGSTPETLYAELVK.[S]	1xPhospho [T17(100)]	4.61e-10	9.3e-05	1	1	1	3	lcl	lcl [23-49]	lcl 1xPhospho [T39(100)]	0	3	934.47	2801.39	9353075	9797783	NAN		High	High	Not Found	High	3.25e-05	3.53e-10	9.7	100.29
[K].GITSVTFDR.[G]	1xPhospho [T6(100)]	0.000706933	0.000280286	1	1	2	6	lcl	lcl [88-96]	lcl 1xPhospho [T93(100)]	0	2	538.245	1075.48	6.70996e+06	7.67551e+06	7.36954e+06		High	High	High	High	9.26e-05	0.0003174	3.11	47.28
[K].GITYFFTGNIAMFAETLHSLGDAANQFFVFIGSALSKK.[R]	2xPhospho [S33(99.5); S36(99.9)]	0.298525	0.0073332	1	1	1	1	lcl	lcl [30-67]	lcl 2xPhospho [S62(99.5); S65(99.9)]	1	4	1069.27	4274.01	2.32564e+06	2.45924e+06	2768422		Peak Found	Peak Found	High	High	0.00285	0.1152	5.53	78.27
[K].GIYPSSANFSTDLHSIGQYIQDGR.[R]	1xPhospho [S/T/Y]	4.67e-08	9.3e-05	1	1	2	7	lcl	lcl [298-321]		0	3	902.747	2706.22	739466	1.50386e+06	770664		High	High	Peak Found	High	3.25e-05	2.97e-08	5.74	87.13
[K].GKADDFISVEVENPAETPYYAIK.[M]	1xPhospho [S8(100)]	0.0428606	0.00157544	1	1	1	1	lcl	lcl [206-228]	lcl 1xPhospho [S213(100)]	1	3	879.414	2636.22	NAN	281167	NAN		Not Found	High	Not Found	High	0.0005521	0.01286	3.08	76.35
[K].GKFEMYHATQK.[-]	1xPhospho [Y6(100)]	0.000437305	9.3e-05	1	1	2	2	lcl	lcl [179-189]	lcl 1xPhospho [Y184(100)]	1	3	473.877	1419.61	43335.9	46841.6	272601		High	Peak Found	High	High	3.25e-05	0.0001964	2.99	11.47
[K].GKSDSEVMR.[F]	1xPhospho [S5(100)]	0.159271	0.00393553	1	1	1	1	lcl	lcl [148-156]	lcl 1xPhospho [S152(100)]	1	2	544.726	1088.44	38547.9	40426.2	79705.2		Peak Found	Peak Found	High	High	0.001528	0.05485	1.5	5.76
[K].GKSFDVTDVTK.[K]	1xPhospho [S3(100)]	1.19e-05	9.3e-05	1	1	1	3	lcl	lcl [233-243]	lcl 1xPhospho [S235(100)]	1	2	638.793	1276.58	758956	1.4383e+06	1.09343e+06		High	High	High	High	3.25e-05	6.03e-06	4.58	32.91
[K].GKTDQNEALFR.[E]	1xPhospho [T3(100)]	6.38e-05	9.3e-05	1	1	1	2	lcl	lcl [82-92]	lcl 1xPhospho [T84(100)]	1	2	679.81	1358.61	349101	511450	NAN		High	High	Not Found	High	3.25e-05	3.04e-05	3.31	24.36
[K].GKYTFQDAEELDVNFER.[L]	1xPhospho [T4(100)]	5.69e-07	9.3e-05	1	1	1	5	lcl	lcl [19-35]	lcl 1xPhospho [T22(100)]	1	2	1070.97	2140.92	2.0688e+06	1.89063e+06	1.94039e+06		High	High	High	High	3.25e-05	3.27e-07	5.63	64.2
[K].GLAVVMPAADHSFYSNMVHGR.[D]	1xPhospho [S15(100)]	0.00146382	0.000280286	1	1	2	2	lcl	lcl [67-87]	lcl 1xPhospho [S81(100)]	0	3	780.358	2339.05	306543	454347	462470		Peak Found	Peak Found	High	High	0.0001106	0.000644	3.82	68.36
[K].GLDYDALDGQPAHLFFMIAAPDGANATHLETLAALSR.[L]	1xPhospho [S36(100)]	1.94e-08	9.3e-05	1	1	1	14	lcl	lcl [86-122]	lcl 1xPhospho [S121(100)]	0	4	991.483	3962.88	5.37514e+07	6.46293e+07	2.68811e+06		High	High	High	High	3.25e-05	1.28e-08	13.62	105.44
[K].GLDYDALDGQPAHLFFMIAAPDGANATHLETLAALSR.[L]	1xOxidation [M17]; 1xPhospho [S36(100)]	1.34e-08	9.3e-05	1	1	2	12	lcl	lcl [86-122]	lcl 1xPhospho [S121(100)]	0	4	995.477	3978.87	1.82937e+07	1.97727e+07	NAN		High	High	Not Found	High	3.25e-05	8.96e-09	12.39	100.04
[K].GLEVGQTIYSGAEADIK.[V]	1xPhospho [T7(100)]	8.14e-07	9.3e-05	1	1	1	5	lcl	lcl [109-125]	lcl 1xPhospho [T115(100)]	0	2	915.932	1830.85	1.48462e+06	1.36898e+06	1.50563e+06		High	High	High	High	3.25e-05	4.61e-07	4.54	64.63
[K].GLFIHGSFGTGK.[S]	1xPhospho [S7(100)]	3.74e-05	9.3e-05	1	1	1	3	lcl	lcl [160-171]	lcl 1xPhospho [S166(100)]	0	2	650.807	1300.61	1.32892e+06	1.36255e+06	1.10775e+06		High	High	High	High	3.25e-05	1.82e-05	3.54	49.97
[K].GLIQERESYLK.[E]	1xPhospho [S8(100)]	7.55e-06	9.3e-05	1	1	1	6	lcl	lcl [111-121]	lcl 1xPhospho [S118(100)]	1	2	708.351	1415.69	6.18946e+06	7.23924e+06	7.45141e+06		High	High	High	High	3.25e-05	3.91e-06	3.92	38.48
[K].GLISLEAK.[S]	1xPhospho [S4(100)]	0.213492	0.00510509	1	1	1	1	lcl	lcl [100-107]	lcl 1xPhospho [S103(100)]	0	2	455.735	910.465	664801	925870	760802		Peak Found	Peak Found	High	High	0.001977	0.07733	1.22	52.42
[K].GLISSLEMVISPDEQGK.[T]	1xPhospho [S11(100)]	0.00442574	0.000447867	1	1	1	1	lcl	lcl [552-568]	lcl 1xPhospho [S562(100)]	0	2	941.952	1882.89	NAN	NAN	337292		Not Found	Not Found	High	High	0.0002057	0.001725	3.31	88.91
[K].GLISSLEMVISPDEQGK.[T]	2xPhospho [S4(100); S5(100)]	0.328801	0.00831982	1	1	1	2	lcl	lcl [552-568]	lcl 2xPhospho [S555(100); S556(100)]	0	3	654.955	1962.85	600651	741382	812945		Peak Found	High	High	High	0.003138	0.1301	2.04	56.08
[K].GLLEGPIDESCPASILR.[N]	1xCarbamidomethyl [C11]; 1xPhospho [S10(100)]	2.99e-08	9.3e-05	1	1	2	3	lcl	lcl [207-223]	lcl 1xPhospho [S216(100)]	0	2	953.957	1906.9	8.74133e+06	8614076	8.80835e+06		High	High	High	High	3.25e-05	1.94e-08	5.91	83.76
[K].GLLISAIR.[D]	1xPhospho [S5(100)]	0.00289039	0.000373653	1	1	1	3	lcl	lcl [156-163]	lcl 1xPhospho [S160(100)]	0	2	461.76	922.512	1.31313e+06	1.28694e+06	1.38324e+06		High	High	High	High	0.0001622	0.001193	2.33	68.06
[K].GLMGDSSDNIPGIPGVGEK.[T]	1xPhospho [S6(99.1)]	5.62e-09	9.3e-05	1	1	2	10	lcl	lcl [190-208]	lcl 1xPhospho [S195(99.1)]	0	2	961.936	1922.86	3.4535e+06	4.22343e+06	4.67594e+06		High	High	High	High	3.25e-05	3.88e-09	5.05	76.08
[K].GLMGDSSDNIPGIPGVGEK.[T]	1xOxidation [M3]; 1xPhospho [S6(98.9)]	1.17e-07	9.3e-05	1	1	3	6	lcl	lcl [190-208]	lcl 1xPhospho [S195(98.9)]	0	2	969.933	1938.85	878756	911221	804640		High	High	High	High	3.25e-05	7.16e-08	4.91	64.81
[K].GLMGDSSDNIPGIPGVGEKTALK.[L]	1xPhospho [T20(100)]	0.180985	0.00452498	1	1	1	1	lcl	lcl [190-212]	lcl 1xPhospho [T209(100)]	1	3	779.382	2336.12	NAN	376520	NAN		Not Found	High	Not Found	High	0.001709	0.06376	3.71	68.38
[K].GLNSFKR.[E]	1xPhospho [S4(100)]	0.0130885	0.000619045	1	1	1	3	lcl	lcl [27-33]	lcl 1xPhospho [S30(100)]	1	2	451.219	901.429	833779	849106	589928		High	High	High	High	0.0002983	0.004282	2.13	13.57
[K].GLNTGVGDEGGFAPNLK.[S]	1xPhospho [T4(100)]	5.96e-08	9.3e-05	1	1	1	4	lcl	lcl [197-213]	lcl 1xPhospho [T200(100)]	0	2	863.397	1725.78	5574246	6813590	6733947		High	High	High	High	3.25e-05	3.76e-08	5.77	58.6
[K].GLPYSSATIR.[N]	1xPhospho [S5(99.2)]	0.00233221	0.000373653	1	1	4	6	lcl	lcl [34-43]	lcl 1xPhospho [S38(99.2)]	0	2	572.774	1144.54	2.22342e+06	2.33282e+06	1.71833e+06		High	High	High	High	0.0001367	0.0009863	2.43	44.98
[K].GLQIHSDQAFEDLVNAAR.[K]	1xPhospho [S6(100)]	4.53e-06	9.3e-05	1	1	1	3	lcl	lcl [311-328]	lcl 1xPhospho [S316(100)]	0	3	688.661	2063.95	453513	NAN	619294		High	High	High	High	3.25e-05	2.4e-06	5.13	73.41
[K].GLQNETADFTGSISQTLSEAR.[L]	1xPhospho [T10(100)]	9.48e-07	9.3e-05	1	1	2	6	lcl	lcl [190-210]	lcl 1xPhospho [T199(100)]	0	2	1153.03	2305.03	300191	NAN	438974		High	High	High	High	3.25e-05	5.35e-07	3.53	77.3
[K].GLSLDDLQQVTK.[I]	1xPhospho [S3(100)]	1.44e-05	9.3e-05	1	1	1	2	lcl	lcl [16-27]	lcl 1xPhospho [S18(100)]	0	2	698.84	1396.67	NAN	452839	801550		Not Found	High	High	High	3.25e-05	7.29e-06	3.9	65.89
[K].GLSMAGLNFSGNADYK.[D]	1xPhospho [S10(100)]	3.98e-09	9.3e-05	1	1	1	3	lcl	lcl [72-87]	lcl 1xPhospho [S81(100)]	0	2	862.872	1724.73	2.00555e+06	2.61791e+06	2.39036e+06		High	High	High	High	3.25e-05	2.79e-09	6.63	71.84
[K].GLSSFADYFVICHGNSDK.[Q]	1xCarbamidomethyl [C12]; 1xPhospho [S4(98.9)]	2.42e-08	9.3e-05	1	1	3	7	lcl	lcl [29-46]	lcl 1xPhospho [S32(98.9)]	0	3	699.635	2096.88	13176907	1.42654e+07	1.35362e+07		High	High	High	High	3.25e-05	1.58e-08	6.74	83.93
[K].GLSYGGSLAR.[T]	1xPhospho [S3(100)]	0.00134259	0.000280286	1	1	1	3	lcl	lcl [210-219]	lcl 1xPhospho [S212(100)]	0	2	530.745	1060.48	2.52068e+06	2736330	2.92883e+06		High	High	High	High	0.0001106	0.0005931	2.95	39.65
[K].GLTTPGLSR.[D]	1xPhospho [S8(100)]	0.195209	0.0049426	1	1	1	1	lcl	lcl [21-29]	lcl 1xPhospho [S28(100)]	0	2	491.241	981.476	184625	179833	330234		Peak Found	Peak Found	High	High	0.001844	0.06969	2.09	34.27
[K].GLTTPGLSRDSETGEYR.[M]	1xPhospho [S11(98.8)]	0.00253915	0.000373653	1	1	2	6	lcl	lcl [21-37]	lcl 1xPhospho [S31(98.8)]	1	2	959.928	1918.85	1.2228e+06	1.24208e+06	1304479		High	High	High	High	0.0001367	0.001064	2.55	37.39
[K].GLVGNADGSIILASEQAGANPSEIGNK.[V]	1xPhospho [S22(100)]	0.023085	0.00115117	1	1	1	2	lcl	lcl [263-289]	lcl 1xPhospho [S284(100)]	0	3	888.102	2662.27	NAN	NAN	NAN	NoQuanValues	High	High	Not Found	High	0.0004404	0.007046	2.75
[K].GLVQISDEGALR.[T]	1xPhospho [S6(100)]	1.63e-05	9.3e-05	1	1	1	3	lcl	lcl [409-420]	lcl 1xPhospho [S414(100)]	0	2	669.327	1337.65	6362489	7.47554e+06	7.30358e+06		High	High	High	High	3.25e-05	8.2e-06	4.14	55.8
[K].GMGTVNVPETTPQDLANLMVGR.[E]	1xPhospho [T4(100)]	5.06e-06	9.3e-05	1	1	1	2	lcl	lcl [218-239]	lcl 1xPhospho [T221(100)]	0	2	1190.57	2380.1	164028	NAN	NAN		High	High	Not Found	High	3.25e-05	2.67e-06	3.89	92.88
[K].GMPEGKSELGGQTVIVK.[D]	1xPhospho [S7(100)]	3.41e-05	9.3e-05	1	1	1	2	lcl	lcl [277-293]	lcl 1xPhospho [S283(100)]	1	2	905.443	1809.88	591450	1.03344e+06	429350		High	High	Peak Found	High	3.25e-05	1.67e-05	3.86	41.19
[K].GMQNPAYLR.[H]	1xPhospho [Y7(100)]	0.00301967	0.000373653	1	1	1	2	lcl	lcl [138-146]	lcl 1xPhospho [Y144(100)]	0	2	565.248	1129.49	704207	757313	731373		Peak Found	High	High	High	0.0001622	0.001243	2.14	31.58
[K].GMTFGSLFDETQTK.[V]	1xPhospho [T3(100)]	0.000262273	9.3e-05	1	1	2	5	lcl	lcl [285-298]	lcl 1xPhospho [T287(100)]	0	2	821.347	1641.69	4.28338e+07	5.30067e+07	5.41042e+07		High	High	High	High	3.25e-05	0.000119	4.25	81.75
[K].GMTFGSLFDETQTK.[V]	1xOxidation [M2]; 1xPhospho [T3(100)]	0.000127773	9.3e-05	1	1	1	4	lcl	lcl [285-298]	lcl 1xPhospho [T287(100)]	0	2	829.348	1657.68	8.87954e+06	1.0733e+07	9.33726e+06		High	High	High	High	3.25e-05	5.95e-05	4.72	69.47
[K].GMVDYIHDNK.[M]	1xOxidation [M2]; 1xPhospho [Y5(100)]	0.000504636	0.000208449	1	1	1	1	lcl	lcl [658-667]	lcl 1xPhospho [Y662(100)]	0	2	644.257	1287.51	53383.4	46760.9	53560.2		Peak Found	Peak Found	High	High	6.32e-05	0.0002267	1.72	11.42
[K].GMWLFYEHPEASFFGLK.[Q]	1xPhospho [S12(100)]	1.43e-05	9.3e-05	1	1	1	2	lcl	lcl [560-576]	lcl 1xPhospho [S571(100)]	0	3	713.651	2138.94	749828	332829	NAN		High	High	Not Found	High	3.25e-05	7.25e-06	5.57	99.52
[K].GNAVSNPVVAETTSDDTEVVEDNK.[-]	1xPhospho [T17(100)]	1.27e-09	9.3e-05	1	1	5	23	lcl	lcl [86-109]	lcl 1xPhospho [T102(100)]	0	3	857.377	2570.11	8.13885e+07	88254808	9.35796e+07		High	High	High	High	3.25e-05	9.31e-10	9.56	56.41
[K].GNEIASAASYLPLSDSPFLSK.[E]	1xPhospho [S20(100)]	2.69e-09	9.3e-05	1	1	3	14	lcl	lcl [178-198]	lcl 1xPhospho [S197(100)]	0	2	1124.04	2247.06	1.30623e+07	1.47259e+07	1.64349e+07		High	High	High	High	3.25e-05	1.92e-09	5.4	92.48
[K].GNEVYVPMHSVSSETAVNLLTSSAGDVR.[T]	1xPhospho [S13(100)]	1.42e-08	9.3e-05	1	1	3	10	lcl	lcl [894-921]	lcl 1xPhospho [S906(100)]	0	3	1000.47	2999.38	4.42659e+06	5482527	4.85828e+06		High	High	High	High	3.25e-05	9.5e-09	7.74	78.62
[K].GNEVYVPMHSVSSETAVNLLTSSAGDVR.[T]	1xOxidation [M8]; 1xPhospho [S13(98.3)]	6.77e-07	9.3e-05	1	1	3	4	lcl	lcl [894-921]	lcl 1xPhospho [S906(98.3)]	0	3	1005.81	3015.38	844113	1.05442e+06	764997		High	High	High	High	3.25e-05	3.87e-07	6.41	71.3
[K].GNQVMELRSEQNE.[-]	1xPhospho [S9(100)]	1.61e-05	9.3e-05	1	1	1	3	lcl	lcl [605-617]	lcl 1xPhospho [S613(100)]	1	2	807.333	1613.66	1.0116e+06	1377270	1.44591e+06		High	High	High	High	3.25e-05	8.09e-06	5.44	33.14
[K].GNQVMELRSEQNE.[-]	1xOxidation [M5]; 1xPhospho [S9(100)]	0.214546	0.00510509	1	1	1	2	lcl	lcl [605-617]	lcl 1xPhospho [S613(100)]	1	2	815.334	1629.66	153709	145215	139283		High	High	Peak Found	High	0.001977	0.07759	1.5	22.81
[K].GNTITVSIDK.[D]	1xPhospho [S7(100)]	0.000371709	9.3e-05	1	1	1	3	lcl	lcl [348-357]	lcl 1xPhospho [S354(100)]	0	2	564.269	1127.53	4.76996e+06	5456437	4.66398e+06		High	High	High	High	3.25e-05	0.0001677	3.73	39.39
[K].GNVVLQGTTESVK.[S]	1xPhospho [S11(100)]	8.17e-06	9.3e-05	1	1	1	3	lcl	lcl [206-218]	lcl 1xPhospho [S216(100)]	0	2	706.347	1411.68	9733005	9930517	10828914		High	High	High	High	3.25e-05	4.22e-06	5.11	34.92
[K].GNYSSFVNQK.[Q]	1xPhospho [S5(100)]	0.000234857	9.3e-05	1	1	1	3	lcl	lcl [246-255]	lcl 1xPhospho [S250(100)]	0	2	612.258	1223.51	761168	961233	944237		High	High	High	High	3.25e-05	0.0001072	3.05	34.07
[K].GNYYSTNLQTK.[N]	1xPhospho [S5(99.2)]	7.18e-05	9.3e-05	1	1	2	6	lcl	lcl [313-323]	lcl 1xPhospho [S317(99.2)]	0	2	684.794	1368.58	8.28978e+06	9.55758e+06	9536861		High	High	High	High	3.25e-05	3.4e-05	3.66	23.98
[K].GPDLPPGLPVIPDEYKPDFK.[L]	1xPhospho [Y15(100)]	0.160918	0.00393553	1	1	1	2	lcl	lcl [260-279]	lcl 1xPhospho [Y274(100)]	0	3	758.708	2274.11	1.53148e+06	4402328	3.12854e+06		Peak Found	High	Peak Found	High	0.001528	0.05579	3.12	75.7
[K].GPDSTSYLQYLLTNDIEK.[I]	1xPhospho [S/T/Y]	2.28e-06	9.3e-05	1	1	2	3	lcl	lcl [61-78]		0	3	712.998	2136.97	1.16925e+06	1.51179e+06	NAN		High	High	Not Found	High	3.25e-05	1.24e-06	5.68	94.48
[K].GPEHLCIITDSMR.[A]	1xCarbamidomethyl [C6]; 1xPhospho [T9(98.4)]	0.0398777	0.00148926	1	1	1	2	lcl	lcl [262-274]	lcl 1xPhospho [T270(98.4)]	0	2	804.851	1608.69	NAN	NAN	NAN	NoQuanValues	Not Found	High	High	High	0.0005291	0.01193	1.69
[K].GPEIRTNDMVGGK.[L]	1xPhospho [T6(100)]	0.0419213	0.00157544	1	1	1	1	lcl	lcl [69-81]	lcl 1xPhospho [T74(100)]	1	2	727.332	1453.65	NAN	NAN	NAN	NoQuanValues	Not Found	High	Not Found	High	0.0005521	0.01252	1.39
[K].GPGSYTGLR.[I]	1xPhospho [S4(100)]	0.000206483	9.3e-05	1	1	2	7	lcl	lcl [64-72]	lcl 1xPhospho [S67(100)]	0	2	494.219	987.43	3.02003e+06	3.48466e+06	3.30797e+06		High	High	High	High	3.25e-05	9.44e-05	2.64	19.09
[K].GPLTTPIGGGIR.[S]	1xPhospho [T5(100)]	0.000228696	9.3e-05	1	1	2	6	lcl	lcl [90-101]	lcl 1xPhospho [T94(100)]	0	2	609.815	1218.62	3812979	3.73139e+06	3226846		High	High	High	High	3.25e-05	0.0001042	3.25	50.66
[K].GPNKPNMTNSNEK.[S]	1xPhospho [S10(100)]	5.07e-07	9.3e-05	1	1	2	10	lcl	lcl [74-86]	lcl 1xPhospho [S83(100)]	0	2	755.823	1510.64	3.0043e+06	3014298	4.95563e+06		High	High	High	High	3.25e-05	2.93e-07	4.46	6.07
[K].GPNTGGMGAYSPVPHISETVVDEAVEK.[I]	1xPhospho [S17(100)]	1.73e-12	9.3e-05	1	1	2	6	lcl	lcl [223-249]	lcl 1xPhospho [S239(100)]	0	3	941.098	2821.28	2.91946e+06	3.18194e+06	2.88489e+06		High	High	High	High	3.25e-05	1.66e-12	10.78	70.6
[K].GPNTGGMGAYSPVPHISETVVDEAVEK.[I]	1xOxidation [M7]; 1xPhospho [S17(100)]	6.05e-09	9.3e-05	1	1	1	3	lcl	lcl [223-249]	lcl 1xPhospho [S239(100)]	0	3	946.429	2837.27	347673	408149	330985		High	High	High	High	3.25e-05	4.18e-09	7.47	65.11
[K].GQAFASQYGIENVYDDFDK.[M]	1xPhospho [S6(100)]	5.28e-07	9.3e-05	1	1	1	3	lcl	lcl [41-59]	lcl 1xPhospho [S46(100)]	0	2	1123.98	2246.93	896136	1048089	1.1341e+06		High	High	High	High	3.25e-05	3.05e-07	5.57	83.53
[K].GQDDEHSVGNGGAIVR.[N]	1xPhospho [S7(100)]	1.59e-10	9.3e-05	1	1	1	6	lcl	lcl [78-93]	lcl 1xPhospho [S84(100)]	0	2	845.861	1690.72	4.43495e+06	5.09712e+06	5.48264e+06		High	High	High	High	3.25e-05	1.27e-10	6.37	21.32
[K].GQGVASAYR.[E]	1xPhospho [S6(100)]	0.00872577	0.00053337	1	1	1	2	lcl	lcl [15-23]	lcl 1xPhospho [S20(100)]	0	2	494.716	988.425	NAN	NAN	326432		Not Found	High	High	High	0.0002771	0.00305	2.56	18.24
[K].GQPVLVGTVAIETSELISSK.[L]	1xPhospho [S/T]	5.74e-05	9.3e-05	1	1	1	1	lcl	lcl [429-448]		0	3	703.368	2108.09	204838	170894	NAN		High	Peak Found	Not Found	High	3.25e-05	2.75e-05	3.52	90.18
[K].GQQIASSMYSSGVDVIFHAAGGTGNGVFAEAK.[N]	1xPhospho [S10(89.3)]	0.0012486	0.000280286	1	1	1	1	lcl	lcl [215-246]	lcl 1xPhospho [S224(89.3)]	0	3	1079.5	3236.47	390728	NAN	NAN		High	Not Found	Not Found	High	0.0001106	0.0005541	3.91	91.12
[K].GQTITTSFLIDYNELSDTR.[E]	1xPhospho [S7(98.9)]	6.47e-08	9.3e-05	1	1	2	7	lcl	lcl [229-247]	lcl 1xPhospho [S235(98.9)]	0	2	1127.52	2254.03	4.67846e+06	5.09504e+06	5332464		High	High	High	High	3.25e-05	4.06e-08	5.25	88.5
[K].GRDSDVDLLR.[D]	1xPhospho [S4(100)]	0.000462041	0.000208449	1	1	1	2	lcl	lcl [130-139]	lcl 1xPhospho [S133(100)]	1	2	613.281	1225.56	279456	322781	227624		Peak Found	High	High	High	3.25e-05	0.0002072	3.11	31.69
[K].GRLEGSNFIGDDFTIEVPEGK.[L]	1xPhospho [S6(100)]	2.25e-09	9.3e-05	1	1	1	20	lcl	lcl [245-265]	lcl 1xPhospho [S250(100)]	1	2	1180.55	2360.08	1.33142e+07	1.46394e+07	1.44519e+07		High	High	High	High	3.25e-05	1.61e-09	5.28	75.97
[K].GRLSESSQTLYEALQFR.[D]	1xPhospho [S4(100)]	7.32e-06	9.3e-05	1	1	1	1	lcl	lcl [50-66]	lcl 1xPhospho [S53(100)]	1	2	1032.99	2064.98	NAN	NAN	NAN	NoQuanValues	Not Found	Not Found	High	High	3.25e-05	3.79e-06	4.67
[K].GRPSDNPLIVHIAR.[R]	1xPhospho [S4(100)]	4.2e-07	9.3e-05	1	1	1	6	lcl	lcl [59-72]	lcl 1xPhospho [S62(100)]	0	3	542.283	1624.83	9.4501e+06	1.05818e+07	1.0345e+07		High	High	High	High	3.25e-05	2.45e-07	6.27	39.93
[K].GRTPLTDRPGALMEPVNFVEVK.[A]	1xPhospho [T3(100)]	0.000144963	9.3e-05	1	1	1	2	lcl	lcl [936-957]	lcl 1xPhospho [T938(100)]	1	3	836.097	2506.25	NAN	NAN	NAN	NoQuanValues	High	High	Not Found	High	3.25e-05	6.71e-05	5.84
[K].GRTPLTDRPGALMEPVNFVEVK.[A]	1xOxidation [M13]; 1xPhospho [T3(100)]	0.000245479	9.3e-05	1	1	1	1	lcl	lcl [936-957]	lcl 1xPhospho [T938(100)]	1	3	841.423	2522.25	NAN	NAN	NAN	NoQuanValues	Not Found	Not Found	High	High	3.25e-05	0.0001115	4.73
[K].GRTTVADYFADIPER.[L]	1xPhospho [T3(100)]	4.91e-07	9.3e-05	1	1	2	3	lcl	lcl [80-94]	lcl 1xPhospho [T82(100)]	1	2	895.91	1790.81	2023538	2.58885e+06	NAN		High	High	Not Found	High	3.25e-05	2.84e-07	4.96	62.83
[K].GSAIHISPDGR.[F]	1xPhospho [S7(100)]	0.000410249	9.3e-05	1	1	1	1	lcl	lcl [247-257]	lcl 1xPhospho [S253(100)]	0	2	595.272	1189.54	NAN	NAN	1.96016e+06		Not Found	Not Found	High	High	3.25e-05	0.0001842	3.58	23.13
[K].GSALASLAEK.[L]	1xPhospho [S6(100)]	0.000444787	9.3e-05	1	1	2	4	lcl	lcl [197-206]	lcl 1xPhospho [S202(100)]	0	2	513.748	1026.49	1.53641e+07	1.69759e+07	1.69435e+07		High	High	High	High	3.25e-05	0.0001996	3.61	38.95
[K].GSGMSALAQILHDK.[G]	1xPhospho [S2(100)]	2.05e-07	9.3e-05	1	1	1	4	lcl	lcl [11-24]	lcl 1xPhospho [S12(100)]	0	3	503.24	1507.7	1.17945e+06	1.1684e+06	1.12728e+06		High	High	High	High	3.25e-05	1.23e-07	5.1	67.73
[K].GSGYYVEYR.[T]	1xPhospho [Y4(100)]	0.00110972	0.000280286	1	1	1	2	lcl	lcl [161-169]	lcl 1xPhospho [Y164(100)]	0	2	587.232	1173.46	902960	1.066e+06	950740		Peak Found	High	High	High	0.0001106	0.0004946	2.59	30.97
[K].GSIGRTDLYTGDFDMLINSIK.[T]	1xPhospho [T6(100)]	3.07e-07	9.3e-05	1	1	1	2	lcl	lcl [161-181]	lcl 1xPhospho [T166(100)]	1	3	799.382	2396.12	770598	NAN	NAN		High	High	Not Found	High	3.25e-05	1.81e-07	7.03	94.43
[K].GSLVSSSWK.[K]	1xPhospho [S]	0.000446675	9.3e-05	1	1	1	2	lcl	lcl [220-228]		0	2	515.734	1030.46	356282	339792	422453		Peak Found	High	High	High	3.25e-05	0.0002004	2.59	42.28
[K].GSNTLLK.[-]	1xPhospho [S2(98.9)]	0.0124911	0.000619045	1	1	1	3	lcl	lcl [342-348]	lcl 1xPhospho [S343(98.9)]	0	2	406.7	812.391	1.13366e+06	1.12129e+06	1.3561e+06		High	High	High	High	0.0002983	0.004108	1.83	19.14
[K].GSSDILTK.[I]	1xPhospho [S3(100)]	0.00177036	0.000280286	1	1	1	4	lcl	lcl [181-188]	lcl 1xPhospho [S183(100)]	0	2	450.708	900.407	3.61901e+06	4.28617e+06	4.61971e+06		High	High	High	High	0.0001106	0.0007679	2.9	24.74
[K].GSTKETGVPGVYK.[K]	1xPhospho [S/T/Y]	0.302553	0.00741543	1	1	2	2	lcl	lcl [327-339]		1	2	701.835	1402.66	NAN	NAN	NAN	NoQuanValues	Not Found	High	Not Found	High	0.002872	0.1176	0.95
[K].GSVLVNNVPNIIEGTLRPYEAIVYQIK.[-]	1xPhospho [S2(100)]	6.09e-06	9.3e-05	1	1	1	1	lcl	lcl [527-553]	lcl 1xPhospho [S528(100)]	0	3	1027.21	3079.62	1.65257e+06	NAN	NAN		High	Not Found	Not Found	High	3.25e-05	3.19e-06	5.72	107.63
[K].GSYVPVK.[E]	1xPhospho [S2(100)]	0.0150581	0.000619045	1	1	1	3	lcl	lcl [425-431]	lcl 1xPhospho [S426(100)]	0	2	415.196	829.386	946191	1.13538e+06	1.36891e+06		High	High	High	High	0.0002983	0.004837	2.48	22.2
[K].GTASNGKPFLSLVLQDK.[S]	1xPhospho [T2(99.2)]	1.14e-07	9.3e-05	1	1	3	5	lcl	lcl [41-57]	lcl 1xPhospho [T42(99.2)]	0	2	927.975	1854.94	2.63324e+06	4.42408e+06	3.31434e+06		High	High	High	High	3.25e-05	6.96e-08	5.52	71
[K].GTAWQENISVGQFVQDNYTPYDGDESFLEK.[S]	1xPhospho [S26(100)]	2.6e-07	9.3e-05	1	1	2	3	lcl	lcl [10-39]	lcl 1xPhospho [S35(100)]	0	3	1173.17	3517.51	2.05876e+06	2.2009e+06	NAN		High	High	Not Found	High	3.25e-05	1.54e-07	9.61	94.13
[K].GTDGLVHISELAHER.[V]	1xPhospho [S9(100)]	2.07e-08	9.3e-05	1	1	1	8	lcl	lcl [646-660]	lcl 1xPhospho [S654(100)]	0	2	857.399	1713.8	2.94932e+07	39399265	3.57002e+07		High	High	High	High	3.25e-05	1.36e-08	5.8	50.56
[K].GTDGYNYLQSASEADYK.[T]	1xPhospho [T2(100)]	2.86e-06	9.3e-05	1	1	2	2	lcl	lcl [77-93]	lcl 1xPhospho [T78(100)]	0	2	981.399	1961.78	NAN	NAN	NAN	NoQuanValues	Not Found	Not Found	High	High	3.25e-05	1.54e-06	3.45
[K].GTDHLISDIYLR.[K]	1xPhospho [T2(100)]	0.000153691	9.3e-05	1	1	1	5	lcl	lcl [294-305]	lcl 1xPhospho [T295(100)]	0	3	494.904	1482.7	NAN	322960	392473		High	High	High	High	3.25e-05	7.1e-05	3.83	59.03
[K].GTDVVSDMSGGLLQK.[L]	1xPhospho [S9(100)]	4.15e-05	9.3e-05	1	1	2	4	lcl	lcl [172-186]	lcl 1xPhospho [S180(100)]	0	2	793.861	1586.71	4.42072e+06	5.80623e+06	4.89566e+06		High	High	High	High	3.25e-05	2.01e-05	3.79	59.79
[K].GTEGTGIIHDWDLSGEIVKPTALAK.[T]	1xPhospho [S14(100)]	1.38e-09	9.3e-05	1	1	1	3	lcl	lcl [241-265]	lcl 1xPhospho [S254(100)]	0	3	896.787	2688.33	410707	581219	609166		High	High	High	High	3.25e-05	1.01e-09	8.51	73.47
[K].GTGDETYSELR.[Y]	1xPhospho [S8(100)]	1.24e-05	9.3e-05	1	1	3	8	lcl	lcl [73-83]	lcl 1xPhospho [S80(100)]	0	2	654.263	1307.52	8.97442e+06	9.43634e+06	1.07422e+07		High	High	High	High	3.25e-05	6.3e-06	4.21	30.48
[K].GTGDETYSELRYEGFGPNGSMIIVDALTNNVNR.[T]	1xPhospho [S8(98.1)]	1.78e-08	9.3e-05	1	1	3	3	lcl	lcl [73-105]	lcl 1xPhospho [S80(98.1)]	1	3	1223.9	3669.65	656350	1.5046e+06	NAN		High	High	Not Found	High	3.25e-05	1.17e-08	7.58	96.95
[K].GTIEAPIGR.[A]	1xPhospho [T2(100)]	0.00286254	0.000373653	1	1	1	2	lcl	lcl [182-190]	lcl 1xPhospho [T183(100)]	0	2	497.242	993.476	929491	977046	1.04255e+06		High	High	Peak Found	High	0.0001622	0.001183	2.32	33.93
[K].GTIENTTIIDPNGTDVTPHK.[V]	1xPhospho [T]	7.8e-06	9.3e-05	1	1	1	2	lcl	lcl [47-66]		0	3	735.016	2203.03	475545	596788	556590		High	Peak Found	High	High	3.25e-05	4.03e-06	5.89	45.98
[K].GTIESETGLAYVEDVQK.[A]	1xPhospho [Y11(100)]	5.88e-08	9.3e-05	1	1	2	5	lcl	lcl [511-527]	lcl 1xPhospho [Y521(100)]	0	2	959.938	1918.87	1.31169e+06	1.678e+06	1.98638e+06		High	High	High	High	3.25e-05	3.7e-08	5.27	60.24
[K].GTIGVCEAIANLTDATTIIGGGDSAAAAMDLGFADK.[F]	1xCarbamidomethyl [C6]; 1xPhospho [T2(100)]	7.59e-06	9.3e-05	1	1	1	1	lcl	lcl [332-367]	lcl 1xPhospho [T333(100)]	0	3	1183.22	3547.63	4.59232e+06	7258259	NAN		High	Peak Found	Not Found	High	3.25e-05	3.94e-06	4.68	107.44
[K].GTIGVCEAIANLTDATTIIGGGDSAAAAMDLGFADK.[F]	1xCarbamidomethyl [C6]; 1xOxidation [M29]; 1xPhospho [T2(99.3)]	0.146635	0.00360283	1	1	2	2	lcl	lcl [332-367]	lcl 1xPhospho [T333(99.3)]	0	3	1188.55	3563.63	NAN	NAN	NAN	NoQuanValues	High	Not Found	Not Found	High	0.00137	0.05015	2.11
[K].GTNGDVAVDHYHR.[Y]	1xPhospho [T2(100)]	7.29e-07	9.3e-05	1	1	2	7	lcl	lcl [51-63]	lcl 1xPhospho [T52(100)]	0	3	507.548	1520.63	447097	785459	579349		High	High	High	High	3.25e-05	4.15e-07	4.37	8.45
[K].GTNPSVPSDAVK.[I]	1xPhospho [S8(100)]	0.00138365	0.000280286	1	1	1	6	lcl	lcl [123-134]	lcl 1xPhospho [S130(100)]	0	2	626.285	1251.56	20181506	21554620	21700050		High	High	High	High	0.0001106	0.0006097	2.98	27.24
[K].GTPETMIDR.[L]	1xOxidation [M6]; 1xPhospho [T5(100)]	0.10395	0.00267388	1	1	1	1	lcl	lcl [59-67]	lcl 1xPhospho [T63(100)]	0	2	558.224	1115.44	273346	259259	240182		High	Peak Found	Peak Found	High	0.0009837	0.03373	1.41	20.41
[K].GTPIADGLQNIISAMNK.[Q]	1xPhospho [S13(100)]	8.37e-07	9.3e-05	1	1	1	4	lcl	lcl [82-98]	lcl 1xPhospho [S94(100)]	0	2	911.944	1822.88	8.45657e+06	9761929	NAN		High	High	Not Found	High	3.25e-05	4.74e-07	4.64	100.26
[K].GTPYIYQGEEIGMTNVHFETLDDYRDIETLNMYK.[E]	1xPhospho [T20(99.9)]	2.76e-09	9.3e-05	1	1	3	3	lcl	lcl [359-392]	lcl 1xPhospho [T378(99.9)]	1	4	1034.72	4135.83	NAN	NAN	NAN	NoQuanValues	High	High	Not Found	High	3.25e-05	1.97e-09	8.32
[K].GTSEETGVPGLYK.[N]	1xPhospho [T2(100)]	0.000224675	9.3e-05	1	1	2	4	lcl	lcl [326-338]	lcl 1xPhospho [T327(100)]	0	2	709.318	1417.62	4.67025e+06	3.88858e+06	5.5819e+06		High	High	High	High	3.25e-05	0.0001024	3.67	45.83
[K].GTTLTFK.[V]	1xPhospho [T3(100)]	0.0440621	0.00157544	1	1	1	3	lcl	lcl [203-209]	lcl 1xPhospho [T205(100)]	0	2	424.201	847.396	14694691	18783640	14099269		High	High	High	High	0.0005758	0.01321	2.28	33.09
[K].GTVLQENITTNASGQLSIADLK.[F]	1xPhospho [T2(89.1)]	0.359172	0.0089692	1	1	1	1	lcl	lcl [353-374]	lcl 1xPhospho [T354(89.1)]	0	2	1177.08	2353.16	1.40562e+06	NAN	NAN		High	Not Found	Not Found	High	0.003448	0.1458	1.1	99.02
[K].GTYPHYMLK.[E]	1xPhospho [Y3(100)]	0.000107599	9.3e-05	1	1	2	6	lcl	lcl [245-253]	lcl 1xPhospho [Y247(100)]	0	2	595.26	1189.51	1.90562e+06	2.77068e+06	1.87556e+06		High	High	High	High	3.25e-05	5.03e-05	3.19	29.23
[K].GTYPHYMLK.[E]	1xOxidation [M7]; 1xPhospho [Y3(100)]	2.14e-05	9.3e-05	1	1	1	3	lcl	lcl [245-253]	lcl 1xPhospho [Y247(100)]	0	2	603.256	1205.51	635865	631110	593749		High	High	High	High	3.25e-05	1.07e-05	2.51	23.46
[K].GVANIVMGSSK.[E]	1xPhospho [S9(99.4)]	2.46e-05	9.3e-05	1	1	1	3	lcl	lcl [205-215]	lcl 1xPhospho [S213(99.4)]	0	2	571.768	1142.53	2.84181e+06	3.70263e+06	3.60798e+06		High	High	High	High	3.25e-05	1.22e-05	4.29	42.53
[K].GVANIVMGSSK.[E]	1xOxidation [M7]; 1xPhospho [S]	0.000115159	9.3e-05	1	1	1	2	lcl	lcl [205-215]		0	2	579.765	1158.52	591829	NAN	564190		Peak Found	High	High	High	3.25e-05	5.37e-05	3.63	29.28
[K].GVAVLTIPNDIPSQVIK.[A]	1xPhospho [S13(100)]	0.0440621	0.00157544	1	1	1	2	lcl	lcl [155-171]	lcl 1xPhospho [S167(100)]	0	2	922.503	1843.99	NAN	NAN	NAN	NoQuanValues	High	High	Not Found	High	0.0005758	0.01323	2.9
[K].GVDAGVGSADVLSIAEK.[V]	1xPhospho [S8(100)]	8.94e-08	9.3e-05	1	1	1	3	lcl	lcl [136-152]	lcl 1xPhospho [S143(100)]	0	2	834.401	1667.79	757634	860566	725377		High	High	High	High	3.25e-05	5.54e-08	4.95	66.5
[K].GVDIEVPANTQVIVK.[G]	1xPhospho [T10(100)]	3.46e-06	9.3e-05	1	1	1	3	lcl	lcl [120-134]	lcl 1xPhospho [T129(100)]	0	2	831.426	1661.85	6.5252e+06	6.47134e+06	6328495		High	High	High	High	3.25e-05	1.85e-06	4.62	62.83
[K].GVDTSNLR.[I]	1xPhospho [S5(100)]	0.00673263	0.000447867	1	1	1	3	lcl	lcl [90-97]	lcl 1xPhospho [S94(100)]	0	2	471.208	941.409	9833318	11167091	10122494		High	High	High	High	0.0002057	0.002458	2.45	20.65
[K].GVGDKYPLSHEK.[L]	1xPhospho [Y6(100)]	0.000124358	9.3e-05	1	1	1	4	lcl	lcl [336-347]	lcl 1xPhospho [Y341(100)]	1	3	470.553	1409.65	415766	911022	375228		High	High	High	High	3.25e-05	5.79e-05	2.77	9.36
[K].GVGPYTAGAILSIAYNQAEPAVDGNVMR.[V]	1xPhospho [T6(100)]	1.31e-08	9.3e-05	1	1	1	2	lcl	lcl [123-150]	lcl 1xPhospho [T128(100)]	0	3	972.124	2914.38	741888	1.03765e+06	NAN		High	High	Not Found	High	3.25e-05	8.77e-09	8.02	102.34
[K].GVIAIEQSQDNSR.[M]	1xPhospho [S12(100)]	1.28e-06	9.3e-05	1	1	3	5	lcl	lcl [79-91]	lcl 1xPhospho [S90(100)]	0	2	748.839	1496.67	1.96069e+06	1.88042e+06	2.34198e+06		High	High	High	High	3.25e-05	7.16e-07	5.4	35.69
[K].GVLADLTSYIEK.[D]	1xPhospho [S8(100)]	4.17e-06	9.3e-05	1	1	2	3	lcl	lcl [104-115]	lcl 1xPhospho [S111(100)]	0	2	694.838	1388.67	1.08363e+06	923180	1.1731e+06		High	High	High	High	3.25e-05	2.22e-06	4.66	85.12
[K].GVLALLSDSSEAEHPGTTSSDSLIEEEIR.[H]	1xPhospho [S22(100)]	1.43e-09	9.3e-05	1	1	3	8	lcl	lcl [189-217]	lcl 1xPhospho [S210(100)]	0	3	1041.49	3122.44	4916742	1261715	1.19822e+06		High	High	High	High	3.25e-05	1.05e-09	9.19	83.61
[K].GVLPSYQSDK.[F]	1xPhospho [S5(100)]	0.00583591	0.000447867	1	1	1	3	lcl	lcl [38-47]	lcl 1xPhospho [S42(100)]	0	2	587.265	1173.52	2652445	2.90886e+06	3.23813e+06		High	High	High	High	0.0002057	0.002178	2.52	39.64
[K].GVLTHIEKMSDLIENHVAAYK.[L]	1xPhospho [T/S/Y]	0.000401573	9.3e-05	1	1	1	1	lcl	lcl [210-230]		1	4	612.806	2448.2	NAN	NAN	NAN	NoQuanValues	Not Found	High	Not Found	High	3.25e-05	0.0001803	5.97
[K].GVMSSFDR.[S]	1xPhospho [S4(99.3)]	0.0114452	0.000619045	1	1	1	3	lcl	lcl [84-91]	lcl 1xPhospho [S87(99.3)]	0	2	489.691	978.375	3496954	3.78571e+06	4011642		High	High	High	High	0.0002983	0.003821	2.37	47.66
[K].GVMSSFDR.[S]	1xOxidation [M3]; 1xPhospho [S4(99.4)]	0.00276745	0.000373653	1	1	1	2	lcl	lcl [84-91]	lcl 1xPhospho [S87(99.4)]	0	2	497.689	994.37	673598	604700	565532		Peak Found	High	High	High	0.0001622	0.001148	2.16	26.47
[K].GVNIAEVAGSGK.[N]	1xPhospho [S10(100)]	1.03e-05	9.3e-05	1	1	1	3	lcl	lcl [250-261]	lcl 1xPhospho [S259(100)]	0	2	591.281	1181.56	16072323	18448790	17695972		High	High	High	High	3.25e-05	5.3e-06	4.66	37.64
[K].GVNKGSALASLAEK.[L]	1xPhospho [S6(100)]	3.17e-09	9.3e-05	1	1	1	4	lcl	lcl [193-206]	lcl 1xPhospho [S198(100)]	1	2	712.859	1424.71	798148	1.9391e+06	1.08013e+06		High	High	High	High	3.25e-05	2.25e-09	6.03	33.07
[K].GVNPDEVVAMGAAIQGGVITGDVK.[D]	1xPhospho [T20(100)]	5.4e-11	9.3e-05	1	1	1	6	lcl	lcl [334-357]	lcl 1xPhospho [T353(100)]	0	2	1189.08	2377.15	4.45983e+06	5.46768e+06	5.22025e+06		High	High	Peak Found	High	3.25e-05	4.5e-11	7.65	84.72
[K].GVNPDEVVAMGAAIQGGVITGDVK.[D]	1xOxidation [M10]; 1xPhospho [T20(100)]	0.00187737	0.000280286	1	1	1	1	lcl	lcl [334-357]	lcl 1xPhospho [T353(100)]	0	3	798.382	2393.14	838201	1.0664e+06	971953		Peak Found	High	Peak Found	High	0.0001106	0.0008111	3.84	70.58
[K].GVNSLGMSLLYLEEGLPLEGGK.[E]	1xPhospho [S/Y]	0.00325024	0.000447867	1	1	1	1	lcl	lcl [607-628]		0	3	786.061	2356.15	NAN	NAN	502741		Not Found	Not Found	High	High	0.0001868	0.001323	3.83	108.08
[K].GVNVPNVSINLPGITEK.[D]	1xPhospho [S8(100)]	1.45e-06	9.3e-05	1	1	2	7	lcl	lcl [157-173]	lcl 1xPhospho [S164(100)]	0	3	610.984	1830.94	8797115	11622676	9.77213e+06		High	High	High	High	3.25e-05	8.03e-07	6.22	84.01
[K].GVPSIDAIKDPVQK.[I]	1xPhospho [S4(100)]	7.02e-06	9.3e-05	1	1	1	5	lcl	lcl [129-142]	lcl 1xPhospho [S132(100)]	1	3	516.268	1546.79	1.60815e+06	1.81535e+06	1.69968e+06		High	High	High	High	3.25e-05	3.66e-06	4.02	49.38
[K].GVSIDFSHAPALMPLFGIR.[V]	1xPhospho [S7(98.9)]	2.91e-06	9.3e-05	1	1	2	2	lcl	lcl [192-210]	lcl 1xPhospho [S198(98.9)]	0	3	703.354	2108.04	195591	173367	NAN		High	High	Not Found	High	3.25e-05	1.57e-06	5.39	103.3
[K].GVSVEAEIGTVGGDEDGVTGGINYADPQECLR.[V]	1xCarbamidomethyl [C30]; 1xPhospho [T19(100)]	2.37e-08	9.3e-05	1	1	3	26	lcl	lcl [131-162]	lcl 1xPhospho [T149(100)]	0	3	1115.5	3344.46	7.06502e+06	4.90965e+06	3.56237e+06		High	High	High	High	3.25e-05	1.55e-08	9.15	80.53
[K].GVSYPDSR.[H]	1xPhospho [S3(100)]	0.0115121	0.000619045	1	1	1	3	lcl	lcl [280-287]	lcl 1xPhospho [S282(100)]	0	2	480.695	960.382	1.52625e+06	1.7471e+06	2.09723e+06		High	High	High	High	0.0002983	0.003837	2.59	19.09
[K].GVTELTAEER.[L]	1xPhospho [T3(100)]	0.000214917	9.3e-05	1	1	1	3	lcl	lcl [851-860]	lcl 1xPhospho [T853(100)]	0	2	592.762	1184.52	3.34937e+06	3.35739e+06	3466785		High	High	High	High	3.25e-05	9.83e-05	3.51	37.39
[K].GVTYLDATGGYSGDVR.[K]	1xPhospho [S12(100)]	4.86e-06	9.3e-05	1	1	1	3	lcl	lcl [243-258]	lcl 1xPhospho [S254(100)]	0	2	855.874	1710.74	396764	469830	389838		High	High	High	High	3.25e-05	2.56e-06	4.63	54.57
[K].GVVTKGSSDVEK.[N]	1xPhospho [S/T]	8.71e-06	9.3e-05	1	1	1	2	lcl	lcl [75-86]		1	2	643.306	1285.6	665974	916878	984733		High	Peak Found	High	High	3.25e-05	4.49e-06	4.21	8.48
[K].GWNNQGNPYTPPK.[S]	1xPhospho [Y9(100)]	4.69e-07	9.3e-05	1	1	1	3	lcl	lcl [69-81]	lcl 1xPhospho [Y77(100)]	0	2	776.834	1552.66	761241	993544	999771		High	High	High	High	3.25e-05	2.72e-07	3.87	26.57
[K].GWQVPAYPLPADLSDTIIQR.[F]	1xPhospho [S14(100)]	1.86e-07	9.3e-05	1	1	1	2	lcl	lcl [402-421]	lcl 1xPhospho [S415(100)]	0	3	774.051	2320.14	511173	561328	NAN		High	High	Not Found	High	3.25e-05	1.12e-07	6.04	96.37
[K].GWYLQDFYDESK.[G]	1xPhospho [S11(100)]	0.000439165	9.3e-05	1	1	1	3	lcl	lcl [378-389]	lcl 1xPhospho [S388(100)]	0	2	815.829	1630.65	2.06746e+06	1.58061e+06	2.2612e+06		High	High	High	High	3.25e-05	0.0001977	3.47	79.72
[K].GYADAQAYDQIDGAPEER.[E]	1xPhospho [Y2(100)]	4.83e-10	9.3e-05	1	1	2	12	lcl	lcl [40-57]	lcl 1xPhospho [Y41(100)]	0	2	1024.92	2048.82	1.23812e+07	10854599	1.31646e+07		High	High	High	High	3.25e-05	3.68e-10	6.1	46.25
[K].GYAEFVDEK.[T]	1xPhospho [Y2(100)]	0.000500435	0.000208449	1	1	1	2	lcl	lcl [112-120]	lcl 1xPhospho [Y113(100)]	0	2	569.228	1137.45	898877	1.13049e+06	1.04824e+06		Peak Found	High	High	High	6.32e-05	0.0002244	3.18	34.09
[K].GYAFSADDEMQREFEEAFPYQETEDQLR.[S]	1xPhospho [S5(100)]	0.00466293	0.000447867	1	1	1	1	lcl	lcl [604-631]	lcl 1xPhospho [S608(100)]	1	3	1161.15	3481.42	NAN	NAN	NAN	NoQuanValues	Not Found	High	Not Found	High	0.0002057	0.001809	3.37
[K].GYAGTSTNEIAK.[K]	1xPhospho [T7(100)]	5.5e-06	9.3e-05	1	1	1	3	lcl	lcl [40-51]	lcl 1xPhospho [T46(100)]	0	2	646.282	1291.56	802799	834688	860146		High	High	High	High	3.25e-05	2.89e-06	4.22	22.92
[K].GYARVSDIADELFVHPSSVTK.[M]	1xPhospho [S6(100)]	7.59e-06	9.3e-05	1	1	1	3	lcl	lcl [21-41]	lcl 1xPhospho [S26(100)]	1	3	791.054	2371.13	358883	570354	302221		High	High	High	High	3.25e-05	3.93e-06	6.1	72.62
[K].GYAYESAGDVYFR.[T]	1xPhospho [S6(100)]	0.00257566	0.000373653	1	1	1	3	lcl	lcl [133-145]	lcl 1xPhospho [S138(100)]	0	2	789.319	1577.63	1.06373e+06	955796	958965		High	High	High	High	0.0001367	0.001081	3.19	60
[K].GYECGITVQNFNDIK.[E]	1xCarbamidomethyl [C4]; 1xPhospho [Y2(100)]	2.59e-05	9.3e-05	1	1	1	2	lcl	lcl [752-766]	lcl 1xPhospho [Y753(100)]	0	2	919.399	1837.78	298032	NAN	359752		High	High	Peak Found	High	3.25e-05	1.28e-05	2.88	59.56
[K].GYEISYAQK.[E]	1xPhospho [S5(100)]	0.00139564	0.000280286	1	1	2	2	lcl	lcl [170-178]	lcl 1xPhospho [S174(100)]	0	2	569.745	1138.48	1313050	1.54105e+06	1.539e+06		High	Peak Found	High	High	0.0001106	0.0006161	2.52	26.44
[K].GYEVPEYGR.[T]	1xPhospho [Y7(100)]	0.00301967	0.000373653	1	1	1	2	lcl	lcl [571-579]	lcl 1xPhospho [Y577(100)]	0	2	575.233	1149.46	NAN	1.41019e+06	1.53578e+06		Not Found	High	High	High	0.0001622	0.00124	2.29	29.62
[K].GYEVPEYGRTAK.[G]	1xPhospho [T10(100)]	0.0250001	0.00123835	1	1	1	3	lcl	lcl [571-582]	lcl 1xPhospho [T580(100)]	1	2	725.322	1449.64	349239	431070	338727		High	High	High	High	0.0004638	0.007585	2.57	28.02
[K].GYGFIESDGGEDIFVHFTAIQGDGYK.[S]	1xPhospho [Y2(100)]	7.25e-05	9.3e-05	1	1	2	2	lcl	lcl [14-39]	lcl 1xPhospho [Y15(100)]	0	3	968.1	2902.26	295874	312561	NAN		High	High	Not Found	High	3.25e-05	3.45e-05	4.03	91.11
[K].GYGYNVSYILDFFSK.[T]	1xPhospho [S7(100)]	0.000417312	9.3e-05	1	1	1	1	lcl	lcl [64-78]	lcl 1xPhospho [S70(100)]	0	2	926.921	1852.82	3.39286e+06	3.8645e+06	NAN		Peak Found	High	Not Found	High	3.25e-05	0.0001877	2.98	108.55
[K].GYIGDFNYPFGHSFSHFESPYYK.[D]	1xPhospho [S13(98.9)]	1.68e-08	9.3e-05	1	1	4	8	lcl	lcl [634-656]	lcl 1xPhospho [S646(98.9)]	0	3	947.073	2839.19	464379	1.97622e+06	520002		High	High	High	High	3.25e-05	1.11e-08	6.85	78.23
[K].GYLEGLEEIRSITEDDSILITGAGGASK.[A]	1xPhospho [S11(97.8)]	5.98e-07	9.3e-05	1	1	1	2	lcl	lcl [104-131]	lcl 1xPhospho [S114(97.8)]	1	3	992.152	2974.43	294167	310594	NAN		High	High	Not Found	High	3.25e-05	3.44e-07	4.89	104.17
[K].GYQAIFVMPETMSLER.[R]	1xPhospho [S13(100)]	7e-07	9.3e-05	1	1	1	4	lcl	lcl [87-102]	lcl 1xPhospho [S99(100)]	0	3	651.294	1951.87	8.57905e+06	1.00624e+07	NAN		High	High	Not Found	High	3.25e-05	3.99e-07	6.55	88.27
[K].GYQAIFVMPETMSLER.[R]	1xOxidation [M]; 1xPhospho [T/S/Y]	3.44e-06	9.3e-05	1	1	4	5	lcl	lcl [87-102]		0	2	984.441	1967.86	3.02858e+06	4198375	3.79066e+06		High	High	High	High	3.25e-05	1.84e-06	5.44	75.85
[K].GYQPAELDSR.[G]	1xPhospho [Y2(99.9)]	0.222046	0.00543215	1	1	1	1	lcl	lcl [242-251]	lcl 1xPhospho [Y243(99.9)]	0	2	608.258	1215.5	NAN	NAN	205690		Not Found	Not Found	High	High	0.002087	0.08088	1.11	24.7
[K].GYSGTAIFTK.[V]	1xPhospho [Y2(99)]	3.3e-05	9.3e-05	1	1	1	3	lcl	lcl [61-70]	lcl 1xPhospho [Y62(99)]	0	2	562.755	1124.5	644872	631996	629535		High	High	High	High	3.25e-05	1.62e-05	3.24	36.74
[K].GYTSELAK.[V]	1xPhospho [T3(100)]	0.00669536	0.000447867	1	1	2	6	lcl	lcl [191-198]	lcl 1xPhospho [T193(100)]	0	2	474.708	948.407	5.36221e+06	7.43455e+06	6.34465e+06		High	High	High	High	0.0002057	0.002443	2.29	26.03
[K].GYVTTNQEGSTGDGIK.[M]	1xPhospho [T11(98.5)]	0.00186043	0.000280286	1	1	2	2	lcl	lcl [266-281]	lcl 1xPhospho [T276(98.5)]	0	2	853.864	1706.73	NAN	NAN	NAN	NoQuanValues	Not Found	Not Found	High	High	0.0001106	0.0008035	2.74
[K].GYYDIEPNEDFHTITEK.[L]	1xPhospho [T13(100)]	7.36e-08	9.3e-05	1	1	1	6	lcl	lcl [84-100]	lcl 1xPhospho [T96(100)]	0	3	717.637	2150.9	1.76005e+06	2.49201e+06	2197391		High	High	High	High	3.25e-05	4.61e-08	7.96	57.22
[K].HAANGGSLSDPVMSLIK.[N]	1xPhospho [S7(100)]	9.64e-11	9.3e-05	1	1	2	38	lcl	lcl [59-75]	lcl 1xPhospho [S65(100)]	0	2	888.923	1776.84	6.81637e+08	7.72209e+08	7.82965e+08		High	High	High	High	3.25e-05	7.86e-11	7.32	66.43
[K].HAANGGSLSDPVMSLIK.[N]	1xOxidation [M13]; 1xPhospho [S9(100)]	3.45e-10	9.3e-05	1	1	3	67	lcl	lcl [59-75]	lcl 1xPhospho [S67(100)]	0	2	896.917	1792.83	1.74421e+08	1.93869e+08	166288891		High	High	High	High	3.25e-05	2.67e-10	7.88	54.31
[K].HAANGGSLSDPVMSLIK.[N]	2xPhospho [S9(97.5); S14(99.9)]	0.00549842	0.000447867	1	1	1	2	lcl	lcl [59-75]	lcl 2xPhospho [S67(97.5); S72(99.9)]	0	2	928.912	1856.8	251826	170895	281658		High	Peak Found	High	High	0.0002057	0.002071	2.01	80.13
[K].HAFGLTLEPLSEFR.[E]	1xPhospho [S11(100)]	9.61e-07	9.3e-05	1	1	1	4	lcl	lcl [75-88]	lcl 1xPhospho [S85(100)]	0	2	848.91	1696.81	1.43232e+06	1.44262e+06	1.68095e+06		High	High	High	High	3.25e-05	5.42e-07	4.49	80.46
[K].HAFGLTLEPLSEFRETFFGSYEGEK.[G]	1xPhospho [S/T/Y]	0.000648985	0.000280286	1	1	1	1	lcl	lcl [75-99]		1	3	991.129	2971.35	260456	653558	NAN		Peak Found	High	Not Found	High	9.26e-05	0.0002909	4.92	101.66
[K].HAGAEVITTASAK.[N]	1xPhospho [S11(100)]	5.59e-08	9.3e-05	1	1	1	3	lcl	lcl [167-179]	lcl 1xPhospho [S177(100)]	0	2	668.319	1335.63	2.78719e+06	2909644	2.07931e+06		High	High	High	High	3.25e-05	3.53e-08	5.46	16.3
[K].HAISTFSPQK.[N]	1xPhospho [S7(100)]	2.89e-05	9.3e-05	1	1	1	3	lcl	lcl [59-68]	lcl 1xPhospho [S65(100)]	0	2	598.279	1195.55	661976	664260	776319		High	High	High	High	3.25e-05	1.42e-05	3.56	19.03
[K].HALSLLEK.[V]	1xPhospho [S4(100)]	2.02e-05	9.3e-05	1	1	1	3	lcl	lcl [116-123]	lcl 1xPhospho [S119(100)]	0	2	495.753	990.502	2.63656e+06	2963305	2.5329e+06		High	High	High	High	3.25e-05	1.01e-05	3.76	37.54
[K].HDAIILNFANPDMVGHSGMLEPTIK.[A]	1xPhospho [S17(97.9)]	0.00021207	9.3e-05	1	1	1	2	lcl	lcl [391-415]	lcl 1xPhospho [S407(97.9)]	0	3	934.118	2800.32	NAN	NAN	249674		Not Found	High	High	High	3.25e-05	9.68e-05	3.17	79.66
[K].HDAIILNFANPDMVGHSGMLEPTIK.[A]	1xOxidation [M13]; 1xPhospho [S17(100)]	6.67e-06	9.3e-05	1	1	1	1	lcl	lcl [391-415]	lcl 1xPhospho [S407(100)]	0	3	939.446	2816.31	NAN	NAN	2.55066e+06		Not Found	Not Found	High	High	3.25e-05	3.47e-06	7.24	77.73
[K].HDEPVSILIGG.[-]	1xPhospho [S6(100)]	0.0808833	0.0025125	1	1	1	3	lcl	lcl [169-179]	lcl 1xPhospho [S174(100)]	0	2	608.785	1216.56	891514	1.01915e+06	1.0575e+06		High	High	High	High	0.0008718	0.02542	2.51	76.81
[K].HDESLPDGSSALR.[D]	1xPhospho [S4(100)]	0.000113607	9.3e-05	1	1	1	4	lcl	lcl [216-228]	lcl 1xPhospho [S219(100)]	0	2	732.313	1463.62	2.25184e+06	2.09904e+06	2.72661e+06		High	High	High	High	3.25e-05	5.3e-05	3.66	30.59
[K].HDTYEVSGISR.[V]	1xPhospho [S10(100)]	5.28e-06	9.3e-05	1	1	2	8	lcl	lcl [85-95]	lcl 1xPhospho [S94(100)]	0	2	672.286	1343.56	2.49437e+06	2.9397e+06	2.75959e+06		High	High	High	High	3.25e-05	2.78e-06	3.88	26.23
[K].HEFSIVTR.[L]	1xPhospho [S4(100)]	0.000295282	9.3e-05	1	1	1	3	lcl	lcl [88-95]	lcl 1xPhospho [S91(100)]	0	2	534.748	1068.49	4.04699e+06	3.02945e+06	3225192		High	High	High	High	3.25e-05	0.0001335	2.94	32.28
[K].HEFVLSGNR.[Q]	1xPhospho [S6(100)]	0.0102503	0.00053337	1	1	1	3	lcl	lcl [382-390]	lcl 1xPhospho [S387(100)]	0	2	569.756	1138.5	885236	1.08172e+06	1.00244e+06		High	High	High	High	0.0002771	0.003481	2.96	25.78
[K].HEGMVYSSNLCTEIMQNMSPTK.[M]	1xCarbamidomethyl [C11]; 2xOxidation [M15; M18]; 1xPhospho [T12(100)]	0.00504719	0.000447867	1	1	1	1	lcl	lcl [447-468]	lcl 1xPhospho [T458(100)]	0	3	890.371	2669.08	317800	478001	NAN		Peak Found	High	Not Found	High	0.0002057	0.001934	3.08	76.96
[K].HEGMVYSSNLCTEIMQNMSPTK.[M]	1xCarbamidomethyl [C11]; 3xOxidation [M4; M15; M18]; 1xPhospho [T12(98.3)]	0.00104255	0.000280286	1	1	1	1	lcl	lcl [447-468]	lcl 1xPhospho [T458(98.3)]	0	3	895.7	2685.07	NAN	NAN	NAN	NoQuanValues	Not Found	Not Found	High	High	0.0001106	0.0004664	4.56
[K].HEGTYFNYEIQGEGIPFLFLHGLGDNLK.[F]	1xPhospho [T/Y]	0.00339834	0.000447867	1	1	1	1	lcl	lcl [6-33]		0	4	822.892	3288.54	281814	NAN	NAN		High	Not Found	Not Found	High	0.0001868	0.001377	2.58	102.48
[K].HEIHCQMAMDNPNFVETITSSIAR.[L]	1xCarbamidomethyl [C5]; 1xPhospho [T/S]	7.91e-11	9.3e-05	1	1	2	3	lcl	lcl [490-513]		0	3	961.089	2881.25	1.31727e+06	NAN	1.80034e+06		High	High	High	High	3.25e-05	6.48e-11	9.28	74.7
[K].HEIHCQMAMDNPNFVETITSSIAR.[L]	1xCarbamidomethyl [C5]; 1xOxidation [M9]; 1xPhospho [T/S]	3.51e-08	9.3e-05	1	1	1	1	lcl	lcl [490-513]		0	3	966.416	2897.24	NAN	NAN	NAN	NoQuanValues	High	Not Found	Not Found	High	3.25e-05	2.26e-08	5.76
[K].HELAYEIDESNTSQEYTR.[N]	1xPhospho [S13(100)]	8.71e-06	9.3e-05	1	1	1	3	lcl	lcl [184-201]	lcl 1xPhospho [S196(100)]	0	3	755.649	2264.93	NAN	226252	264235		High	High	High	High	3.25e-05	4.49e-06	5.27	43.02
[K].HENSRPDAVLFDPK.[S]	1xPhospho [S4(100)]	0.000139205	9.3e-05	1	1	1	1	lcl	lcl [256-269]	lcl 1xPhospho [S259(100)]	0	3	568.93	1704.77	1.00699e+06	NAN	1.13506e+06		Peak Found	Not Found	High	High	3.25e-05	6.44e-05	4.91	34.4
[K].HFLDHYQSTK.[Y]	1xPhospho [S8(100)]	9.96e-06	9.3e-05	1	1	1	4	lcl	lcl [95-104]	lcl 1xPhospho [S102(100)]	0	2	678.291	1355.58	1.73922e+06	1.86453e+06	NAN		High	High	Not Found	High	3.25e-05	5.1e-06	3.45	18.43
[K].HGEETEINGLGPAISEK.[E]	1xPhospho [S15(100)]	2.1e-09	9.3e-05	1	1	1	5	lcl	lcl [95-111]	lcl 1xPhospho [S109(100)]	0	2	930.927	1860.84	4645057	5.66856e+06	5.62224e+06		High	High	High	High	3.25e-05	1.51e-09	7.35	42.8
[K].HGGEIQFVGSYTDLLK.[S]	1xPhospho [T12(100)]	0.000105667	9.3e-05	1	1	2	3	lcl	lcl [416-431]	lcl 1xPhospho [T427(100)]	0	3	615.292	1843.86	215475	215320	194984		High	High	High	High	3.25e-05	4.94e-05	3.25	76.04
[K].HGGIVTAESK.[K]	1xPhospho [S9(100)]	0.000121032	9.3e-05	1	1	1	4	lcl	lcl [358-367]	lcl 1xPhospho [S366(100)]	0	2	539.75	1078.49	3.04544e+06	2.58551e+06	3.17324e+06		High	High	High	High	3.25e-05	5.65e-05	3.65	8.15
[K].HGIQVNHQMTPDSIGFIVAYLLEK.[V]	1xPhospho [S13(100)]	2.26e-11	9.3e-05	1	1	1	3	lcl	lcl [89-112]	lcl 1xPhospho [S101(100)]	0	3	930.792	2790.37	374294	480452	275361		High	High	Peak Found	High	3.25e-05	1.95e-11	8.68	102.99
[K].HGISIGFPEEVMEQVSK.[A]	1xPhospho [S16(100)]	4.85e-05	9.3e-05	1	1	1	2	lcl	lcl [220-236]	lcl 1xPhospho [S235(100)]	0	2	983.961	1966.9	350078	258601	356879		High	Peak Found	High	High	3.25e-05	2.34e-05	6.08	71.31
[K].HGIVVLDTSLHK.[A]	1xPhospho [S9(100)]	0.000175043	9.3e-05	1	1	1	3	lcl	lcl [164-175]	lcl 1xPhospho [S172(100)]	0	3	466.91	1398.71	927551	861515	841609		High	High	High	High	3.25e-05	8.06e-05	3.99	37.63
[K].HGPTFLAEDGVHPTK.[A]	1xPhospho [T4(100)]	1.85e-06	9.3e-05	1	1	1	1	lcl	lcl [168-182]	lcl 1xPhospho [T171(100)]	0	3	562.593	1685.77	NAN	NAN	NAN	NoQuanValues	Not Found	Not Found	High	High	3.25e-05	1.02e-06	5.6
[K].HGVDYQEMR.[A]	1xPhospho [Y5(100)]	1.74e-05	9.3e-05	1	1	1	2	lcl	lcl [62-70]	lcl 1xPhospho [Y66(100)]	0	2	607.736	1214.47	116765	211297	317763		High	Peak Found	High	High	3.25e-05	8.76e-06	2.88	12.91
[K].HGWVYIR.[-]	1xPhospho [Y5(100)]	0.00137177	0.000280286	1	1	1	2	lcl	lcl [222-228]	lcl 1xPhospho [Y226(100)]	0	2	505.734	1010.46	13327184	13321169	10562958		Peak Found	High	High	High	0.0001106	0.0006052	2.61	38.28
[K].HIATPQEALEEGQK.[V]	1xPhospho [T4(100)]	2.23e-06	9.3e-05	1	1	1	7	lcl	lcl [281-294]	lcl 1xPhospho [T284(100)]	0	2	815.877	1630.75	611992	643279	491110		High	High	High	High	3.25e-05	1.22e-06	3.66	30.01
[K].HIGTNDVVEVMTHPAFIDETLR.[E]	1xOxidation [M11]; 1xPhospho [T12(100)]	1.64e-05	9.3e-05	1	1	1	2	lcl	lcl [186-207]	lcl 1xPhospho [T197(100)]	0	3	864.078	2590.2	NAN	NAN	4.24458e+06		Not Found	Not Found	High	High	3.25e-05	8.28e-06	4.81	63.41
[K].HISGMASNDER.[V]	1xPhospho [S3(100)]	1.18e-06	9.3e-05	1	1	1	3	lcl	lcl [47-57]	lcl 1xPhospho [S49(100)]	0	2	648.756	1296.5	280695	421869	243927		High	High	High	High	3.25e-05	6.58e-07	3.57	10.25
[K].HIYSIYR.[K]	1xPhospho [S4(100)]	0.000469899	0.000208449	1	1	1	3	lcl	lcl [244-250]	lcl 1xPhospho [S247(100)]	0	2	516.24	1031.47	4391725	5.11783e+06	6358056		High	High	High	High	6.32e-05	0.0002111	2.49	36.25
[K].HIYSIYRK.[M]	1xPhospho [S4(100)]	0.01762	0.000885057	1	1	1	2	lcl	lcl [244-251]	lcl 1xPhospho [S247(100)]	1	2	580.286	1159.57	381002	433090	374959		Peak Found	High	High	High	0.0003692	0.005526	1.77	25.05
[K].HLMSGVSHMLPFVIGGGIAIAIAFMLDQMLGVPQDQLAK.[L]	2xOxidation [M25; M29]; 1xPhospho [S4(87.4)]	0.249296	0.00576335	1	1	1	1	lcl	lcl [295-333]	lcl 1xPhospho [S298(87.4)]	0	4	1055.28	4218.1	NAN	NAN	816492		Not Found	Not Found	High	High	0.002245	0.09253	5.33	106.5
[K].HLPISGGDIGGSEQLEAFLSK.[K]	1xPhospho [S20(100)]	5.04e-12	9.3e-05	1	1	2	8	lcl	lcl [410-430]	lcl 1xPhospho [S429(100)]	0	2	1118.04	2235.07	6801320	1.25888e+07	1.18513e+07		High	High	High	High	3.25e-05	4.63e-12	7.42	77.03
[K].HLPISGGDIGGSEQLEAFLSKK.[A]	1xPhospho [S20(100)]	1.85e-06	9.3e-05	1	1	1	3	lcl	lcl [410-431]	lcl 1xPhospho [S429(100)]	1	3	788.395	2363.16	409581	783339	529650		High	High	High	High	3.25e-05	1.01e-06	6.6	67.88
[K].HLQADIPSAR.[A]	1xPhospho [S8(100)]	0.00237647	0.000373653	1	1	1	3	lcl	lcl [222-231]	lcl 1xPhospho [S229(100)]	0	2	594.281	1187.56	1.1128e+06	1.24792e+06	1.26399e+06		High	High	High	High	0.0001367	0.001003	2.85	25.23
[K].HLSFTDVEILQVEDGRPHVTLPVK.[S]	1xPhospho [S3(98.7)]	1.66e-08	9.3e-05	1	1	2	5	lcl	lcl [71-94]	lcl 1xPhospho [S73(98.7)]	0	4	703.113	2809.43	2.08351e+06	3.20313e+06	2.69514e+06		High	High	High	High	3.25e-05	1.1e-08	7.77	74.84
[K].HMITNAVSVDETDEAAFR.[K]	1xPhospho [T4(100)]	1.26e-11	9.3e-05	1	1	2	7	lcl	lcl [114-131]	lcl 1xPhospho [T117(100)]	0	2	1043.46	2085.89	4.08059e+06	4975676	4.67612e+06		High	High	High	High	3.25e-05	1.12e-11	6.75	58.05
[K].HMITNAVSVDETDEAAFR.[K]	1xOxidation [M2]; 1xPhospho [T4(100)]	0.000348398	9.3e-05	1	1	1	2	lcl	lcl [114-131]	lcl 1xPhospho [T117(100)]	0	3	701.308	2101.89	11250176	NAN	19471832		High	Not Found	High	High	3.25e-05	0.0001573	4.97	47.52
[K].HMITNAVSVDETDEAAFRK.[L]	1xOxidation [M2]; 1xPhospho [T4(100)]	0.00159094	0.000280286	1	1	1	1	lcl	lcl [114-132]	lcl 1xPhospho [T117(100)]	1	3	744.001	2229.98	NAN	200657	138231		Not Found	Peak Found	High	High	0.0001106	0.000698	2.75	39.01
[K].HMSVDRYEQLGGLFSGSSFIPIEHK.[I]	1xPhospho [S15(100)]	2.11e-06	9.3e-05	1	1	2	2	lcl	lcl [107-131]	lcl 1xPhospho [S121(100)]	1	3	972.129	2914.36	455977	312830	NAN		Peak Found	High	High	High	3.25e-05	1.15e-06	6.05	76.1
[K].HNFTEDDFVYGESWGLVHR.[G]	1xPhospho [S13(100)]	2.74e-05	9.3e-05	1	1	1	2	lcl	lcl [3-21]	lcl 1xPhospho [S15(100)]	0	3	796.675	2388.01	2025177	2.30168e+06	2.07901e+06		High	High	Peak Found	High	3.25e-05	1.35e-05	5.77	69.74
[K].HNPVTLVGTER.[K]	1xPhospho [T9(100)]	2.55e-05	9.3e-05	1	1	1	6	lcl	lcl [8-18]	lcl 1xPhospho [T16(100)]	0	2	651.813	1302.62	2.41367e+06	2.98212e+06	2.78277e+06		High	High	High	High	3.25e-05	1.26e-05	4.4	26.78
[K].HNYFCTK.[L]	1xCarbamidomethyl [C5]; 1xPhospho [Y3(100)]	4.98e-05	9.3e-05	1	1	1	1	lcl	lcl [350-356]	lcl 1xPhospho [Y352(100)]	0	2	525.2	1049.39	191640	173961	174983		High	Peak Found	Peak Found	High	3.25e-05	2.4e-05	2	10.76
[K].HPDPQFEGQTK.[T]	1xPhospho [T10(100)]	0.000360657	9.3e-05	1	1	1	3	lcl	lcl [339-349]	lcl 1xPhospho [T348(100)]	0	2	682.287	1363.57	126618	166459	145773		High	High	High	High	3.25e-05	0.0001627	2.8	14.54
[K].HPLTDSGIDK.[F]	1xPhospho [T4(100)]	5.02e-06	9.3e-05	1	1	3	8	lcl	lcl [195-204]	lcl 1xPhospho [T198(100)]	0	2	581.761	1162.51	9.51375e+06	1.05049e+07	9.74484e+06		High	High	High	High	3.25e-05	2.65e-06	3.95	16.15
[K].HPQETEEMK.[N]	1xPhospho [T5(100)]	0.00990107	0.00053337	1	1	1	3	lcl	lcl [53-61]	lcl 1xPhospho [T57(100)]	0	2	604.736	1208.47	145467	149552	253419		High	High	High	High	0.0002771	0.00339	1.96	5.33
[K].HRTSQLLFGDPLEIVPLER.[N]	1xPhospho [T/S]	1.18e-07	9.3e-05	1	1	1	2	lcl	lcl [487-505]		1	3	767.4	2300.18	379014	486359	444444		High	High	Peak Found	High	3.25e-05	7.26e-08	5.68	84.64
[K].HSDLTPNYLER.[E]	1xPhospho [T5(100)]	0.000936525	0.000280286	1	1	1	2	lcl	lcl [191-201]	lcl 1xPhospho [T195(100)]	0	2	712.816	1424.62	211417	232514	252534		Peak Found	High	High	High	0.0001106	0.0004193	2.29	37.06
[K].HSFETLQDESAFYQAVEALYLESGVSR.[Y]	1xPhospho [S10(100)]	1.4e-06	9.3e-05	1	1	2	2	lcl	lcl [352-378]	lcl 1xPhospho [S361(100)]	0	3	1052.82	3156.42	232791	1.61319e+06	NAN		High	High	Not Found	High	3.25e-05	7.77e-07	4.99	107.21
[K].HSFTMAEEDLK.[G]	1xPhospho [T4(100)]	2.15e-07	9.3e-05	1	1	1	3	lcl	lcl [261-271]	lcl 1xPhospho [T264(100)]	0	2	694.285	1387.56	1.8349e+06	2.1875e+06	2.29238e+06		High	High	High	High	3.25e-05	1.29e-07	4.36	39.57
[K].HSFTMAEEDLK.[G]	1xOxidation [M5]; 1xPhospho [T4(100)]	5.98e-05	9.3e-05	1	1	1	3	lcl	lcl [261-271]	lcl 1xPhospho [T264(100)]	0	2	702.282	1403.55	356725	348849	342355		High	High	High	High	3.25e-05	2.86e-05	3.68	33.33
[K].HSIIVVAEGVMSGNEFAK.[Q]	1xPhospho [S12(100)]	5.41e-09	9.3e-05	1	1	1	4	lcl	lcl [215-232]	lcl 1xPhospho [S226(100)]	0	2	984.469	1967.93	2.29394e+06	1.85536e+06	2.42237e+06		High	Peak Found	High	High	3.25e-05	3.75e-09	6.37	69.15
[K].HSSDLDGLDGLVLPGGESTTMR.[K]	1xPhospho [S/T]	1.82e-11	9.3e-05	1	1	1	4	lcl	lcl [32-53]		0	2	1169.03	2337.04	3.86057e+06	3.76978e+06	3.07663e+06		High	High	High	High	3.25e-05	1.58e-11	7.35	74.09
[K].HSSDLDGLDGLVLPGGESTTMR.[K]	1xOxidation [M21]; 1xPhospho [S3(99)]	5.8e-08	9.3e-05	1	1	2	5	lcl	lcl [32-53]	lcl 1xPhospho [S34(99)]	0	3	785.024	2353.04	1.72073e+06	2.09472e+06	1.79462e+06		High	High	High	High	3.25e-05	3.65e-08	6.33	69.98
[K].HSSIQYENDK.[L]	1xPhospho [S2(99.6)]	3.88e-08	9.3e-05	1	1	2	14	lcl	lcl [382-391]	lcl 1xPhospho [S383(99.6)]	0	2	650.764	1300.52	2.31683e+07	2.0728e+07	2.80868e+07		High	High	High	High	3.25e-05	2.49e-08	5.39	8.31
[K].HSSSDAMPTADEIK.[A]	1xPhospho [S3(100)]	7.21e-11	9.3e-05	1	1	3	7	lcl	lcl [305-318]	lcl 1xPhospho [S307(100)]	0	2	784.82	1568.63	1.08687e+06	1.37784e+06	1337875		High	High	High	High	3.25e-05	5.94e-11	7.12	28.33
[K].HSSSDAMPTADEIK.[A]	1xOxidation [M7]; 1xPhospho [S3(99.2)]	7.3e-08	9.3e-05	1	1	2	6	lcl	lcl [305-318]	lcl 1xPhospho [S307(99.2)]	0	2	792.817	1584.62	238938	392362	349568		High	High	High	High	3.25e-05	4.56e-08	4.24	16.61
[K].HSTGGVGDTTTLVLAPLVAAVGVPVAK.[M]	1xPhospho [T/S]	5.21e-08	9.3e-05	1	1	1	2	lcl	lcl [82-108]		0	3	870.799	2610.39	835086	627621	NAN		High	High	Not Found	High	3.25e-05	3.29e-08	6.86	98.61
[K].HSVLEETK.[K]	1xPhospho [S2(100)]	3.36e-06	9.3e-05	1	1	1	3	lcl	lcl [159-166]	lcl 1xPhospho [S160(100)]	0	2	511.731	1022.46	1.11848e+06	569201	816269		High	High	High	High	3.25e-05	1.8e-06	3.61	8.68
[K].HSYGPSRDWLK.[L]	1xPhospho [S6(100)]	0.000280154	9.3e-05	1	1	1	5	lcl	lcl [456-466]	lcl 1xPhospho [S461(100)]	1	2	713.319	1425.63	2.98005e+06	4.71991e+06	6.39626e+06		High	High	High	High	3.25e-05	0.000127	3.18	29.44
[K].HTDLVNTASQR.[N]	1xPhospho [S9(100)]	2.57e-06	9.3e-05	1	1	4	18	lcl	lcl [29-39]	lcl 1xPhospho [S37(100)]	0	2	661.297	1321.59	2.47716e+07	3.20172e+07	1.50782e+07		High	High	High	High	3.25e-05	1.4e-06	4.88	12.94
[K].HTESIQTFGIPYVVAINK.[F]	1xPhospho [T7(100)]	7.84e-06	9.3e-05	1	1	1	1	lcl	lcl [367-384]	lcl 1xPhospho [T373(100)]	0	3	699.686	2097.04	783883	NAN	NAN		High	Not Found	Not Found	High	3.25e-05	4.05e-06	5.17	78.22
[K].HTKPGEFSER.[V]	1xPhospho [T2(99.9)]	0.281457	0.00659099	1	1	1	1	lcl	lcl [304-313]	lcl 1xPhospho [T305(99.9)]	0	3	423.189	1267.55	249361	223531	252303		Peak Found	Peak Found	High	High	0.002627	0.1074	1.42	5.91
[K].HTQYYYFDM.[-]	1xPhospho [Y/T]	0.278889	0.00659099	1	1	1	3	lcl	lcl [117-125]		0	2	674.245	1347.48	335345	482670	364220		High	High	High	High	0.002582	0.1061	1.77	64.11
[K].HTSSDEYAIITVGR.[S]	1xPhospho [S4(100)]	1.59e-08	9.3e-05	1	1	3	5	lcl	lcl [107-120]	lcl 1xPhospho [S110(100)]	0	2	814.868	1628.73	5749084	6.15092e+06	6.39385e+06		High	High	High	High	3.25e-05	1.06e-08	5.37	46.88
[K].HVASSSSEHVQTDND.[-]	1xPhospho [S4(99)]	0.00877578	0.00053337	1	1	2	5	lcl	lcl [1462-1476]	lcl 1xPhospho [S1465(99)]	0	2	846.829	1692.65	300111	293106	324797		High	High	High	High	0.0002771	0.00306	2.7	7.9
[K].HVASVNYADAVK.[S]	1xPhospho [Y7(100)]	1.22e-07	9.3e-05	1	1	2	4	lcl	lcl [57-68]	lcl 1xPhospho [Y63(100)]	0	2	677.314	1353.62	316625	418260	584631		High	High	High	High	3.25e-05	7.48e-08	3.42	21.27
[K].HVFSHLVWK.[M]	1xPhospho [S4(100)]	3.6e-05	9.3e-05	1	1	1	6	lcl	lcl [307-315]	lcl 1xPhospho [S310(100)]	0	2	616.803	1232.6	1.54189e+06	1.29988e+06	884298		High	High	High	High	3.25e-05	1.76e-05	3.6	48.32
[K].HVLVVYDDLSK.[Q]	1xPhospho [S10(100)]	7.72e-05	9.3e-05	1	1	1	3	lcl	lcl [255-265]	lcl 1xPhospho [S264(100)]	0	2	684.334	1367.66	411553	550140	692657		High	High	High	High	3.25e-05	3.65e-05	3.49	45.99
[K].HVPVYVQEDMVGHK.[L]	1xPhospho [Y5(100)]	2.02e-09	9.3e-05	1	1	1	5	lcl	lcl [71-84]	lcl 1xPhospho [Y75(100)]	0	3	573.264	1717.78	1.31174e+06	1478345	688820		High	High	High	High	3.25e-05	1.46e-09	6.35	33.62
[K].HVPVYVQEDMVGHK.[L]	1xOxidation [M10]; 1xPhospho [Y5(100)]	3.62e-06	9.3e-05	1	1	1	2	lcl	lcl [71-84]	lcl 1xPhospho [Y75(100)]	0	3	578.597	1733.77	351424	260919	319080		Peak Found	High	High	High	3.25e-05	1.93e-06	4.23	24.39
[K].HVQFLYSK.[G]	1xPhospho [S7(100)]	0.0712798	0.00234868	1	1	1	1	lcl	lcl [394-401]	lcl 1xPhospho [S400(100)]	0	2	551.258	1101.51	1.02425e+06	1.56984e+06	1.33758e+06		High	Peak Found	Peak Found	High	0.0008048	0.02199	2.75	32.72
[K].HVSPAQNSYR.[T]	1xPhospho [S8(100)]	0.00116697	0.000280286	1	1	2	6	lcl	lcl [145-154]	lcl 1xPhospho [S152(100)]	0	2	619.769	1238.53	719427	855687	591139		High	High	High	High	0.0001106	0.0005182	3.16	7.5
[K].HVTSLDHLISVLNGTVSPR.[L]	1xPhospho [S17(100)]	1.68e-09	9.3e-05	1	1	4	12	lcl	lcl [79-97]	lcl 1xPhospho [S95(100)]	0	2	1063.04	2125.08	2.95123e+07	2.93388e+07	2.49357e+07		High	High	High	High	3.25e-05	1.22e-09	7.65	74.29
[K].HWETVMSIEPVPEK.[N]	1xPhospho [T4(100)]	2.03e-07	9.3e-05	1	1	1	6	lcl	lcl [83-96]	lcl 1xPhospho [T86(100)]	0	2	881.399	1761.79	1.13804e+06	1.26108e+06	1.0563e+06		High	High	High	High	3.25e-05	1.22e-07	5.22	61.84
[K].HYAEHIGK.[S]	1xPhospho [Y2(100)]	0.0034323	0.000447867	1	1	1	6	lcl	lcl [48-55]	lcl 1xPhospho [Y49(100)]	0	2	517.726	1034.45	54468	59824.1	91807.6		High	Peak Found	High	High	0.0001868	0.001387	1.35	2.12
[K].HYALIGIAAVMENYPLYYDATNEK.[G]	1xPhospho [Y2(100)]	3.59e-09	9.3e-05	1	1	1	2	lcl	lcl [48-71]	lcl 1xPhospho [Y49(100)]	0	3	947.109	2839.3	224419	248275	NAN		High	High	Not Found	High	3.25e-05	2.53e-09	6.17	96.77
[K].HYFNVGIAADTDHGLYVPVIK.[N]	1xPhospho [Y2(100)]	9.08e-12	9.3e-05	1	1	1	3	lcl	lcl [404-424]	lcl 1xPhospho [Y405(100)]	0	3	803.731	2409.16	761262	854478	811597		High	High	High	High	3.25e-05	8.12e-12	7.51	71.93
[K].HYNEIQDVALTDDDFLR.[I]	1xPhospho [Y2(100)]	2.36e-12	9.3e-05	1	1	1	6	lcl	lcl [45-61]	lcl 1xPhospho [Y46(100)]	0	2	1072.48	2143.93	2.45219e+06	2.81126e+06	2.7019e+06		High	High	High	High	3.25e-05	2.23e-12	7.14	71.85
[K].HYPIAFNALPQIDVFTENDYTYEEMK.[M]	1xPhospho [Y22(98.4)]	1.04e-06	9.3e-05	1	1	1	1	lcl	lcl [197-222]	lcl 1xPhospho [Y218(98.4)]	0	3	1076.81	3228.43	398971	613199	NAN		High	Peak Found	Not Found	High	3.25e-05	5.83e-07	5.17	96.3
[K].IAADHTTDIVLLR.[D]	1xPhospho [T6(98.9)]	4.49e-05	9.3e-05	1	1	1	1	lcl	lcl [416-428]	lcl 1xPhospho [T421(98.9)]	0	2	759.391	1517.77	627279	NAN	643041		High	Not Found	Peak Found	High	3.25e-05	2.17e-05	3.59	50.98
[K].IAAFDIGGTALK.[M]	1xPhospho [T9(100)]	0.00532392	0.000447867	1	1	1	1	lcl	lcl [3-14]	lcl 1xPhospho [T11(100)]	0	2	628.817	1256.63	NAN	NAN	NAN	NoQuanValues	Not Found	High	Not Found	High	0.0002057	0.002017	2.66
[K].IAASDAAMDK.[N]	1xPhospho [S4(100)]	5.36e-05	9.3e-05	1	1	1	3	lcl	lcl [433-442]	lcl 1xPhospho [S436(100)]	0	2	536.723	1072.44	1.34523e+06	1.71844e+06	1533064		High	High	High	High	3.25e-05	2.57e-05	3.76	22.41
[K].IAAYHFTTIVPNLGMVDAGDGR.[S]	1xPhospho [T/Y]	0.000231757	9.3e-05	1	1	1	1	lcl	lcl [185-206]		0	3	800.047	2398.13	172192	NAN	224556		High	Not Found	Peak Found	High	3.25e-05	0.0001056	2.49	83.58
[K].IADQISDAILDAIISK.[D]	1xPhospho [S15(100)]	6.31e-10	9.3e-05	1	1	1	3	lcl	lcl [34-49]	lcl 1xPhospho [S48(100)]	0	2	883.458	1765.9	1.01256e+06	960126	NAN		High	High	Not Found	High	3.25e-05	4.76e-10	7.02	101.81
[K].IADYLDIPLCEVELQKFSDGEVK.[I]	1xCarbamidomethyl [C10]; 1xPhospho [S18(100)]	1.32e-07	9.3e-05	1	1	1	3	lcl	lcl [20-42]	lcl 1xPhospho [S37(100)]	1	3	921.108	2761.3	1.44454e+06	2.3361e+06	1.99617e+06		High	High	High	High	3.25e-05	8.01e-08	8	90.81
[K].IAEVSEKPTTTIPR.[A]	1xPhospho [S5(100)]	3.36e-06	9.3e-05	1	1	1	6	lcl	lcl [161-174]	lcl 1xPhospho [S165(100)]	0	2	811.415	1621.82	12452809	1.56345e+07	1.41825e+07		High	High	High	High	3.25e-05	1.8e-06	3.75	33.77
[K].IAHWFAETEHKPDAFLTPNDYFAAGLLTEAR.[R]	1xPhospho [T8(100)]	2.29e-09	9.3e-05	1	1	1	3	lcl	lcl [224-254]	lcl 1xPhospho [T231(100)]	0	4	903.679	3611.7	1.50612e+06	1.67181e+06	1442315		High	High	High	High	3.25e-05	1.65e-09	8.69	86.19
[K].IAIMSDK.[A]	1xPhospho [S5(100)]	0.0113788	0.000619045	1	1	1	1	lcl	lcl [32-38]	lcl 1xPhospho [S36(100)]	0	2	429.194	857.384	615743	896195	1.00916e+06		Peak Found	Peak Found	High	High	0.0002983	0.003798	2.15	32.72
[K].IAISSDENIR.[L]	1xPhospho [S4(100)]	3.35e-05	9.3e-05	1	1	1	3	lcl	lcl [197-206]	lcl 1xPhospho [S200(100)]	0	2	599.278	1197.55	6322642	7.3411e+06	7.44605e+06		High	High	High	High	3.25e-05	1.64e-05	3.61	37.36
[K].IAITPYSPLASGR.[L]	1xPhospho [S11(100)]	1.06e-05	9.3e-05	1	1	1	4	lcl	lcl [209-221]	lcl 1xPhospho [S219(100)]	0	2	713.365	1425.71	2752648	4.06726e+06	3.57074e+06		High	High	High	High	3.25e-05	5.44e-06	4.75	62.06
[K].IALQLGLSVGDK.[V]	1xPhospho [S8(100)]	2.58e-05	9.3e-05	1	1	1	3	lcl	lcl [121-132]	lcl 1xPhospho [S128(100)]	0	2	647.345	1293.68	563181	545984	537804		High	High	High	High	3.25e-05	1.27e-05	4.41	71.19
[K].IANEGVKPDATILNTK.[I]	1xPhospho [T15(100)]	2.35e-08	9.3e-05	1	1	2	8	lcl	lcl [187-202]	lcl 1xPhospho [T201(100)]	0	2	882.451	1763.89	2606527	3.02874e+06	2.79579e+06		High	High	High	High	3.25e-05	1.54e-08	6.7	38.12
[K].IANEGVKPDATILNTKISEAK.[Q]	1xPhospho [S18(100)]	3.21e-07	9.3e-05	1	1	1	3	lcl	lcl [187-207]	lcl 1xPhospho [S204(100)]	1	3	764.736	2292.18	NAN	NAN	707128		High	High	High	High	3.25e-05	1.89e-07	8.28	45.68
[K].IAPSILSADFANLAR.[D]	1xPhospho [S4(95.8)]	0.233112	0.00543215	1	1	1	1	lcl	lcl [4-18]	lcl 1xPhospho [S7(95.8)]	0	3	546.945	1638.83	342320	366347	386886		Peak Found	High	Peak Found	High	0.002087	0.08555	1.89	87.86
[K].IAQEPVSLETPIGEEDDSHLGDFIEDQDATSPSDHAAYELLK.[E]	1xPhospho [S33(100)]	3.93e-13	9.3e-05	1	1	5	12	lcl	lcl [262-303]	lcl 1xPhospho [S294(100)]	0	4	1166.27	4662.09	3.01331e+07	32485109	2.73509e+07		High	High	High	High	3.25e-05	4e-13	12.85	86.94
[K].IAQIVSR.[E]	1xPhospho [S6(100)]	0.00270175	0.000373653	1	1	1	3	lcl	lcl [524-530]	lcl 1xPhospho [S529(100)]	0	2	433.728	866.45	4905704	5.82135e+06	6.81936e+06		High	High	High	High	0.0001622	0.001128	2.22	23.64
[K].IASDVKK.[E]	1xPhospho [S3(100)]	0.0011572	0.000280286	1	1	1	8	lcl	lcl [165-171]	lcl 1xPhospho [S167(100)]	1	2	420.715	840.423	46503108	30565258	64669108		High	High	High	High	0.0001106	0.0005149	1.98	6.61
[K].IASGGELSR.[M]	1xPhospho [S3(100)]	0.000506748	0.000208449	1	1	1	3	lcl	lcl [432-440]	lcl 1xPhospho [S434(100)]	0	2	485.223	969.44	3.3777e+06	3.49717e+06	3737963		High	High	High	High	6.32e-05	0.0002275	2.73	21.8
[K].IASLLTK.[E]	1xPhospho [S3(100)]	0.000326447	9.3e-05	1	1	1	3	lcl	lcl [152-158]	lcl 1xPhospho [S154(100)]	0	2	413.228	825.448	714942	645418	644493		High	High	High	High	3.25e-05	0.0001478	2.68	48.91
[K].IATELQSVEAR.[L]	1xPhospho [S7(100)]	4.41e-06	9.3e-05	1	1	1	3	lcl	lcl [416-426]	lcl 1xPhospho [S422(100)]	0	2	648.815	1296.62	1714251	1.7633e+06	1.56403e+06		High	High	High	High	3.25e-05	2.33e-06	4.43	38.83
[K].IATIGGGSSYTPELIEGFIK.[R]	1xPhospho [S9(100)]	1.33e-08	9.3e-05	1	1	3	5	lcl	lcl [7-26]	lcl 1xPhospho [S15(100)]	0	2	1067.04	2133.05	1.05026e+06	1.30299e+06	258700		High	High	Peak Found	High	3.25e-05	8.87e-09	5.23	97.13
[K].IATVSELAK.[H]	1xPhospho [S5(100)]	0.000103769	9.3e-05	1	1	1	3	lcl	lcl [19-27]	lcl 1xPhospho [S23(100)]	0	2	506.261	1011.51	1.10372e+06	958985	1.79846e+06		High	High	High	High	3.25e-05	4.87e-05	3.11	45.04
[K].IAVDYATNPIFTSDNPRSENPR.[A]	1xPhospho [S18(100)]	6.16e-09	9.3e-05	1	1	1	3	lcl	lcl [394-415]	lcl 1xPhospho [S411(100)]	1	3	853.066	2557.17	2.20624e+06	2.51292e+06	2418962		High	High	High	High	3.25e-05	4.25e-09	9.29	59.33
[K].IAVSEAITNSVK.[H]	1xPhospho [S4(100)]	0.00589981	0.000447867	1	1	1	1	lcl	lcl [45-56]	lcl 1xPhospho [S48(100)]	0	2	656.334	1311.66	814567	894196	808279		Peak Found	High	Peak Found	High	0.0002057	0.002202	3.04	52.76
[K].IAVYVPENELESIR.[L]	1xPhospho [S12(100)]	7.73e-06	9.3e-05	1	1	1	5	lcl	lcl [139-152]	lcl 1xPhospho [S150(100)]	0	3	571.286	1711.83	106129985	1.25433e+08	1.19351e+08		High	High	High	High	3.25e-05	4e-06	5.32	70.68
[K].ICIAIDGPAAAGKSTVAK.[I]	1xCarbamidomethyl [C2]; 1xPhospho [S14(99.3)]	2.99e-07	9.3e-05	1	1	1	2	lcl	lcl [5-22]	lcl 1xPhospho [S18(99.3)]	1	2	911.964	1822.91	NAN	NAN	NAN	NoQuanValues	High	High	Not Found	High	3.25e-05	1.76e-07	5.5
[K].IDAEFEADTAFPEVDWENFSEVAK.[E]	1xPhospho [S20(100)]	2.71e-07	9.3e-05	1	1	1	2	lcl	lcl [116-139]	lcl 1xPhospho [S135(100)]	0	3	947.076	2839.2	629032	875205	NAN		High	High	Not Found	High	3.25e-05	1.6e-07	7.07	102.99
[K].IDAGAYLQTVDYK.[T]	1xPhospho [T9(100)]	8.73e-08	9.3e-05	1	1	1	3	lcl	lcl [149-161]	lcl 1xPhospho [T157(100)]	0	2	768.853	1536.7	1.10932e+06	1.23061e+06	1.06678e+06		High	High	High	High	3.25e-05	5.42e-08	5.46	57.27
[K].IDAIMTVATK.[G]	1xPhospho [T9(100)]	1.07e-05	9.3e-05	1	1	1	3	lcl	lcl [131-140]	lcl 1xPhospho [T139(100)]	0	2	571.78	1142.55	964841	932958	883261		High	High	High	High	3.25e-05	5.45e-06	4.44	47.03
[K].IDASEIK.[L]	1xPhospho [S4(100)]	0.00297585	0.000373653	1	1	1	3	lcl	lcl [191-197]	lcl 1xPhospho [S194(100)]	0	2	428.197	855.386	27659034	36697564	32779136		High	High	High	High	0.0001622	0.001224	2.15	26.03
[K].IDELMEAVDSYIPTPER.[D]	1xPhospho [S10(100)]	3.54e-08	9.3e-05	1	1	3	19	lcl	lcl [189-205]	lcl 1xPhospho [S198(100)]	0	2	1029.46	2057.91	7.84208e+07	9.11713e+07	9.34737e+07		High	High	High	High	3.25e-05	2.28e-08	5.77	88.57
[K].IDELMEAVDSYIPTPER.[D]	1xOxidation [M5]; 1xPhospho [S10(100)]	3.4e-08	9.3e-05	1	1	1	11	lcl	lcl [189-205]	lcl 1xPhospho [S198(100)]	0	2	1037.47	2073.91	1.68685e+07	2.0019e+07	17889904		High	High	High	High	3.25e-05	2.18e-08	5.83	76.36
[K].IDELMEAVDSYIPTPERDTDKPFMMPVEDVFSITGR.[G]	1xPhospho [T34(98)]	1.11e-06	9.3e-05	1	1	1	2	lcl	lcl [189-224]	lcl 1xPhospho [T222(98)]	1	4	1056.75	4223.93	5.27319e+06	9338866	NAN		High	High	Not Found	High	3.25e-05	6.23e-07	11.6	107.19
[K].IDELMEAVDSYIPTPERDTDKPFMMPVEDVFSITGR.[G]	1xOxidation [M]; 1xPhospho [T14(95.6)]	1.53e-08	9.3e-05	1	1	8	13	lcl	lcl [189-224]	lcl 1xPhospho [T202(95.6)]	1	4	1060.73	4239.92	4077881	5.15364e+06	NAN		High	High	Not Found	High	3.25e-05	1.01e-08	9.46	105.93
[K].IDELMEAVDSYIPTPERDTDKPFMMPVEDVFSITGR.[G]	2xOxidation [M5; M24]; 1xPhospho [T14(96)]	7.57e-07	9.3e-05	1	1	2	4	lcl	lcl [189-224]	lcl 1xPhospho [T202(96)]	1	4	1064.74	4255.92	1.10665e+06	1.41069e+06	NAN		High	High	Not Found	High	3.25e-05	4.31e-07	7.08	99.81
[K].IDFPSDVK.[T]	1xPhospho [S5(100)]	0.000318033	9.3e-05	1	1	1	6	lcl	lcl [33-40]	lcl 1xPhospho [S37(100)]	0	2	500.722	1000.44	37375180	43973712	45190420		High	High	High	High	3.25e-05	0.0001441	2.77	47.26
[K].IDFSGIDAVITDQPLPK.[D]	1xPhospho [S4(100)]	1.65e-06	9.3e-05	1	1	1	1	lcl	lcl [219-235]	lcl 1xPhospho [S222(100)]	0	2	954.975	1908.94	NAN	NAN	NAN	NoQuanValues	Not Found	High	Not Found	High	3.25e-05	9.08e-07	4.28
[K].IDGITSLNDESDRSGMR.[I]	1xPhospho [S/T]	0.0202372	0.00097465	1	1	1	1	lcl	lcl [286-302]		1	3	649.284	1945.83	NAN	1926596	972828		Not Found	Peak Found	High	High	0.0003692	0.006262	4.29	41.65
[K].IDGITSLNDESDRSGMR.[I]	1xOxidation [M16]; 1xPhospho [S/T]	0.00234318	0.000373653	1	1	1	4	lcl	lcl [286-302]		1	3	654.615	1961.83	296131	241033	367976		High	High	High	High	0.0001367	0.0009913	3.46	35.79
[K].IDHPDEESYIQTVR.[G]	1xPhospho [S8(100)]	0.00626598	0.000447867	1	1	1	2	lcl	lcl [205-218]	lcl 1xPhospho [S212(100)]	0	2	891.391	1781.77	564745	597855	636427		Peak Found	Peak Found	High	High	0.0002057	0.002321	2.01	40.6
[K].IDISFFK.[G]	1xPhospho [S4(100)]	0.00488921	0.000447867	1	1	1	2	lcl	lcl [106-112]	lcl 1xPhospho [S109(100)]	0	2	475.226	949.443	465329	696543	512700		High	High	Peak Found	High	0.0002057	0.001881	1.79	75.8
[K].IDITSDVIATIAGGAAEENFGIVGMASR.[H]	1xPhospho [T/S]	3.28e-08	9.3e-05	1	1	1	1	lcl	lcl [12-39]		0	3	953.463	2858.36	3807452	5864665	NAN		High	Peak Found	Not Found	High	3.25e-05	2.11e-08	6.81	108.57
[K].IDITSDVIATIAGGAAEENFGIVGMASR.[H]	1xOxidation [M25]; 1xPhospho [T/S]	1.22e-07	9.3e-05	1	1	1	1	lcl	lcl [12-39]		0	3	958.795	2874.36	859498	855165	NAN		High	Peak Found	Not Found	High	3.25e-05	7.44e-08	5.49	108.24
[K].IDLNNSSLYNVLEK.[Q]	1xPhospho [S7(100)]	1.01e-07	9.3e-05	1	1	2	4	lcl	lcl [153-166]	lcl 1xPhospho [S159(100)]	0	2	851.409	1701.81	1.70583e+06	2.38661e+06	1.91866e+06		High	High	High	High	3.25e-05	6.22e-08	6.18	75.85
[K].IDLVDVELFNEETDVLR.[L]	1xPhospho [T13(100)]	2.88e-08	9.3e-05	1	1	1	2	lcl	lcl [110-126]	lcl 1xPhospho [T122(100)]	0	2	1050.01	2098.99	204475	254158	NAN		High	High	Not Found	High	3.25e-05	1.87e-08	5.97	102.76
[K].IDLVIPYSK.[E]	1xPhospho [S8(100)]	0.000465955	0.000208449	1	1	1	3	lcl	lcl [58-66]	lcl 1xPhospho [S65(100)]	0	2	564.291	1127.57	23718434	18517518	19318720		High	High	High	High	6.32e-05	0.000209	3.64	65.48
[K].IDLVIPYSKEELR.[A]	1xPhospho [S8(100)]	9.77e-06	9.3e-05	1	1	1	3	lcl	lcl [58-70]	lcl 1xPhospho [S65(100)]	1	3	552.288	1654.85	225434	3.27019e+06	NAN		Peak Found	High	High	High	3.25e-05	5.01e-06	5.24	64.07
[K].IDNILHYSQK.[D]	1xPhospho [S8(100)]	0.000373313	9.3e-05	1	1	1	2	lcl	lcl [113-122]	lcl 1xPhospho [S120(100)]	0	2	655.81	1310.61	NAN	453669	438621		High	Peak Found	High	High	3.25e-05	0.0001679	2.9	36.41
[K].IDPPILTGSAPEGTTELFHTK.[Y]	1xPhospho [T14(100)]	1.47e-09	9.3e-05	1	1	3	10	lcl	lcl [152-172]	lcl 1xPhospho [T165(100)]	0	3	768.711	2304.12	1.34717e+07	1.36754e+07	1.55698e+07		High	High	High	High	3.25e-05	1.07e-09	8.65	69.97
[K].IDQEFQAVHYIVK.[E]	1xPhospho [Y10(100)]	4.16e-08	9.3e-05	1	1	1	6	lcl	lcl [347-359]	lcl 1xPhospho [Y356(100)]	0	2	835.405	1669.8	3.44492e+06	3.84578e+06	3.13073e+06		High	High	High	High	3.25e-05	2.66e-08	5.2	59.19
[K].IDSWGVGTK.[L]	1xPhospho [T8(100)]	5.01e-05	9.3e-05	1	1	1	3	lcl	lcl [310-318]	lcl 1xPhospho [T317(100)]	0	2	521.734	1042.46	1.2414e+06	1.29941e+06	1.42305e+06		High	High	High	High	3.25e-05	2.41e-05	3.74	37.78
[K].IDTYNLSVQPFEDCCTIFTPPSPK.[T]	2xCarbamidomethyl [C14; C15]; 1xPhospho [S22(100)]	3.44e-05	9.3e-05	1	1	1	2	lcl	lcl [331-354]	lcl 1xPhospho [S352(100)]	0	3	970.439	2909.28	250153	255408	NAN		High	High	Not Found	High	3.25e-05	1.68e-05	4.62	92.28
[K].IDTYPDSDLIHTVFSDYHEFAESGIHTITSAFR.[N]	1xPhospho [T/S/Y]	0.105589	0.00284586	1	1	1	1	lcl	lcl [88-120]		0	4	966.95	3864.74	NAN	NAN	NAN	NoQuanValues	Not Found	High	Not Found	High	0.00103	0.03439	3.62
[K].IDVSGPFGDPVSAQVAFTDGNKK.[A]	1xPhospho [S12(100)]	4.25e-05	9.3e-05	1	1	1	1	lcl	lcl [63-85]	lcl 1xPhospho [S74(100)]	1	3	810.39	2429.14	NAN	NAN	NAN	NoQuanValues	Not Found	Not Found	High	High	3.25e-05	2.06e-05	6.2
[K].IDVTNLASLF.[-]	1xPhospho [S8(100)]	0.0155945	0.000707405	1	1	1	2	lcl	lcl [421-430]	lcl 1xPhospho [S428(100)]	0	2	586.783	1172.56	NAN	NAN	NAN	NoQuanValues	High	High	Not Found	High	0.0003218	0.004967	4.3
[K].IDWTKPGR.[T]	1xPhospho [T4(100)]	0.000178205	9.3e-05	1	1	1	3	lcl	lcl [211-218]	lcl 1xPhospho [T214(100)]	0	2	526.75	1052.49	479059	566923	493286		High	High	High	High	3.25e-05	8.19e-05	2.51	31.47
[K].IDYLHSLDRSSLAK.[E]	1xPhospho [S6(99.4)]	6.61e-06	9.3e-05	1	1	2	10	lcl	lcl [94-107]	lcl 1xPhospho [S99(99.4)]	1	3	566.615	1697.83	7410286	8.46027e+06	7.44043e+06		High	High	High	High	3.25e-05	3.45e-06	5.33	46.31
[K].IEAEATTGSVK.[I]	1xPhospho [S9(100)]	1.93e-06	9.3e-05	1	1	2	6	lcl	lcl [405-415]	lcl 1xPhospho [S413(100)]	0	2	593.274	1185.54	2.00605e+06	3.46177e+06	2.57251e+06		High	High	High	High	3.25e-05	1.05e-06	4.36	19.28
[K].IEAGEISTNSIIMVDTSFHR.[R]	1xPhospho [T8(98.4)]	2.7e-07	9.3e-05	1	1	1	2	lcl	lcl [114-133]	lcl 1xPhospho [T121(98.4)]	0	3	767.361	2300.06	978758	826947	NAN		High	High	Not Found	High	3.25e-05	1.6e-07	6	72.46
[K].IEAILSQNEQMPNETYHAHDR.[I]	1xPhospho [T15(100)]	5.01e-11	9.3e-05	1	1	2	12	lcl	lcl [157-177]	lcl 1xPhospho [T171(100)]	0	3	859.381	2576.12	1.40408e+07	1.48042e+07	1.5607e+07		High	High	High	High	3.25e-05	4.2e-11	8.75	42.1
[K].IEAILSQNEQMPNETYHAHDR.[I]	1xOxidation [M11]; 1xPhospho [S6(100)]	2.21e-10	9.3e-05	1	1	2	9	lcl	lcl [157-177]	lcl 1xPhospho [S162(100)]	0	3	864.712	2592.12	2.86518e+06	2.81385e+06	2.70569e+06		High	High	High	High	3.25e-05	1.74e-10	7.63	33.65
[K].IEAVNESESDELR.[H]	1xPhospho [S7(100)]	2.76e-06	9.3e-05	1	1	1	4	lcl	lcl [134-146]	lcl 1xPhospho [S140(100)]	0	2	785.836	1570.66	2.57947e+06	2.68255e+06	1.98589e+06		High	High	High	High	3.25e-05	1.49e-06	4.3	38.4
[K].IEDNPSHPAWLVTR.[R]	1xPhospho [S6(100)]	1.81e-07	9.3e-05	1	1	1	6	lcl	lcl [211-224]	lcl 1xPhospho [S216(100)]	0	2	857.901	1714.79	27219712	28394606	28079088		High	High	High	High	3.25e-05	1.09e-07	6.05	47.63
[K].IEEAHPEWVTPESPSK.[R]	1xPhospho [S13(100)]	8.61e-07	9.3e-05	1	1	2	6	lcl	lcl [44-59]	lcl 1xPhospho [S56(100)]	0	3	639.287	1915.85	1.10295e+06	1.26774e+06	1.1778e+06		High	High	High	High	3.25e-05	4.87e-07	6.74	40.56
[K].IEEDESLFEVQNDK.[S]	1xPhospho [S6(100)]	1.8e-06	9.3e-05	1	1	1	3	lcl	lcl [30-43]	lcl 1xPhospho [S35(100)]	0	2	887.878	1774.74	369018	243564	437865		High	High	High	High	3.25e-05	9.85e-07	4.95	55.86
[K].IEEDESLFEVQNDKSVEEITSPVSGTIK.[E]	1xPhospho [S15(100)]	3.94e-09	9.3e-05	1	1	1	4	lcl	lcl [30-57]	lcl 1xPhospho [S44(100)]	1	3	1068.17	3202.49	796417	424699	864408		High	High	High	High	3.25e-05	2.77e-09	7.43	76.64
[K].IEEEYQNLVALINDLK.[A]	1xPhospho [Y5(100)]	2.1e-08	9.3e-05	1	1	1	4	lcl	lcl [440-455]	lcl 1xPhospho [Y444(100)]	0	2	992.495	1983.97	472333	510940	135051		High	High	Peak Found	High	3.25e-05	1.38e-08	3.89	102.86
[K].IEEVGSANFFGITK.[D]	1xPhospho [S6(100)]	7.05e-06	9.3e-05	1	1	1	3	lcl	lcl [217-230]	lcl 1xPhospho [S222(100)]	0	2	796.37	1591.74	NAN	NAN	NAN	NoQuanValues	High	High	High	High	3.25e-05	3.67e-06	3.81
[K].IEGVHYTTDLDELLKDPEIQLITISTTQSSHFDYAK.[M]	1xPhospho [T/S/Y]	8.46e-08	9.3e-05	1	1	1	1	lcl	lcl [45-80]		1	4	1051.02	4201.03	302088	372556	NAN		Peak Found	High	Not Found	High	3.25e-05	5.26e-08	8.75	93.82
[K].IEHVALWTTNLEQMK.[Q]	1xPhospho [T9(100)]	0.000426295	9.3e-05	1	1	1	1	lcl	lcl [3-17]	lcl 1xPhospho [T11(100)]	0	3	631.636	1892.9	327182	NAN	NAN		High	Not Found	Not Found	High	3.25e-05	0.0001916	3.96	66.41
[K].IEHYESFTDFEALIAK.[A]	1xPhospho [S6(100)]	0.000183872	9.3e-05	1	1	1	3	lcl	lcl [362-377]	lcl 1xPhospho [S367(100)]	0	3	664.973	1992.9	477688	258728	378068		High	High	High	High	3.25e-05	8.45e-05	4.16	83.3
[K].IEIASSLR.[E]	1xPhospho [S5(99.3)]	0.000798641	0.000280286	1	1	1	3	lcl	lcl [67-74]	lcl 1xPhospho [S71(99.3)]	0	2	484.744	968.481	6.70183e+06	8772482	8551135		High	High	High	High	0.0001106	0.0003575	2.96	45.86
[K].IEIASSLRETNEEK.[D]	1xPhospho [S5(100)]	6.38e-07	9.3e-05	1	1	1	6	lcl	lcl [67-80]	lcl 1xPhospho [S71(100)]	1	2	849.896	1698.79	2.86186e+06	3.63671e+06	2.75645e+06		High	High	High	High	3.25e-05	3.66e-07	5.21	39.43
[K].IEIGPLSDK.[L]	1xPhospho [S7(100)]	0.357696	0.0089692	1	1	1	1	lcl	lcl [11-19]	lcl 1xPhospho [S17(100)]	0	2	526.258	1051.51	259370	907812	678270		Peak Found	High	Peak Found	High	0.003427	0.1451	1.94	45.85
[K].IEILDSLVFQAFQAEK.[N]	1xPhospho [S6(100)]	5.43e-07	9.3e-05	1	1	1	3	lcl	lcl [67-82]	lcl 1xPhospho [S72(100)]	0	2	965.985	1930.96	1.08433e+06	1.56372e+06	NAN		High	High	Not Found	High	3.25e-05	3.13e-07	5.43	107.82
[K].IELTSGIK.[E]	1xPhospho [S5(99)]	0.00026811	9.3e-05	1	1	1	3	lcl	lcl [98-105]	lcl 1xPhospho [S102(99)]	0	2	470.741	940.475	426001	457340	453700		High	High	High	High	3.25e-05	0.0001216	2.66	42.33
[K].IENCYFSADQLLSLIK.[V]	1xCarbamidomethyl [C4]; 1xPhospho [S13(100)]	0.000118327	9.3e-05	1	1	1	1	lcl	lcl [107-122]	lcl 1xPhospho [S119(100)]	0	2	997.477	1993.93	NAN	NAN	NAN	NoQuanValues	High	Not Found	Not Found	High	3.25e-05	5.53e-05	4.2
[K].IENGYIEATAEK.[L]	1xPhospho [Y5(100)]	3.59e-07	9.3e-05	1	1	1	3	lcl	lcl [140-151]	lcl 1xPhospho [Y144(100)]	0	2	709.315	1417.62	388015	422846	450874		High	High	High	High	3.25e-05	2.1e-07	4.3	30.06
[K].IENIDAGYADSMFYDLLTFTK.[D]	1xPhospho [S11(100)]	3.81e-07	9.3e-05	1	1	1	2	lcl	lcl [148-168]	lcl 1xPhospho [S158(100)]	0	3	836.377	2507.11	7.91545e+06	8.35434e+06	NAN		High	High	Not Found	High	3.25e-05	2.23e-07	7.79	108.92
[K].IENIDAGYADSMFYDLLTFTK.[D]	1xOxidation [M12]; 1xPhospho [S11(100)]	1.43e-06	9.3e-05	1	1	1	2	lcl	lcl [148-168]	lcl 1xPhospho [S158(100)]	0	3	841.713	2523.1	1.40318e+06	2.06326e+06	NAN		High	High	Not Found	High	3.25e-05	7.96e-07	6.74	106.53
[K].IENNLSVCFYNSSEK.[V]	1xCarbamidomethyl [C8]; 1xPhospho [S/Y]	1.04e-07	9.3e-05	1	1	3	4	lcl	lcl [10-24]		0	2	942.4	1883.79	427068	514034	437601		High	High	High	High	3.25e-05	6.38e-08	5.54	58.21
[K].IENNQSYSHLLINDALK.[K]	1xPhospho [S6(100)]	4.85e-09	9.3e-05	1	1	1	4	lcl	lcl [18-34]	lcl 1xPhospho [S23(100)]	0	2	1026.49	2051.98	1.83241e+06	1.71499e+06	2.18479e+06		High	High	High	High	3.25e-05	3.38e-09	6.95	62.73
[K].IEQQGAMGTIDEITPAEVSAADVVIIAADK.[V]	1xPhospho [S19(100)]	9.11e-09	9.3e-05	1	1	1	14	lcl	lcl [36-65]	lcl 1xPhospho [S54(100)]	0	3	1045.84	3135.52	7100919	6.3955e+06	8.20353e+06		High	High	High	High	3.25e-05	6.18e-09	7.6	99.15
[K].IEQQGAMGTIDEITPAEVSAADVVIIAADK.[V]	1xOxidation [M7]; 1xPhospho [S19(100)]	5.34e-09	9.3e-05	1	1	1	7	lcl	lcl [36-65]	lcl 1xPhospho [S54(100)]	0	3	1051.18	3151.51	2552468	2.906e+06	NAN		High	High	High	High	3.25e-05	3.71e-09	7.67	92.85
[K].IEQTQLILNDNTIFGEK.[M]	1xPhospho [T12(100)]	4.5e-07	9.3e-05	1	1	1	4	lcl	lcl [94-110]	lcl 1xPhospho [T105(100)]	0	2	1028.51	2056	794996	924919	1.09425e+06		High	High	High	High	3.25e-05	2.62e-07	6.66	77.33
[K].IESDDEPVR.[A]	1xPhospho [S3(100)]	6.62e-05	9.3e-05	1	1	1	3	lcl	lcl [61-69]	lcl 1xPhospho [S63(100)]	0	2	570.235	1139.46	1.31568e+06	1.03717e+06	1.83892e+06		High	High	High	High	3.25e-05	3.15e-05	3.26	21.58
[K].IESILQK.[H]	1xPhospho [S3(100)]	0.000127773	9.3e-05	1	1	1	3	lcl	lcl [201-207]	lcl 1xPhospho [S203(100)]	0	2	455.736	910.465	701113	756942	747728		High	High	High	High	3.25e-05	5.94e-05	3.12	39.39
[K].IESIPSVSK.[K]	1xPhospho [S8(100)]	0.000463995	0.000208449	1	1	1	3	lcl	lcl [128-136]	lcl 1xPhospho [S135(100)]	0	2	520.257	1039.51	526398	601410	523352		High	High	High	High	6.32e-05	0.0002085	3.03	35.42
[K].IETIEISDDAK.[Y]	1xPhospho [S7(100)]	0.00052393	0.000208449	1	1	1	1	lcl	lcl [9-19]	lcl 1xPhospho [S15(100)]	0	2	657.296	1313.59	1.39982e+06	1.18027e+06	1.25079e+06		High	Peak Found	Peak Found	High	6.32e-05	0.0002348	3.84	44.38
[K].IETKAESEALELR.[D]	1xPhospho [T3(100)]	3.1e-07	9.3e-05	1	1	1	6	lcl	lcl [36-48]	lcl 1xPhospho [T38(100)]	1	3	523.589	1568.76	1152651	5.2127e+06	4.84006e+06		High	High	High	High	3.25e-05	1.82e-07	5.83	41.75
[K].IETSLTR.[I]	1xPhospho [T6(100)]	0.00140169	0.000280286	1	1	1	3	lcl	lcl [414-420]	lcl 1xPhospho [T419(100)]	0	2	450.215	899.423	2.60384e+06	2.44218e+06	2.89972e+06		High	High	High	High	0.0001106	0.0006178	2.31	22.63
[K].IEYEMKK.[K]	1xPhospho [Y3(100)]	0.000428112	9.3e-05	1	1	1	3	lcl	lcl [178-184]	lcl 1xPhospho [Y180(100)]	1	2	510.728	1020.45	1.01131e+06	833275	1.17966e+06		High	High	High	High	3.25e-05	0.0001927	2.41	8.57
[K].IFASSDLDEHTILSLK.[A]	1xPhospho [S5(100)]	1.51e-07	9.3e-05	1	1	1	3	lcl	lcl [289-304]	lcl 1xPhospho [S293(100)]	0	2	934.961	1868.9	NAN	NAN	NAN	NoQuanValues	High	High	High	High	3.25e-05	9.18e-08	4.45
[K].IFDFEGNSAASMVNNYDWTK.[D]	1xPhospho [S8(100)]	4.38e-08	9.3e-05	1	1	2	5	lcl	lcl [110-129]	lcl 1xPhospho [S117(100)]	0	2	1195.01	2388.98	6.51957e+06	7.14742e+06	7.30759e+06		High	High	Peak Found	High	3.25e-05	2.78e-08	6.62	88.82
[K].IFDFEGNSAASMVNNYDWTK.[D]	1xOxidation [M12]; 1xPhospho [S8(100)]	4.14e-08	9.3e-05	1	1	1	3	lcl	lcl [110-129]	lcl 1xPhospho [S117(100)]	0	2	1203	2404.98	219989	273371	286669		High	High	High	High	3.25e-05	2.65e-08	5.49	79.9
[K].IFEEGFSTKGEGR.[G]	1xPhospho [S/T]	0.0304746	0.0013199	1	1	1	1	lcl	lcl [384-396]		1	2	768.841	1536.67	362888	437074	397171		Peak Found	Peak Found	High	High	0.0004845	0.009152	2.43	34.33
[K].IFGLSPEDKRE.[-]	1xPhospho [S5(100)]	0.00124331	0.000280286	1	1	1	3	lcl	lcl [286-296]	lcl 1xPhospho [S290(100)]	2	2	685.82	1370.64	1.46971e+06	1761014	1.44378e+06		High	High	High	High	0.0001106	0.0005515	2.99	50.81
[K].IFHIIGDRETAVETSGNEVLDFLSPNK.[S]	1xPhospho [S24(100)]	1.54e-13	9.3e-05	1	1	3	4	lcl	lcl [172-198]	lcl 1xPhospho [S195(100)]	1	3	1027.84	3081.49	2.6159e+06	3.06452e+06	978051		High	High	Peak Found	High	3.25e-05	1.62e-13	10.63	82.04
[K].IFLLASVEER.[A]	1xPhospho [S6(100)]	0.00188591	0.000280286	1	1	1	1	lcl	lcl [143-152]	lcl 1xPhospho [S148(100)]	0	2	628.817	1256.63	NAN	NAN	NAN	NoQuanValues	Not Found	High	Not Found	High	0.0001106	0.0008137	2.89
[K].IFYTTQVAVKPPTFVVFVNDPELMHFSYER.[F]	1xPhospho [S27(100)]	4.92e-06	9.3e-05	1	1	2	5	lcl	lcl [382-411]	lcl 1xPhospho [S408(100)]	0	4	914.446	3654.77	1.3044e+06	1.38293e+06	1.00936e+06		High	High	High	High	3.25e-05	2.6e-06	7.17	97.7
[K].IGADFLYSVGTLHER.[L]	1xPhospho [Y/S/T]	4.76e-10	9.3e-05	1	1	2	8	lcl	lcl [140-154]		0	3	586.613	1757.83	1.44336e+07	1.53671e+07	15203015		High	High	High	High	3.25e-05	3.64e-10	5.9	68.09
[K].IGDQILETKNTTPDSLTLQETFR.[D]	1xPhospho [T11(100)]	1.83e-08	9.3e-05	1	1	2	3	lcl	lcl [140-162]	lcl 1xPhospho [T150(100)]	1	3	900.783	2700.31	1.47721e+06	2318779	1.63288e+06		High	High	High	High	3.25e-05	1.21e-08	8.17	69.97
[K].IGENISLR.[R]	1xPhospho [S6(100)]	0.000415536	9.3e-05	1	1	1	3	lcl	lcl [133-140]	lcl 1xPhospho [S138(100)]	0	2	491.243	981.476	24754470	27355664	27699848		High	High	High	High	3.25e-05	0.0001867	3.32	40.48
[K].IGENISLRR.[F]	1xPhospho [S6(100)]	0.0324214	0.0013199	1	1	1	2	lcl	lcl [133-141]	lcl 1xPhospho [S138(100)]	1	2	569.292	1137.58	2.37777e+06	2.11762e+06	2.15051e+06		High	High	Peak Found	High	0.0004845	0.009748	1.46	28.57
[K].IGETHEGASQMDWMEQEQER.[G]	1xPhospho [T4(100)]	8.13e-12	9.3e-05	1	1	2	16	lcl	lcl [40-59]	lcl 1xPhospho [T43(100)]	0	2	1235.99	2470.96	3.52528e+07	4.64135e+07	4.29904e+07		High	High	High	High	3.25e-05	7.31e-12	7.33	48.79
[K].IGETHEGASQMDWMEQEQER.[G]	1xOxidation [M]; 1xPhospho [S9(100)]	6.73e-10	9.3e-05	1	1	4	28	lcl	lcl [40-59]	lcl 1xPhospho [S48(100)]	0	3	829.658	2486.96	1.24504e+07	1.2852e+07	1.19056e+07		High	High	High	High	3.25e-05	5.07e-10	8.72	39.37
[K].IGETHEGASQMDWMEQEQER.[G]	2xOxidation [M11; M14]; 1xPhospho [T4(100)]	1.77e-08	9.3e-05	1	1	3	10	lcl	lcl [40-59]	lcl 1xPhospho [T43(100)]	0	3	834.988	2502.95	3.29005e+06	3.86791e+06	3.45987e+06		High	High	High	High	3.25e-05	1.17e-08	7.77	29.89
[K].IGETIQENLDSGTK.[T]	1xPhospho [S11(99.3)]	4.46e-09	9.3e-05	1	1	1	3	lcl	lcl [85-98]	lcl 1xPhospho [S95(99.3)]	0	2	792.86	1584.72	2.68052e+06	3077951	2.97714e+06		High	High	High	High	3.25e-05	3.12e-09	6.19	42
[K].IGFIGFGSMASLIATK.[I]	1xPhospho [S8(100)]	2.02e-06	9.3e-05	1	1	1	2	lcl	lcl [4-19]	lcl 1xPhospho [S11(100)]	0	2	846.923	1692.84	529188	625042	NAN		High	High	Not Found	High	3.25e-05	1.1e-06	4.27	105.96
[K].IGHFVLSEK.[N]	1xPhospho [S7(100)]	0.0796194	0.0025125	1	1	1	1	lcl	lcl [66-74]	lcl 1xPhospho [S72(100)]	0	2	555.273	1109.54	670412	729133	645753		High	Peak Found	Peak Found	High	0.0008718	0.025	2.42	35.27
[K].IGIIGATGR.[A]	1xPhospho [T7(100)]	0.000259972	9.3e-05	1	1	1	3	lcl	lcl [3-11]	lcl 1xPhospho [T9(100)]	0	2	469.247	937.487	4272383	4.3277e+06	4365570		High	High	High	High	3.25e-05	0.000118	3.25	39.55
[K].IGLATSSGFDWIGPTLDR.[L]	1xPhospho [T15(100)]	5.06e-10	9.3e-05	1	1	2	2	lcl	lcl [103-120]	lcl 1xPhospho [T117(100)]	0	2	993.478	1985.94	668544	937377	628257		Peak Found	High	Peak Found	High	3.25e-05	3.86e-10	6.76	91.78
[K].IGLILGSGLGVLADEVNNPTK.[L]	1xPhospho [S7(100)]	3.06e-09	9.3e-05	1	1	1	4	lcl	lcl [23-43]	lcl 1xPhospho [S29(100)]	0	3	720.716	2160.13	4.44629e+06	5.03779e+06	NAN		High	High	Not Found	High	3.25e-05	2.17e-09	7.43	101.71
[truncated: 5,422 more rows]

## Sheet: S4B
Table S4B. The list of phosphopepides identified from SU in L. monocytogenes.
[truncated: 6,835 more rows]

[truncated: 5 more sheets: S4C, S4D, S4E, S4F, S4G]
