# Supplementary material for: A Methanolic Urea-Enhanced Protein Extraction Enabling the Largest Bacterial Phosphorylation Resource
Source: Mol Cell Proteomics. 2025 Jun 24;24(8):101019. doi: 10.1016/j.mcpro.2025.101019 (PMC12345307; doi:10.1016/j.mcpro.2025.101019)
Supplement: Table S5 [file mmc6.xlsx]

## Sheet: S5A
Table S5A. The list of protein groups identified from SDS in S. aureus.
Accession	Description	Exp. q-value: Combined	Sum PEP Score	Coverage [%]	# Peptides	# PSMs	# Unique Peptides	# AAs	MW [kDa]	calc. pI	Score Sequest HT: Sequest HT	# Peptides (by Search Engine): Sequest HT	Gene Symbol	# Razor Peptides	Abundance: SA_SDS_01	Abundance: SA_SDS_02	Abundance: SA_SDS_03
A0A0H3K793	DUF423 domain-containing protein OS=Staphylococcus aureus (strain Newman) OX=426430 GN=NWMN_0546 PE=3 SV=1	0	6.192	9	1	1	1	122	13.1	9.47	3.73	1		0	836935	2.79877e+06	195084
A0A290QS21	Orotidine 5'-phosphate decarboxylase OS=Staphylococcus aureus (strain Newman) OX=426430 GN=pyrF PE=3 SV=1	0	53.138	45	7	14	7	230	25.6	6.16	39.06	7	pyrF	0	1.4232e+06	3.27472e+06	2.82477e+06
A0A0H3KCC6	Orotate phosphoribosyltransferase OS=Staphylococcus aureus (strain Newman) OX=426430 GN=pyrE PE=3 SV=1	0	38.849	46	7	23	7	203	22	5.15	38.04	7	pyrE	0	6.80878e+06	6.14106e+06	6.86568e+06
A0A290QLZ5	Ribonuclease Y OS=Staphylococcus aureus (strain Newman) OX=426430 GN=rny PE=3 SV=1	0	139.358	40	18	53	18	519	58.5	5.27	169.65	18	rny	0	1.16245e+08	8.31825e+07	1.3052e+08
A0A290QIB5	Histidinol-phosphate aminotransferase OS=Staphylococcus aureus (strain Newman) OX=426430 GN=hisC PE=3 SV=1	0	11.769	7	2	3	2	352	39.8	5.19	7.39	2	hisC	0	137456	223964	155114
A0A0H3K6Z5	Protein DltD OS=Staphylococcus aureus (strain Newman) OX=426430 GN=dltD PE=3 SV=1	0	108.66	32	13	63	13	391	44.9	9.22	170.13	13	dltD	0	6.43971e+07	7.1925e+07	6.18773e+07
A0A290QQV5	Carbamoyl-phosphate synthase large chain OS=Staphylococcus aureus (strain Newman) OX=426430 GN=carB PE=3 SV=1	0	240.88	39	32	101	32	1057	117.1	4.97	280.22	32	carB	0	5.40647e+07	6.2348e+07	5.46851e+07
A0A0H3K9N8	DoxX family membrane protein OS=Staphylococcus aureus (strain Newman) OX=426430 GN=NWMN_2039 PE=4 SV=1	0	5.936	15	2	3	2	116	13.3	10.64	6.98	2		0	2.12854e+06	2.72629e+06	242178
A0A0H3KBQ5	D-glycerate dehydrogenase OS=Staphylococcus aureus (strain Newman) OX=426430 GN=NWMN_0801 PE=3 SV=1	0	80.78	49	12	35	12	319	35.3	5.12	101.37	12		0	5.22341e+07	6.00185e+07	5.04429e+07
A0A0H3KFY3	VOC family protein OS=Staphylococcus aureus (strain Newman) OX=426430 GN=NWMN_1118 PE=4 SV=1	0	8.331	18	2	2	2	133	14.8	4.51	4.52	2		0	NAN	NAN	NAN
A0A0H3K6K5	Iron dependent repressor OS=Staphylococcus aureus (strain Newman) OX=426430 GN=feoA PE=3 SV=1	0	71.869	49	8	22	8	214	24.9	5.53	72.22	8	feoA	0	5.24117e+06	9.16202e+06	1.09382e+07
A0A0H3KA32	Uncharacterized protein OS=Staphylococcus aureus (strain Newman) OX=426430 GN=NWMN_2223 PE=4 SV=1	0	20.849	22	3	8	3	176	20.4	8.97	26.33	3		0	2.52837e+06	3.05604e+06	2.72756e+06
A6QHF2	Uridine kinase OS=Staphylococcus aureus (strain Newman) OX=426430 GN=udk PE=3 SV=1	0	53.555	47	8	22	8	207	23.5	6.15	62.62	8	udk	0	10175723	1.07945e+07	1.09534e+07
A0A0H3KA90	DUF3139 domain-containing protein OS=Staphylococcus aureus (strain Newman) OX=426430 GN=NWMN_2285 PE=4 SV=1	0	26.237	34	4	12	4	121	14	9.74	36.88	4		0	1.33233e+07	1.89699e+07	2.10751e+07
A0A0H3K8U6	Acetyl-CoA carboxylase biotin carboxyl carrier protein subunit OS=Staphylococcus aureus (strain Newman) OX=426430 GN=accB PE=4 SV=1	0	40.047	28	3	15	3	149	16.8	4.73	56.83	3	accB	0	1.14858e+07	1.17984e+07	1.15902e+07
A0A0H3KAK9	Acyl-CoA thioester hydrolase OS=Staphylococcus aureus (strain Newman) OX=426430 GN=NWMN_2436 PE=4 SV=1	0	42.54	29	3	14	3	136	15.4	7.49	37.45	3		0	1.23164e+06	3.02022e+06	2.39054e+06
A0A0H3KBN3	Thioredoxin OS=Staphylococcus aureus (strain Newman) OX=426430 GN=NWMN_0779 PE=4 SV=1	0	22.301	51	4	10	4	98	11.4	5.48	19.69	4		0	1.99087e+06	2.03726e+06	2.32835e+06
A0A0H3KB27	tRNA(Ile)-lysidine synthase OS=Staphylococcus aureus (strain Newman) OX=426430 GN=tilS PE=3 SV=1	0	15.672	10	4	4	4	431	51.3	8.98	6.61	4	tilS	0	828607	589975	1.53525e+06
A0A0H3KAX8	Cytosolic protein OS=Staphylococcus aureus (strain Newman) OX=426430 GN=NWMN_0413 PE=4 SV=1	0	129.771	56	19	59	19	442	49.2	8.84	163.54	19		0	2.66322e+07	2.79626e+07	3.08553e+07
A0A0H3KCL5	DNA topoisomerase 4 subunit A OS=Staphylococcus aureus (strain Newman) OX=426430 GN=parC PE=3 SV=1	0	206.197	39	24	85	24	800	90.9	6.42	242.36	24	parC	0	4.29991e+07	4.94125e+07	5.4983e+07
A6QJ80	50S ribosomal protein L5 OS=Staphylococcus aureus (strain Newman) OX=426430 GN=rplE PE=3 SV=1	0	186.999	83	18	229	18	179	20.3	9.32	602.3	18	rplE	0	1265123350	1320222055	1304072783
A0A290QG69	Phospho-N-acetylmuramoyl-pentapeptide-transferase OS=Staphylococcus aureus (strain Newman) OX=426430 GN=mraY PE=3 SV=1	0.001	4.379	5	1	2	1	321	35.2	8.92	2.04	1	mraY	0	NAN	NAN	NAN
A0A0H3K7P2	Histidine phosphatase family protein OS=Staphylococcus aureus (strain Newman) OX=426430 GN=NWMN_0768 PE=4 SV=1	0	32.647	29	4	13	4	193	22.1	6.68	39.34	4		0	1.15412e+06	2.17108e+06	1.75345e+06
A0A290QPC5	Accumulation-associated protein OS=Staphylococcus aureus (strain Newman) OX=426430 GN=CNH35_13995 PE=4 SV=1	0	208.341	52	29	95	29	1499	164.4	5.54	264.96	29		0	1.17523e+08	1.32215e+08	1.3088e+08
A0A0H3KH80	o-succinylbenzoate synthase OS=Staphylococcus aureus (strain Newman) OX=426430 GN=menC PE=1 SV=1	0	16.087	16	4	11	4	333	37.9	5.83	15.6	4	menC	0	3.50191e+06	3.33263e+06	3.21705e+06
A0A0H3KI57	NADP-dependent oxidoreductase OS=Staphylococcus aureus (strain Newman) OX=426430 GN=NWMN_2091 PE=4 SV=1	0	215.238	62	18	101	18	333	36.2	5.44	377.13	18		0	1.34973e+08	1.60802e+08	1.60155e+08
A0A0H3KB53	Deoxynucleoside kinase OS=Staphylococcus aureus (strain Newman) OX=426430 GN=NWMN_0519 PE=3 SV=1	0	20.046	24	4	11	4	220	25.8	4.92	29.96	4		0	3179629	3.62072e+06	3.19663e+06
A0A0H3KF62	DUF4887 domain-containing protein OS=Staphylococcus aureus (strain Newman) OX=426430 GN=NWMN_0738 PE=4 SV=1	0.001	3.854	16	1	1	1	209	24.1	9.09	2.77	1		0	NAN	NAN	NAN
A0A0H3KDT7	Type VII secretion systems protein EssD OS=Staphylococcus aureus (strain Newman) OX=426430 GN=essD PE=1 SV=1	0	51.561	20	11	25	11	617	68.7	8.32	49.85	11	essD	0	5.12162e+06	6.90724e+06	4.92579e+06
A0A0H3K9R2	HTH hxlR-type domain-containing protein OS=Staphylococcus aureus (strain Newman) OX=426430 GN=NWMN_2027 PE=4 SV=1	0	11.752	21	2	4	2	112	12.8	6.54	11.58	2		0	546155	848606	NAN
A0A0H3KDD3	Polysaccharide biosynthesis protein OS=Staphylococcus aureus (strain Newman) OX=426430 GN=NWMN_1647 PE=4 SV=1	0	15.255	5	3	7	3	553	61.9	9.38	17.09	3		0	2.98072e+06	3.74527e+06	4.68354e+06
A0A290QKJ8	Exodeoxyribonuclease 7 small subunit OS=Staphylococcus aureus (strain Newman) OX=426430 GN=xseB PE=3 SV=1	0	27.7	86	4	12	4	76	8.8	4.28	39.56	4	xseB	0	9.61831e+06	9.81049e+06	1.03026e+07
A0A0H3K9M9	Sucrose-6-phosphate hydrolase OS=Staphylococcus aureus (strain Newman) OX=426430 GN=scrB PE=3 SV=1	0	69.447	26	11	31	11	494	57.9	5.39	84.76	11	scrB	0	3.95099e+07	3.48535e+07	4.29811e+07
A0A290QHN2	3-phosphoshikimate 1-carboxyvinyltransferase OS=Staphylococcus aureus (strain Newman) OX=426430 GN=aroA PE=3 SV=1	0	165.49	53	15	53	15	432	47	5.14	175.53	15	aroA	0	1.50542e+07	1.58893e+07	1.81664e+07
A0A0H3KAU8	UDP-N-acetylglucosamine--peptide N-acetylglucosaminyltransferase GtfA subunit OS=Staphylococcus aureus (strain Newman) OX=426430 GN=gtfA PE=3 SV=1	0	5.788	2	1	2	1	502	58.2	5.29	3.67	1	gtfA	0	300835	396581	341550
A0A0H3K8F9	Ribosome assembly RNA-binding protein YhbY OS=Staphylococcus aureus (strain Newman) OX=426430 GN=NWMN_1497 PE=4 SV=1	0	45.496	50	5	39	5	96	11	5.85	103.52	5		0	3.86936e+07	3.67548e+07	3.78811e+07
A6QHP5	Acetate kinase OS=Staphylococcus aureus (strain Newman) OX=426430 GN=ackA PE=3 SV=1	0	430.964	78	23	382	23	400	44	6	1065.19	23	ackA	0	6.56693e+08	8.41682e+08	8.51341e+08
A0A0H3K9Z9	Molybdate ABC transporter substrate-binding protein OS=Staphylococcus aureus (strain Newman) OX=426430 GN=modA PE=3 SV=1	0	95.575	36	10	45	10	260	29	9.22	140.3	10	modA	0	9.73155e+07	9.98032e+07	1.24094e+08
A0A0H3KH60	HTH-type transcriptional regulator rot OS=Staphylococcus aureus (strain Newman) OX=426430 GN=NWMN_1655 PE=3 SV=1	0	15.407	26	4	8	4	166	19.4	6.02	18.68	4		0	7.02509e+06	7.88579e+06	8.50683e+06
A6QGG3	Proline--tRNA ligase OS=Staphylococcus aureus (strain Newman) OX=426430 GN=proS PE=3 SV=1	0	293.813	72	32	143	32	567	63.8	5.21	467.38	32	proS	0	1.21751e+08	185662473	2.20647e+08
A6QJ91	50S ribosomal protein L4 OS=Staphylococcus aureus (strain Newman) OX=426430 GN=rplD PE=3 SV=1	0	90.773	57	7	477	7	207	22.5	9.91	1901.55	7	rplD	0	7.01953e+08	7.83637e+08	6.95389e+08
A0A290QPG2	50S ribosomal protein L20 OS=Staphylococcus aureus (strain Newman) OX=426430 GN=rplT PE=3 SV=1	0	26.715	29	5	75	5	118	13.7	11.25	191.05	5	rplT	0	5.28535e+08	5.29647e+08	6.3242e+08
A0A290QDU4	Maltose ABC transporter permease OS=Staphylococcus aureus (strain Newman) OX=426430 GN=CNH35_00860 PE=3 SV=1	0.024	1.747	3	1	1	1	279	31.1	9.63	0	1	malG	0	NAN	NAN	NAN
A6QFH1	Argininosuccinate lyase OS=Staphylococcus aureus (strain Newman) OX=426430 GN=argH PE=3 SV=1	0	15.329	8	3	4	3	459	52	5.72	8.56	3	argH	0	1.18964e+06	1.0712e+06	1.23833e+06
A0A290QKE7	Uncharacterized protein OS=Staphylococcus aureus (strain Newman) OX=426430 GN=CNH35_12430 PE=4 SV=1	0	7.978	7	2	7	2	247	27.8	6.14	7.06	2		0	3082814	2.61473e+06	1.91118e+06
A0A0H3K729	MAP domain-containing protein OS=Staphylococcus aureus (strain Newman) OX=426430 GN=NWMN_0851 PE=4 SV=1	0	19.241	28	4	11	4	144	15.8	9.29	31.58	4		0	5.73944e+06	3.64062e+06	4.4907e+06
A0A0H3K7R0	NifU family protein OS=Staphylococcus aureus (strain Newman) OX=426430 GN=NWMN_0807 PE=4 SV=1	0	44.143	63	3	19	3	80	8.7	4.48	67.75	3		0	9.08449e+06	9813123	1.58344e+07
A0A0H3K6C8	Capsular polysaccharide biosynthesis protein CapO OS=Staphylococcus aureus (strain Newman) OX=426430 GN=capO PE=3 SV=1	0	24.272	12	4	9	4	420	46.8	4.97	25.16	4	capO	0	667353	1.07889e+06	1.08759e+06
A0A0H3K9T3	ATP-grasp domain-containing protein OS=Staphylococcus aureus (strain Newman) OX=426430 GN=NWMN_2036 PE=4 SV=1	0	20.952	14	3	10	3	397	45.6	5.26	19.78	3		0	868748	1.00437e+06	1.08463e+06
A0A0H3K8W5	NERD domain-containing protein OS=Staphylococcus aureus (strain Newman) OX=426430 GN=NWMN_1679 PE=4 SV=1	0	196.705	60	16	142	16	302	35	6.47	366.33	16		0	8.8573e+07	8.21557e+07	8.61455e+07
A0A0H3K8E6	Catalase OS=Staphylococcus aureus (strain Newman) OX=426430 GN=katA PE=3 SV=1	0	253.746	47	21	157	21	507	58.6	5.48	498.28	21	katA	0	3.88164e+08	4.68194e+08	4.72565e+08
A6QHP9	Probable tRNA sulfurtransferase OS=Staphylococcus aureus (strain Newman) OX=426430 GN=thiI PE=3 SV=1	0	80.931	44	14	48	14	407	46.2	7.31	133.48	14	thiI	0	2.30795e+07	2.69923e+07	2.79732e+07
A0A0H3KCT4	Tetratricopeptide repeat protein OS=Staphylococcus aureus (strain Newman) OX=426430 GN=NWMN_1374 PE=4 SV=1	0	51.801	18	6	19	6	414	48.4	4.16	65.6	6		0	1.32829e+07	1.19979e+07	1.13678e+07
A0A290QDE2	DNA-binding response regulator OS=Staphylococcus aureus (strain Newman) OX=426430 GN=CNH35_00110 PE=4 SV=1	0	123.109	49	15	62	15	233	27.2	5.19	181.66	15	walR	0	5.27998e+07	6.94953e+07	7.24333e+07
A0A0H3K7P3	Nitrogen fixation protein NifU homolog OS=Staphylococcus aureus (strain Newman) OX=426430 GN=nifU PE=4 SV=1	0	91.035	56	6	28	6	154	17	4.82	93.05	6	nifU	0	9.40838e+06	1.53013e+07	1.03225e+07
A0A0H3K7H8	ABC transporter ATP-binding protein OS=Staphylococcus aureus (strain Newman) OX=426430 GN=NWMN_0688 PE=4 SV=1	0	70.017	27	12	26	12	627	72.6	5.48	64.22	12		0	7.96943e+06	6.69973e+06	7.69019e+06
A0A0H3K9Q4	Cof-type HAD-IIB family hydrolase OS=Staphylococcus aureus (strain Newman) OX=426430 GN=NWMN_2054 PE=4 SV=1	0	125.86	62	14	58	14	285	32.3	5.22	189.13	14		0	6.01607e+07	9.56519e+07	7.97076e+07
A0A0H3K8F6	Alanine:cation symporter family protein OS=Staphylococcus aureus (strain Newman) OX=426430 GN=NWMN_1269 PE=3 SV=1	0	111.926	22	9	37	9	486	52.1	8.91	124.52	9		0	1.00932e+07	1.63232e+07	1.73593e+07
A0A0H3K8C8	thiamine diphosphokinase OS=Staphylococcus aureus (strain Newman) OX=426430 GN=NWMN_1133 PE=4 SV=1	0	18.161	19	3	5	3	213	23.9	6.15	17.64	3		0	NAN	979777	739774
A0A290QK06	Alkaline shock response membrane anchor protein AmaP OS=Staphylococcus aureus (strain Newman) OX=426430 GN=CNH35_12285 PE=4 SV=1	0	88.404	35	8	86	8	178	20.8	9.57	266.2	8	amaP	0	3.51527e+08	3.71648e+08	4.31671e+08
A0A290QCS2	DNA gyrase subunit A OS=Staphylococcus aureus (strain Newman) OX=426430 GN=gyrA PE=3 SV=1	0	317.419	53	35	150	35	887	99.3	5.17	460.16	35	gyrA	0	1.302e+08	1.54528e+08	1.62798e+08
A0A0H3KAJ2	Phage protein OS=Staphylococcus aureus (strain Newman) OX=426430 GN=NWMN_0283 PE=4 SV=1	0.007	3.073	9	1	2	1	94	11.2	8.06	1.62	1		0	714657	699968	563370
A0A0H3K6S6	Phage major capsid protein OS=Staphylococcus aureus (strain Newman) OX=426430 GN=NWMN_0294 PE=4 SV=1	0	98.818	58	10	36	10	304	33.6	5.15	106.58	10		0	1.57723e+07	2.25839e+07	1.37301e+07
A0A0H3K6P9	Mannitol-specific phosphotransferase enzyme IIA component OS=Staphylococcus aureus (strain Newman) OX=426430 GN=fruA PE=4 SV=1	0	203.74	38	17	94	17	652	68.7	5.97	318.01	17	fruA	0	2.27854e+08	2.63481e+08	2.83044e+08
A0A0H3KAD9	Antitoxin OS=Staphylococcus aureus (strain Newman) OX=426430 GN=stbD PE=3 SV=1	0	7.189	39	3	6	3	85	9.8	4.53	3.43	3	stbD	0	4.58093e+06	4.48558e+06	3.87857e+06
A0A290QNZ9	acylphosphatase OS=Staphylococcus aureus (strain Newman) OX=426430 GN=CNH35_07530 PE=3 SV=1	0	34.843	74	3	16	3	89	10.2	5.08	77.07	3	acyP	0	4.6553e+06	7.85663e+06	9.77274e+06
A0A0H3K918	HAD family hydrolase OS=Staphylococcus aureus (strain Newman) OX=426430 GN=NWMN_1618 PE=4 SV=1	0	7.654	5	2	3	2	376	42.6	4.86	0	2		0	345433	427238	416532
A0A290QGZ4	Aminomethyltransferase OS=Staphylococcus aureus (strain Newman) OX=426430 GN=gcvT PE=3 SV=1	0	170.105	52	15	57	15	363	40.4	4.93	211.7	15	gcvT	0	2.49883e+07	3.61754e+07	3.39798e+07
A0A290QNR9	TIGR01741 family protein OS=Staphylococcus aureus (strain Newman) OX=426430 GN=CNH35_01370 PE=4 SV=1	0	6.592	9	2	5	1	162	19.4	4.61	10.32	2		0	852353	1.00613e+06	881211
A0A0H3KAJ9	NAD(P)H-dependent oxidoreductase OS=Staphylococcus aureus (strain Newman) OX=426430 GN=NWMN_2421 PE=3 SV=1	0	46.176	28	6	21	6	223	25.4	5.83	68.65	6		0	1.91565e+07	2.6566e+07	2.50195e+07
A0A0H3K8S2	ABC transporter ATP-binding protein OS=Staphylococcus aureus (strain Newman) OX=426430 GN=NWMN_1459 PE=4 SV=1	0	44.105	34	8	23	8	261	29.2	7.61	59	8		0	6.10777e+06	7.08903e+06	7.8435e+06
A0A290QHM0	Trigger factor OS=Staphylococcus aureus (strain Newman) OX=426430 GN=tig PE=3 SV=1	0	189.559	41	20	227	20	433	48.6	4.42	651.28	20	tig	0	7.98154e+08	9.66554e+08	1034052276
A0A0H3K8F5	ComE operon protein 2 OS=Staphylococcus aureus (strain Newman) OX=426430 GN=comEB PE=3 SV=1	0	31.44	42	5	18	5	153	17.2	7.71	47.5	5	comEB	0	9.80525e+06	1.24122e+07	1.46425e+07
A0A0H3K7R9	General stress protein OS=Staphylococcus aureus (strain Newman) OX=426430 GN=NWMN_0825 PE=4 SV=1	0	11.827	24	3	7	3	125	14.7	9.03	18.99	3		0	4.59862e+06	4252233	5.10346e+06
A0A290QM93	UPF0346 protein CNH35_07625 OS=Staphylococcus aureus (strain Newman) OX=426430 GN=CNH35_07625 PE=3 SV=1	0	9.204	18	1	4	1	73	8.9	4.56	17.61	1		0	725363	1.30561e+06	1.28734e+06
A0A290QKV4	AraC family transcriptional regulator OS=Staphylococcus aureus (strain Newman) OX=426430 GN=CNH35_00285 PE=4 SV=1	0	11.605	5	4	5	4	732	86.3	6.46	7.99	4		0	1.08226e+06	769270	729896
A0A0H3K8Z4	Uncharacterized protein OS=Staphylococcus aureus (strain Newman) OX=426430 GN=NWMN_1570 PE=4 SV=1	0	6.951	4	1	2	1	309	36.4	5.19	6.31	1		0	469608	455880	NAN
A0A0H3KGW2	Uncharacterized protein OS=Staphylococcus aureus (strain Newman) OX=426430 GN=NWMN_1526 PE=4 SV=1	0	6.597	25	1	9	1	48	5.7	5.15	11.94	1		0	1.94812e+07	217523	1.162e+07
A0A290QUH5	Ketol-acid reductoisomerase (NADP(+)) OS=Staphylococcus aureus (strain Newman) OX=426430 GN=ilvC PE=3 SV=1	0.03	1.56	4	1	1	1	334	36.9	5.38	0	1	ilvC	0	NAN	NAN	NAN
A6QGD8	30S ribosomal protein S16 OS=Staphylococcus aureus (strain Newman) OX=426430 GN=rpsP PE=3 SV=1	0	58.395	49	4	44	4	91	10.2	9.92	183.99	4	rpsP	0	4.0119e+08	4.71254e+08	3.69197e+08
A0A0H3KA78	DUF4889 domain-containing protein OS=Staphylococcus aureus (strain Newman) OX=426430 GN=NWMN_2283 PE=4 SV=1	0	49.556	42	7	25	7	118	13.3	9.31	55.73	7		0	9.31821e+07	6.99109e+07	8.01155e+07
A0A0H3KD37	Aminotransferase, class V OS=Staphylococcus aureus (strain Newman) OX=426430 GN=NWMN_1524 PE=3 SV=1	0	79.771	26	7	29	7	380	42.5	4.91	97.29	7		0	1.96384e+07	2.20119e+07	2.77578e+07
A0A290QK67	2,3,4,5-tetrahydropyridine-2,6-dicarboxylate N-acetyltransferase OS=Staphylococcus aureus (strain Newman) OX=426430 GN=dapD PE=3 SV=1	0	10.597	10	2	5	2	239	25.2	4.81	11.83	2	dapH	0	1065816	1558365	1167918
A0A290QMX4	Triosephosphate isomerase OS=Staphylococcus aureus (strain Newman) OX=426430 GN=tpiA PE=3 SV=1	0	353.62	92	20	520	20	253	27.2	4.87	1737.29	20	tpiA	0	1903310766	2047903624	2203790775
A6QES8	Transcriptional regulator SarA OS=Staphylococcus aureus (strain Newman) OX=426430 GN=sarA PE=1 SV=1	0	77.818	53	9	76	9	124	14.7	8.06	203.35	9	sarA	0	3.83263e+08	4.4763e+08	5.01937e+08
A0A0H3KCB3	Cell division protein DivIB OS=Staphylococcus aureus (strain Newman) OX=426430 GN=ftsQ PE=3 SV=1	0	94.584	43	12	39	12	440	50.3	8	152.04	12	ftsQ	0	1.70985e+07	2.17217e+07	2.20717e+07
A0A290QR63	Phage protein OS=Staphylococcus aureus (strain Newman) OX=426430 GN=CNH35_07025 PE=4 SV=1	0.045	1.186	24	1	1	1	45	5.1	4.78	1.65	1		0	NAN	NAN	NAN
A0A0H3KFB2	Teichoic acid D-alanyltransferase OS=Staphylococcus aureus (strain Newman) OX=426430 GN=dltB PE=3 SV=1	0.001	4.335	2	1	2	1	404	47.7	9.69	3.38	1	dltB	0	1.05654e+06	1.22733e+06	1473367
A0A0H3KFX5	Cell division protein DivIVA OS=Staphylococcus aureus (strain Newman) OX=426430 GN=NWMN_1102 PE=4 SV=1	0	76.289	30	6	31	6	205	23.5	5	123.24	6		0	5.32648e+07	4.90886e+07	5.34516e+07
A0A290QS10	Isoleucine--tRNA ligase OS=Staphylococcus aureus (strain Newman) OX=426430 GN=ileS PE=3 SV=1	0	412.96	55	36	203	36	917	104.8	5.47	640.31	36	ileS	0	3.02986e+08	3.72434e+08	351857575
A0A0H3K6S2	Phi PVL-like protein OS=Staphylococcus aureus (strain Newman) OX=426430 GN=NWMN_0287 PE=4 SV=1	0	5.822	8	1	3	1	133	15.4	9.16	7.15	1		0	305528	322407	352552
A0A0H3KFA0	Signal transduction protein TRAP OS=Staphylococcus aureus (strain Newman) OX=426430 GN=NWMN_2507 PE=3 SV=1	0.001	3.773	10	2	6	2	147	17.6	7.18	5.65	2		0	6.83332e+06	6.77327e+06	7442581
A0A0H3K6N1	MFS transporter OS=Staphylococcus aureus (strain Newman) OX=426430 GN=NWMN_0642 PE=4 SV=1	0.032	1.476	2	1	1	1	406	45.1	9.06	0	1		0	260707	216939	432513
A0A0H3KHG9	Replication protein OS=Staphylococcus aureus (strain Newman) OX=426430 GN=NWMN_0275 PE=4 SV=1	0	30.255	25	6	15	6	256	29.6	8.76	26.54	6		0	2.88417e+06	2.84319e+06	2.36146e+06
A0A0H3KD20	Hydrolase, HAD-superfamily, subfamily IIIA OS=Staphylococcus aureus (strain Newman) OX=426430 GN=NWMN_1500 PE=4 SV=1	0	18.095	24	4	8	4	175	20.2	9.73	13.15	4		0	1.27902e+06	2.97801e+06	692224
A0A0H3KC04	GNAT family N-acetyltransferase OS=Staphylococcus aureus (strain Newman) OX=426430 GN=NWMN_0910 PE=4 SV=1	0	52.139	47	7	22	7	183	21.3	6.06	65.13	7		0	7.47845e+06	1.10586e+07	1.27231e+07
A0A0H3K7Q0	Rqc2 homolog RqcH OS=Staphylococcus aureus (strain Newman) OX=426430 GN=rqcH PE=3 SV=1	0	193.986	56	23	71	23	565	65.7	8.75	235.83	23	rqcH	0	3.26384e+07	4.1673e+07	3.8741e+07
A0A290QFR6	30S ribosomal protein S2 OS=Staphylococcus aureus (strain Newman) OX=426430 GN=rpsB PE=3 SV=1	0	190.794	69	17	376	17	255	29.1	5.52	1265.46	17	rpsB	0	8.64073e+08	9.69012e+08	9.31244e+08
A0A0H3KFV4	RNA methyltransferase OS=Staphylococcus aureus (strain Newman) OX=426430 GN=NWMN_1048 PE=4 SV=1	0	38.326	19	4	15	4	246	26.9	5.3	42.09	4		0	1.91483e+07	14920704	2.02612e+07
A0A0H3K675	Probable acetyl-CoA acyltransferase OS=Staphylococcus aureus (strain Newman) OX=426430 GN=NWMN_0346 PE=3 SV=1	0	226.937	76	16	104	16	393	41.7	5.29	351.84	16		0	8.78289e+07	1.11717e+08	1.15272e+08
A0A0H3K6Z1	DUF86 domain-containing protein OS=Staphylococcus aureus (strain Newman) OX=426430 GN=NWMN_0799 PE=3 SV=1	0	58.397	38	4	20	4	144	16.8	5.05	70.13	4		0	4.52357e+06	9.00041e+06	1.0264e+07
A0A290QHL8	Putative septation protein SpoVG OS=Staphylococcus aureus (strain Newman) OX=426430 GN=spoVG PE=3 SV=1	0	118.518	55	8	96	8	100	11.3	4.81	200.76	8	spoVG	0	2.62919e+08	2.72975e+08	3.33008e+08
A6QGX8	Thymidylate synthase OS=Staphylococcus aureus (strain Newman) OX=426430 GN=thyA PE=3 SV=1	0	48.097	27	10	35	10	318	36.8	5.64	76.03	10	thyA	0	5.18417e+07	5.06396e+07	5.59979e+07
A0A290QQU5	DNA-binding response regulator OS=Staphylococcus aureus (strain Newman) OX=426430 GN=CNH35_03910 PE=4 SV=1	0	40.014	21	4	18	4	228	26.8	5.39	62.86	4	saeR	0	2.1162e+07	2.72867e+07	2.33475e+07
A6QGK1	tRNA dimethylallyltransferase OS=Staphylococcus aureus (strain Newman) OX=426430 GN=miaA PE=3 SV=1	0	8.517	7	1	2	1	311	35.8	6.81	3.58	1	miaA	0	NAN	NAN	NAN
A0A290QJJ9	Ribosomal RNA small subunit methyltransferase H OS=Staphylococcus aureus (strain Newman) OX=426430 GN=rsmH PE=3 SV=1	0	91.824	34	9	40	9	311	35.7	6.07	140.77	9	rsmH	0	2.79241e+07	3.26399e+07	3.96405e+07
A0A0H3KEE5	Lipid II:glycine glycyltransferase OS=Staphylococcus aureus (strain Newman) OX=426430 GN=fmhB PE=3 SV=1	0	162.051	51	23	78	23	421	48.5	8.84	240.2	23	fmhB	0	1.04607e+08	1.07937e+08	1.02935e+08
A0A0H3K868	Zinc metallopeptidase OS=Staphylococcus aureus (strain Newman) OX=426430 GN=NWMN_1371 PE=4 SV=1	0	55.994	20	4	46	4	235	25.5	9.2	157.39	4		0	2.44069e+07	2.63201e+07	3.20589e+07
A0A0H3K8R5	Biotin carboxyl carrier protein of acetyl-CoA carboxylase OS=Staphylococcus aureus (strain Newman) OX=426430 GN=accB PE=4 SV=1	0	64.136	49	5	32	5	154	17.1	4.56	107.33	5	accB	0	2.9792e+07	3.51737e+07	2.73569e+07
A0A0H3K9A1	Minor structural protein OS=Staphylococcus aureus (strain Newman) OX=426430 GN=NWMN_1777 PE=4 SV=1	0	72.844	26	15	27	1	636	73.6	6.71	60.71	15		0	NAN	285827	325585
A0A0H3K605	MBL fold metallo-hydrolase OS=Staphylococcus aureus (strain Newman) OX=426430 GN=NWMN_0021 PE=4 SV=1	0	46.916	41	8	23	8	266	30.3	6.38	56.09	8		0	3.66157e+06	5.30421e+06	4.31844e+06
A0A290QGS9	Histidine--tRNA ligase OS=Staphylococcus aureus (strain Newman) OX=426430 GN=hisS PE=3 SV=1	0	122.037	36	14	52	14	420	48.3	5.38	136.66	14	hisS	0	1.02232e+08	104738371	1.04493e+08
A0A0H3KEV2	Cation efflux family protein OS=Staphylococcus aureus (strain Newman) OX=426430 GN=NWMN_2316 PE=4 SV=1	0	4.636	5	1	2	1	288	31.6	6.37	5.96	1		0	414800	726533	856434
A0A0H3K6W7	PLP-dependent transferase OS=Staphylococcus aureus (strain Newman) OX=426430 GN=NWMN_0350 PE=3 SV=1	0.036	1.386	3	1	1	1	386	42.5	5.36	1.77	1		0	NAN	NAN	NAN
A0A0H3K9B0	Phage protein OS=Staphylococcus aureus (strain Newman) OX=426430 GN=NWMN_1861 PE=4 SV=1	0	10.37	30	3	14	3	57	6.6	8.15	26.69	3		0	1.66416e+08	1.87615e+08	1.78989e+08
A0A0H3K7E3	MarR family transcriptional regulator OS=Staphylococcus aureus (strain Newman) OX=426430 GN=NWMN_0637 PE=4 SV=1	0	53.453	43	6	40	6	141	16.7	8.34	94.43	6		0	9.77186e+07	1.13596e+08	116178138
A0A0H3KCF1	DNA topoisomerase 1 OS=Staphylococcus aureus (strain Newman) OX=426430 GN=topA PE=3 SV=1	0	168.213	37	20	65	20	691	79.3	9.03	210.69	20	topA	0	2.81055e+07	3.1975e+07	2.97189e+07
A0A0H3KCT5	Asparaginase OS=Staphylococcus aureus (strain Newman) OX=426430 GN=ansA PE=3 SV=1	0	50.548	26	6	16	6	322	35.6	6.39	52.94	6	ansA	0	5.93086e+06	1.22902e+07	1.35754e+07
A0A0H3K7W5	IDEAL domain-containing protein OS=Staphylococcus aureus (strain Newman) OX=426430 GN=NWMN_0896 PE=4 SV=1	0	8.646	18	1	3	1	74	8.5	4.92	7.57	1		0	NAN	NAN	NAN
A0A0H3KD30	Peptidase U32 OS=Staphylococcus aureus (strain Newman) OX=426430 GN=NWMN_1514 PE=4 SV=1	0	69.605	34	9	27	9	307	35.9	4.73	79.27	9		0	6.49776e+06	8781199	1.07066e+07
A0A290QM20	Low specificity L-threonine aldolase OS=Staphylococcus aureus (strain Newman) OX=426430 GN=CNH35_07055 PE=4 SV=1	0	11.187	7	2	5	2	341	38.6	6.25	5.43	2	ltaE	0	NAN	197172	NAN
A0A0H3KA79	Assimilatory nitrite reductase [NAD(P)H], small subunit OS=Staphylococcus aureus (strain Newman) OX=426430 GN=nirD PE=4 SV=1	0	37.086	45	4	15	4	104	11.4	5.05	61.74	4	nirD	0	1.93599e+07	2.29131e+07	2.65234e+07
A0A0H3K7F0	N-acetyltransferase OS=Staphylococcus aureus (strain Newman) OX=426430 GN=NWMN_0648 PE=4 SV=1	0	24.653	37	7	15	7	180	21.5	6.4	21.16	7		0	1.8861e+06	2.55178e+06	1.68339e+06
A0A290QGX6	Type VII secretion system protein EssB OS=Staphylococcus aureus (strain Newman) OX=426430 GN=essB PE=3 SV=1	0	36.119	17	6	18	6	444	52	5.95	43.33	6	essB	0	3.73965e+06	4.23055e+06	3.82544e+06
A0A290QGM8	Chaperone protein DnaJ OS=Staphylococcus aureus (strain Newman) OX=426430 GN=dnaJ PE=3 SV=1	0	151.078	39	11	64	11	379	41.7	6	252.63	11	dnaJ	0	3.43006e+07	3.35069e+07	3.64626e+07
A0A0H3KAK2	TIGR04197 family type VII secretion effector OS=Staphylococcus aureus (strain Newman) OX=426430 GN=NWMN_2486 PE=4 SV=1	0.001	3.738	10	1	1	1	92	9.8	4.75	2.53	1		0	NAN	NAN	NAN
A0A0H3KAC7	Uncharacterized protein OS=Staphylococcus aureus (strain Newman) OX=426430 GN=NWMN_2332 PE=4 SV=1	0	54.695	39	8	23	8	219	25.8	8.13	71.11	8		0	2.98193e+07	2.67458e+07	3.07255e+07
A0A0H3KGQ6	Penicillin-binding protein 2 OS=Staphylococcus aureus (strain Newman) OX=426430 GN=pbpC PE=3 SV=1	0	179.713	46	27	78	27	691	77.2	9.22	210.09	27	pbpC	0	4.24888e+07	4.48331e+07	4.2069e+07
A0A0H3K5Q7	Type I restriction enzyme endonuclease subunit OS=Staphylococcus aureus (strain Newman) OX=426430 GN=hsdR PE=3 SV=1	0	110.235	27	21	47	21	929	109.2	6.58	116.79	21	hsdR	0	1.20741e+07	1.54745e+07	1.61073e+07
A0A0H3KDQ5	YopX protein domain-containing protein OS=Staphylococcus aureus (strain Newman) OX=426430 GN=NWMN_0282 PE=4 SV=1	0	11.851	23	3	5	3	149	17.3	4.34	3.95	3		0	1.01126e+06	778616	1.02175e+06
A0A0H3KG25	ATP-dependent DNA helicase RecG OS=Staphylococcus aureus (strain Newman) OX=426430 GN=recG PE=3 SV=1	0	35.161	12	6	11	6	686	78.3	6.3	26.65	6	recG	0	1.68363e+06	1.28354e+06	1.95701e+06
A0A0H3K629	Iron ABC transporter substrate-binding protein OS=Staphylococcus aureus (strain Newman) OX=426430 GN=sirA PE=4 SV=1	0	56.779	25	7	27	7	330	36.7	9.14	66.49	7	sirA	0	1.76291e+07	1.66074e+07	1.69402e+07
A6QEL9	GTP cyclohydrolase FolE2 OS=Staphylococcus aureus (strain Newman) OX=426430 GN=folE2 PE=3 SV=1	0	83.366	37	9	46	9	292	33.5	5.24	103.75	9	folE2	0	3.46139e+07	3.19707e+07	3.69916e+07
A0A0H3KH72	Autolysin OS=Staphylococcus aureus (strain Newman) OX=426430 GN=NWMN_1667 PE=3 SV=1	0	79.295	41	10	41	10	284	32.5	9.25	93.89	10		0	2.23673e+07	2.73625e+07	2.5976e+07
A0A0H3KAJ6	DUF2316 domain-containing protein OS=Staphylococcus aureus (strain Newman) OX=426430 GN=NWMN_2476 PE=4 SV=1	0.04	1.27	13	1	1	1	99	11.5	5.45	0	1		0	NAN	NAN	NAN
A0A0H3K8R2	Dihydrolipoyl dehydrogenase OS=Staphylococcus aureus (strain Newman) OX=426430 GN=lpdA PE=3 SV=1	0	102.706	36	15	49	15	473	51.1	5.5	132.57	15	lpdA	0	2.82746e+07	3.12294e+07	3.33977e+07
A0A0H3KGN1	6-phosphogluconate dehydrogenase, decarboxylating OS=Staphylococcus aureus (strain Newman) OX=426430 GN=gnd PE=1 SV=1	0	311.845	59	22	198	22	468	51.8	5.14	636.79	22	gnd	0	5.49664e+08	7.18657e+08	6.85869e+08
A0A0H3K8Z8	Alanine--glyoxylate aminotransferase family protein OS=Staphylococcus aureus (strain Newman) OX=426430 GN=NWMN_1616 PE=3 SV=1	0	19.448	10	3	9	3	386	42.8	7.23	20.49	3		0	1.58271e+06	1.78276e+06	1.68102e+06
A6QFK8	Adapter protein MecA OS=Staphylococcus aureus (strain Newman) OX=426430 GN=mecA PE=3 SV=1	0	22.321	21	5	9	5	239	28.3	4.5	21.69	5	mecA	0	1.04662e+06	3.89966e+06	6.3817e+06
A0A0H3KER0	Uncharacterized protein OS=Staphylococcus aureus (strain Newman) OX=426430 GN=NWMN_2250 PE=4 SV=1	0	25.256	40	5	12	5	139	16.3	5.29	30.21	5		0	2.17825e+06	2.90581e+06	3.16278e+06
A0A0H3KET7	Nitrate reductase molybdenum cofactor assembly chaperone OS=Staphylococcus aureus (strain Newman) OX=426430 GN=narJ PE=4 SV=1	0	22.184	24	5	11	5	196	22.9	5.43	22.79	5	narJ	0	2.54797e+06	3.19709e+06	2.74734e+06
A0A0H3KH17	Glycerophosphodiester phosphodiesterase OS=Staphylococcus aureus (strain Newman) OX=426430 GN=NWMN_1614 PE=4 SV=1	0	11.436	15	3	4	3	247	28.4	7.83	9.18	3		0	1.92732e+06	890543	466852
A0A290QHR0	50S ribosomal protein L33 OS=Staphylococcus aureus (strain Newman) OX=426430 GN=rpmG PE=3 SV=1	0	6.492	23	1	4	1	47	5.4	9.55	9.88	1	rpmG1; rpmG3	0	16437995	15513345	15078244
A0A0H3K995	Glutamine amidotransferase OS=Staphylococcus aureus (strain Newman) OX=426430 GN=NWMN_1767 PE=3 SV=1	0	117.561	65	7	71	7	171	18.6	4.77	301.75	7		0	7.96511e+07	1.10198e+08	1.20076e+08
A6QFS5	Phosphoribosylaminoimidazole-succinocarboxamide synthase OS=Staphylococcus aureus (strain Newman) OX=426430 GN=purC PE=3 SV=1	0	28.05	25	4	9	4	234	26.7	5.43	30.02	4	purC	0	1.94963e+06	2.47723e+06	3.12854e+06
A0A290QNQ6	Uridylate kinase OS=Staphylococcus aureus (strain Newman) OX=426430 GN=pyrH PE=3 SV=1	0	56.876	34	8	56	8	240	26.1	6.37	129.53	8	pyrH	0	2.21765e+08	2.21926e+08	2.60941e+08
A0A290QEF1	Nucleotide-binding protein CNH35_04255 OS=Staphylococcus aureus (strain Newman) OX=426430 GN=CNH35_04255 PE=3 SV=1	0	80.214	32	10	27	10	303	34.8	5.91	75.48	10		0	1.82721e+07	2.45466e+07	2.411e+07
A0A0H3KB32	7,8-dihydroneopterin aldolase OS=Staphylococcus aureus (strain Newman) OX=426430 GN=folB PE=3 SV=1	0	38.632	52	5	14	5	121	13.7	5.82	46.99	5	folB	0	3.83575e+06	5.02456e+06	6.3972e+06
A0A0H3KEQ6	Transposase OS=Staphylococcus aureus (strain Newman) OX=426430 GN=NWMN_0559 PE=3 SV=1	0	40.808	25	9	12	9	469	51.6	7.24	20.77	9		0	1.60414e+06	2.0351e+06	2.13321e+06
A0A290QKJ4	Probable nitrate transporter NarT OS=Staphylococcus aureus (strain Newman) OX=426430 GN=CNH35_13355 PE=3 SV=1	0	6.673	2	1	4	1	389	42.1	9.52	6.49	1	narT	0	12101854	13239616	9.94805e+06
A0A0H3KDV2	Putative adhesin domain-containing protein OS=Staphylococcus aureus (strain Newman) OX=426430 GN=NWMN_1863 PE=4 SV=1	0	32.76	19	4	11	4	280	31.6	9.28	32.43	4		0	5.4894e+06	7.76053e+06	5.40529e+06
A0A0H3K9A8	Teichoic acid translocation permease protein TagG OS=Staphylococcus aureus (strain Newman) OX=426430 GN=NWMN_1762 PE=4 SV=1	0	6.157	8	1	5	1	278	31.9	7.85	6.05	1		0	701870	547639	627698
A0A0H3K9D2	Aminopeptidase OS=Staphylococcus aureus (strain Newman) OX=426430 GN=pepS PE=3 SV=1	0	203.036	60	25	118	25	418	47.1	4.97	382.82	25	pepS	0	1.25971e+08	1.52949e+08	1.5455e+08
A0A0H3K8Y4	Primosomal protein DnaI OS=Staphylococcus aureus (strain Newman) OX=426430 GN=dnaI PE=4 SV=1	0	71.631	39	9	33	9	306	35.6	7.14	100.72	9	dnaI	0	1.66916e+07	1.90532e+07	1.91778e+07
A0A0H3KCW4	DNA repair protein RecN OS=Staphylococcus aureus (strain Newman) OX=426430 GN=recN PE=3 SV=1	0	230.56	54	24	65	24	559	64.3	5.1	241.96	24	recN	0	2.90543e+07	38768189	4.37534e+07
A0A0H3K910	Universal stress protein OS=Staphylococcus aureus (strain Newman) OX=426430 GN=NWMN_1604 PE=3 SV=1	0	161.687	83	12	230	12	166	18.5	5.87	670.51	12		0	8.89402e+08	1235093747	1129546075
A0A290QU10	Glutamyl-tRNA(Gln) amidotransferase subunit A OS=Staphylococcus aureus (strain Newman) OX=426430 GN=gatA PE=3 SV=1	0	337.46	65	22	208	22	485	52.8	5.15	711.9	22	gatA	0	3.68659e+08	4.10577e+08	4.25435e+08
A0A0H3K774	Polysaccharide biosynthesis protein CapD OS=Staphylococcus aureus (strain Newman) OX=426430 GN=capD PE=4 SV=1	0	117.849	47	10	45	10	321	36	4.75	159.3	10	capD	0	2.75839e+07	3.39031e+07	3.51615e+07
A0A290QIE4	Transglycosylase SceD OS=Staphylococcus aureus (strain Newman) OX=426430 GN=CNH35_11770 PE=4 SV=1	0	29.913	22	3	13	3	231	24.1	5.88	28.33	3	sceD	0	2.57784e+06	2.72465e+06	1770654
A0A0H3K6C6	N-acetyltransferase OS=Staphylococcus aureus (strain Newman) OX=426430 GN=NWMN_0432 PE=4 SV=1	0	9.426	24	2	2	2	161	18.5	6.54	4.69	2		0	275371	485475	225917
A0A0H3KDU6	TIGR01741 family protein OS=Staphylococcus aureus (strain Newman) OX=426430 GN=NWMN_0238 PE=4 SV=1	0	21.99	22	4	12	3	166	20	4.51	34.83	4		0	7.85323e+06	8.39676e+06	8.25316e+06
A0A0H3K7Q2	Fe-S cluster assembly ATPase SufC OS=Staphylococcus aureus (strain Newman) OX=426430 GN=sufC PE=3 SV=1	0	261.561	77	15	98	15	253	28.3	4.97	342.62	15	sufC	0	1.72695e+08	212695094	2.31156e+08
A0A0H3KA96	Zinc ABC transporter substrate-binding protein OS=Staphylococcus aureus (strain Newman) OX=426430 GN=NWMN_2306 PE=3 SV=1	0	102.672	26	11	45	11	531	61	7.3	125.27	11		0	2.49253e+07	2.31675e+07	2.53233e+07
A0A0H3KA23	Lactose phosphotransferase system repressor OS=Staphylococcus aureus (strain Newman) OX=426430 GN=NWMN_2213 PE=4 SV=1	0	39.297	33	7	20	7	230	26.6	7.15	51	7		0	1.73977e+07	1.33483e+07	1.44562e+07
A0A0H3KBG6	4-amino-4-deoxychorismate lyase OS=Staphylococcus aureus (strain Newman) OX=426430 GN=pabC PE=4 SV=1	0	52.132	49	11	40	11	202	23.8	7.01	79.59	11	pabC	0	4.71644e+08	5.91986e+08	6.22699e+08
A6QGS4	Tryptophan synthase beta chain OS=Staphylococcus aureus (strain Newman) OX=426430 GN=trpB PE=3 SV=1	0.001	3.765	4	1	3	1	404	43.9	5.41	2.11	1	trpB	0	212873	348916	NAN
A0A0H3K7T7	Peptide ABC transporter substrate-binding protein OS=Staphylococcus aureus (strain Newman) OX=426430 GN=NWMN_0860 PE=4 SV=1	0.007	2.988	2	1	1	1	551	61.5	9.19	0	1		0	NAN	NAN	106838
A0A0H3KAB8	Bi-component gamma-hemolysin HlgAB/HlgCB subunit B OS=Staphylococcus aureus (strain Newman) OX=426430 GN=hlgB PE=3 SV=1	0	22.651	15	3	7	3	325	36.7	9.35	18.81	3	hlgB	0	431925	885605	758654
A0A0H3K841	Probable CtpA-like serine protease OS=Staphylococcus aureus (strain Newman) OX=426430 GN=ctpA PE=3 SV=1	0	104.917	31	13	42	13	496	55.2	9.11	112.9	13	ctpA	0	2.50335e+07	2.46457e+07	2.33316e+07
A0A0H3K6X5	Lipoprotein OS=Staphylococcus aureus (strain Newman) OX=426430 GN=NWMN_0782 PE=3 SV=1	0	76.724	55	12	45	12	273	30.3	8.94	129.56	12		0	5.06732e+07	4.79547e+07	4.92989e+07
A0A0H3KAZ4	N-acetylmuramoyl-L-alanine amidase OS=Staphylococcus aureus (strain Newman) OX=426430 GN=NWMN_0429 PE=4 SV=1	0	174.789	57	9	80	9	334	35.8	9.67	304.3	9		0	8.45659e+07	1.04114e+08	9.77089e+07
A0A0H3KF56	Thioredoxin OS=Staphylococcus aureus (strain Newman) OX=426430 GN=NWMN_2435 PE=4 SV=1	0	6.49	11	1	4	1	114	13.2	5.63	9.86	1		0	511723	325292	440623
A0A0H3K5L3	GntR family transcriptional regulator OS=Staphylococcus aureus (strain Newman) OX=426430 GN=NWMN_0079 PE=4 SV=1	0	49.339	41	8	18	8	251	29.2	6.9	42.25	8		0	2.83552e+06	3.99966e+06	3.41783e+06
A0A290QRQ6	Exodeoxyribonuclease 7 large subunit OS=Staphylococcus aureus (strain Newman) OX=426430 GN=xseA PE=3 SV=1	0	89.936	42	16	39	16	445	50.9	9.01	118.62	16	xseA	0	1.39017e+07	17508396	1.42881e+07
A6QJ67	30S ribosomal protein S11 OS=Staphylococcus aureus (strain Newman) OX=426430 GN=rpsK PE=3 SV=1	0	83.842	64	7	134	7	129	13.9	11.21	353.99	7	rpsK	0	4.90529e+08	4.01968e+08	5.17541e+08
A0A0H3KA48	3-hydroxyacyl-CoA dehydrogenase OS=Staphylococcus aureus (strain Newman) OX=426430 GN=NWMN_2249 PE=4 SV=1	0	8.106	19	2	3	2	163	19	6.6	5.6	2		0	449496	1.076e+06	559828
A0A290QQQ1	High-affinity heme uptake system protein IsdE OS=Staphylococcus aureus (strain Newman) OX=426430 GN=isdE PE=3 SV=1	0.091	0.88	3	1	3	1	292	33.3	9.35	5.45	1	isdE	0	1.0177e+06	1.39449e+06	789411
A0A0H3K6Y0	Probable cysteine desulfurase OS=Staphylococcus aureus (strain Newman) OX=426430 GN=sufS PE=3 SV=1	0	136.868	50	14	55	14	416	46.6	5.49	167.78	14	sufS	0	3.69341e+07	4.43619e+07	3.67123e+07
A0A0H3K9A5	Phage tail protein OS=Staphylococcus aureus (strain Newman) OX=426430 GN=NWMN_1782 PE=4 SV=1	0.001	3.742	7	1	2	1	121	13.1	4.54	4.08	1		0	1.22735e+06	952731	964685
A0A0H3KEU6	ABC transporter ATP-binding protein OS=Staphylococcus aureus (strain Newman) OX=426430 GN=NWMN_0603 PE=4 SV=1	0	29.851	34	6	10	6	247	28	8.24	15.91	6		0	5195313	4.74454e+06	4789518
A6QEM2	Glucosamine-6-phosphate deaminase OS=Staphylococcus aureus (strain Newman) OX=426430 GN=nagB PE=3 SV=1	0	82.153	52	8	26	8	252	28.4	5.74	95.21	8	nagB	0	1.05365e+07	1.332e+07	1.37693e+07
A0A0H3K9X8	Alpha-acetolactate decarboxylase OS=Staphylococcus aureus (strain Newman) OX=426430 GN=alsD PE=3 SV=1	0	101.978	61	11	81	11	238	26.7	5.11	205.98	11	alsD	0	1.7602e+08	1.84499e+08	1.91998e+08
P0C052	ESAT-6 secretion machinery protein EssA OS=Staphylococcus aureus (strain Newman) OX=426430 GN=essA PE=3 SV=1	0.061	1.036	10	1	2	1	152	17.4	9.6	0	1	essA	0	127036	143978	88866.2
A0A290QND3	Pyruvate carboxylase OS=Staphylococcus aureus (strain Newman) OX=426430 GN=CNH35_05600 PE=4 SV=1	0	481.261	59	52	196	52	1150	128.5	5.29	639.71	52	pyc	0	1.21158e+08	1.47275e+08	1.51703e+08
A0A290QFI8	NADPH-dependent 7-cyano-7-deazaguanine reductase OS=Staphylococcus aureus (strain Newman) OX=426430 GN=queF PE=3 SV=1	0	41.372	20	3	17	3	166	19.6	5.54	53.09	3	queF	0	1.3082e+07	1.74435e+07	1.64645e+07
A0A0H3K6D8	Ribonuclease M5 OS=Staphylococcus aureus (strain Newman) OX=426430 GN=rnmV PE=3 SV=1	0	36.407	43	5	13	5	178	20.1	7.05	46.24	5	rnmV	0	1.94413e+06	3.72871e+06	2.98647e+06
A0A290QLT6	Bifunctional protein PyrR OS=Staphylococcus aureus (strain Newman) OX=426430 GN=pyrR PE=3 SV=1	0	64.699	53	8	23	8	175	19.8	5.47	71.19	8	pyrR	0	1.64671e+07	22551817	2.2553e+07
A0A290QE64	XRE family transcriptional regulator OS=Staphylococcus aureus (strain Newman) OX=426430 GN=CNH35_01500 PE=4 SV=1	0	19.731	33	3	8	3	104	12.1	6.57	18.36	3	orf4; rep1	0	8.47893e+06	8.84271e+06	1.15806e+07
A0A0H3KAR2	Alpha-acetolactate decarboxylase OS=Staphylococcus aureus (strain Newman) OX=426430 GN=aldB PE=3 SV=1	0	36.774	20	4	11	4	234	26.4	5.15	36.11	4	aldB	0	2.26143e+06	2.37027e+06	1.98058e+06
A0A0H3K7G5	N-acetylglucosamine-6-phosphate deacetylase OS=Staphylococcus aureus (strain Newman) OX=426430 GN=nagA PE=3 SV=1	0	128.245	44	14	66	14	393	43.1	5.71	207.66	14	nagA	0	7.13813e+07	8.35e+07	8.63093e+07
A0A290QK14	Lactose phosphotransferase system repressor OS=Staphylococcus aureus (strain Newman) OX=426430 GN=CNH35_12340 PE=4 SV=1	0	41.365	29	6	16	6	263	29.9	6.7	41.85	6		0	5.23622e+06	6434230	4.36e+06
A0A0H3K9T2	Fructose-bisphosphate aldolase OS=Staphylococcus aureus (strain Newman) OX=426430 GN=fbaA PE=3 SV=1	0	279.789	74	16	521	16	286	30.8	5.1	1840.72	16	fbaA	0	1642130740	2134575965	2336426676
A0A0H3K978	Ribonuclease BN OS=Staphylococcus aureus (strain Newman) OX=426430 GN=NWMN_1821 PE=4 SV=1	0	97.483	22	7	46	7	405	45.6	8.81	150.59	7		0	2.07942e+07	2.73323e+07	3.13854e+07
A6QH08	CCA-adding enzyme OS=Staphylococcus aureus (strain Newman) OX=426430 GN=cca PE=3 SV=1	0	34.587	18	6	13	6	400	46.4	5.44	21.7	6	cca	0	1.20331e+06	2.22256e+06	2.07751e+06
A0A0H3KDL7	D-isomer specific 2-hydroxyacid dehydrogenase family protein OS=Staphylococcus aureus (strain Newman) OX=426430 GN=NWMN_1754 PE=3 SV=1	0	35.487	19	7	18	7	316	35.9	5.9	38.45	7		0	3.98566e+06	7.52355e+06	7.9767e+06
A0A0H3KB66	Acetyl-CoA C-acetyltransferase VraB OS=Staphylococcus aureus (strain Newman) OX=426430 GN=vraB PE=3 SV=1	0.001	4.297	5	1	1	1	379	41.1	6.65	0	1	vraB	0	NAN	229652	NAN
A0A0H3KAT2	Arylamine N-acetyltransferase OS=Staphylococcus aureus (strain Newman) OX=426430 GN=NWMN_2596 PE=3 SV=1	0	43.11	27	6	16	6	264	30.4	6.46	41.59	6		0	5.04237e+06	6.64928e+06	5.95119e+06
A0A0H3K807	Cell envelope-related transcriptional attenuator domain-containing protein OS=Staphylococcus aureus (strain Newman) OX=426430 GN=NWMN_0925 PE=3 SV=1	0	111.147	46	16	39	16	405	45.7	6.48	124.31	16		0	6.78593e+07	6.2955e+07	6.14122e+07
A0A0H3KCH9	GTPase HflX OS=Staphylococcus aureus (strain Newman) OX=426430 GN=hflX PE=3 SV=1	0	28.719	17	6	10	6	412	47.4	7.12	22.83	6	hflX	0	2.58739e+06	3.15583e+06	3.30612e+06
A0A0H3K8L8	Glucose-specific phosphotransferase enzyme IIA component OS=Staphylococcus aureus (strain Newman) OX=426430 GN=NWMN_1333 PE=4 SV=1	0	152.002	59	8	75	8	166	17.9	4.65	299.45	8		0	191252016	2.01847e+08	2.20579e+08
A0A0H3K9I0	Nitroreductase family protein OS=Staphylococcus aureus (strain Newman) OX=426430 GN=NWMN_1941 PE=4 SV=1	0	89.494	50	10	39	10	208	24	5.47	100.37	10		0	1.84979e+07	2.08619e+07	2.36128e+07
A0A0H3K8S4	1-acyl-sn-glycerol-3-phosphate acyltransferase OS=Staphylococcus aureus (strain Newman) OX=426430 GN=plsC PE=4 SV=1	0	72.783	46	11	56	11	205	23.1	9.66	147.27	11	plsC	0	5.90559e+07	8.50584e+07	8.30158e+07
A0A290QK88	Pantothenate synthetase OS=Staphylococcus aureus (strain Newman) OX=426430 GN=panC PE=3 SV=1	0	77.456	33	8	31	8	283	31.4	5.3	104.53	8	panC	0	1.76481e+07	2.17577e+07	2.31362e+07
A6QGG9	Ribosome-binding factor A OS=Staphylococcus aureus (strain Newman) OX=426430 GN=rbfA PE=3 SV=2	0	75.169	54	5	49	5	116	13.5	8.35	152.53	5	rbfA	0	4.67081e+07	8.32846e+07	5.63614e+07
A0A0H3KFF5	Sodium-dependent dicarboxylate transporter SdcS OS=Staphylococcus aureus (strain Newman) OX=426430 GN=NWMN_2592 PE=3 SV=1	0	31.689	9	4	12	4	472	51.3	9.64	27.38	4		0	5.29284e+06	6.22097e+06	4.61494e+06
A0A0H3KAK3	ABC transporter, ATP-binding protein OS=Staphylococcus aureus (strain Newman) OX=426430 GN=NWMN_2412 PE=4 SV=1	0	72.119	42	7	26	7	231	25.8	6.96	77.31	7		0	1.16785e+07	1.38473e+07	1.45268e+07
A0A0H3KJ30	Betaine-aldehyde dehydrogenase OS=Staphylococcus aureus (strain Newman) OX=426430 GN=betB PE=3 SV=1	0	18.511	11	4	7	4	496	54.6	5.07	13.62	4		0	2.64341e+06	2.50793e+06	3.29884e+06
A0A0H3K9Z7	Diacetyl reductase [(S)-acetoin forming] OS=Staphylococcus aureus (strain Newman) OX=426430 GN=NWMN_0071 PE=3 SV=1	0	149.789	53	8	87	8	258	27.2	5.16	337.71	8		0	2.18126e+08	256589343	277786302
A0A0H3KEK1	Lysine--tRNA ligase OS=Staphylococcus aureus (strain Newman) OX=426430 GN=lysS PE=3 SV=1	0	255.563	57	26	163	26	515	59	5.3	537.13	26	lysS	0	2.58855e+08	3.35147e+08	3.35552e+08
A0A0H3K7G2	Phage protein OS=Staphylococcus aureus (strain Newman) OX=426430 GN=NWMN_0993 PE=4 SV=1	0	77.013	41	13	34	4	310	36.6	8.57	88.81	13		9	2.62767e+07	3.64113e+07	3.53283e+07
A0A290QFT9	Translation initiation factor IF-2 OS=Staphylococcus aureus (strain Newman) OX=426430 GN=infB PE=3 SV=1	0	488.194	60	35	296	35	705	77.8	5.2	1086.17	35	infB	0	5.48227e+08	602425606	6.74806e+08
A0A0H3K7P0	Phage protein OS=Staphylococcus aureus (strain Newman) OX=426430 GN=NWMN_0763 PE=4 SV=1	0	11.167	35	2	6	2	94	11.2	4.75	14.01	2		0	356342	539361	538779
A6QGA1	Aspartate carbamoyltransferase OS=Staphylococcus aureus (strain Newman) OX=426430 GN=pyrB PE=3 SV=1	0	40.471	25	7	17	7	293	33.2	5.9	41.58	7	pyrB	0	5.22459e+06	6900159	6.19963e+06
A0A0H3K6T4	Phage tape measure protein OS=Staphylococcus aureus (strain Newman) OX=426430 GN=NWMN_0302 PE=4 SV=1	0.014	2.195	1	1	1	1	1047	113.8	9.48	0	1		0	NAN	NAN	NAN
A0A0H3KH68	Riboflavin synthase OS=Staphylococcus aureus (strain Newman) OX=426430 GN=ribB PE=4 SV=1	0.073	0.971	9	1	2	1	210	23.3	6.95	2.7	1	ribB	0	5323515	7883696	5.6303e+06
A0A0H3K666	LLM class flavin-dependent oxidoreductase OS=Staphylococcus aureus (strain Newman) OX=426430 GN=NWMN_0331 PE=4 SV=1	0	61.806	38	11	26	11	353	39.1	6.55	57	11		0	7.36429e+06	6.485e+06	8.68997e+06
A0A0H3KER2	TetR/AcrR family transcriptional regulator OS=Staphylococcus aureus (strain Newman) OX=426430 GN=NWMN_2255 PE=4 SV=1	0	33.151	31	5	15	5	183	21.7	7.84	39.03	5		0	2.69078e+06	2.53701e+06	2.28637e+06
A0A0H3KAW9	Poly-beta-1,6-N-acetyl-D-glucosamine N-deacetylase OS=Staphylococcus aureus (strain Newman) OX=426430 GN=icaB PE=3 SV=1	0	19.978	12	3	5	3	290	34.1	9.39	7.69	3	icaB	0	NAN	NAN	NAN
A6QHD8	Shikimate dehydrogenase (NADP(+)) OS=Staphylococcus aureus (strain Newman) OX=426430 GN=aroE PE=3 SV=1	0	38.699	31	7	20	7	268	29.9	5.81	39.06	7	aroE	0	5.6935e+06	6.49033e+06	6.6891e+06
A0A0H3KAU7	Uncharacterized protein OS=Staphylococcus aureus (strain Newman) OX=426430 GN=NWMN_0376 PE=4 SV=1	0	39.171	35	7	19	7	220	25.8	6.23	49.31	7		0	3.47323e+06	4.71098e+06	6803037
A0A0H3KDM7	Cytosolic protein OS=Staphylococcus aureus (strain Newman) OX=426430 GN=NWMN_1768 PE=4 SV=1	0	6.305	21	1	4	1	53	6.3	4.54	9.52	1		0	2106063	2264756	2.63711e+06
A0A0H3K5U0	Mannitol-specific phosphotransferase enzyme IIA component OS=Staphylococcus aureus (strain Newman) OX=426430 GN=NWMN_0180 PE=4 SV=1	0.09	0.885	8	1	2	1	155	17.7	4.89	0	1		0	517110	500620	308507
A0A0H3KCZ9	PhoH family protein OS=Staphylococcus aureus (strain Newman) OX=426430 GN=phoH PE=4 SV=1	0	67.389	31	8	24	8	315	34.9	6.98	75.1	8	phoH	0	1.55462e+07	1.60927e+07	1.69036e+07
A0A290QKB7	Pyridoxal phosphate homeostasis protein OS=Staphylococcus aureus (strain Newman) OX=426430 GN=CNH35_06335 PE=3 SV=1	0	52.074	39	7	22	7	222	25.3	5.72	68.37	7	yggS	0	1.02964e+07	1.12221e+07	1.30501e+07
A6QGJ5	DNA mismatch repair protein MutL OS=Staphylococcus aureus (strain Newman) OX=426430 GN=mutL PE=3 SV=1	0	146.761	42	22	54	22	669	76.8	5.39	172.95	22	mutL	0	2.87468e+07	3.07025e+07	3.30786e+07
A0A290QU37	Ferredoxin--NADP reductase OS=Staphylococcus aureus (strain Newman) OX=426430 GN=CNH35_13275 PE=3 SV=1	0	15.784	14	3	4	3	344	38.2	6.96	8.38	3		0	341469	258898	372640
A0A290QRF0	Antitoxin OS=Staphylococcus aureus (strain Newman) OX=426430 GN=CNH35_13465 PE=3 SV=1	0	19.234	19	1	6	1	83	9.4	4.75	24.06	1	yefM	0	5.56132e+06	3.43982e+06	3.60021e+06
A0A290QRW0	30S ribosomal protein S20 OS=Staphylococcus aureus (strain Newman) OX=426430 GN=rpsT PE=3 SV=1	0	45.551	46	4	49	4	83	9	10.51	105.1	4	rpsT	0	3.43501e+08	3.20458e+08	3.73732e+08
A6QEF5	Peptidyl-tRNA hydrolase OS=Staphylococcus aureus (strain Newman) OX=426430 GN=pth PE=3 SV=1	0	47.518	39	7	23	7	190	21.7	6.55	62.35	7	pth	0	1.86486e+07	2.54653e+07	2.21198e+07
A0A0H3KAM8	O-acetyltransferase OatA OS=Staphylococcus aureus (strain Newman) OX=426430 GN=NWMN_2467 PE=3 SV=1	0	27.181	9	6	14	6	603	69.1	9.51	29.55	6		0	1.1429e+07	1.25021e+07	1.30484e+07
A0A0H3K6Q0	Single-stranded DNA-binding protein OS=Staphylococcus aureus (strain Newman) OX=426430 GN=NWMN_0272 PE=4 SV=1	0	52.793	63	9	38	9	183	21.3	5.48	89.52	9		0	1.72361e+07	1.29445e+07	1.85684e+07
A0A290QTD7	D-alanine--D-alanine ligase OS=Staphylococcus aureus (strain Newman) OX=426430 GN=ddl PE=3 SV=1	0	151.882	47	14	76	14	356	40.2	5.01	270.03	14	ddl	0	9.54521e+07	1.17726e+08	1.17904e+08
A0A0H3KFP6	Lipoprotein OS=Staphylococcus aureus (strain Newman) OX=426430 GN=NWMN_0958 PE=4 SV=1	0	33.616	27	6	18	6	208	23.9	9.31	44.53	6		0	64605890	43314266	5.51944e+07
A0A0H3K5I6	Tandem-type lipoprotein OS=Staphylococcus aureus (strain Newman) OX=426430 GN=NWMN_0042 PE=3 SV=1	0	24.627	20	5	12	3	256	29.8	8.27	25.65	5		1	1.74648e+06	1.79712e+06	2.12615e+06
A0A0H3K8I9	Peptide methionine sulfoxide reductase MsrA OS=Staphylococcus aureus (strain Newman) OX=426430 GN=msrA PE=3 SV=1	0	57.813	38	5	21	5	169	19.6	5.21	72.98	5	msrA	0	1.64244e+07	1.903e+07	2.1157e+07
A0A0H3KEC5	MAP domain-containing protein OS=Staphylococcus aureus (strain Newman) OX=426430 GN=NWMN_2109 PE=3 SV=1	0	12.208	25	4	6	4	141	15.4	8.79	13.39	4		0	2.90543e+06	4487337	3.83108e+06
A0A290QDB7	PTS glucose transporter subunit IIB OS=Staphylococcus aureus (strain Newman) OX=426430 GN=CNH35_01005 PE=4 SV=1	0	27.416	12	5	12	5	509	54.9	8.69	37.65	5	ptsG_2; ptsG_3	0	6.55352e+06	6.99853e+06	7.63363e+06
A0A0H3K8I6	DNA topoisomerase 4 subunit B OS=Staphylococcus aureus (strain Newman) OX=426430 GN=parE PE=3 SV=1	0	129.427	38	24	62	24	663	74.3	6.92	165.46	24	parE	0	6.00407e+07	7.40657e+07	8.14432e+07
A0A0H3KHC4	PTS transporter subunit IIC OS=Staphylococcus aureus (strain Newman) OX=426430 GN=NWMN_1751 PE=4 SV=1	0	17.181	9	2	7	2	353	37.3	9.22	15.14	2		0	709215	783233	877520
A0A0H3KCQ5	DNA-binding response regulator OS=Staphylococcus aureus (strain Newman) OX=426430 GN=NWMN_1328 PE=4 SV=1	0	26.324	23	4	11	4	219	25.5	5.02	34.36	4		0	2.08749e+06	2.9378e+06	2.90679e+06
A0A290QPE6	FMN dependent NADH:quinone oxidoreductase OS=Staphylococcus aureus (strain Newman) OX=426430 GN=azoR PE=3 SV=1	0	94.862	55	9	38	9	208	23.3	5.08	134.34	9	azoR	0	2.97302e+07	3.7173e+07	3.44496e+07
A0A290QPD1	DUF2188 domain-containing protein OS=Staphylococcus aureus (strain Newman) OX=426430 GN=CNH35_14060 PE=4 SV=1	0	36.697	49	4	12	4	138	16	5.06	57.21	4		0	8.38023e+06	9.96592e+06	10709517
A0A0H3KAF4	Putative hemin import ATP-binding protein HrtA OS=Staphylococcus aureus (strain Newman) OX=426430 GN=NWMN_0251 PE=3 SV=1	0	50.74	63	9	20	9	225	25	9.16	70.11	9		0	2.72426e+07	2.21904e+07	3.00614e+07
A0A0H3KA81	DUF2871 domain-containing protein OS=Staphylococcus aureus (strain Newman) OX=426430 GN=NWMN_2275 PE=4 SV=1	0.013	2.305	6	1	1	1	143	16.6	9.63	1.68	1		0	NAN	NAN	2.06269e+06
A0A0H3K8J6	Aminoacyltransferase FemB OS=Staphylococcus aureus (strain Newman) OX=426430 GN=femB PE=3 SV=1	0	145.173	52	16	66	16	419	49.6	5.68	207.56	16	femB	0	5.9987e+07	7.68507e+07	7.6923e+07
A6QIW4	50S ribosomal protein L31 type B OS=Staphylococcus aureus (strain Newman) OX=426430 GN=rpmE2 PE=3 SV=1	0	45.847	43	3	123	3	84	9.7	8.44	328.48	3	rpmE2	0	3.92385e+08	4.4211e+08	2.99109e+08
A0A0H3K812	DNA-binding protein OS=Staphylococcus aureus (strain Newman) OX=426430 GN=NWMN_0990 PE=4 SV=1	0	19.617	23	3	10	3	185	21.4	4.41	26.84	3		0	9.92946e+06	9.98249e+06	1.30698e+07
A0A0H3KAP9	Alpha/beta hydrolase OS=Staphylococcus aureus (strain Newman) OX=426430 GN=NWMN_2480 PE=3 SV=1	0	181.295	66	17	73	17	276	31	4.83	255.11	17		0	4.78191e+07	6.40475e+07	5.85226e+07
A0A290QU28	Putative hemin transport system permease protein HrtB OS=Staphylococcus aureus (strain Newman) OX=426430 GN=CNH35_13215 PE=3 SV=1	0.012	2.366	3	1	1	1	351	39.5	9.1	0	1	hrtB	0	NAN	NAN	NAN
A0A0H3K9G8	Staphopain A OS=Staphylococcus aureus (strain Newman) OX=426430 GN=sspB PE=3 SV=1	0	77.754	31	11	38	11	388	44.2	9.6	94.01	11	sspB	0	3.25983e+07	3.52613e+07	3.56779e+07
A0A290QFI5	Bifunctional metallophosphatase/5'-nucleotidase OS=Staphylococcus aureus (strain Newman) OX=426430 GN=CNH35_05105 PE=3 SV=1	0	38.34	17	8	17	8	503	57.9	5.35	28.01	8		0	7.57562e+06	5.92781e+06	6.47837e+06
A0A0H3KAA0	uroporphyrinogen-III C-methyltransferase OS=Staphylococcus aureus (strain Newman) OX=426430 GN=cysG PE=3 SV=1	0	23.146	14	4	12	4	325	36.3	5.81	36.79	4	cysG	0	2.61276e+06	2.82368e+06	3.08436e+06
A0A0H3KEI1	DNA polymerase III subunit delta' OS=Staphylococcus aureus (strain Newman) OX=426430 GN=holB PE=4 SV=1	0	42.686	33	8	20	8	308	35.5	5.68	48.51	8	holB	0	3.69687e+06	4.45441e+06	4.01773e+06
A6QJR4	Biotin synthase OS=Staphylococcus aureus (strain Newman) OX=426430 GN=bioB PE=3 SV=1	0.014	2.188	5	1	1	1	335	37.5	6.79	0	1	bioB	0	NAN	NAN	NAN
A0A290QS33	Probable GTP-binding protein EngB OS=Staphylococcus aureus (strain Newman) OX=426430 GN=engB PE=3 SV=1	0	98.042	57	9	36	9	196	22.7	7.42	120.67	9	engB	0	1.64605e+07	17084716	1.52497e+07
A6QJ59	30S ribosomal protein S9 OS=Staphylococcus aureus (strain Newman) OX=426430 GN=rpsI PE=3 SV=1	0	80.174	69	9	113	9	130	14.6	10.56	283.64	9	rpsI	0	5.10632e+08	5.26816e+08	6.36096e+08
A6QH24	GTPase Der OS=Staphylococcus aureus (strain Newman) OX=426430 GN=der PE=3 SV=1	0	142.016	43	15	72	15	436	48.9	5.36	255.61	15	der	0	7.59202e+07	8.39005e+07	9.18591e+07
A0A290QDN6	Cysteine--tRNA ligase OS=Staphylococcus aureus (strain Newman) OX=426430 GN=cysS PE=3 SV=1	0	205.356	50	20	96	20	466	53.7	5.39	328.81	20	cysS	0	1.26923e+08	1.39975e+08	1.53023e+08
A0A0H3K6L9	Alpha/beta hydrolase OS=Staphylococcus aureus (strain Newman) OX=426430 GN=lipA PE=4 SV=1	0	10.831	7	2	6	2	347	39.8	8.73	15.5	2	lipA	0	1.58713e+06	798717	1.98825e+06
A0A0H3K7J5	Threonine/serine exporter-like N-terminal domain-containing protein OS=Staphylococcus aureus (strain Newman) OX=426430 GN=NWMN_0714 PE=3 SV=1	0.001	3.865	4	1	2	1	253	27.4	5.86	4.93	1		0	900540	827417	1.01398e+06
A0A0H3KHP3	Probable transglycosylase IsaA OS=Staphylococcus aureus (strain Newman) OX=426430 GN=NWMN_1888 PE=3 SV=1	0.002	3.621	3	3	5	3	1509	165.3	9.64	3.81	3		0	636853	1.66583e+06	1.34705e+06
A6QHF9	Alanine--tRNA ligase OS=Staphylococcus aureus (strain Newman) OX=426430 GN=alaS PE=3 SV=1	0	407.486	50	33	198	33	876	98.5	5.12	610.49	33	alaS	0	2.33072e+08	2.44353e+08	2.46358e+08
A0A0H3KHJ9	CamS family sex pheromone protein OS=Staphylococcus aureus (strain Newman) OX=426430 GN=camS PE=4 SV=1	0	146.341	55	16	62	16	399	45.4	6.38	224.12	16	camS	0	3.09007e+07	2.79931e+07	4.16765e+07
A6QGY5	Extracellular matrix-binding protein EbhB OS=Staphylococcus aureus (strain Newman) OX=426430 GN=ebhB PE=3 SV=1	0.001	4.373	1	3	5	3	7031	752.1	7.64	0	3	ebhB	0	1.07945e+06	368067	1.01288e+06
A6QIX1	CTP synthase OS=Staphylococcus aureus (strain Newman) OX=426430 GN=pyrG PE=3 SV=1	0	260.875	65	27	199	27	536	60	5.14	815.72	27	pyrG	0	2.95794e+08	3.41109e+08	3.6492e+08
A0A0H3KAF3	FMN-binding glutamate synthase family protein OS=Staphylococcus aureus (strain Newman) OX=426430 GN=NWMN_2357 PE=3 SV=1	0	34.935	17	7	12	7	525	58.4	8.87	25.24	7		0	3.52906e+06	2.95549e+06	2.75081e+06
O86488	Serine-aspartate repeat-containing protein D OS=Staphylococcus aureus (strain Newman) OX=426430 GN=sdrD PE=1 SV=1	0	527.396	57	49	224	45	1315	142.7	4.49	857.71	49	sdrD	2	1.72194e+08	1.8944e+08	1.85698e+08
A0A0H3KBP9	Bifunctional metallophosphatase/5'-nucleotidase OS=Staphylococcus aureus (strain Newman) OX=426430 GN=NWMN_0795 PE=3 SV=1	0	34.86	17	5	16	5	439	50.1	5.76	37.58	5		0	2.32187e+06	2.25184e+06	3.49494e+06
A0A0H3K684	Single-stranded DNA-binding protein OS=Staphylococcus aureus (strain Newman) OX=426430 GN=NWMN_0358 PE=3 SV=1	0	82.273	71	11	46	11	167	18.5	5.14	170.58	11		0	5.0508e+07	5.52411e+07	6.30087e+07
A0A0H3KC80	Phage major tail protein OS=Staphylococcus aureus (strain Newman) OX=426430 GN=NWMN_1025 PE=4 SV=1	0	80.246	69	8	31	2	193	21.5	4.86	96.49	8		5	2.36651e+07	2.42708e+07	24792615
A0A0H3K7W8	NERD domain-containing protein OS=Staphylococcus aureus (strain Newman) OX=426430 GN=NWMN_1237 PE=4 SV=1	0	119.614	65	13	46	13	284	32.8	7.03	177.56	13		0	7.51118e+07	8.65915e+07	9.6356e+07
A0A0H3KFB3	histidine kinase OS=Staphylococcus aureus (strain Newman) OX=426430 GN=nsaS PE=4 SV=1	0	13.576	16	3	6	3	295	34	6.16	12.4	3		0	212020	401581	726674
A0A0H3K9T6	DUF2273 domain-containing protein OS=Staphylococcus aureus (strain Newman) OX=426430 GN=NWMN_2087 PE=4 SV=1	0	15.314	13	2	5	2	79	9.2	10.01	14.76	2		0	7.31659e+06	1.52236e+07	10986842
A0A0H3K929	Phage protein OS=Staphylococcus aureus (strain Newman) OX=426430 GN=NWMN_1771 PE=4 SV=1	0.01	2.63	17	1	1	1	134	14.8	8.81	0	1		0	NAN	393278	1.80825e+06
A0A0H3KBI8	GGDEF domain protein OS=Staphylococcus aureus (strain Newman) OX=426430 GN=NWMN_0715 PE=4 SV=1	0	21.081	12	5	13	5	356	40.3	7.03	27.07	5		0	3.75115e+06	3.52267e+06	2.87014e+06
A6QHB8	30S ribosomal protein S21 OS=Staphylococcus aureus (strain Newman) OX=426430 GN=rpsU PE=3 SV=1	0	34.473	33	5	35	5	58	7	11.11	87.87	5	rpsU	0	2.00442e+08	2.51198e+08	2.80318e+08
A0A290QFU1	50S ribosomal protein L32 OS=Staphylococcus aureus (strain Newman) OX=426430 GN=rpmF PE=3 SV=1	0	39.432	51	2	81	2	57	6.5	10.01	187.14	2	rpmF	0	2.31615e+08	1.81481e+08	2.44111e+08
A0A0H3KEC0	Aldo/keto reductase OS=Staphylococcus aureus (strain Newman) OX=426430 GN=NWMN_2104 PE=4 SV=1	0	39.981	36	7	15	7	282	32.2	4.74	33.18	7		0	3.03555e+06	3.13809e+06	2.54496e+06
A0A0H3KBJ2	Hypoxanthine-guanine phosphoribosyltransferase OS=Staphylococcus aureus (strain Newman) OX=426430 GN=NWMN_0720 PE=4 SV=1	0.043	1.224	4	1	2	1	224	26.3	8.57	0	1		0	421402	361228	315137
A0A290QF10	HPr kinase/phosphorylase OS=Staphylococcus aureus (strain Newman) OX=426430 GN=hprK PE=3 SV=1	0	114.766	56	16	58	16	310	34.5	6.34	172.71	16	hprK	0	4.4448e+07	5.22827e+07	5.08883e+07
A0A0H3K660	TIGR04141 family sporadically distributed protein OS=Staphylococcus aureus (strain Newman) OX=426430 GN=NWMN_0024 PE=4 SV=1	0	26.728	14	7	10	7	581	67.7	5.07	16.35	7		0	1.48257e+06	2.18684e+06	2.00495e+06
A0A0H3KFF1	Polyisoprenoid-binding protein OS=Staphylococcus aureus (strain Newman) OX=426430 GN=NWMN_2585 PE=3 SV=1	0	121.051	63	7	51	7	171	18.6	4.83	209.6	7		0	1.0884e+08	1.25853e+08	1.21892e+08
A0A0H3K7B6	Quinol oxidase subunit 1 OS=Staphylococcus aureus (strain Newman) OX=426430 GN=qoxB PE=3 SV=1	0	98.204	17	9	89	9	662	75.2	7.65	285.14	9	qoxB	0	1.44548e+08	1.46414e+08	1.19716e+08
A0A0H3KIA4	Uncharacterized protein OS=Staphylococcus aureus (strain Newman) OX=426430 GN=NWMN_2184 PE=4 SV=1	0.008	2.958	11	1	2	1	62	7.7	8.69	0	1		0	482591	644026	467259
A0A0H3K8P0	Dihydrolipoamide acetyltransferase component of pyruvate dehydrogenase complex OS=Staphylococcus aureus (strain Newman) OX=426430 GN=NWMN_1421 PE=3 SV=1	0	126.257	42	15	52	15	424	46.7	5.59	175.42	15		0	6.59441e+07	6.28318e+07	6.28771e+07
A0A0H3K897	AraC family transcriptional regulator OS=Staphylococcus aureus (strain Newman) OX=426430 GN=NWMN_1413 PE=4 SV=1	0	7.907	6	2	3	2	297	34.4	4.89	5.71	2		0	463370	464657	303443
A0A0H3KJ34	Anaerobic ribonucleoside-triphosphate reductase OS=Staphylococcus aureus (strain Newman) OX=426430 GN=nrdD PE=4 SV=1	0	153.986	39	21	70	21	616	70.4	6.54	193.5	21	nrdD	0	4.28333e+07	5.86836e+07	6.30168e+07
A0A0H3K867	Phage tail family protein OS=Staphylococcus aureus (strain Newman) OX=426430 GN=NWMN_1029 PE=4 SV=1	0	4.648	8	2	3	2	315	37	6.95	1.85	2		0	NAN	NAN	NAN
A0A290QGQ4	Phenylalanine--tRNA ligase alpha subunit OS=Staphylococcus aureus (strain Newman) OX=426430 GN=pheS PE=3 SV=1	0	88.141	31	10	40	10	352	40.1	5.72	130.96	10	pheS	0	7.24974e+07	8.43788e+07	1.07516e+08
A0A290QKH9	Pyrroline-5-carboxylate reductase OS=Staphylococcus aureus (strain Newman) OX=426430 GN=proC PE=3 SV=1	0	78.892	41	8	29	8	271	29.8	5.07	93.85	8		0	1.53197e+07	1.90065e+07	2.08103e+07
A0A0H3K8P2	Amino acid permease OS=Staphylococcus aureus (strain Newman) OX=426430 GN=lysP PE=4 SV=1	0	14.635	7	4	9	4	497	54.2	9.14	20.77	4	lysP	0	3.70915e+06	4.49077e+06	4.32894e+06
A0A0H3K829	Phage portal protein OS=Staphylococcus aureus (strain Newman) OX=426430 GN=NWMN_1016 PE=4 SV=1	0	9.281	4	2	4	2	511	59.3	4.94	8.26	2		0	NAN	NAN	NAN
A0A0H3K6V5	FMN-dependent NADPH-azoreductase OS=Staphylococcus aureus (strain Newman) OX=426430 GN=NWMN_0332 PE=3 SV=1	0	41.599	48	7	22	7	188	21.3	5.11	62.25	7		0	6.4242e+07	6.34904e+07	6.23009e+07
A0A290QW36	Biofilm operon icaADBC HTH-type negative transcriptional regulator IcaR OS=Staphylococcus aureus (strain Newman) OX=426430 GN=CNH35_14950 PE=4 SV=1	0	20.664	31	4	8	4	186	22	5.3	21.58	4	icaR	0	4.91268e+06	4.47076e+06	4.37609e+06
A0A0H3K8K3	Staphylococcal protein OS=Staphylococcus aureus (strain Newman) OX=426430 GN=NWMN_1362 PE=4 SV=1	0	30.196	43	4	14	4	113	13.7	8.73	45.76	4		0	7.79609e+06	7.64092e+06	1.03463e+07
A6QEJ2	50S ribosomal protein L7/L12 OS=Staphylococcus aureus (strain Newman) OX=426430 GN=rplL PE=3 SV=1	0	93.172	69	7	230	7	122	12.7	4.65	673.17	7	rplL	0	2.54953e+08	317875348	2.56357e+08
A0A0H3K7H1	Oxidoreductase OS=Staphylococcus aureus (strain Newman) OX=426430 GN=NWMN_0657 PE=4 SV=1	0	11.319	8	2	3	2	302	34.8	6.46	8.98	2		0	946159	1010747	1.19353e+06
A0A0H3KFA8	DUF3055 domain-containing protein OS=Staphylococcus aureus (strain Newman) OX=426430 GN=NWMN_0798 PE=4 SV=1	0	7.922	23	2	5	2	88	10.2	4.56	11.81	2		0	2.76029e+06	2.9612e+06	2.52745e+06
A0A0H3KB88	Aldo/keto reductase OS=Staphylococcus aureus (strain Newman) OX=426430 GN=NWMN_0572 PE=4 SV=1	0	89.778	50	11	47	11	312	35.4	5	145.76	11		0	3.28555e+07	4.45089e+07	4.46142e+07
A0A0H3KEH8	Acetyltransferase, GNAT family protein OS=Staphylococcus aureus (strain Newman) OX=426430 GN=NWMN_0441 PE=4 SV=1	0	40.568	39	5	13	5	174	19.9	4.98	31.26	5		0	4.34887e+06	4.20394e+06	4.48203e+06
A0A0H3K7P7	Thioredoxin OS=Staphylococcus aureus (strain Newman) OX=426430 GN=NWMN_0774 PE=4 SV=1	0	35.575	43	4	34	4	106	12.1	4.6	124.68	4		0	1.05348e+08	130119352	96347109
A0A0H3K8E7	GntR family transcriptional regulator OS=Staphylococcus aureus (strain Newman) OX=426430 GN=NWMN_1186 PE=4 SV=1	0	76.906	55	9	27	9	237	26.9	4.69	100.39	9		0	1.06241e+07	9.85814e+06	1.1729e+07
A0A290QSU6	Segregation and condensation protein A OS=Staphylococcus aureus (strain Newman) OX=426430 GN=scpA PE=3 SV=1	0	19.119	20	3	10	3	243	28.7	4.84	21.52	3	scpA	0	1.16172e+06	1.2063e+06	NAN
A6QGJ1	tRNA-2-methylthio-N(6)-dimethylallyladenosine synthase OS=Staphylococcus aureus (strain Newman) OX=426430 GN=miaB PE=3 SV=1	0	106.373	33	18	53	18	514	58.9	6.33	146.46	18	miaB	0	36488559	4.68374e+07	4.97988e+07
A0A290QPD4	GTP pyrophosphokinase OS=Staphylococcus aureus (strain Newman) OX=426430 GN=CNH35_08730 PE=3 SV=1	0	150.356	36	23	66	23	729	83.6	8.31	166.06	23	relA2	0	3.19166e+07	3.4782e+07	3.34599e+07
A6QJ36	Tagatose 1,6-diphosphate aldolase OS=Staphylococcus aureus (strain Newman) OX=426430 GN=lacD PE=3 SV=1	0	63.072	28	8	23	8	326	36.6	5.14	75.02	8	lacD	0	1.99323e+07	2.26195e+07	2.04203e+07
A0A0H3KFC1	Kinase OS=Staphylococcus aureus (strain Newman) OX=426430 GN=NWMN_0823 PE=4 SV=1	0	45.312	48	5	20	5	127	14.9	8.32	67.33	5		0	1.1923e+07	1.40594e+07	13514130
A0A290QST1	Cytidylate kinase OS=Staphylococcus aureus (strain Newman) OX=426430 GN=cmk PE=3 SV=1	0	77.004	58	10	32	10	219	24.6	5.22	102.04	10	cmk	0	5.25848e+07	5.74468e+07	6.26518e+07
A0A0H3KIW4	Acetyltransferase, GNAT family protein OS=Staphylococcus aureus (strain Newman) OX=426430 GN=NWMN_2427 PE=4 SV=1	0	6.012	7	1	1	1	163	18.6	7.65	2.92	1		0	378642	259922	127837
A0A0H3KA04	Ferrichrome ABC transporter substrate-binding protein OS=Staphylococcus aureus (strain Newman) OX=426430 GN=NWMN_2185 PE=4 SV=1	0	143.376	53	14	60	14	302	34	9.14	210.9	14		0	6.58445e+07	7.31664e+07	6.26613e+07
A0A290QEJ4	Lactose phosphotransferase system repressor OS=Staphylococcus aureus (strain Newman) OX=426430 GN=CNH35_03870 PE=4 SV=1	0	52.693	35	8	22	8	254	28.5	7.11	48.23	8	glcR	0	5.3447e+07	89147676	9.92236e+07
A0A0H3KGZ9	Alkaline phosphatase synthesis transcriptional regulatory protein OS=Staphylococcus aureus (strain Newman) OX=426430 GN=phoP PE=4 SV=1	0	44.985	36	7	17	7	234	27.1	5.26	49.53	7	phoP	0	5.41262e+06	8.47238e+06	9.28557e+06
A0A0H3KE96	Glyoxalase family protein OS=Staphylococcus aureus (strain Newman) OX=426430 GN=NWMN_0330 PE=4 SV=1	0	8.294	5	1	3	1	308	35.6	5.88	8.31	1		0	186117	317154	354858
A0A290QSC0	Na(+)/H(+) antiporter subunit C1 OS=Staphylococcus aureus (strain Newman) OX=426430 GN=CNH35_04740 PE=3 SV=1	0	12.865	21	2	4	2	109	11.8	6.52	13.59	2		0	763632	882918	706349
A6QHI5	UPF0735 ACT domain-containing protein NWMN_1545 OS=Staphylococcus aureus (strain Newman) OX=426430 GN=NWMN_1545 PE=3 SV=1	0	15.981	26	4	8	4	152	17.5	5.66	19.84	4		0	2.75313e+06	2.98624e+06	1.44093e+06
A0A0H3K6D2	DNA polymerase III subunit gamma/tau OS=Staphylococcus aureus (strain Newman) OX=426430 GN=dnaX PE=3 SV=1	0	151.422	42	17	58	17	565	63.5	5.63	182.79	17	dnaX	0	2.37656e+07	2.38089e+07	2.55218e+07
A0A0H3KA66	Xylose isomerase-like TIM barrel domain-containing protein OS=Staphylococcus aureus (strain Newman) OX=426430 GN=NWMN_0156 PE=4 SV=1	0	64.941	32	6	25	6	336	38.4	5.01	109.42	6		0	1.79018e+07	2.41057e+07	1.87567e+07
A0A290QII3	Aspartyl/glutamyl-tRNA(Asn/Gln) amidotransferase subunit C OS=Staphylococcus aureus (strain Newman) OX=426430 GN=gatC PE=3 SV=1	0	27.677	80	5	13	5	100	11.3	4.45	36.15	5	gatC	0	6.86434e+06	7.70939e+06	6.62431e+06
A0A0H3K735	Trehalose operon repressor OS=Staphylococcus aureus (strain Newman) OX=426430 GN=treR PE=4 SV=1	0	60.081	25	4	19	4	242	27.9	5.26	67.53	4	treR	0	3.59215e+06	5.47875e+06	5.15194e+06
A0A290QL55	S-adenosylmethionine synthase OS=Staphylococcus aureus (strain Newman) OX=426430 GN=metK PE=3 SV=1	0	194.663	59	17	111	17	397	43.6	5.01	439.97	17	metK	0	1.13635e+08	1.43537e+08	1.43192e+08
A0A0H3K7R7	Signal recognition particle protein OS=Staphylococcus aureus (strain Newman) OX=426430 GN=ffh PE=3 SV=1	0	184.253	56	18	82	18	455	50.7	9.25	236.42	18	ffh	0	6.75873e+07	7.99086e+07	8.17703e+07
A0A290QLF0	Uncharacterized protein OS=Staphylococcus aureus (strain Newman) OX=426430 GN=CNH35_10660 PE=4 SV=1	0.001	3.946	7	1	3	1	137	15.9	4.73	2.02	1		0	442356	483662	450065
A6QJ70	Translation initiation factor IF-1 OS=Staphylococcus aureus (strain Newman) OX=426430 GN=infA PE=3 SV=1	0	75.842	67	3	39	3	72	8.3	7.42	138.1	3	infA	0	8.75692e+07	1.15652e+08	1.38926e+08
A0A0H3KC25	Phosphoribosylglycinamide formyltransferase OS=Staphylococcus aureus (strain Newman) OX=426430 GN=purN PE=3 SV=1	0	5.597	26	2	3	2	188	21.1	5.43	1.68	2	purN	0	114400	170724	192494
A0A0H3KH75	Uncharacterized protein OS=Staphylococcus aureus (strain Newman) OX=426430 GN=NWMN_1673 PE=4 SV=1	0	5.002	10	1	1	1	100	11.5	10.21	2.25	1		0	320839	NAN	NAN
A0A0H3KAG9	L-serine dehydratase OS=Staphylococcus aureus (strain Newman) OX=426430 GN=sdhA PE=3 SV=1	0	130.65	58	11	59	11	299	31	4.81	228.44	11	sdhA	0	6.10124e+07	6.82259e+07	7.06399e+07
A0A290QI67	Epoxyqueuosine reductase OS=Staphylococcus aureus (strain Newman) OX=426430 GN=queG PE=3 SV=1	0	11.468	9	3	6	3	380	42.4	6.58	5.86	3	queG	0	505861	422965	665464
A0A0H3K7C5	YitT family protein OS=Staphylococcus aureus (strain Newman) OX=426430 GN=NWMN_0615 PE=4 SV=1	0	16.274	14	4	9	4	277	29.9	8.63	16.54	4		0	4.77514e+06	4.6359e+06	5.30564e+06
A0A0H3K9N4	Acetyltransferase, GNAT family protein OS=Staphylococcus aureus (strain Newman) OX=426430 GN=NWMN_2033 PE=4 SV=1	0	59.15	43	13	23	13	286	33.1	4.83	60.38	13		0	2.42667e+07	2.51214e+07	2.44005e+07
A0A0H3K9K7	DUF304 domain-containing protein OS=Staphylococcus aureus (strain Newman) OX=426430 GN=NWMN_1979 PE=4 SV=1	0.001	3.981	4	1	1	1	159	19	9.16	1.93	1		0	180755	227203	263263
A0A0H3KCE7	Ribosome biogenesis GTPase A OS=Staphylococcus aureus (strain Newman) OX=426430 GN=NWMN_1153 PE=3 SV=1	0	68.253	37	10	31	10	294	33.4	9.06	78.57	10		0	2.59708e+07	2.83079e+07	2.80062e+07
A0A0H3K878	Helicase Helix-turn-helix domain-containing protein OS=Staphylococcus aureus (strain Newman) OX=426430 GN=NWMN_1391 PE=4 SV=1	0	5.575	7	2	3	2	317	37.8	5.91	1.64	2		0	394587	156287	NAN
A6QF82	Phosphoglycerate kinase OS=Staphylococcus aureus (strain Newman) OX=426430 GN=pgk PE=3 SV=1	0	298.033	67	22	386	22	396	42.6	5.33	1246.14	22	pgk	0	1539798104	1640065598	1659131508
A6QGZ7	UPF0398 protein NWMN_1357 OS=Staphylococcus aureus (strain Newman) OX=426430 GN=NWMN_1357 PE=3 SV=1	0	6.93	9	2	3	2	187	22.2	4.78	1.83	2		0	5414029	5.36043e+06	7024555
A6QED3	Nucleoid-associated protein NWMN_0443 OS=Staphylococcus aureus (strain Newman) OX=426430 GN=NWMN_0443 PE=3 SV=1	0	87.313	76	6	110	6	105	11.6	5.1	285.74	6		0	2.3412e+08	2.55385e+08	2.09925e+08
A0A0H3KIN8	NAD dependent epimerase/dehydratase family protein OS=Staphylococcus aureus (strain Newman) OX=426430 GN=NWMN_2341 PE=4 SV=1	0	72.36	36	8	34	8	283	31.2	4.86	116.87	8		0	2.41735e+07	2.71496e+07	2.44346e+07
A6QH18	Nucleoside diphosphate kinase OS=Staphylococcus aureus (strain Newman) OX=426430 GN=ndk PE=3 SV=1	0	80.895	53	6	43	6	149	16.6	5.16	149.4	6	ndk	0	7.32862e+07	1.05083e+08	1.13783e+08
A0A290QS42	Threonine--tRNA ligase OS=Staphylococcus aureus (strain Newman) OX=426430 GN=thrS PE=3 SV=1	0	318.559	53	33	241	33	645	74.4	5.39	702.87	33	thrS	0	5.36214e+08	5.68975e+08	6.26087e+08
A0A290QDN3	Protein-arginine kinase OS=Staphylococcus aureus (strain Newman) OX=426430 GN=mcsB PE=3 SV=1	0	76.666	42	9	32	9	335	38.6	5.22	65.95	9	mcsB	0	5.7863e+06	6.90745e+06	8.43117e+06
A0A290QPF3	Hexose-6-phosphate:phosphate antiporter OS=Staphylococcus aureus (strain Newman) OX=426430 GN=CNH35_00885 PE=3 SV=1	0	29.277	18	7	15	7	459	51	9.22	28.65	7	uhpT	0	9428392	9936885	1.06703e+07
A0A0H3KBJ9	Gluconeogenesis factor OS=Staphylococcus aureus (strain Newman) OX=426430 GN=NWMN_0734 PE=3 SV=1	0	106.259	34	6	30	6	331	36.2	5.82	109.75	6		0	8.98472e+06	1.33237e+07	1.46426e+07
A0A290QHZ4	Protein GrpE OS=Staphylococcus aureus (strain Newman) OX=426430 GN=grpE PE=3 SV=1	0	102.727	74	10	43	10	208	24	4.51	163.91	10	grpE	0	2.01507e+07	2.42811e+07	2.39457e+07
A0A0H3K873	DNA-binding protein HU OS=Staphylococcus aureus (strain Newman) OX=426430 GN=NWMN_1382 PE=3 SV=1	0	98.36	70	8	191	8	90	9.6	9.52	629.65	8		0	3648205607	4007901971	4241392024
A0A0H3K8Z1	NAD-dependent malic enzyme OS=Staphylococcus aureus (strain Newman) OX=426430 GN=maeB PE=3 SV=1	0	293.468	65	20	145	20	409	44.2	5.2	474.45	20	maeB	0	2.39186e+08	2.20561e+08	2.28344e+08
A0A0H3K7L4	Carboxylesterase OS=Staphylococcus aureus (strain Newman) OX=426430 GN=NWMN_0748 PE=4 SV=1	0	54.981	31	6	23	6	246	28.1	4.65	66.08	6		0	8.98045e+06	1.31082e+07	1.05464e+07
A0A290QP33	3-dehydroquinate synthase OS=Staphylococcus aureus (strain Newman) OX=426430 GN=aroB PE=3 SV=1	0	27.627	19	5	9	5	354	40.3	6.14	27.28	5	aroB	0	1.7264e+06	5.88959e+06	1.53648e+06
A0A0H3KH34	Glutamyl-aminopeptidase OS=Staphylococcus aureus (strain Newman) OX=426430 GN=NWMN_1638 PE=3 SV=1	0	232.765	73	16	64	16	358	39.8	5.49	232.23	16		0	5.55084e+07	7.1344e+07	7.35681e+07
A0A0H3K9N1	Bi-component leukocidin LukGH subunit G OS=Staphylococcus aureus (strain Newman) OX=426430 GN=lukF PE=3 SV=1	0	47.969	32	9	20	9	338	38.7	8.66	48.94	9	lukF	0	6.68731e+06	6.9157e+06	5.31885e+06
A0A0H3KE91	Mannitol-specific phosphotransferase enzyme IIA component OS=Staphylococcus aureus (strain Newman) OX=426430 GN=NWMN_0325 PE=4 SV=1	0.001	3.913	2	1	1	1	651	74.4	6.62	2.15	1		0	NAN	NAN	NAN
A0A0H3KGG7	Dynamin family protein OS=Staphylococcus aureus (strain Newman) OX=426430 GN=NWMN_1351 PE=4 SV=1	0	108.064	21	19	40	19	1146	133	5.17	105.14	19		0	1.3258e+07	1.83203e+07	1.47545e+07
A0A290QIR5	Uroporphyrinogen decarboxylase OS=Staphylococcus aureus (strain Newman) OX=426430 GN=hemE PE=3 SV=1	0	114.292	34	9	46	9	345	39.3	6.35	150.88	9	hemE	0	3.24714e+07	4.55958e+07	42748300
A0A0H3K673	ATPase OS=Staphylococcus aureus (strain Newman) OX=426430 GN=NWMN_0039 PE=4 SV=1	0	70.647	17	15	23	15	1050	121.7	6.15	43.17	15		0	4.98706e+06	5.75867e+06	5.03167e+06
A0A0H3K9Y8	Staphylococcal accessory regulator V OS=Staphylococcus aureus (strain Newman) OX=426430 GN=sarV PE=4 SV=1	0	11.168	28	3	7	3	116	14	9.07	15.87	3	sarV	0	2.0864e+06	2.80994e+06	2.00846e+06
A0A290QEG4	SsrA-binding protein OS=Staphylococcus aureus (strain Newman) OX=426430 GN=smpB PE=3 SV=1	0.001	4.127	6	1	3	1	154	17.7	10.02	6.43	1	smpB	0	1.9246e+06	2.80992e+06	2.52762e+06
A0A0H3KCG1	Insulinase family protein OS=Staphylococcus aureus (strain Newman) OX=426430 GN=NWMN_1187 PE=4 SV=1	0	76.29	30	12	36	12	421	48.6	6.11	91.99	12		0	2.58237e+07	3.02456e+07	3.31004e+07
A0A0H3KHT5	Bi-component leukocidin LukGH subunit H OS=Staphylococcus aureus (strain Newman) OX=426430 GN=lukS PE=3 SV=1	0	73.943	34	9	26	9	351	40.4	9.42	86.23	9	lukS	0	8.52317e+07	8.30224e+07	8.0651e+07
A0A0H3KBN0	Nitroreductase OS=Staphylococcus aureus (strain Newman) OX=426430 GN=NWMN_0773 PE=3 SV=1	0	22.331	25	4	10	4	179	20.7	9.03	21.59	4		0	3.73306e+06	3.46312e+06	3.78048e+06
A0A290QR16	Glycine cleavage system H protein OS=Staphylococcus aureus (strain Newman) OX=426430 GN=gcvH PE=3 SV=1	0	41.878	37	3	77	3	126	14.1	4.03	251.47	3	gcvH	0	2.86259e+07	4.47057e+07	4.85908e+07
A0A0H3KEQ0	Ribose-5-phosphate isomerase A OS=Staphylococcus aureus (strain Newman) OX=426430 GN=rpi PE=3 SV=1	0	96.896	46	12	49	12	228	25.5	5.01	155.36	12	rpi	0	7.62255e+07	8.0136e+07	7.96777e+07
A0A0H3K939	NAD(P)/FAD-dependent oxidoreductase OS=Staphylococcus aureus (strain Newman) OX=426430 GN=NWMN_1648 PE=4 SV=1	0	28.087	11	5	11	5	422	46.4	7.3	25.57	5		0	3.09896e+06	3.07623e+06	3.75861e+06
A0A0H3K8M5	L-threonine dehydratase catabolic TdcB OS=Staphylococcus aureus (strain Newman) OX=426430 GN=ilvA PE=3 SV=1	0	195.264	53	13	122	13	346	37.3	6.54	426.14	13	ilvA	0	2.22418e+08	2.58621e+08	2.81703e+08
A0A0H3KCY5	Peptidase, rhomboid family protein OS=Staphylococcus aureus (strain Newman) OX=426430 GN=NWMN_1452 PE=4 SV=1	0	21.485	9	4	9	4	487	56.9	9.11	26.85	4		0	7.56639e+06	5.58303e+06	1.576e+07
A0A0H3K724	Cystathionine gamma-synthase OS=Staphylococcus aureus (strain Newman) OX=426430 GN=metB PE=1 SV=1	0	91.658	41	9	40	9	380	41.3	5.83	141.8	9	metB	0	2.07523e+07	2.8254e+07	2.74123e+07
A0A290QTT1	Integral membrane protein OS=Staphylococcus aureus (strain Newman) OX=426430 GN=CNH35_12620 PE=4 SV=1	0.016	2.119	5	1	3	1	129	14.6	9.72	5.05	1		0	10209751	8.29777e+06	9130148
A0A290QGU5	5-oxoprolinase subunit A OS=Staphylococcus aureus (strain Newman) OX=426430 GN=pxpA PE=3 SV=1	0	31.284	25	6	13	6	250	27.4	5.77	33.34	6	pxpA	0	7.82197e+06	9.14698e+06	9.60215e+06
A0A0H3K6B3	2',3'-cyclic-nucleotide 2'-phosphodiesterase OS=Staphylococcus aureus (strain Newman) OX=426430 GN=NWMN_0088 PE=3 SV=1	0	13.16	6	2	3	2	513	58.4	5.06	8.64	2		0	248132	NAN	305718
A0A0H3K8L2	5-bromo-4-chloroindolyl phosphate hydrolase OS=Staphylococcus aureus (strain Newman) OX=426430 GN=NWMN_1316 PE=4 SV=1	0	13.127	16	4	8	4	209	24.7	9.63	9.26	4		0	3.50008e+06	6.0812e+06	5.29822e+06
A0A290QEQ0	Na(+)/H(+) antiporter subunit E1 OS=Staphylococcus aureus (strain Newman) OX=426430 GN=CNH35_04730 PE=3 SV=1	0	9.748	15	2	4	2	159	18.3	8.85	11.96	2	mnhE1	0	228798	602333	756561
A0A0H3KC16	Autolysis and methicillin resistant-related protein FmtA OS=Staphylococcus aureus (strain Newman) OX=426430 GN=NWMN_0926 PE=4 SV=1	0	80.637	29	12	36	12	397	46	9.63	94.66	12		0	1.78653e+07	2.14779e+07	2.09044e+07
A6QIC7	Aspartyl/glutamyl-tRNA(Asn/Gln) amidotransferase subunit B OS=Staphylococcus aureus (strain Newman) OX=426430 GN=gatB PE=3 SV=1	0	390.203	74	30	237	30	475	53.6	5.14	743.01	30	gatB	0	4.96791e+08	5.61046e+08	5.8398e+08
A0A0H3K9X5	MerR family transcriptional regulator OS=Staphylococcus aureus (strain Newman) OX=426430 GN=NWMN_2105 PE=4 SV=1	0	6.439	9	1	2	1	138	16.3	5.63	5.45	1		0	NAN	138215	NAN
A0A290QNI1	Polysaccharide biosynthesis protein OS=Staphylococcus aureus (strain Newman) OX=426430 GN=CNH35_00570 PE=3 SV=1	0.007	2.982	4	2	3	2	607	68.6	8.27	1.65	2	cap5D	0	774845	1.30615e+06	1.70477e+06
A0A0H3KA50	HlyD family secretion protein OS=Staphylococcus aureus (strain Newman) OX=426430 GN=NWMN_2254 PE=4 SV=1	0	66.897	38	7	34	7	215	23	7.23	96.06	7		0	5.52126e+07	4.53949e+07	5.3884e+07
A0A0H3KCV9	BrxA/BrxB family bacilliredoxin OS=Staphylococcus aureus (strain Newman) OX=426430 GN=NWMN_1420 PE=3 SV=1	0	60.218	38	5	30	5	145	16.2	4.84	116	5		0	4.66767e+07	5.95202e+07	5.90184e+07
A0A0H3K6D1	DUF4242 domain-containing protein OS=Staphylococcus aureus (strain Newman) OX=426430 GN=NWMN_0115 PE=4 SV=1	0	49.299	30	7	21	7	170	19.2	4.77	64.14	7		0	2.2155e+07	2.36069e+07	2.31734e+07
A0A0H3KGR0	DEAD-box ATP-dependent RNA helicase CshB OS=Staphylococcus aureus (strain Newman) OX=426430 GN=cshB PE=3 SV=1	0	119.168	43	15	47	15	448	51	9.5	135.2	15	cshB	0	3.55593e+07	3.85131e+07	4.4249e+07
A0A290QNK6	Putative cysteine ligase BshC OS=Staphylococcus aureus (strain Newman) OX=426430 GN=bshC PE=3 SV=1	0	119.272	34	15	49	15	537	62.8	6.19	162.96	15	bshC	0	2.58479e+07	3.01182e+07	2.91727e+07
A0A0H3KJ04	Amidohydrolase OS=Staphylococcus aureus (strain Newman) OX=426430 GN=NWMN_2479 PE=4 SV=1	0	140.069	58	15	54	15	336	38.2	5.07	188.68	15		0	3.90241e+07	5.07338e+07	5.54666e+07
A0A0H3KF14	6-carboxy-5,6,7,8-tetrahydropterin synthase OS=Staphylococcus aureus (strain Newman) OX=426430 GN=queD PE=3 SV=1	0	83.34	61	6	24	6	139	16	7.01	95.07	6		0	5.66592e+06	1.20221e+07	1.28355e+07
A0A0H3KFD6	YbhB/YbcL family Raf kinase inhibitor-like protein OS=Staphylococcus aureus (strain Newman) OX=426430 GN=NWMN_0850 PE=4 SV=1	0	44.18	35	4	19	4	171	19.1	5.17	61.36	4		0	8.25089e+06	8.99468e+06	1.06732e+07
A0A0H3KF72	Conserved cytoplasmic protein OS=Staphylococcus aureus (strain Newman) OX=426430 GN=NWMN_0752 PE=4 SV=1	0	36.441	59	6	18	6	107	12.9	5.27	49.94	6		0	1.04049e+07	1.25279e+07	1.45234e+07
A0A0H3K935	D-alanine aminotransferase OS=Staphylococcus aureus (strain Newman) OX=426430 GN=dat PE=3 SV=1	0	186.178	76	16	90	16	282	31.9	5.03	338.99	16		0	1.19872e+08	1.52299e+08	1.66201e+08
A0A0H3KA33	CPBP family intramembrane metalloprotease OS=Staphylococcus aureus (strain Newman) OX=426430 GN=NWMN_2215 PE=4 SV=1	0	13.712	9	2	4	2	245	28	8.88	9.99	2		0	359668	294322	409812
A0A0H3K7Z2	Prephenate dehydrogenase OS=Staphylococcus aureus (strain Newman) OX=426430 GN=tyrA PE=3 SV=1	0.01	2.682	2	1	1	1	363	40.4	7.21	1.85	1	tyrA	0	NAN	NAN	8629746
A0A0H3KGR8	NfeD-like C-terminal domain-containing protein OS=Staphylococcus aureus (strain Newman) OX=426430 GN=NWMN_1477 PE=4 SV=1	0	21.039	23	4	9	4	235	26	5.88	18.43	4		0	8.07472e+06	12789112	1.40831e+07
A0A290QJV9	Glycerol-3-phosphate dehydrogenase OS=Staphylococcus aureus (strain Newman) OX=426430 GN=CNH35_06920 PE=3 SV=1	0	352.535	57	32	490	32	557	62.4	7.03	1402.28	32		0	1704835206	1889114981	1881199872
A0A0H3KFQ9	Uncharacterized protein OS=Staphylococcus aureus (strain Newman) OX=426430 GN=NWMN_0976 PE=4 SV=1	0	23.179	29	4	7	4	160	18.6	5.38	22.6	4		0	7.25821e+06	1.00085e+07	1.04917e+07
A0A0H3KAN6	Arginine repressor OS=Staphylococcus aureus (strain Newman) OX=426430 GN=argR PE=3 SV=1	0	9.322	13	2	4	2	149	17.4	7.93	4.87	2	argR	0	1.7177e+06	NAN	162899
A0A290QV88	ATP-binding protein OS=Staphylococcus aureus (strain Newman) OX=426430 GN=CNH35_11420 PE=4 SV=1	0	33.918	19	7	14	7	414	48	5.39	37.81	7		0	5.65677e+06	7.4854e+06	8.57898e+06
A0A0H3K7Z5	Peptide deformylase OS=Staphylococcus aureus (strain Newman) OX=426430 GN=pdf1 PE=3 SV=1	0	109.063	72	11	54	11	183	20.5	6.1	150.64	11	pdf1	0	1.44633e+08	1.44313e+08	148422222
A0A0H3K8Q6	Alpha-amylase OS=Staphylococcus aureus (strain Newman) OX=426430 GN=malA PE=3 SV=1	0	82.945	34	13	30	13	549	63.9	4.72	93.24	13	malA	0	2.88099e+07	2.77333e+07	2.90915e+07
A0A0H3K6J0	CDP-glycerol--glycerophosphate glycerophosphotransferase OS=Staphylococcus aureus (strain Newman) OX=426430 GN=NWMN_0188 PE=3 SV=1	0	72.709	32	12	34	12	389	45.9	6.87	87.23	12		0	2.00546e+07	2.09679e+07	18751282
A0A0H3KA59	LysR family regulatory protein OS=Staphylococcus aureus (strain Newman) OX=426430 GN=NWMN_2233 PE=3 SV=1	0	28.096	19	4	8	4	294	34.9	9.13	15.85	4		0	663287	623959	160481
A0A0H3KFA9	Assimilatory sulfite reductase (NADPH) flavoprotein subunit OS=Staphylococcus aureus (strain Newman) OX=426430 GN=NWMN_2518 PE=4 SV=1	0	77.074	25	11	30	11	626	72.2	4.67	88.19	11		0	6.43439e+06	8.21526e+06	8.23924e+06
A0A290QJG8	DNA-directed RNA polymerase subunit alpha OS=Staphylococcus aureus (strain Newman) OX=426430 GN=rpoA PE=3 SV=1	0	250.14	72	26	240	26	314	35	4.75	665.63	26	rpoA	0	4.89655e+08	5.06353e+08	5.95809e+08
A0A0H3K7W9	Glycosyl transferase family 1 OS=Staphylococcus aureus (strain Newman) OX=426430 GN=NWMN_0906 PE=4 SV=1	0	121.346	44	20	67	20	493	57.3	8.95	174.99	20		0	6.32995e+07	6.61955e+07	7.36586e+07
A0A290QG38	Endonuclease MutS2 OS=Staphylococcus aureus (strain Newman) OX=426430 GN=mutS2 PE=3 SV=1	0	140.634	33	21	57	21	782	88.6	6.24	170.53	21	mutS2	0	2.36142e+07	2.85116e+07	2.77287e+07
A6QHR2	Tyrosine--tRNA ligase OS=Staphylococcus aureus (strain Newman) OX=426430 GN=tyrS PE=1 SV=1	0	228.968	51	21	127	21	420	47.6	5.39	400.84	21	tyrS	0	1.96044e+08	2.01721e+08	3.73415e+08
A0A0H3KA98	Na+/H+ antiporter family protein OS=Staphylococcus aureus (strain Newman) OX=426430 GN=NWMN_2338 PE=4 SV=1	0	20.332	7	5	11	5	692	79.1	8.75	22.37	5		0	1.97204e+06	3.75461e+06	2.3743e+06
A6QGB6	Methionyl-tRNA formyltransferase OS=Staphylococcus aureus (strain Newman) OX=426430 GN=fmt PE=3 SV=1	0	150.916	49	14	67	14	311	34.2	5.33	202.74	14	fmt	0	3.70386e+07	5.44055e+07	4.52471e+07
A0A0H3K6B5	Staphylococcal tandem lipoprotein OS=Staphylococcus aureus (strain Newman) OX=426430 GN=lpl8nm PE=3 SV=1	0	11.525	16	3	6	2	261	30.5	7.34	11.64	3	lpl8nm	0	659856	958217	974900
A0A290QLA8	Staphylococcal protein OS=Staphylococcus aureus (strain Newman) OX=426430 GN=CNH35_09980 PE=4 SV=1	0	9.651	62	2	4	2	50	5.9	4.26	12.33	2		0	1.26284e+06	632265	615250
A0A0H3KFP0	Cytochrome D ubiquinol oxidase subunit II OS=Staphylococcus aureus (strain Newman) OX=426430 GN=cydB PE=3 SV=1	0	9.159	6	2	2	2	339	38.9	8.29	5.75	2	cydB	0	NAN	124531	209030
A0A0H3K9X9	L-lactate permease OS=Staphylococcus aureus (strain Newman) OX=426430 GN=lctP PE=3 SV=1	0	33.839	8	3	25	2	530	56.2	9.31	79.34	3	lctP	0	6.08016e+06	8.88012e+06	8.04765e+06
A0A0H3KHG4	Phage family protein OS=Staphylococcus aureus (strain Newman) OX=426430 GN=NWMN_1800 PE=4 SV=1	0.007	3.032	12	1	2	1	82	9.8	6.68	0	1		0	154245	160797	151111
A0A290QHP6	Putative membrane protein insertion efficiency factor OS=Staphylococcus aureus (strain Newman) OX=426430 GN=CNH35_09565 PE=3 SV=1	0	6.769	19	2	10	2	85	10	9.95	15.74	2		0	2.7795e+06	2.24826e+06	2.4238e+06
A6QJ86	30S ribosomal protein S3 OS=Staphylococcus aureus (strain Newman) OX=426430 GN=rpsC PE=3 SV=1	0	171.505	67	15	187	15	217	24.1	9.76	536	15	rpsC	0	1872145865	1963339077	2024922655
P0C1S3	Transcription termination/antitermination protein NusG OS=Staphylococcus aureus (strain Newman) OX=426430 GN=nusG PE=3 SV=1	0	122.588	53	8	70	8	182	20.7	5.11	285.09	8	nusG	0	1.10137e+08	140109039	155976171
A0A0H3KAY8	Cysteine synthase OS=Staphylococcus aureus (strain Newman) OX=426430 GN=cysM PE=4 SV=1	0.003	3.436	4	1	1	1	304	33.2	5.91	1.77	1	cysM	0	607056	575834	251926
A0A290QNT6	Glutamine synthetase OS=Staphylococcus aureus (strain Newman) OX=426430 GN=glnA PE=3 SV=1	0	319.399	53	22	225	22	446	50.8	5.2	673.99	22	glnA	0	4.57059e+08	5.55931e+08	5.53913e+08
A0A0H3KA72	MarR family regulatory protein OS=Staphylococcus aureus (strain Newman) OX=426430 GN=NWMN_2286 PE=1 SV=1	0	32.254	41	6	17	6	148	17.4	8.46	41.26	6		0	3.74665e+07	4.16146e+07	4.87836e+07
A0A0H3KFR8	Integrase OS=Staphylococcus aureus (strain Newman) OX=426430 GN=int PE=4 SV=1	0	22.041	13	5	8	5	461	53.9	9.09	11.57	5	int	0	1.86841e+06	1.35281e+06	1.52906e+06
A6QF62	Protein translocase subunit SecA 1 OS=Staphylococcus aureus (strain Newman) OX=426430 GN=secA1 PE=3 SV=1	0	469.54	56	45	241	45	843	95.9	5.24	747.02	45	secA1	0	4.70528e+08	5.26023e+08	5.30542e+08
A0A0H3KBG1	HlyC/CorC family transporter OS=Staphylococcus aureus (strain Newman) OX=426430 GN=NWMN_0671 PE=3 SV=1	0	35.343	14	5	7	5	449	51.1	4.64	23.69	5		0	3.09979e+06	3.61226e+06	4.34882e+06
A0A290QKY1	PTS glucoside EIICBA component OS=Staphylococcus aureus (strain Newman) OX=426430 GN=CNH35_14230 PE=4 SV=1	0	107.559	24	14	54	12	688	74.4	6.2	140.58	14	glcB	0	3.75249e+07	4.66639e+07	4.57149e+07
A0A0H3K852	Amino acid permease OS=Staphylococcus aureus (strain Newman) OX=426430 GN=NWMN_1347 PE=4 SV=1	0.001	4.43	2	1	3	1	440	47.2	9.19	3.46	1		0	2.65673e+06	2676053	2361703
A0A0H3KDE2	proline dehydrogenase OS=Staphylococcus aureus (strain Newman) OX=426430 GN=putA PE=4 SV=1	0	91.858	41	10	36	10	333	38	8.07	106.75	10	putA	0	2.24096e+07	2.81951e+07	2.7909e+07
A0A0H3KD80	tRNA-dihydrouridine synthase OS=Staphylococcus aureus (strain Newman) OX=426430 GN=NWMN_0030 PE=3 SV=1	0	67.331	29	8	24	8	328	37.7	6.21	74.01	8		0	8.56088e+06	1.12788e+07	1.13672e+07
A0A0H3K8D3	Superoxide dismutase OS=Staphylococcus aureus (strain Newman) OX=426430 GN=sodA PE=3 SV=1	0	107.224	62	10	109	9	199	22.7	5.19	322.77	10	sodA	1	4.96834e+08	600821984	532904462
A0A0H3K9C2	Phage protein OS=Staphylococcus aureus (strain Newman) OX=426430 GN=NWMN_0278 PE=4 SV=1	0	6.92	8	1	2	1	119	14.2	10.13	3.89	1		0	607295	581230	1.44806e+06
A0A290QJ57	Serine hydroxymethyltransferase OS=Staphylococcus aureus (strain Newman) OX=426430 GN=glyA PE=3 SV=1	0	112.947	43	15	101	15	412	45.1	6.09	265.29	15	glyA	0	9.5759e+07	1.08458e+08	1.14028e+08
A0A290QSB1	PIN/TRAM domain-containing protein OS=Staphylococcus aureus (strain Newman) OX=426430 GN=CNH35_02905 PE=3 SV=1	0	55.884	17	4	19	4	351	38.9	7.14	67.27	4		0	6.74492e+06	7.88255e+06	7992882
A0A0H3KAG5	ABC transporter, ATP-binding protein OS=Staphylococcus aureus (strain Newman) OX=426430 GN=NWMN_2424 PE=4 SV=1	0	7.904	12	2	2	2	211	24.1	6.55	2.44	2		0	128124	315090	374267
A6QD41	Chromosomal replication initiator protein DnaA OS=Staphylococcus aureus (strain Newman) OX=426430 GN=dnaA PE=3 SV=1	0	106.065	54	22	53	22	453	51.9	5.43	130.78	22	dnaA	0	7.23423e+07	7.14109e+07	7.45678e+07
A0A290QHU2	Aromatic acid exporter family protein OS=Staphylococcus aureus (strain Newman) OX=426430 GN=CNH35_10650 PE=3 SV=1	0.06	1.056	2	1	2	1	328	37.4	9.25	0	1		0	1.19504e+06	873593	1.07556e+06
A0A290QKX9	YfcC family protein OS=Staphylococcus aureus (strain Newman) OX=426430 GN=CNH35_06235 PE=4 SV=1	0	19.807	10	4	9	4	501	54.5	7.47	19.04	4		0	6.1421e+06	7.59251e+06	5.38502e+06
A0A0H3KFG0	Phage tail protein OS=Staphylococcus aureus (strain Newman) OX=426430 GN=NWMN_2602 PE=4 SV=1	0.003	3.539	11	2	2	2	165	19.7	6.54	0	2		0	692168	594246	721702
A0A0H3K9T0	ABC transporter ATP-binding protein OS=Staphylococcus aureus (strain Newman) OX=426430 GN=NWMN_2055 PE=3 SV=1	0.001	4.082	3	1	2	1	260	29	7.55	1.62	1		0	252217	225022	259148
A0A290QIC2	ATP-dependent 6-phosphofructokinase OS=Staphylococcus aureus (strain Newman) OX=426430 GN=pfkA PE=3 SV=1	0	182.744	49	13	214	13	322	34.8	5.92	772.38	13	pfkA	0	4.02211e+08	4.47956e+08	4.75427e+08
A6QHI4	Holliday junction branch migration complex subunit RuvA OS=Staphylococcus aureus (strain Newman) OX=426430 GN=ruvA PE=3 SV=1	0	66.553	39	9	35	9	200	22.2	6.13	88.46	9	ruvA	0	2.09977e+07	2.28109e+07	2.48208e+07
A0A0H3K7U1	ABC transporter ATP-binding protein OS=Staphylococcus aureus (strain Newman) OX=426430 GN=oppD PE=3 SV=1	0.021	1.853	2	1	1	1	360	40.2	8.03	0	1	oppD	0	NAN	NAN	NAN
A0A0H3KGP0	Alkaline shock protein 23 OS=Staphylococcus aureus (strain Newman) OX=426430 GN=NWMN_1430 PE=3 SV=1	0	49.336	37	3	22	3	120	13.3	7.43	78.41	3		0	8.32023e+06	1.24026e+07	1.00718e+07
A0A0H3K9K0	RNA polymerase sigma factor OS=Staphylococcus aureus (strain Newman) OX=426430 GN=sigB PE=3 SV=1	0	85.213	44	11	43	11	256	29.4	5.83	123.44	11	sigB	0	2.13222e+07	32555904	3.33069e+07
P0C049	Type VII secretion system accessory factor EsaA OS=Staphylococcus aureus (strain Newman) OX=426430 GN=esaA PE=1 SV=2	0	233.708	36	32	86	32	1009	114.7	6.68	286.6	32	esaA	0	3.86175e+07	4.80535e+07	4.97031e+07
A6QH66	Arginine repressor OS=Staphylococcus aureus (strain Newman) OX=426430 GN=argR PE=3 SV=1	0	95.857	47	7	31	7	150	17.1	5.63	126.98	7	argR	0	8.91257e+06	1.8521e+07	2.19594e+07
A0A0H3K8N6	Glyoxalase family protein OS=Staphylococcus aureus (strain Newman) OX=426430 GN=NWMN_1416 PE=4 SV=1	0	19.6	45	4	7	4	123	13.9	4.49	13.79	4		0	5.05408e+07	5.41599e+07	5.36044e+07
A0A0H3KAH7	Transcriptional regulator LysR family protein OS=Staphylococcus aureus (strain Newman) OX=426430 GN=NWMN_2441 PE=3 SV=1	0	37.065	23	6	19	6	295	33.8	5.64	44.26	6		0	4.59315e+06	4.85163e+06	4.90463e+06
A0A0H3K7L0	Thioredoxin OS=Staphylococcus aureus (strain Newman) OX=426430 GN=trxA PE=3 SV=1	0	97.796	80	7	85	7	104	11.4	4.55	234.13	7	trxA	0	2.15689e+08	2.14871e+08	2.34929e+08
A6QJ39	Galactose-6-phosphate isomerase subunit LacA OS=Staphylococcus aureus (strain Newman) OX=426430 GN=lacA PE=3 SV=1	0	65.579	66	7	58	7	142	15.4	5.35	123.04	7	lacA	0	1.76959e+07	1.72e+07	1.9745e+07
P45723	1-phosphatidylinositol phosphodiesterase OS=Staphylococcus aureus (strain Newman) OX=426430 GN=plc PE=1 SV=2	0	35.518	25	7	18	7	312	35.2	7.3	48.39	7	plc	0	7.34799e+06	7.08961e+06	8.15291e+06
A0A0H3K6N8	ABC transporter, ATP-binding MsbA family protein OS=Staphylococcus aureus (strain Newman) OX=426430 GN=NWMN_0654 PE=4 SV=1	0	23.09	11	5	7	5	557	63.2	8.32	11	5		0	1.26107e+06	1.54902e+06	6.88915e+06
A0A0H3KJ61	N-acetylmuramoyl-L-alanine amidase OS=Staphylococcus aureus (strain Newman) OX=426430 GN=NWMN_2543 PE=3 SV=1	0	181.903	42	16	65	16	619	69.2	6.4	211.43	16		0	2.6368e+07	2.93342e+07	2.93152e+07
A0A0H3K7D0	Phosphocarrier protein HPr OS=Staphylococcus aureus (strain Newman) OX=426430 GN=NWMN_0949 PE=4 SV=1	0	76.185	90	5	202	5	88	9.5	4.67	626.93	5		0	3.42294e+08	4.76174e+08	4.97183e+08
A0A290QLN6	N-acetylmuramic acid 6-phosphate etherase OS=Staphylococcus aureus (strain Newman) OX=426430 GN=murQ PE=3 SV=1	0	4.796	4	1	3	1	298	32.2	6.32	4.18	1	murQ; murQ_2	0	NAN	NAN	820457
A0A290QIB1	Probable manganese-dependent inorganic pyrophosphatase OS=Staphylococcus aureus (strain Newman) OX=426430 GN=ppaC PE=3 SV=1	0	199.148	53	15	141	15	309	34	4.86	406.59	15	ppaC	0	3.60749e+08	4.29648e+08	4.64474e+08
A0A0H3KCH0	2-oxoacid ferredoxin oxidoreductase OS=Staphylococcus aureus (strain Newman) OX=426430 GN=porB PE=4 SV=1	0	86.702	50	10	31	10	288	31.3	5.48	116.38	10	porB	0	1.93875e+07	1.61352e+07	1.83025e+07
A6QD43	DNA replication and repair protein RecF OS=Staphylococcus aureus (strain Newman) OX=426430 GN=recF PE=3 SV=1	0	24.402	16	6	11	6	370	42.4	6.48	22.47	6	recF	0	2.95044e+06	4.22874e+06	1.52263e+07
A0A0H3KD61	DNA gyrase subunit B OS=Staphylococcus aureus (strain Newman) OX=426430 GN=gyrB PE=3 SV=1	0	208.81	42	23	92	23	644	72.5	5.88	263.75	23	gyrB	0	1.70284e+08	1.51125e+08	1.64563e+08
A0A0H3KB04	Alpha,alpha-phosphotrehalase OS=Staphylococcus aureus (strain Newman) OX=426430 GN=treC PE=4 SV=1	0	101.766	40	16	55	16	546	63.5	5.25	121.24	16	treC	0	7.07646e+07	8.137e+07	7.4409e+07
A0A290QSG1	N-acetylmuramoyl-L-alanine amidase OS=Staphylococcus aureus (strain Newman) OX=426430 GN=CNH35_12920 PE=3 SV=1	0	22.914	23	4	10	4	212	24.4	8.94	20.14	4		0	1.43869e+06	2.50327e+06	2.24907e+06
A0A290QEX2	Peptide chain release factor 3 OS=Staphylococcus aureus (strain Newman) OX=426430 GN=prfC PE=3 SV=1	0	196.099	46	19	88	19	520	59.6	5	294.81	19	prfC	0	6.09057e+07	8.22359e+07	7.03705e+07
A0A290QCW4	Heme oxygenase (staphylobilin-producing) OS=Staphylococcus aureus (strain Newman) OX=426430 GN=CNH35_00635 PE=3 SV=1	0	34.432	53	5	16	5	108	12.8	4.97	35.15	5	isdI	0	5.42053e+06	5.02443e+06	6.36319e+06
A0A0H3K9Z4	VOC family protein OS=Staphylococcus aureus (strain Newman) OX=426430 GN=NWMN_2164 PE=4 SV=1	0	64.423	41	8	26	8	254	30	6.46	66.46	8		0	7.48223e+06	5.90837e+06	6.60129e+06
A0A0H3KCM3	Anthranilate synthase component I OS=Staphylococcus aureus (strain Newman) OX=426430 GN=trpE PE=4 SV=1	0	23.871	16	5	8	5	468	54.1	6.54	14.79	5	trpE	0	236047	160678	229276
A0A0H3K9Q7	DUF304 domain-containing protein OS=Staphylococcus aureus (strain Newman) OX=426430 GN=NWMN_1977 PE=4 SV=1	0	10.786	13	2	3	2	163	19.4	9.61	7.83	2		0	NAN	312767	973239
A0A290QPF5	Transport permease protein OS=Staphylococcus aureus (strain Newman) OX=426430 GN=CNH35_03555 PE=3 SV=1	0	11.265	10	3	7	3	270	31.5	9.28	14.57	3	tagG	0	3.14194e+06	3.73833e+06	3.67949e+06
A0A0H3K982	DUF1828 domain-containing protein OS=Staphylococcus aureus (strain Newman) OX=426430 GN=NWMN_1721 PE=4 SV=1	0	28.788	22	4	9	4	262	30.7	8.05	26.79	4		0	1.6818e+06	3.06706e+06	1.81345e+06
A0A0H3KGN6	2-oxoisovalerate dehydrogenase, E1 component, beta subunit OS=Staphylococcus aureus (strain Newman) OX=426430 GN=NWMN_1422 PE=4 SV=1	0	168.8	46	12	64	12	327	36	4.89	256.41	12		0	6.56478e+07	6.12932e+07	7.10771e+07
A0A0H3KDH0	Sulfonate ABC transporter ATP-binding protein OS=Staphylococcus aureus (strain Newman) OX=426430 GN=NWMN_0116 PE=4 SV=1	0.039	1.279	3	1	2	1	246	28.1	7.25	0	1		0	110886	NAN	97362.4
A0A0H3KGG1	Ribonuclease H OS=Staphylococcus aureus (strain Newman) OX=426430 GN=NWMN_1343 PE=4 SV=1	0	26.354	41	5	14	5	133	15.3	5.78	39.8	5		0	6.0138e+06	5.74835e+06	6.07001e+06
A6QD96	HTH-type transcriptional regulator SarS OS=Staphylococcus aureus (strain Newman) OX=426430 GN=sarS PE=3 SV=2	0	53.513	26	7	39	7	250	29.9	8.84	105.36	7	sarS	0	3.37214e+07	4.10579e+07	4.24987e+07
A0A290QSS1	Demethylmenaquinone methyltransferase OS=Staphylococcus aureus (strain Newman) OX=426430 GN=menG PE=3 SV=1	0	140.905	65	12	52	12	241	27.4	8.66	175.76	12	menG	0	4.85565e+07	6.32095e+07	6.36937e+07
A0A290QF68	UPF0738 protein CNH35_05010 OS=Staphylococcus aureus (strain Newman) OX=426430 GN=CNH35_05010 PE=3 SV=1	0	35.408	41	3	14	3	115	13.5	4.37	44.17	3		0	1.28821e+07	1.41537e+07	1.18683e+07
A0A290QNL3	Cell division protein SepF OS=Staphylococcus aureus (strain Newman) OX=426430 GN=sepF PE=3 SV=1	0	47.04	36	5	23	5	187	21	5.16	70.89	5	sepF	0	2.58681e+07	2.86333e+07	2.65853e+07
A0A0H3KDC1	peptidoglycan glycosyltransferase OS=Staphylococcus aureus (strain Newman) OX=426430 GN=NWMN_1623 PE=4 SV=1	0	16.878	16	3	5	3	301	34.5	9.1	16.21	3		0	817519	389829	554382
A0A0H3K8M1	Conserved virulence factor C OS=Staphylococcus aureus (strain Newman) OX=426430 GN=NWMN_1340 PE=3 SV=1	0	73.438	33	12	32	12	374	42.9	5.43	71.7	12		0	1.34258e+07	1.50128e+07	1.24033e+07
A0A290QKA7	Uncharacterized protein OS=Staphylococcus aureus (strain Newman) OX=426430 GN=CNH35_07105 PE=4 SV=1	0	11.977	19	4	8	4	191	22.7	6.54	15.7	4		0	5.8242e+06	4.4231e+06	2.70787e+06
A0A290QN70	Nickel ABC transporter substrate-binding protein OS=Staphylococcus aureus (strain Newman) OX=426430 GN=CNH35_00970 PE=4 SV=1	0	134.455	56	21	55	21	470	53.2	8.91	155.46	21		0	3.032e+07	2.98481e+07	3.19005e+07
A0A0H3KGZ4	MutT/nudix family protein OS=Staphylococcus aureus (strain Newman) OX=426430 GN=NWMN_1571 PE=4 SV=1	0	95.467	65	9	33	9	202	22.9	4.56	109.06	9		0	4.95138e+07	5.02328e+07	5.61843e+07
A6QF98	Extracellular matrix protein-binding protein emp OS=Staphylococcus aureus (strain Newman) OX=426430 GN=ssp PE=1 SV=1	0	51.05	32	9	20	9	340	38.5	9.86	54.38	9	ssp	0	9.37563e+06	8.95064e+06	1.04772e+07
A0A0H3KH51	Dipeptidase PepV OS=Staphylococcus aureus (strain Newman) OX=426430 GN=NWMN_1644 PE=4 SV=1	0	284.187	59	22	137	22	469	52.8	4.72	450.97	22		0	3.38867e+08	3.78844e+08	4.09371e+08
A0A0H3K6G8	FMN-dependent NADPH-azoreductase OS=Staphylococcus aureus (strain Newman) OX=426430 GN=NWMN_0522 PE=3 SV=1	0	93.003	54	6	30	6	188	20.9	6.14	121.06	6		0	6.16416e+06	1.63424e+07	1.86713e+07
A0A0H3K917	Pseudouridine synthase OS=Staphylococcus aureus (strain Newman) OX=426430 GN=NWMN_1646 PE=3 SV=1	0	27.134	23	4	7	4	231	26.6	6.38	20.91	4		0	2.72369e+06	2.23306e+06	3.18907e+06
Q53653	Clumping factor A OS=Staphylococcus aureus (strain Newman) OX=426430 GN=clfA PE=1 SV=1	0	240.769	31	16	121	16	933	97	3.9	492.88	16	clfA	0	3.13033e+08	3.2043e+08	2.9541e+08
A0A0H3K931	Thioredoxin OS=Staphylococcus aureus (strain Newman) OX=426430 GN=NWMN_1637 PE=4 SV=1	0	46.639	59	6	22	6	103	11.8	4.51	64.85	6		0	3.70038e+07	3.75571e+07	4.36778e+07
A0A290QHB4	Staphylococcal protein OS=Staphylococcus aureus (strain Newman) OX=426430 GN=CNH35_09480 PE=4 SV=1	0	25.112	51	4	13	4	74	9	5.12	35.12	4		0	3.97614e+06	4.7091e+06	5.44475e+06
A0A290QP32	Isopentenyl-diphosphate delta-isomerase OS=Staphylococcus aureus (strain Newman) OX=426430 GN=fni PE=3 SV=1	0	88.75	34	10	40	10	349	38.7	5.34	101.87	10	fni	0	2.48111e+07	2.52174e+07	2.57813e+07
A0A0H3K9M6	Hydrolase OS=Staphylococcus aureus (strain Newman) OX=426430 GN=NWMN_1942 PE=3 SV=1	0	49.225	31	7	23	7	261	29.8	5.22	70.83	7		0	1.34729e+07	1.4543e+07	1.18921e+07
A6QGR0	Protein GlcT OS=Staphylococcus aureus (strain Newman) OX=426430 GN=glcT PE=3 SV=1	0	35.346	19	5	16	5	283	32.8	6	40.02	5	glcT	0	2.53852e+07	2.66477e+07	4.85904e+06
A6QFS2	Bifunctional protein FolD OS=Staphylococcus aureus (strain Newman) OX=426430 GN=folD PE=3 SV=1	0	141.606	60	14	77	14	286	30.8	5.58	253.88	14	folD	0	1.52553e+08	1.43418e+08	1.64272e+08
A0A0H3K9S4	EVE domain-containing protein OS=Staphylococcus aureus (strain Newman) OX=426430 GN=NWMN_2045 PE=4 SV=1	0	132.917	43	14	64	14	457	52.9	6.14	197.94	14		0	5.67243e+07	6.63715e+07	6.89688e+07
A0A290QCT0	50S ribosomal protein L9 OS=Staphylococcus aureus (strain Newman) OX=426430 GN=rplI PE=3 SV=1	0	66.411	59	8	66	8	148	16.4	9.38	181.03	8	rplI	0	2.385e+08	2.73913e+08	3.01173e+08
A0A0H3KAE9	Iron export ABC transporter permease subunit FetB OS=Staphylococcus aureus (strain Newman) OX=426430 GN=NWMN_2352 PE=3 SV=1	0	15.623	12	3	9	3	258	27.9	9.54	22.41	3		0	1.14421e+07	1.27435e+07	1.33885e+07
A6QFF6	Na(+)/H(+) antiporter subunit G1 OS=Staphylococcus aureus (strain Newman) OX=426430 GN=mnhG1 PE=3 SV=1	0	8.607	9	2	5	2	118	12.8	9.48	9.27	2	mnhG1	0	3.19482e+06	2.54736e+06	2.5531e+06
A0A290QLH1	Amidohydrolase OS=Staphylococcus aureus (strain Newman) OX=426430 GN=CNH35_00290 PE=4 SV=1	0	104.65	40	12	53	12	392	43.1	5.68	175.27	12	yxeP_3	0	5.04216e+07	3.50914e+07	3.35778e+07
A0A0H3K7N2	Cell division protein FtsL OS=Staphylococcus aureus (strain Newman) OX=426430 GN=ftsL PE=3 SV=1	0	8.136	10	1	2	1	133	15.3	9.33	8.76	1	ftsL	0	651409	568602	813037
A0A290QVD7	Sensor histidine kinase OS=Staphylococcus aureus (strain Newman) OX=426430 GN=CNH35_13380 PE=4 SV=1	0	69.662	39	10	29	10	344	39.1	5.03	72.77	10	nreB	0	4.81126e+06	6.8614e+06	5.36516e+06
A0A0H3KE67	Phage protein OS=Staphylococcus aureus (strain Newman) OX=426430 GN=NWMN_0300 PE=4 SV=1	0	7.773	17	2	4	2	168	19.3	5.01	8.21	2		0	NAN	NAN	NAN
A0A0H3K7K3	Hydrolase OS=Staphylococcus aureus (strain Newman) OX=426430 GN=NWMN_0725 PE=4 SV=1	0	44.34	26	5	16	5	216	25.7	5.14	60.61	5		0	5.07875e+06	7.04364e+06	7.87079e+06
A0A290QKV6	FUSC family protein OS=Staphylococcus aureus (strain Newman) OX=426430 GN=CNH35_14065 PE=4 SV=1	0	8.698	3	2	4	2	607	68.2	7.11	5.32	2		0	224206	125807	192873
A0A290QMZ3	3-dehydroquinate dehydratase OS=Staphylococcus aureus (strain Newman) OX=426430 GN=aroD PE=3 SV=1	0	52.052	35	6	20	6	238	26.9	5.27	57.23	6	aroD	0	4.1673e+06	5964695	5.45564e+06
A0A0H3K970	Oxidoreductase OS=Staphylococcus aureus (strain Newman) OX=426430 GN=NWMN_1811 PE=4 SV=1	0	92.506	63	14	36	6	248	28.7	9.39	101	14		10	4.46587e+07	4.1641e+07	4.08601e+07
A0A0H3K8V2	Riboflavin biosynthesis protein RibD OS=Staphylococcus aureus (strain Newman) OX=426430 GN=ribD PE=3 SV=1	0	5.317	4	1	2	1	347	38.9	6.47	4.54	1	ribD	0	NAN	NAN	NAN
A0A0H3K699	DUF1304 domain-containing protein OS=Staphylococcus aureus (strain Newman) OX=426430 GN=NWMN_0386 PE=4 SV=1	0	9.045	15	2	5	2	119	13.2	8.65	11.03	2		0	1.73929e+06	1.83877e+06	2.07272e+06
A0A0H3K8Z7	Glyceraldehyde-3-phosphate dehydrogenase OS=Staphylococcus aureus (strain Newman) OX=426430 GN=gapB PE=3 SV=1	0	94.049	45	10	42	10	341	37	6.39	143.55	10	gapB	0	4.07416e+07	4.68149e+07	4.1569e+07
A0A0H3KAC6	FmtA-like beta-lactam resistance protein OS=Staphylococcus aureus (strain Newman) OX=426430 GN=NWMN_2340 PE=4 SV=1	0	16.116	12	4	6	4	498	56.4	9.22	8.51	4		0	NAN	158795	NAN
A0A290QSM9	Glutamate-1-semialdehyde 2,1-aminomutase OS=Staphylococcus aureus (strain Newman) OX=426430 GN=hemL PE=3 SV=1	0	185.3	49	16	92	16	429	46.7	5.25	297.62	16	hemL2	0	1.23565e+08	1.29025e+08	1.31817e+08
A0A0H3K6X7	XRE family transcriptional regulator OS=Staphylococcus aureus (strain Newman) OX=426430 GN=NWMN_0365 PE=4 SV=1	0	28.944	26	2	10	2	87	10.8	5.88	40.44	2		0	7.22273e+06	1.13842e+07	9.82194e+06
A0A0H3K7K4	Phenylalanine--tRNA ligase beta subunit OS=Staphylococcus aureus (strain Newman) OX=426430 GN=pheT PE=3 SV=1	0	348.95	51	28	156	28	800	88.9	4.82	548.67	28	pheT	0	9.97683e+07	1.18638e+08	1.21023e+08
A0A0H3K616	Phage PVL protein OS=Staphylococcus aureus (strain Newman) OX=426430 GN=NWMN_0281 PE=4 SV=1	0	13.751	31	3	7	3	133	15.5	5.06	7.59	3		0	892204	1.49637e+06	2.29424e+06
A0A0H3KC53	tRNA(Met) cytidine acetate ligase OS=Staphylococcus aureus (strain Newman) OX=426430 GN=tmcAL PE=3 SV=1	0	11.963	9	2	3	2	395	45.3	9	12.67	2	tmcAL	0	NAN	NAN	737556
A0A0H3KIG1	Urocanate hydratase OS=Staphylococcus aureus (strain Newman) OX=426430 GN=hutU PE=3 SV=1	0	131.553	41	20	57	20	553	60.6	5.38	164.93	20	hutU	0	3.82633e+07	4.28565e+07	3.6633e+07
A6QHC3	Chaperone protein DnaK OS=Staphylococcus aureus (strain Newman) OX=426430 GN=dnaK PE=3 SV=1	0	454.844	67	38	414	38	610	66.3	4.78	1473.6	38	dnaK	0	1458715429	1482720861	1492402674
A0A0H3K8Q9	Putative aromatic acid exporter C-terminal domain-containing protein OS=Staphylococcus aureus (strain Newman) OX=426430 GN=NWMN_1419 PE=3 SV=1	0	26.91	19	6	11	6	326	36.9	7.77	24.38	6		0	1.22677e+06	1.34865e+06	1.95528e+06
A0A0H3KDF0	Capsular biosynthesis protein OS=Staphylococcus aureus (strain Newman) OX=426430 GN=capF PE=4 SV=1	0	26.785	23	7	13	7	369	42.2	5.41	18.66	7	capF	0	4.17762e+06	4188538	4.01967e+06
A0A0H3K9Q9	Mannitol-specific phosphotransferase enzyme IIA component OS=Staphylococcus aureus (strain Newman) OX=426430 GN=mtlA PE=4 SV=1	0	20.02	28	2	4	2	144	15.5	4.48	12.63	2	mtlA	0	668547	856182	875781
A0A0H3K8Z3	Peptidase M24 family protein OS=Staphylococcus aureus (strain Newman) OX=426430 GN=NWMN_1602 PE=3 SV=1	0	78.597	35	10	41	10	351	39.5	5.07	125.46	10		0	2.02541e+07	4.49283e+07	4.81858e+07
A0A0H3K9T7	Purine nucleoside phosphorylase DeoD-type OS=Staphylococcus aureus (strain Newman) OX=426430 GN=deoD PE=3 SV=1	0	114.741	60	10	77	10	236	25.9	4.96	252.21	10	deoD	0	1.55441e+08	1.90845e+08	1.81485e+08
A0A0H3K6W8	DUF1963 domain-containing protein OS=Staphylococcus aureus (strain Newman) OX=426430 GN=NWMN_0777 PE=4 SV=1	0	124.53	62	14	54	14	292	33.5	4.49	128.62	14		0	1.49634e+07	1.73903e+07	1.62745e+07
A0A0H3K9X3	PhoU domain-containing protein OS=Staphylococcus aureus (strain Newman) OX=426430 GN=NWMN_0049 PE=4 SV=1	0	50.523	15	6	21	6	555	60.9	6.32	63.06	6		0	5.76579e+06	5.66009e+06	3.59938e+06
A0A290QHM8	RNA-binding S4 domain-containing protein OS=Staphylococcus aureus (strain Newman) OX=426430 GN=CNH35_02730 PE=4 SV=1	0	9.409	20	2	7	2	87	9.9	9.7	15.23	2	hslR	0	12763036	1.39704e+07	1.14475e+07
A0A0H3K8L9	DUF1672 domain-containing protein OS=Staphylococcus aureus (strain Newman) OX=426430 GN=NWMN_1394 PE=4 SV=1	0	8.659	7	2	6	1	304	34.6	6.83	9.41	2		0	329694	223480	301754
A0A0H3KC41	Dihydrolipoamide acetyltransferase component of pyruvate dehydrogenase complex OS=Staphylococcus aureus (strain Newman) OX=426430 GN=pdhC PE=3 SV=1	0	371.293	68	22	276	22	430	46.4	5	1034.37	22	pdhC	0	7.59406e+08	981960580	1017661287
A0A0H3KEJ6	ATP-dependent zinc metalloprotease FtsH OS=Staphylococcus aureus (strain Newman) OX=426430 GN=ftsH PE=3 SV=1	0	314.1	46	27	177	27	697	77.7	5.52	524.76	27	ftsH	0	3.66951e+08	3.73356e+08	419886657
A0A0H3KB72	Phosphate acetyltransferase OS=Staphylococcus aureus (strain Newman) OX=426430 GN=pta PE=3 SV=1	0	277.024	78	15	386	15	328	34.9	4.84	1508.63	15	pta	0	5.07002e+08	6.15e+08	643076356
A0A0H3KGQ4	MBL fold metallo-hydrolase OS=Staphylococcus aureus (strain Newman) OX=426430 GN=NWMN_1449 PE=4 SV=1	0	18.584	27	4	9	4	207	23.1	4.91	22.52	4		0	1.05332e+07	10272193	1.11378e+07
A0A0H3K7C3	Alpha/beta hydrolase OS=Staphylococcus aureus (strain Newman) OX=426430 GN=NWMN_0584 PE=3 SV=1	0	68.161	41	8	39	8	266	30.9	5.81	109.97	8		0	5.13442e+07	4.98906e+07	6.47991e+07
A0A0H3K657	Tyrosine-protein phosphatase OS=Staphylococcus aureus (strain Newman) OX=426430 GN=capC PE=3 SV=1	0.001	3.782	5	1	1	1	254	29.3	6.7	2.14	1	capC	0	NAN	NAN	NAN
A0A0H3KIA8	YokE-like PH domain-containing protein OS=Staphylococcus aureus (strain Newman) OX=426430 GN=NWMN_2196 PE=4 SV=1	0	59.572	56	5	27	5	108	12.5	4.63	75.22	5		0	2.48812e+07	3.03149e+07	2.58628e+07
A0A0H3KAP5	NmrA/HSCARG family protein OS=Staphylococcus aureus (strain Newman) OX=426430 GN=NWMN_2475 PE=4 SV=1	0	43.406	30	7	15	7	273	30.6	5.29	44.7	7		0	5.36074e+06	5.04339e+06	3.20388e+06
A0A0H3KAA8	Uncharacterized protein OS=Staphylococcus aureus (strain Newman) OX=426430 GN=NWMN_0206 PE=4 SV=1	0	12.118	15	2	6	2	130	15.8	8.06	13.56	2		0	3.19791e+06	2.00167e+06	1.8231e+06
A0A0H3K8F7	Glycerol uptake operon antiterminator regulatory protein OS=Staphylococcus aureus (strain Newman) OX=426430 GN=glpP PE=4 SV=1	0	38.903	43	6	18	6	180	20.4	9.04	58.02	6	glpP	0	6.53318e+06	9.15131e+06	8.92429e+06
A0A0H3KA47	MOSC domain-containing protein OS=Staphylococcus aureus (strain Newman) OX=426430 GN=NWMN_2238 PE=4 SV=1	0	34.923	41	6	17	6	217	25.2	8.6	30.67	6		0	4.4223e+07	5.9067e+07	5.53776e+07
A0A0H3KAU2	Transcriptional regulator OS=Staphylococcus aureus (strain Newman) OX=426430 GN=NWMN_2606 PE=4 SV=1	0.036	1.404	5	1	1	1	189	21.7	8.84	0	1		0	158301	202680	171515
A0A290QLE9	Sensor protein kinase WalK OS=Staphylococcus aureus (strain Newman) OX=426430 GN=CNH35_00115 PE=4 SV=1	0	70.012	27	14	31	14	608	69.9	5.72	65.39	14	walK	0	9.20559e+06	9.74203e+06	9.20009e+06
A6QHF8	UPF0297 protein NWMN_1518 OS=Staphylococcus aureus (strain Newman) OX=426430 GN=NWMN_1518 PE=3 SV=1	0.01	2.709	9	1	3	1	86	10.3	4.88	4.3	1		0	1.87246e+06	2.50288e+06	2.28722e+06
A0A0H3K9W3	Uncharacterized protein OS=Staphylococcus aureus (strain Newman) OX=426430 GN=NWMN_0038 PE=4 SV=1	0	5.389	7	1	2	1	200	22.6	9.54	3.83	1		0	165330	NAN	390416
A0A0H3KGF0	Acetyltransferase, GNAT family protein OS=Staphylococcus aureus (strain Newman) OX=426430 GN=NWMN_1331 PE=4 SV=1	0	44.259	33	5	19	5	169	19.8	4.63	56.78	5		0	1.08821e+07	1.13292e+07	1.16675e+07
A0A0H3KEP6	NAD(P)-dependent dehydrogenase OS=Staphylococcus aureus (strain Newman) OX=426430 GN=NWMN_2229 PE=4 SV=1	0	132.178	63	10	105	10	293	31.7	4.75	382.25	10		0	2.93517e+08	2.86381e+08	3.014e+08
A0A0H3KDA1	Amino acid permease OS=Staphylococcus aureus (strain Newman) OX=426430 GN=aapA PE=4 SV=1	0	21.597	4	1	13	1	453	50.4	9.52	38.23	1	aapA	0	1.41488e+06	1.71293e+06	1.80005e+06
A0A0H3KBF3	Cytokinin riboside 5'-monophosphate phosphoribohydrolase OS=Staphylococcus aureus (strain Newman) OX=426430 GN=NWMN_0649 PE=3 SV=1	0	39.475	22	4	19	4	188	20.9	5.24	51.74	4		0	3.93919e+07	3.12202e+07	3.86283e+07
A0A0H3KHL8	Uncharacterized protein OS=Staphylococcus aureus (strain Newman) OX=426430 GN=NWMN_1865 PE=4 SV=1	0	18.105	19	3	8	3	174	20.6	9.61	27.81	3		0	5.83698e+06	7.66281e+06	7459691
A0A0H3K9Q0	ArsR family transcriptional regulator OS=Staphylococcus aureus (strain Newman) OX=426430 GN=NWMN_2049 PE=4 SV=1	0.001	4.083	7	1	4	1	106	12	7.75	1.76	1		0	610719	31492.8	72952.6
A0A290QLW7	Probable cell wall hydrolase LytN OS=Staphylococcus aureus (strain Newman) OX=426430 GN=CNH35_06635 PE=4 SV=1	0	8.561	6	2	2	2	372	41.7	9.57	2.28	2	lytN	0	NAN	NAN	NAN
A0A0H3KGH3	DUF1798 domain-containing protein OS=Staphylococcus aureus (strain Newman) OX=426430 GN=NWMN_1358 PE=4 SV=1	0	6.701	13	1	1	1	116	13.8	5.27	2.84	1		0	NAN	140585	NAN
A0A0H3K976	Lantibiotic immunity protein F OS=Staphylococcus aureus (strain Newman) OX=426430 GN=bsaF PE=4 SV=1	0	56.834	41	8	23	8	232	26.1	6.8	72	8	bsaF	0	1.22092e+07	1.41369e+07	1.43257e+07
A0A0H3K7Z9	Dihydrolipoyl dehydrogenase OS=Staphylococcus aureus (strain Newman) OX=426430 GN=pdhD PE=3 SV=1	0	282.364	64	22	374	22	468	49.4	5.02	1329.87	22	pdhD	0	1484418749	1679427990	1693416801
A0A290QL52	Clumping factor B OS=Staphylococcus aureus (strain Newman) OX=426430 GN=CNH35_14770 PE=4 SV=1	0	298.572	36	23	127	23	913	97.2	4.13	466.53	23	clfB	0	1.49879e+08	1.66455e+08	1.6544e+08
A6QKC0	HTH-type transcriptional regulator ArcR OS=Staphylococcus aureus (strain Newman) OX=426430 GN=arcR PE=3 SV=1	0	76.966	56	9	44	9	234	27.4	6.05	138.73	9	arcR	0	2.54548e+07	5.36262e+07	5.20709e+07
A0A290QL42	D-alanyl carrier protein OS=Staphylococcus aureus (strain Newman) OX=426430 GN=dltC PE=3 SV=1	0	24.135	33	2	16	2	78	9.1	4.03	51.98	2	dltC	0	3.58041e+07	5.56646e+07	5.17997e+07
A0A0H3K7J7	Glycine/betaine ABC transporter ATP-binding protein OS=Staphylococcus aureus (strain Newman) OX=426430 GN=NWMN_0690 PE=4 SV=1	0	51.581	31	7	17	7	325	37.5	5.35	61.14	7		0	7.94246e+06	8.60632e+06	7.35793e+06
A0A0H3KAQ3	Acyl esterase OS=Staphylococcus aureus (strain Newman) OX=426430 GN=NWMN_2493 PE=4 SV=1	0	9.438	8	3	4	3	560	64.2	5.58	8.57	3		0	396289	288755	291670
A0A290QQF9	UPF0223 protein CNH35_05515 OS=Staphylococcus aureus (strain Newman) OX=426430 GN=CNH35_05515 PE=3 SV=1	0	18.64	26	2	9	2	91	10.7	5.22	28.74	2		0	1.17101e+07	1.09093e+07	1.09976e+07
A0A0H3KD55	Cell shape-determining protein MreC OS=Staphylococcus aureus (strain Newman) OX=426430 GN=mreC PE=3 SV=1	0	93.069	47	10	30	10	280	31	9.03	120.74	10	mreC	0	2.13474e+07	2.35184e+07	2.45624e+07
A0A0H3KA42	Permease OS=Staphylococcus aureus (strain Newman) OX=426430 GN=NWMN_0136 PE=4 SV=1	0	94.231	21	7	26	7	484	50.6	8.87	110.16	7		0	2.02864e+07	2.37529e+07	2.28883e+07
P0C048	Type VII secretion system protein EssC OS=Staphylococcus aureus (strain Newman) OX=426430 GN=essC PE=3 SV=2	0	71.19	13	17	32	17	1479	170.8	5.41	49.7	17	essC	0	5.79247e+06	5.89765e+06	5.65815e+06
A0A0H3K911	Putative tRNA (cytidine(34)-2'-O)-methyltransferase OS=Staphylococcus aureus (strain Newman) OX=426430 GN=trmL PE=3 SV=1	0	30.436	29	6	16	6	156	18.1	6.28	32.89	6		0	1.03981e+07	1.17698e+07	1.09775e+07
A0A0H3KEP4	APC family permease OS=Staphylococcus aureus (strain Newman) OX=426430 GN=NWMN_0547 PE=4 SV=1	0	29.368	9	4	13	4	494	54.3	8.79	28.31	4		0	4.6026e+06	4.60267e+06	5.00021e+06
A0A0H3K6N0	Formate/nitrite transporter family protein OS=Staphylococcus aureus (strain Newman) OX=426430 GN=NWMN_0247 PE=4 SV=1	0	14.021	9	2	5	2	281	31.8	8.34	11.59	2		0	4.08443e+06	3.87354e+06	2.94691e+06
A0A0H3KAS4	Glutathione peroxidase OS=Staphylococcus aureus (strain Newman) OX=426430 GN=NWMN_2519 PE=3 SV=1	0	17.565	25	4	9	4	165	19	6.58	16.69	4		0	2.00976e+06	3.35376e+06	3.51838e+06
A0A0H3K8P5	Formamidopyrimidine-DNA glycosylase OS=Staphylococcus aureus (strain Newman) OX=426430 GN=NWMN_1582 PE=3 SV=1	0	17.433	14	4	13	4	290	33.4	8	31.19	4		0	3.13288e+06	3.33895e+06	3.82316e+06
A0A0H3K7P8	ABC transporter ATP-binding protein OS=Staphylococcus aureus (strain Newman) OX=426430 GN=NWMN_0780 PE=4 SV=1	0	43.903	31	7	15	7	341	38.2	7.28	38.72	7		0	1.8844e+06	2.03956e+06	2.53188e+06
A0A0H3KAQ1	PTS lactose transporter subunit IIB OS=Staphylococcus aureus (strain Newman) OX=426430 GN=NWMN_0323 PE=4 SV=1	0	16.72	53	3	6	3	94	10.4	4.53	20.39	3		0	4.2808e+06	7.04932e+06	4.13217e+06
A0A0H3K6R6	CHY-type domain-containing protein OS=Staphylococcus aureus (strain Newman) OX=426430 GN=NWMN_0706 PE=4 SV=1	0	4.582	11	1	2	1	104	12.7	8.02	4.12	1		0	631168	605577	805618
A0A290QTF8	UDP-N-acetylglucosamine 2-epimerase (Non-hydrolyzing) OS=Staphylococcus aureus (strain Newman) OX=426430 GN=CNH35_11850 PE=3 SV=1	0	72.845	38	11	26	11	375	42.4	6.55	60.11	11	mnaA; wecB	0	8.81772e+06	9.8771e+06	1.87778e+07
A0A0H3K7F4	MarR family regulatory protein OS=Staphylococcus aureus (strain Newman) OX=426430 GN=NWMN_0655 PE=4 SV=1	0	87.327	57	9	72	9	147	17.1	7.43	213.03	9		0	2.31268e+08	2.34192e+08	2.64869e+08
A0A0H3KEX5	LysR family transcriptional regulator OS=Staphylococcus aureus (strain Newman) OX=426430 GN=NWMN_0641 PE=3 SV=1	0	43.598	28	7	17	7	288	33.2	5.53	53.43	7		0	9.46532e+06	1.15654e+07	1.10661e+07
A0A0H3KA43	Amidohydrolase OS=Staphylococcus aureus (strain Newman) OX=426430 GN=NWMN_2230 PE=4 SV=1	0	8.742	9	2	3	2	373	41.4	6.2	3.93	2		0	NAN	NAN	NAN
A0A290QID4	CsoR family transcriptional regulator OS=Staphylococcus aureus (strain Newman) OX=426430 GN=CNH35_11715 PE=4 SV=1	0.001	3.948	9	1	2	1	97	11.2	6.3	4.51	1	csoR; csoR_1	0	1.91721e+06	1.95129e+06	2.79991e+06
A0A290QRP1	Ribonuclease Z OS=Staphylococcus aureus (strain Newman) OX=426430 GN=rnz PE=3 SV=1	0	36.513	21	5	14	5	306	34.6	6.25	38.25	5	rnz	0	3.70977e+06	5.25269e+06	4.28859e+06
A0A0H3KCD6	16S rRNA (cytosine(967)-C(5))-methyltransferase OS=Staphylococcus aureus (strain Newman) OX=426430 GN=NWMN_1127 PE=3 SV=1	0	106.659	42	14	42	14	435	50.1	6.14	126.14	14		0	2.10342e+07	2.44681e+07	2.13754e+07
A0A290QFU5	Protein RecA OS=Staphylococcus aureus (strain Newman) OX=426430 GN=recA PE=3 SV=1	0	183.832	48	13	90	13	347	37.6	5.21	331.71	13	recA	0	1.56721e+08	1.64498e+08	170846827
A0A0H3K8P6	Lipoprotein OS=Staphylococcus aureus (strain Newman) OX=426430 GN=NWMN_1397 PE=4 SV=1	0	20.274	7	3	9	3	720	82.3	6.23	24.97	3		0	659395	494541	577431
A0A290QM53	Tautomerase OS=Staphylococcus aureus (strain Newman) OX=426430 GN=CNH35_07315 PE=3 SV=1	0	17.293	31	2	13	2	61	6.7	6.52	32.62	2		0	3.40053e+07	5.00429e+07	4.08001e+07
A0A290QHV1	UPF0316 protein CNH35_10790 OS=Staphylococcus aureus (strain Newman) OX=426430 GN=CNH35_10790 PE=3 SV=1	0	43.581	25	4	16	4	200	22.9	8.09	53.85	4		0	6.04466e+06	1.03947e+07	7.97481e+06
A0A0H3K704	Restriction endonuclease subunit S OS=Staphylococcus aureus (strain Newman) OX=426430 GN=hsdS PE=3 SV=1	0	49.196	28	12	25	8	403	47.1	9.23	52.07	12	hsdS	3	9.87105e+06	9.66608e+06	1.03963e+07
A0A0H3K8V9	HesA/MoeB(Molybdopterin biosynthesis)/ThiF family protein OS=Staphylococcus aureus (strain Newman) OX=426430 GN=NWMN_1530 PE=4 SV=1	0	79.915	39	9	64	9	257	28.6	7.88	153.78	9		0	3.57335e+07	3.90925e+07	4.22202e+07
A0A0H3KBC1	ABC transporter ATP-binding protein OS=Staphylococcus aureus (strain Newman) OX=426430 GN=fhuA PE=4 SV=1	0	41.349	36	6	15	6	265	29.5	5.85	49.24	6	fhuA	0	3.27187e+06	2.28863e+06	2.66139e+06
A0A0H3K9Q3	L-threonine dehydratase OS=Staphylococcus aureus (strain Newman) OX=426430 GN=ilvA PE=3 SV=1	0.01	2.629	2	1	1	1	422	46.9	5.73	0	1	ilvA	0	135453	174959	147748
A0A0H3K8A9	2-oxoisovalerate dehydrogenase subunit alpha OS=Staphylococcus aureus (strain Newman) OX=426430 GN=NWMN_1423 PE=3 SV=1	0	137.965	45	9	54	9	330	36.2	5.31	232.58	9		0	3.52141e+07	5.54447e+07	5.47443e+07
A6QGG5	Ribosome maturation factor RimP OS=Staphylococcus aureus (strain Newman) OX=426430 GN=rimP PE=3 SV=1	0	52.958	50	5	16	5	155	17.6	4.84	51.3	5	rimP	0	8.11768e+06	9.01973e+06	6.74524e+06
A0A0H3K778	tRNA-specific adenosine deaminase OS=Staphylococcus aureus (strain Newman) OX=426430 GN=tadA PE=3 SV=1	0	28.538	40	4	11	4	156	17.1	8.09	27.63	4	tadA	0	1.48264e+06	1.64079e+06	1.35629e+06
A0A0H3K835	Dihydrolipoyllysine-residue succinyltransferase component of 2-oxoglutarate dehydrogenase complex OS=Staphylococcus aureus (strain Newman) OX=426430 GN=sucB PE=3 SV=1	0	83.188	32	9	28	9	422	46.6	4.94	93.13	9	sucB	0	1.29668e+07	1.52856e+07	1.52021e+07
A0A0H3KA61	ABC transporter permease OS=Staphylococcus aureus (strain Newman) OX=426430 GN=NWMN_2241 PE=4 SV=1	0	18.636	10	4	7	4	410	45.9	9.04	13.63	4		0	5.15453e+06	3.31425e+06	5.10524e+06
A0A290QKT9	TetR/AcrR family transcriptional regulator OS=Staphylococcus aureus (strain Newman) OX=426430 GN=CNH35_14420 PE=4 SV=1	0	11.405	12	2	6	2	189	21.6	6.2	17.07	2		0	1.75825e+06	1.56712e+06	1.64706e+06
A0A0H3KDU2	prephenate dehydratase OS=Staphylococcus aureus (strain Newman) OX=426430 GN=NWMN_1853 PE=4 SV=1	0	22.247	24	4	9	4	264	29.5	4.91	26.04	4		0	1.61241e+06	2.76004e+06	2.68851e+06
A0A0H3KAI6	MmpL efflux pump OS=Staphylococcus aureus (strain Newman) OX=426430 GN=NWMN_2451 PE=4 SV=1	0	31.802	12	7	11	7	829	91.2	7.25	24.98	7		0	2.40734e+06	2.49756e+06	2.76444e+06
A0A0H3KDU5	Aldehyde dehydrogenase OS=Staphylococcus aureus (strain Newman) OX=426430 GN=NWMN_1858 PE=3 SV=1	0	142.767	36	13	57	13	459	51.7	7.11	192.27	13		0	4.99377e+07	5.60066e+07	5.17823e+07
A0A0H3KD45	ATPase AAA family protein OS=Staphylococcus aureus (strain Newman) OX=426430 GN=NWMN_1529 PE=3 SV=1	0	51.804	32	10	21	10	424	47.2	8.25	49.33	10		0	5.71026e+07	6.09057e+07	6.37938e+07
A0A290QRV2	Probable transglycosylase IsaA OS=Staphylococcus aureus (strain Newman) OX=426430 GN=CNH35_14405 PE=3 SV=1	0	137.033	40	5	483	5	233	24.2	6.62	1594.46	5	isaA	0	1153766541	1531387363	1235556031
A0A0H3K8Y9	HIT family protein OS=Staphylococcus aureus (strain Newman) OX=426430 GN=NWMN_1729 PE=4 SV=1	0	24.157	33	4	7	4	140	15.9	5.03	24.05	4		0	3.85934e+06	6.99953e+06	5.54566e+06
A0A0H3K7G6	Siphovirus superfamily OS=Staphylococcus aureus (strain Newman) OX=426430 GN=NWMN_0998 PE=4 SV=1	0	5.43	8	1	2	1	159	18.5	6.27	4.69	1		0	425047	440330	NAN
A0A290QH00	Nucleotide pyrophosphohydrolase OS=Staphylococcus aureus (strain Newman) OX=426430 GN=CNH35_07825 PE=4 SV=1	0	13.971	28	3	8	3	105	12.2	5.15	17.69	3	ypjD	0	9.51162e+06	1.04107e+07	9.45843e+06
A0A290QJH4	Probable succinyl-diaminopimelate desuccinylase OS=Staphylococcus aureus (strain Newman) OX=426430 GN=CNH35_11320 PE=3 SV=1	0	73.119	27	7	33	7	407	45.1	4.68	111.58	7	dapE	0	2.87328e+07	2.99013e+07	2.96808e+07
A0A0H3K9A2	ABC transporter permease OS=Staphylococcus aureus (strain Newman) OX=426430 GN=NWMN_1750 PE=3 SV=1	0	22.922	10	4	10	4	485	53.1	9.01	17.95	4		0	1.06736e+06	1.33943e+06	1.42608e+06
A0A0H3KHU5	SdrH protein OS=Staphylococcus aureus (strain Newman) OX=426430 GN=sdrH PE=4 SV=1	0.007	3.158	2	1	1	1	423	47.1	7.97	0	1	sdrH	0	NAN	NAN	270854
A0A0H3K906	Bifunctional oligoribonuclease/PAP phosphatase NrnA OS=Staphylococcus aureus (strain Newman) OX=426430 GN=NWMN_1598 PE=4 SV=1	0	132.689	45	8	47	8	313	35.1	4.88	156.03	8		0	9.48692e+06	2.57462e+07	2.43973e+07
A0A290QDR5	Putative long chain fatty acid-CoA ligase VraA OS=Staphylococcus aureus (strain Newman) OX=426430 GN=CNH35_00700 PE=3 SV=1	0	77.055	8	16	27	16	2391	273.3	5.57	52.44	16	grsB	0	3.82535e+06	3.91406e+06	4.09958e+06
A0A290QI94	tRNA N6-adenosine threonylcarbamoyltransferase OS=Staphylococcus aureus (strain Newman) OX=426430 GN=tsaD PE=3 SV=1	0	66.911	35	9	24	9	341	36.8	5.16	86.91	9	tsaD	0	2.61289e+07	2.00732e+07	1.75297e+07
A0A0H3KAD6	TIGR01741 family protein OS=Staphylococcus aureus (strain Newman) OX=426430 GN=NWMN_0236 PE=4 SV=1	0	24.002	31	5	16	3	163	19.9	4.22	31.84	5		2	2.83716e+07	2.76534e+07	2.62676e+07
A0A0H3KDX1	MurR/RpiR family transcriptional regulator OS=Staphylococcus aureus (strain Newman) OX=426430 GN=NWMN_0259 PE=4 SV=1	0	18.672	12	3	8	3	266	30.2	6.96	15.39	3		0	1.16242e+06	2.05485e+06	984093
A0A0H3KHU0	Acetyltransferase, GNAT family protein OS=Staphylococcus aureus (strain Newman) OX=426430 GN=NWMN_1933 PE=4 SV=1	0	19.869	27	3	7	3	150	17.5	9.32	18.8	3		0	1.5519e+06	837412	1.15568e+06
A0A0H3K6Y7	General stress protein 17M-like domain-containing protein OS=Staphylococcus aureus (strain Newman) OX=426430 GN=NWMN_0377 PE=3 SV=1	0	97.471	76	8	38	8	135	15.1	4.98	123.28	8		0	1.46341e+08	1.92598e+08	186817583
A0A0H3K8J1	CsbD family protein OS=Staphylococcus aureus (strain Newman) OX=426430 GN=NWMN_1527 PE=3 SV=1	0	8.404	28	2	24	1	60	6.7	6.74	49.71	2		0	23680354	368438	7.68609e+06
A0A0H3K9M5	Phage protein OS=Staphylococcus aureus (strain Newman) OX=426430 GN=NWMN_1917 PE=4 SV=1	0	11.809	16	3	5	3	211	24.6	7.99	9.73	3		0	462748	NAN	NAN
A0A0H3KF48	YigZ family protein OS=Staphylococcus aureus (strain Newman) OX=426430 GN=NWMN_0717 PE=3 SV=1	0	49.482	39	6	19	6	213	23.9	5.82	61.57	6		0	4883526	7.28319e+06	6.5242e+06
A0A0H3K7A9	Alpha/beta hydrolase OS=Staphylococcus aureus (strain Newman) OX=426430 GN=NWMN_0587 PE=3 SV=1	0	66.75	38	9	26	9	262	30.2	7.77	79.17	9		0	1.73816e+07	1.99312e+07	2.02437e+07
A0A290QPJ4	30S ribosomal protein S4 OS=Staphylococcus aureus (strain Newman) OX=426430 GN=rpsD PE=3 SV=1	0	137.183	56	13	180	13	200	23	10.02	487.75	13	rpsD	0	7.7206e+08	9.56332e+08	9.86782e+08
A0A0H3K9W6	Adenylate kinase OS=Staphylococcus aureus (strain Newman) OX=426430 GN=adk PE=3 SV=1	0	169.135	73	15	93	15	215	24	4.93	286.05	15	adk	0	1.22005e+08	1.32139e+08	1.42213e+08
A0A0H3K7E0	DUF1958 domain-containing protein OS=Staphylococcus aureus (strain Newman) OX=426430 GN=pbp4 PE=3 SV=1	0	75.724	34	12	34	12	431	48.2	9.22	78.88	12	pbp4	0	1.13003e+07	1.09602e+07	1.12658e+07
A0A0H3K9E4	Chromosomal replication initiator DnaA OS=Staphylococcus aureus (strain Newman) OX=426430 GN=NWMN_0271 PE=4 SV=1	0	18.814	23	4	8	4	262	29.9	6.01	21.18	4		0	1.47544e+06	1.83042e+06	1.15917e+06
A0A0H3KAA4	6-phospho-beta-glucosidase OS=Staphylococcus aureus (strain Newman) OX=426430 GN=bglA PE=3 SV=1	0	79.564	25	9	38	9	478	54.7	5.44	90.6	9	bglA	0	6.05123e+07	6.24462e+07	67062876
A0A0H3KF67	DUF2127 domain-containing protein OS=Staphylococcus aureus (strain Newman) OX=426430 GN=NWMN_0746 PE=4 SV=1	0	4.879	9	1	1	1	152	17.2	9.94	4.02	1		0	2.59054e+06	2.33526e+06	2270042
A0A0H3K7G8	Uncharacterized protein OS=Staphylococcus aureus (strain Newman) OX=426430 GN=NWMN_0651 PE=4 SV=1	0	12.407	15	3	15	3	227	26.7	9.91	41.4	3		0	4.39006e+07	28276270	39889923
A0A0H3K732	Lysine decarboxylase OS=Staphylococcus aureus (strain Newman) OX=426430 GN=tmk PE=3 SV=1	0	20.814	10	4	6	4	445	51	6.09	15.56	4	tmk	0	1.25096e+06	1.03021e+06	950306
A0A0H3K986	Multidrug ABC transporter ATP-binding protein OS=Staphylococcus aureus (strain Newman) OX=426430 GN=NWMN_1727 PE=4 SV=1	0	17.85	9	4	11	4	407	48.4	9.86	27.13	4		0	1.56924e+07	1.28542e+07	7.6265e+07
A0A0H3K8R8	Rhodanese-like domain-containing protein OS=Staphylococcus aureus (strain Newman) OX=426430 GN=NWMN_1438 PE=4 SV=1	0	66.71	52	7	38	7	128	14.8	9.96	91.99	7		0	8.14269e+07	9.05625e+07	111029015
A0A0H3K9P0	Anti-sigma factor antagonist OS=Staphylococcus aureus (strain Newman) OX=426430 GN=rsbV PE=3 SV=1	0	67.206	63	6	30	6	108	12.2	4.41	87.23	6	rsbV	0	1.60803e+07	2.43445e+07	2.09637e+07
A0A290QKB9	Cysteine desulfurase OS=Staphylococcus aureus (strain Newman) OX=426430 GN=CNH35_09135 PE=4 SV=1	0	47.752	36	9	16	9	382	42.3	7.96	49.1	9		0	4.99381e+06	5.58388e+06	5.35035e+06
A0A0H3K6X8	phosphoglycerate mutase (2,3-diphosphoglycerate-dependent) OS=Staphylococcus aureus (strain Newman) OX=426430 GN=NWMN_0367 PE=3 SV=1	0	45.962	46	6	15	6	193	22.7	5.78	49.54	6		0	4.19028e+06	5.75669e+06	6.02118e+06
A0A0H3K5X9	TIGR01741 family protein OS=Staphylococcus aureus (strain Newman) OX=426430 GN=NWMN_0234 PE=4 SV=1	0.024	1.749	10	1	1	1	166	20.5	4.32	0	1		0	NAN	NAN	NAN
A0A0H3KA68	Zinc-containing alcohol dehydrogenase superfamily protein OS=Staphylococcus aureus (strain Newman) OX=426430 GN=NWMN_2272 PE=4 SV=1	0	227.519	75	16	100	16	334	36.5	5.86	324.78	16		0	1.10555e+08	1.19388e+08	1.37154e+08
A0A290QFD4	DUF59 domain-containing protein OS=Staphylococcus aureus (strain Newman) OX=426430 GN=CNH35_04855 PE=4 SV=1	0	17.153	30	1	11	1	102	11.1	4.16	35.11	1	paaD	0	NAN	768435	3.28017e+06
A0A0H3KCF6	Ribosomal protein L7Ae OS=Staphylococcus aureus (strain Newman) OX=426430 GN=rpl7AE PE=4 SV=1	0	26.023	58	5	9	5	105	11.5	9.54	25.54	5	rpl7AE	0	1.26805e+07	9.6096e+06	1.0805e+07
A6QDH3	PTS system glucose-specific EIICBA component OS=Staphylococcus aureus (strain Newman) OX=426430 GN=ptsG PE=3 SV=1	0	314.142	35	15	160	13	681	73.9	6.37	641.44	15	ptsG	2	2.06197e+08	2.72224e+08	2.64702e+08
A0A0H3K9A9	Phage head-tail adapter protein OS=Staphylococcus aureus (strain Newman) OX=426430 GN=NWMN_1021 PE=4 SV=1	0	9.123	13	1	3	1	110	12.8	5.36	9.94	1		0	323495	288053	NAN
A0A0H3K736	tRNA1(Val) (Adenine(37)-N6)-methyltransferase OS=Staphylococcus aureus (strain Newman) OX=426430 GN=NWMN_0451 PE=4 SV=1	0	5.042	4	1	4	1	241	28.1	7.09	4.57	1		0	259583	166929	294417
A0A0H3KFN5	DUF697 domain-containing protein OS=Staphylococcus aureus (strain Newman) OX=426430 GN=NWMN_0948 PE=4 SV=1	0	92.864	59	11	51	11	180	20.1	9.89	135.85	11		0	1.45387e+08	1.52961e+08	1.56093e+08
A0A0H3KG93	Secretion protein OS=Staphylococcus aureus (strain Newman) OX=426430 GN=NWMN_1250 PE=4 SV=1	0	45.596	32	7	19	7	287	33.6	9.31	43.73	7		0	4.29416e+06	4.39278e+06	5.43558e+06
A0A0H3KA77	CDP-glycerol glycerophosphotransferase family protein OS=Staphylococcus aureus (strain Newman) OX=426430 GN=NWMN_2269 PE=3 SV=1	0	71.239	26	11	28	11	557	64.5	6.38	79.82	11		0	1.09752e+07	1.00698e+07	8.42968e+06
A0A0H3KIZ0	Acetyltransferase OS=Staphylococcus aureus (strain Newman) OX=426430 GN=NWMN_2455 PE=3 SV=1	0	26.315	35	4	9	4	199	22.1	6.2	28.45	4		0	5.83198e+06	5.42725e+06	4471362
A0A0H3KAP8	Dihydroorotate dehydrogenase (quinone) OS=Staphylococcus aureus (strain Newman) OX=426430 GN=pyrD PE=3 SV=1	0	117.579	56	14	58	14	354	39.5	8.28	172.5	14	pyrD	0	4.50896e+07	5.63758e+07	5.64103e+07
A0A0H3KA97	Bcr/CflA family efflux transporter OS=Staphylococcus aureus (strain Newman) OX=426430 GN=NWMN_2333 PE=3 SV=1	0	7.39	4	2	4	2	403	43.4	9.86	4.27	2		0	673980	1.35752e+06	1.68379e+06
A0A0H3KF54	Peptide chain release factor 2 OS=Staphylococcus aureus (strain Newman) OX=426430 GN=prfB PE=3 SV=1	0	44.834	29	8	19	8	331	37.7	5.07	35.99	8	prfB	0	1.03463e+07	1.54342e+07	1.06808e+07
A0A0H3KAC0	Peptidase C39-like domain-containing protein OS=Staphylococcus aureus (strain Newman) OX=426430 GN=NWMN_2335 PE=4 SV=1	0	27.878	24	5	15	5	218	25.4	9.55	35.07	5		0	7.40907e+06	9.04681e+06	9.39066e+06
A0A0H3K7Z7	NINE protein OS=Staphylococcus aureus (strain Newman) OX=426430 GN=NWMN_0909 PE=4 SV=1	0.001	3.797	8	1	3	1	96	11	9.74	6.76	1		0	991105	1.09485e+06	1.0297e+06
A0A0H3KE98	Alanine racemase OS=Staphylococcus aureus (strain Newman) OX=426430 GN=NWMN_2079 PE=4 SV=1	0	22.391	13	5	9	5	356	40.3	5.97	20.36	5		0	2.18563e+06	3.6099e+06	3.20307e+06
A0A0H3K744	Global transcriptional regulator Spx OS=Staphylococcus aureus (strain Newman) OX=426430 GN=spx PE=3 SV=1	0	58.826	53	7	26	7	131	15.4	6.57	77.59	7	spx	0	2.20596e+07	3.17099e+07	2.53025e+07
A0A290QPC1	UPF0741 protein CNH35_03265 OS=Staphylococcus aureus (strain Newman) OX=426430 GN=CNH35_03265 PE=3 SV=1	0	13.524	30	2	4	2	113	13.5	9.26	11.67	2		0	NAN	NAN	NAN
A0A290QVU1	4,4'-diapophytoene synthase OS=Staphylococcus aureus (strain Newman) OX=426430 GN=CNH35_14370 PE=3 SV=1	0	26.174	20	5	12	5	287	34.2	6.09	29.91	5	crtM	0	4.71686e+06	4.64664e+06	4.28589e+06
A6QE71	GMP synthase [glutamine-hydrolyzing] OS=Staphylococcus aureus (strain Newman) OX=426430 GN=guaA PE=3 SV=1	0	289.072	55	22	150	22	513	58.2	5.12	488.87	22	guaA	0	2.00652e+08	2.50713e+08	2.43312e+08
A0A290QQJ6	Phage protein OS=Staphylococcus aureus (strain Newman) OX=426430 GN=CNH35_05715 PE=4 SV=1	0	14.313	41	3	4	3	76	9	4.59	6.24	3		0	426086	1.9343e+06	1.54648e+06
A0A0H3KHN8	Enterotoxin type A OS=Staphylococcus aureus (strain Newman) OX=426430 GN=sea PE=3 SV=1	0	42.7	27	7	16	7	257	29.7	8.25	45.82	7	sea	0	5.36661e+06	5.82441e+06	7.13846e+06
A0A0H3K7Y6	Phosphatidylglycerol lysyltransferase OS=Staphylococcus aureus (strain Newman) OX=426430 GN=fmtC PE=3 SV=1	0	43.717	11	8	19	8	840	96.8	8.72	44.84	8	fmtC	0	6.84987e+06	7.28655e+06	5.24962e+06
A0A290QSS4	Phage protein OS=Staphylococcus aureus (strain Newman) OX=426430 GN=CNH35_01620 PE=4 SV=1	0	11.191	48	2	5	2	64	7.5	9.33	19.22	2		0	458935	1.09248e+06	816385
A6QHH7	Adenine phosphoribosyltransferase OS=Staphylococcus aureus (strain Newman) OX=426430 GN=apt PE=3 SV=1	0	91.323	62	7	38	7	172	19.1	4.88	144.51	7	apt	0	2.86872e+07	3.49298e+07	3.36554e+07
P0C7Y5	Phenol-soluble modulin alpha 1 peptide OS=Staphylococcus aureus (strain Newman) OX=426430 GN=psmA1 PE=3 SV=1	0.003	3.46	43	1	3	1	21	2.3	9.72	4.26	1	psmA1	0	511687	596027	735734
A0A290QLI1	UPF0358 protein CNH35_05590 OS=Staphylococcus aureus (strain Newman) OX=426430 GN=CNH35_05590 PE=3 SV=1	0	6.386	22	2	4	2	91	10.3	5.48	2.1	2		0	167816	386151	252797
A0A0H3KHS8	Phage protein OS=Staphylococcus aureus (strain Newman) OX=426430 GN=NWMN_1923 PE=4 SV=1	0	14.702	14	1	2	1	113	13.3	9.29	8.53	1		0	NAN	NAN	NAN
A0A290QEZ6	D-alanine--D-alanyl carrier protein ligase OS=Staphylococcus aureus (strain Newman) OX=426430 GN=dltA PE=3 SV=1	0	202.584	46	16	92	16	485	54.6	4.92	342.57	16	dltA	0	1.6432e+08	1.91534e+08	1.75665e+08
A0A0H3KBD8	Inorganic phosphate transporter OS=Staphylococcus aureus (strain Newman) OX=426430 GN=NWMN_0633 PE=4 SV=1	0	5.132	7	2	2	2	335	35.6	9.8	3.87	2		0	3929564	3.44057e+06	2.57738e+06
A0A0H3K8S3	Glucokinase OS=Staphylococcus aureus (strain Newman) OX=426430 GN=glk PE=3 SV=1	0	166.775	72	14	72	14	328	35.1	5.38	236.49	14	glk	0	5.82151e+07	8.82485e+07	8.91838e+07
A0A0H3KA63	Probable malate:quinone oxidoreductase OS=Staphylococcus aureus (strain Newman) OX=426430 GN=mqo PE=3 SV=1	0	146.351	45	19	53	19	511	57	7.06	170.33	19	mqo	0	2.68537e+07	3.27428e+07	2.61396e+07
A0A0H3KAY6	PadR family transcriptional regulator OS=Staphylococcus aureus (strain Newman) OX=426430 GN=NWMN_2590 PE=4 SV=1	0	12.986	25	2	6	2	112	12.5	9.41	8.01	2		0	1.01955e+08	117777656	8.84398e+07
A6QH42	Segregation and condensation protein B OS=Staphylococcus aureus (strain Newman) OX=426430 GN=scpB PE=3 SV=1	0	11.083	11	2	3	2	180	20.2	4.41	7.29	2	scpB	0	187748	764993	292944
A0A290QGW1	UDP-N-acetylglucosamine--N-acetylmuramyl-(pentapeptide) pyrophosphoryl-undecaprenol N-acetylglucosamine transferase OS=Staphylococcus aureus (strain Newman) OX=426430 GN=murG PE=3 SV=1	0	179.96	66	20	76	20	356	39.7	8.66	249.32	20	murG	0	9.24172e+07	9.46327e+07	89963535
A0A0H3K933	Staphylococcal protein OS=Staphylococcus aureus (strain Newman) OX=426430 GN=NWMN_1670 PE=4 SV=1	0	11.308	16	1	3	1	147	16.8	9.92	13.78	1		0	234325	833270	1.1525e+06
A6QHC1	Ribosomal protein L11 methyltransferase OS=Staphylococcus aureus (strain Newman) OX=426430 GN=prmA PE=3 SV=1	0	56.317	28	8	18	8	312	35.5	4.7	46.49	8	prmA	0	7.56406e+06	9.1436e+06	7.60255e+06
A6QF69	Phosphatidylglycerol--prolipoprotein diacylglyceryl transferase OS=Staphylococcus aureus (strain Newman) OX=426430 GN=lgt PE=3 SV=1	0	5.418	3	1	3	1	279	31.6	9.52	7.17	1	lgt	0	3273890	4921588	2.25478e+06
A0A0H3K7C9	Dihydroxyacetone kinase subunit L OS=Staphylococcus aureus (strain Newman) OX=426430 GN=dhaL PE=4 SV=1	0	171.997	66	11	78	11	194	21.2	4.93	224.73	11		0	9.74398e+07	108818817	1.00424e+08
A0A0H3K9V3	MFS transporter OS=Staphylococcus aureus (strain Newman) OX=426430 GN=NWMN_2070 PE=4 SV=1	0	5.903	8	2	7	2	447	49.4	9.11	2.97	2		0	NAN	NAN	NAN
A0A0H3K645	Beta sliding clamp OS=Staphylococcus aureus (strain Newman) OX=426430 GN=dnaN PE=3 SV=1	0	182.789	54	20	137	20	377	41.9	4.79	418.21	20	dnaN	0	2.12234e+08	2.43505e+08	2.7736e+08
A0A290QEP5	Peptidase T OS=Staphylococcus aureus (strain Newman) OX=426430 GN=pepT PE=3 SV=1	0	63.898	23	8	30	8	408	45.8	4.94	90.17	8	pepT	0	1.72974e+07	2.29496e+07	2.44871e+07
A6QH82	Shikimate kinase OS=Staphylococcus aureus (strain Newman) OX=426430 GN=aroK PE=3 SV=1	0	4.731	5	1	2	1	174	20.2	5.24	3.72	1	aroK	0	337636	369451	394588
A0A0H3KAL0	Cof-type HAD-IIB family hydrolase OS=Staphylococcus aureus (strain Newman) OX=426430 GN=NWMN_2423 PE=4 SV=1	0	57.476	44	8	23	8	266	30.5	5.15	73.57	8		0	2.92087e+06	3.23533e+06	3.07338e+06
A0A0H3K9G6	Lipoprotein OS=Staphylococcus aureus (strain Newman) OX=426430 GN=NWMN_1924 PE=4 SV=1	0	26.567	29	4	13	4	154	17.8	5.27	38.02	4		0	6.67488e+06	1.05527e+07	9241512
A0A0H3K9Q8	Threonylcarbamoyl-AMP synthase OS=Staphylococcus aureus (strain Newman) OX=426430 GN=NWMN_2020 PE=3 SV=1	0	56.965	36	7	20	7	348	38.4	5.17	80.96	7		0	6.94639e+06	7.74322e+06	6.61394e+06
A0A290QJW3	5-methyltetrahydropteroyltriglutamate--homocysteine methyltransferase OS=Staphylococcus aureus (strain Newman) OX=426430 GN=metE PE=3 SV=1	0	12.835	7	4	6	4	742	85	5.69	4.49	4	metE	0	553739	894887	625072
A0A0H3K6N5	Uncharacterized protein OS=Staphylococcus aureus (strain Newman) OX=426430 GN=NWMN_0647 PE=4 SV=1	0	35.743	63	4	13	4	99	11.3	5.45	49.25	4		0	2.96961e+06	7.83117e+06	9672516
A0A0H3K7V7	Enoyl-[acyl-carrier-protein] reductase [NADPH] OS=Staphylococcus aureus (strain Newman) OX=426430 GN=NWMN_0881 PE=3 SV=1	0	161.623	88	18	181	18	256	28	5.9	442.73	18		0	1.74095e+08	2.24749e+08	2.31244e+08
A0A0H3KAA7	Protein-disulfide isomerase OS=Staphylococcus aureus (strain Newman) OX=426430 GN=dsbA PE=4 SV=1	0	19.719	23	4	12	4	199	23	9.14	32.81	4	dsbA	0	6.63503e+06	7.17835e+06	8.77833e+06
A0A0H3K777	Hydroxymethylpyrimidine/phosphomethylpyrimidine kinase OS=Staphylococcus aureus (strain Newman) OX=426430 GN=thiD PE=3 SV=1	0	237.61	66	14	136	14	276	29.8	5.01	465.9	14	thiD	0	1.89667e+08	208882295	1.96856e+08
A0A0H3K6H0	DUF1806 family protein OS=Staphylococcus aureus (strain Newman) OX=426430 GN=NWMN_0531 PE=4 SV=1	0	10.975	17	2	4	2	122	13.9	5.97	11.28	2		0	3.15679e+06	4.43674e+06	4.79648e+06
A0A0H3K8Y2	Uroporphyrinogen-III synthase OS=Staphylococcus aureus (strain Newman) OX=426430 GN=hemD PE=3 SV=1	0	18.13	30	5	11	5	222	25.4	7.42	21.92	5	hemD	0	732183	2.30998e+06	2.38961e+06
A0A0H3K7D8	DUF47 domain-containing protein OS=Staphylococcus aureus (strain Newman) OX=426430 GN=NWMN_0632 PE=3 SV=1	0	86.003	39	8	60	8	205	23.7	4.72	153.4	8		0	6.33068e+07	1.09901e+08	1.21062e+08
A0A290QNC5	NH(3)-dependent NAD(+) synthetase OS=Staphylococcus aureus (strain Newman) OX=426430 GN=nadE PE=3 SV=1	0	120.5	64	14	62	14	273	30.7	5.36	201.44	14	nadE	0	1.10278e+08	1.30006e+08	1.36348e+08
A0A0H3KA52	Na+/H+ antiporter family protein OS=Staphylococcus aureus (strain Newman) OX=426430 GN=NWMN_2227 PE=4 SV=1	0	17.517	3	2	9	2	459	48.9	9.17	26.1	2		0	2172955	1.96023e+06	1991929
A6QJ73	50S ribosomal protein L15 OS=Staphylococcus aureus (strain Newman) OX=426430 GN=rplO PE=3 SV=1	0	79.825	62	8	194	8	146	15.6	10.29	614.05	8	rplO	0	6.15806e+08	7.13695e+08	8.44746e+08
A0A0H3KEM8	Bacillithiol biosynthesis deacetylase BshB2 OS=Staphylococcus aureus (strain Newman) OX=426430 GN=bshB2 PE=4 SV=1	0	30.667	17	3	9	3	221	24.9	5.24	26.84	3		0	4.04167e+06	5.39778e+06	5.0376e+06
A0A0H3KAM5	DUF4355 domain-containing protein OS=Staphylococcus aureus (strain Newman) OX=426430 GN=NWMN_0293 PE=4 SV=1	0.01	2.705	5	1	2	1	194	22.7	5.22	3.49	1		0	11427548	9063387	11023014
A0A0H3K8I0	Uncharacterized protein OS=Staphylococcus aureus (strain Newman) OX=426430 GN=NWMN_1244 PE=4 SV=1	0	30.986	22	2	8	2	104	12.3	6.54	20.85	2		0	289491	3.7937e+06	6.56718e+06
A0A0H3K8B0	Putative competence-damage inducible protein OS=Staphylococcus aureus (strain Newman) OX=426430 GN=cinA PE=3 SV=1	0	90.492	44	13	32	13	383	43.2	6.25	98.42	13	cinA	0	1.14307e+07	1.16689e+07	1.32853e+07
A0A0H3KAN0	MarR family transcriptional regulator OS=Staphylococcus aureus (strain Newman) OX=426430 GN=NWMN_2527 PE=4 SV=1	0	18.271	26	4	9	4	151	17.7	7.06	23.05	4		0	1.28272e+07	1.10878e+07	1.13303e+07
A0A0H3KE56	DUF2750 domain-containing protein OS=Staphylococcus aureus (strain Newman) OX=426430 GN=NWMN_2035 PE=4 SV=1	0	21.118	22	5	12	5	223	25.8	4.86	32.29	5		0	2.12989e+07	2.02856e+07	2.17399e+07
A0A0H3KF51	L-serine deaminase OS=Staphylococcus aureus (strain Newman) OX=426430 GN=sdhB PE=3 SV=1	0	113.527	54	9	63	9	226	24.5	5.3	236.45	9	sdhB	0	1.13362e+08	1.34941e+08	1.47684e+08
A0A0H3KDP5	Phi Mu50B-like protein OS=Staphylococcus aureus (strain Newman) OX=426430 GN=NWMN_1020 PE=4 SV=1	0.001	3.91	12	1	4	1	95	10.9	5.27	11.38	1		0	680535	835063	1.11162e+06
A0A0H3KIL4	Putative mRNA interferase YoeB OS=Staphylococcus aureus (strain Newman) OX=426430 GN=NWMN_2307 PE=3 SV=1	0.01	2.629	16	1	1	1	88	10.4	9.47	0	1		0	137542	261424	248283
A0A0H3KDK5	Tandem-type lipoprotein OS=Staphylococcus aureus (strain Newman) OX=426430 GN=NWMN_0148 PE=3 SV=1	0	10.215	15	2	4	2	257	29.6	8.12	9.4	2		0	122716	310119	227502
A0A0H3KEM2	Ovule protein OS=Staphylococcus aureus (strain Newman) OX=426430 GN=NWMN_2204 PE=4 SV=1	0.051	1.124	16	1	1	1	69	8.1	9.7	0	1		0	126096	NAN	NAN
A0A0H3KDT3	Staphyloxanthin biosynthesis protein OS=Staphylococcus aureus (strain Newman) OX=426430 GN=NWMN_0218 PE=4 SV=1	0	24.811	20	5	9	5	300	33.4	6.32	23.28	5		0	1.80275e+06	3.10909e+06	2.2743e+06
A0A0H3K6L2	NupC/NupG family nucleoside CNT transporter OS=Staphylococcus aureus (strain Newman) OX=426430 GN=NWMN_0614 PE=3 SV=1	0	14.651	8	3	6	3	409	45	8.06	14.65	3		0	3.98436e+06	5.16795e+06	4.36014e+06
A0A290QCM3	Gfo/Idh/MocA family oxidoreductase OS=Staphylococcus aureus (strain Newman) OX=426430 GN=CNH35_00870 PE=4 SV=1	0	19.854	14	4	7	4	346	38.5	6.64	17.39	4	ycjS_1	0	1.75845e+06	3.64858e+06	2.91051e+06
A0A290QJ87	50S ribosomal protein L22 OS=Staphylococcus aureus (strain Newman) OX=426430 GN=rplV PE=3 SV=1	0	121.306	65	7	145	7	117	12.8	9.92	415.89	7	rplV	0	555915087	5.84069e+08	6.29933e+08
A0A0H3KDH3	Restriction endonuclease subunit S OS=Staphylococcus aureus (strain Newman) OX=426430 GN=hsdS PE=3 SV=1	0	57.05	27	11	26	7	399	46.4	9.32	58.56	11	hsdS	0	4.46912e+06	5.66075e+06	3.86081e+06
A0A0H3K7A0	Cytosolic protein OS=Staphylococcus aureus (strain Newman) OX=426430 GN=NWMN_0576 PE=4 SV=1	0	96.427	62	8	34	8	173	19.6	6.52	118.05	8		0	1.35776e+07	2.06469e+07	2.00384e+07
A6QEW9	Sensor protein kinase GraS OS=Staphylococcus aureus (strain Newman) OX=426430 GN=graS PE=3 SV=1	0	5.847	5	2	3	2	346	41.1	7.3	3.58	2	graS	0	736550	1.29894e+06	2.01375e+06
A0A0H3K9Y2	ATP-dependent Clp protease ATP-binding subunit OS=Staphylococcus aureus (strain Newman) OX=426430 GN=NWMN_2115 PE=4 SV=1	0	8.515	10	3	3	3	378	44.1	4.96	4.57	3		0	1095866	782940	1041854
A0A290QS13	50S ribosomal protein L21 OS=Staphylococcus aureus (strain Newman) OX=426430 GN=rplU PE=3 SV=1	0	73.231	68	7	108	7	102	11.3	9.85	298.89	7	rplU	0	8.79726e+08	9.75739e+08	9.62126e+08
A0A0H3KEZ7	Glutamyl-aminopeptidase OS=Staphylococcus aureus (strain Newman) OX=426430 GN=NWMN_2354 PE=3 SV=1	0	114.3	31	7	30	7	358	39.2	5.38	146.29	7		0	8.08424e+06	1.62021e+07	2.19786e+07
A0A290QS92	Ribonuclease P protein component OS=Staphylococcus aureus (strain Newman) OX=426430 GN=rnpA PE=3 SV=1	0	22.396	22	2	6	2	117	13.6	10.51	20.75	2	rnpA	0	809948	1.10473e+06	1.11532e+06
A0A0H3KAG0	Acetyltransferase, GNAT family protein OS=Staphylococcus aureus (strain Newman) OX=426430 GN=NWMN_2419 PE=4 SV=1	0	66.206	54	4	32	4	97	10.9	4.91	136.4	4		0	3.38319e+07	4.51312e+07	4.72892e+07
A0A0H3KBW0	GTP pyrophosphokinase OS=Staphylococcus aureus (strain Newman) OX=426430 GN=NWMN_0876 PE=4 SV=1	0	63.23	36	6	25	6	211	25.2	6.27	80.83	6		0	6.30612e+06	7.37538e+06	6.98863e+06
A0A0H3K9N0	Aldehyde dehydrogenase OS=Staphylococcus aureus (strain Newman) OX=426430 GN=NWMN_2026 PE=3 SV=1	0	286.838	64	25	201	25	475	51.9	5.14	657.51	25		0	4.26123e+08	4.65525e+08	4.70506e+08
A0A0H3KDI0	Bacteriocin biosynthesis protein OS=Staphylococcus aureus (strain Newman) OX=426430 GN=bsaB PE=4 SV=1	0.036	1.383	1	1	1	1	997	117.6	6.76	0	1	bsaB	0	458958	511964	659198
A0A0H3K6G1	nitric oxide dioxygenase OS=Staphylococcus aureus (strain Newman) OX=426430 GN=NWMN_0175 PE=3 SV=1	0	327.424	65	19	227	19	381	42.9	5.47	740.27	19		0	4.05109e+08	6.01875e+08	6.15027e+08
A0A0H3K5M7	Capsular polysaccharide synthesis enzyme CapG OS=Staphylococcus aureus (strain Newman) OX=426430 GN=capG PE=1 SV=1	0	66.769	40	11	22	11	374	42.8	6.16	45.23	11	capG	0	3.2191e+06	5.36532e+06	3.4906e+06
A0A0H3K746	Polyribonucleotide nucleotidyltransferase OS=Staphylococcus aureus (strain Newman) OX=426430 GN=NWMN_0470 PE=4 SV=1	0	45.459	46	5	31	5	133	14.8	9.6	133.98	5		0	6.57204e+07	8.06694e+07	8.09419e+07
A0A0H3K7L3	dITP/XTP pyrophosphatase OS=Staphylococcus aureus (strain Newman) OX=426430 GN=NWMN_1064 PE=3 SV=1	0	83.33	48	6	35	6	195	21.4	5	117.25	6		0	2.21463e+07	1.62301e+07	1.93336e+07
A0A0H3KFQ1	XRE family transcriptional regulator OS=Staphylococcus aureus (strain Newman) OX=426430 GN=NWMN_0964 PE=4 SV=1	0.006	3.26	11	1	1	1	179	20.7	4.77	0	1		0	NAN	NAN	NAN
A0A0H3KF73	Aminotransferase OS=Staphylococcus aureus (strain Newman) OX=426430 GN=NWMN_2460 PE=3 SV=1	0.01	2.573	2	1	2	1	384	42.7	5.49	0	1		0	331140	351621	439193
A0A0H3K6D3	lysostaphin OS=Staphylococcus aureus (strain Newman) OX=426430 GN=NWMN_0150 PE=3 SV=1	0.006	3.311	12	1	1	1	192	21.9	9.11	2.56	1		0	NAN	NAN	NAN
A0A0H3KB35	Transcriptional regulator CtsR OS=Staphylococcus aureus (strain Newman) OX=426430 GN=ctsR PE=3 SV=1	0	31.416	31	4	12	4	153	17.8	6.33	28.52	4	ctsR	0	2.99614e+06	5.74357e+06	7.0245e+06
A0A0H3KA40	Abortive infection protein family protein OS=Staphylococcus aureus (strain Newman) OX=426430 GN=NWMN_2236 PE=4 SV=1	0	82.289	29	6	34	6	419	46.8	5.03	139.34	6		0	1.83093e+07	2.08111e+07	2.34039e+07
A0A0H3K7H0	DM13 domain-containing protein OS=Staphylococcus aureus (strain Newman) OX=426430 GN=NWMN_0677 PE=4 SV=1	0	17.781	25	4	9	4	146	16	9.1	22.04	4		0	3.75053e+06	3.40284e+06	3.08127e+06
A0A0H3KJ19	2-dehydropantoate 2-reductase OS=Staphylococcus aureus (strain Newman) OX=426430 GN=panE PE=3 SV=1	0	23.032	16	4	12	4	286	32.3	6.11	28.37	4	panE	0	1.21671e+07	5.80779e+06	12452921
A0A0H3K832	Spermidine/putrescine ABC transporter permease OS=Staphylococcus aureus (strain Newman) OX=426430 GN=potB PE=3 SV=1	0.006	3.193	8	1	1	1	265	30.1	9.7	2.02	1	potB	0	NAN	NAN	NAN
A0A290QH50	Phage protein OS=Staphylococcus aureus (strain Newman) OX=426430 GN=CNH35_01665 PE=4 SV=1	0	4.841	16	2	2	2	131	15.4	9.63	1.99	2		0	731316	444357	315279
A0A0H3KAS8	DNA-binding response regulator OS=Staphylococcus aureus (strain Newman) OX=426430 GN=NWMN_2524 PE=4 SV=1	0	23.144	22	4	10	4	221	25.4	5.08	29.61	4		0	1.67547e+06	2.9279e+06	3.05779e+06
A0A0H3K8U2	Ribosome biogenesis GTPase YqeH OS=Staphylococcus aureus (strain Newman) OX=426430 GN=NWMN_1499 PE=4 SV=1	0	60.091	25	8	26	8	366	41.1	8.24	81.43	8		0	1.1275e+07	8.12451e+06	9.3639e+06
A0A0H3KCP4	Diaminopimelate decarboxylase OS=Staphylococcus aureus (strain Newman) OX=426430 GN=lysA PE=3 SV=1	0	110.552	38	14	42	14	421	47	5.86	129.65	14	lysA	0	2.05788e+07	2.22021e+07	2.41556e+07
A0A290QD54	Antiholin-like protein LrgB OS=Staphylococcus aureus (strain Newman) OX=426430 GN=lrgB PE=3 SV=1	0.01	2.574	3	1	1	1	233	25.1	9.6	1.86	1	lrgB	0	620613	407672	620358
A0A0H3KAP2	Amidase OS=Staphylococcus aureus (strain Newman) OX=426430 GN=NWMN_0313 PE=4 SV=1	0	16.984	9	4	7	4	484	53.8	9.32	10.01	4		0	888206	523331	595872
A0A0H3K7Y4	UDP-N-acetylmuramoyl-L-alanyl-D-glutamate--L-lysine ligase OS=Staphylococcus aureus (strain Newman) OX=426430 GN=murE PE=3 SV=1	0	125.69	45	16	48	16	493	54.1	5.63	161.28	16	murE	0	4.61467e+07	5.04569e+07	5.81582e+07
A0A0H3K5S4	DNA-binding response regulator OS=Staphylococcus aureus (strain Newman) OX=426430 GN=NWMN_0159 PE=4 SV=1	0	44.339	40	7	15	7	252	29.6	6.52	39.8	7		0	3.72755e+06	4.25369e+06	3.8298e+06
A0A0H3K7R5	NAD(P)/FAD-dependent oxidoreductase OS=Staphylococcus aureus (strain Newman) OX=426430 GN=NWMN_0809 PE=4 SV=1	0	106.779	49	12	34	12	354	39.4	6.37	111.43	12		0	7.6303e+06	1.23123e+07	1.03813e+07
A0A290QU77	Cystatin-like fold lipoprotein OS=Staphylococcus aureus (strain Newman) OX=426430 GN=CNH35_13480 PE=4 SV=1	0	9.548	21	2	7	2	120	14.3	6.19	19.7	2		0	1.99818e+06	2.34978e+06	2.09914e+06
A0A0H3KAQ2	Accessory Sec system protein Asp1 OS=Staphylococcus aureus (strain Newman) OX=426430 GN=asp1 PE=4 SV=1	0	6.363	5	2	2	2	517	61.2	4.83	1.98	2		0	362037	NAN	569599
A0A290QDD2	Serine--tRNA ligase OS=Staphylococcus aureus (strain Newman) OX=426430 GN=serS PE=3 SV=1	0	401.332	73	29	486	29	428	48.6	5.11	1473.27	29	serS	0	2663104359	2957114398	3004081877
A0A0H3K9U9	Diadenylate cyclase OS=Staphylococcus aureus (strain Newman) OX=426430 GN=dacA PE=3 SV=1	0	19.939	23	4	9	4	269	30.1	8.69	18.12	4	dacA	0	6.26285e+06	5.65415e+06	4.82603e+06
A0A290QUX8	50S ribosomal protein L17 OS=Staphylococcus aureus (strain Newman) OX=426430 GN=rplQ PE=3 SV=1	0	40.801	40	5	78	5	122	13.7	9.85	247.19	5	rplQ	0	4.79561e+08	5.53256e+08	5.62817e+08
A6QH17	Chorismate synthase OS=Staphylococcus aureus (strain Newman) OX=426430 GN=aroC PE=3 SV=1	0	78.615	36	11	34	11	388	43	5.92	86.54	11	aroC	0	2.32498e+07	2.57554e+07	2.67894e+07
A0A0H3KBA6	Metal ABC transporter substrate-binding protein OS=Staphylococcus aureus (strain Newman) OX=426430 GN=NWMN_0601 PE=3 SV=1	0	171.285	54	17	85	17	309	34.7	8.66	264.47	17		0	1.44561e+08	1.68584e+08	1.71795e+08
A0A0H3KDI8	Indole-3-pyruvate decarboxylase OS=Staphylococcus aureus (strain Newman) OX=426430 GN=ipdC PE=3 SV=1	0	71.117	23	9	30	9	546	60.5	5.36	59.78	9	ipdC	0	8.24865e+06	6.97576e+06	7.87055e+06
A6QH05	Asparagine--tRNA ligase OS=Staphylococcus aureus (strain Newman) OX=426430 GN=asnS PE=3 SV=1	0	183.613	50	18	142	18	430	49.1	5.4	406.87	18	asnS	0	3.49917e+08	4.81389e+08	4.31181e+08
A6QJJ7	Membrane-associated protein TcaA OS=Staphylococcus aureus (strain Newman) OX=426430 GN=tcaA PE=2 SV=1	0	33.416	17	7	19	7	460	52.1	8.95	36.49	7	tcaA	0	3.70524e+06	3.42511e+06	4.11695e+06
A0A0H3K6E5	Sensor histidine kinase OS=Staphylococcus aureus (strain Newman) OX=426430 GN=NWMN_0160 PE=4 SV=1	0.003	3.571	2	1	1	1	518	61	8.09	0	1		0	2245744	2707119	2.13552e+06
A0A0H3K9W0	Aerobactin biosynthesis IucA/IucC family protein OS=Staphylococcus aureus (strain Newman) OX=426430 GN=NWMN_2080 PE=3 SV=1	0	75.352	29	13	30	13	585	67.2	6.09	72.8	13		0	4.94011e+07	5.81443e+07	4.95736e+07
A0A0H3KFD1	Chaperone protein ClpB OS=Staphylococcus aureus (strain Newman) OX=426430 GN=clpB PE=3 SV=1	0	289.884	55	40	127	39	869	98.2	5.05	415.11	40	clpB	0	3.06094e+08	3.09405e+08	2.62632e+08
A0A0H3K6U5	Deacetylase SIR2 OS=Staphylococcus aureus (strain Newman) OX=426430 GN=NWMN_0319 PE=4 SV=1	0	12.448	8	2	2	2	314	36.4	5.53	5.77	2		0	89235	199540	143846
A0A0H3KIN2	Glycerate kinase OS=Staphylococcus aureus (strain Newman) OX=426430 GN=NWMN_2331 PE=3 SV=1	0	61.594	30	9	22	9	380	40.6	5.16	70.02	9		0	5.74332e+06	7.70555e+06	9.84e+06
A0A0H3KCD1	Coenzyme A biosynthesis bifunctional protein CoaBC OS=Staphylococcus aureus (strain Newman) OX=426430 GN=coaBC PE=3 SV=1	0	153.096	49	15	60	15	399	44.1	6.01	193.63	15	coaBC	0	2.6061e+07	2.90816e+07	2.71239e+07
A0A290QM44	30S ribosomal protein S18 OS=Staphylococcus aureus (strain Newman) OX=426430 GN=rpsR PE=3 SV=1	0	38.997	40	4	40	4	80	9.3	11	87.94	4	rpsR	0	240413131	3.41136e+08	3.20975e+08
A0A0H3KGT1	Allophanate hydrolase OS=Staphylococcus aureus (strain Newman) OX=426430 GN=NWMN_1509 PE=4 SV=1	0	59.299	33	8	25	8	336	36.9	7.25	71.99	8		0	9.81405e+06	1.2023e+07	9.295e+06
A0A0H3K900	Sensor protein kinase WalK OS=Staphylococcus aureus (strain Newman) OX=426430 GN=phoR PE=4 SV=1	0	21.729	11	6	9	6	554	63.9	7.93	9.76	6	phoR	0	4.20363e+06	6.51503e+06	6.12614e+06
A0A0H3KGB8	Oligoendopeptidase F OS=Staphylococcus aureus (strain Newman) OX=426430 GN=pepF PE=3 SV=1	0	132.543	26	13	56	13	604	69.2	4.77	213.75	13	pepF	0	3.4853e+07	4.49626e+07	3.94066e+07
A6QEH1	Pyridoxal 5'-phosphate synthase subunit PdxS OS=Staphylococcus aureus (strain Newman) OX=426430 GN=pdxS PE=3 SV=1	0	287.927	63	16	219	16	295	32	5.19	660.72	16	pdxS	0	428244263	5.12952e+08	6.30853e+08
A0A0H3K9F6	Transporter OS=Staphylococcus aureus (strain Newman) OX=426430 GN=NWMN_1824 PE=4 SV=1	0	27.814	13	3	11	3	233	27.2	9.16	28.58	3		0	8483315	8.39512e+06	9.24594e+06
A0A290QV45	Urease accessory protein UreG OS=Staphylococcus aureus (strain Newman) OX=426430 GN=ureG PE=3 SV=1	0	66.373	36	6	22	6	204	22.3	4.84	80.96	6	ureG	0	2.55879e+07	2.90184e+07	2.94487e+07
A0A0H3K9G0	Acyl-CoA--6-aminopenicillanic acid acyltransferase OS=Staphylococcus aureus (strain Newman) OX=426430 GN=NWMN_1862 PE=4 SV=1	0	48.064	26	7	15	7	346	40.3	7.56	41.56	7		0	1.89163e+06	2.68112e+06	1.64761e+06
A0A290QJ77	50S ribosomal protein L6 OS=Staphylococcus aureus (strain Newman) OX=426430 GN=rplF PE=3 SV=1	0	127.545	64	9	172	9	178	19.8	9.54	578.9	9	rplF	0	821529632	963176724	1126664334
A0A0H3KFS4	DUF4393 domain-containing protein OS=Staphylococcus aureus (strain Newman) OX=426430 GN=NWMN_0274 PE=4 SV=1	0	143.789	66	17	70	17	285	32.6	8.94	221.27	17		0	1.42772e+08	1.66869e+08	139803198
A6QIG6	Staphylococcal complement inhibitor OS=Staphylococcus aureus (strain Newman) OX=426430 GN=scn PE=3 SV=1	0.101	0.764	9	1	2	1	116	13.1	9.33	0	1	scn	0	4.05631e+06	8314350	8.01154e+06
A0A0H3K739	Veg protein OS=Staphylococcus aureus (strain Newman) OX=426430 GN=veg PE=4 SV=1	0	11.962	17	1	6	1	87	10	7.05	14.18	1	veg	0	615127	NAN	249635
A0A0H3K9Q1	Bifunctional hydroxymethylpyrimidine kinase/phosphomethylpyrimidine kinase OS=Staphylococcus aureus (strain Newman) OX=426430 GN=thiD PE=3 SV=1	0	16.098	13	3	4	3	276	30.2	6.21	10.7	3	thiD	0	588132	508792	389212
A0A290QQ27	DUF3269 family protein OS=Staphylococcus aureus (strain Newman) OX=426430 GN=CNH35_01585 PE=4 SV=1	0	12.276	25	1	3	1	73	8.5	5.45	15.96	1		0	901662	1024218	1.29073e+06
A0A0H3K811	Probable quinol oxidase subunit 2 OS=Staphylococcus aureus (strain Newman) OX=426430 GN=qoxA PE=3 SV=1	0	219.216	56	18	238	18	366	41.8	8.62	626.98	18	qoxA	0	5.24125e+08	5.73959e+08	6.29165e+08
A0A0H3KGD3	Cold shock protein CspA OS=Staphylococcus aureus (strain Newman) OX=426430 GN=cspA PE=4 SV=1	0	127.766	80	6	775	6	66	7.3	4.56	4578.24	6	cspA	0	5.2533e+08	1607611894	1912643465
A0A0H3KDK4	DUF2975 domain-containing protein OS=Staphylococcus aureus (strain Newman) OX=426430 GN=NWMN_1744 PE=4 SV=1	0	7.678	10	1	2	1	131	14.2	9.23	7.04	1		0	1.95755e+06	2.79844e+06	1.99222e+06
A0A0H3K863	Noncanonical pyrimidine nucleotidase, YjjG family OS=Staphylococcus aureus (strain Newman) OX=426430 GN=NWMN_1085 PE=4 SV=1	0	15.714	17	3	5	3	231	27.2	6.32	13.52	3		0	811907	1.05684e+06	693043
A0A0H3K5H4	Regulatory protein YycH-like domain-containing protein OS=Staphylococcus aureus (strain Newman) OX=426430 GN=NWMN_0020 PE=4 SV=1	0	51.273	41	8	21	8	262	29.9	8.88	64.26	8		0	4.19418e+06	4.64193e+06	5.103e+06
A0A290QHZ8	GntR family transcriptional regulator OS=Staphylococcus aureus (strain Newman) OX=426430 GN=CNH35_10915 PE=4 SV=1	0	12.135	20	2	4	2	126	14.5	5.05	11.47	2	yurK	0	509950	594854	441178
A0A0H3KCP9	TelA-like protein OS=Staphylococcus aureus (strain Newman) OX=426430 GN=NWMN_1317 PE=3 SV=1	0	187.216	62	18	73	18	379	43.5	6.1	243.46	18		0	5.27603e+07	5.28494e+07	4.87229e+07
A0A0H3KCI3	DNA-binding protein OS=Staphylococcus aureus (strain Newman) OX=426430 GN=NWMN_1219 PE=4 SV=1	0	8.201	37	2	4	2	68	7.9	9.04	11.91	2		0	1.87728e+06	2.11943e+06	2.4576e+06
A0A0H3K7M2	Cold shock protein CspA OS=Staphylococcus aureus (strain Newman) OX=426430 GN=cspC PE=4 SV=1	0	62.31	79	5	56	5	66	7.4	4.54	175.96	5	cspC	0	6.69452e+07	1.50863e+08	1.52299e+08
A0A0H3KAE7	Gluconate operon transcriptional repressor OS=Staphylococcus aureus (strain Newman) OX=426430 GN=gntR PE=4 SV=1	0	30.276	38	7	16	7	226	26.6	6.38	31.26	7	gntR	0	2.98563e+06	6.73653e+06	6.87143e+06
A0A0H3KC48	50S ribosomal subunit assembly factor BipA OS=Staphylococcus aureus (strain Newman) OX=426430 GN=typA PE=3 SV=1	0	304.314	57	29	143	29	615	69.2	5.03	451.85	29	bipA	0	1.58682e+08	184773639	2.05889e+08
A0A0H3K7D6	Teichoic acid translocation ATP-binding protein OS=Staphylococcus aureus (strain Newman) OX=426430 GN=tagH PE=3 SV=1	0	68.422	39	9	35	9	264	29.7	9.19	92.62	9	tagH	0	1.44354e+07	1.72762e+07	1.56907e+07
A0A290QHS0	30S ribosomal protein S12 OS=Staphylococcus aureus (strain Newman) OX=426430 GN=rpsL PE=3 SV=1	0	37.644	23	5	101	5	137	15.3	11.25	279.35	5	rpsL	0	3.71949e+08	4.03636e+08	4.20674e+08
A0A0H3KA60	Sugar ABC transporter ATP-binding protein OS=Staphylococcus aureus (strain Newman) OX=426430 GN=NWMN_0151 PE=4 SV=1	0	35.063	16	5	16	5	365	41.3	6.92	30.4	5		0	1.39193e+06	2.40939e+06	2.14448e+06
A0A0H3KAW1	peptide-methionine (S)-S-oxide reductase OS=Staphylococcus aureus (strain Newman) OX=426430 GN=NWMN_2559 PE=4 SV=1	0	14.278	19	2	5	2	158	18.2	5.74	13.64	2		0	NAN	152723	210811
A0A0H3KB50	Putative pyridoxal phosphate-dependent acyltransferase OS=Staphylococcus aureus (strain Newman) OX=426430 GN=NWMN_0512 PE=3 SV=1	0	236.473	66	18	127	18	395	42.9	5.36	458.3	18		0	1.64083e+08	1.95313e+08	2.05372e+08
A0A290QH56	5'-methylthioadenosine/S-adenosylhomocysteine nucleosidase OS=Staphylococcus aureus (strain Newman) OX=426430 GN=mtnN PE=3 SV=1	0	99.97	60	8	40	8	228	24.5	4.92	155.12	8	mtnN	0	3.41767e+07	3.72236e+07	3.72552e+07
A0A290QNU8	Tagatose-6-phosphate kinase OS=Staphylococcus aureus (strain Newman) OX=426430 GN=lacC PE=3 SV=1	0	5.878	8	2	3	2	310	33.8	5.02	2.95	2	lacC	0	250845	NAN	179460
A0A0H3KA76	Respiratory nitrate reductase subunit gamma OS=Staphylococcus aureus (strain Newman) OX=426430 GN=narI PE=4 SV=1	0.01	2.59	3	1	4	1	225	26.1	10.13	9.17	1	narI	0	1930398	1.2044e+06	1.68229e+06
A0A0H3KE51	UDP-N-acetylglucosamine 1-carboxyvinyltransferase OS=Staphylococcus aureus (strain Newman) OX=426430 GN=murZ PE=3 SV=1	0	150.474	57	14	81	14	419	45	5.71	269.84	14	murZ	0	4.20061e+07	5.20388e+07	5.04466e+07
A6QJ60	50S ribosomal protein L13 OS=Staphylococcus aureus (strain Newman) OX=426430 GN=rplM PE=3 SV=1	0	187.826	77	14	193	14	145	16.3	9.31	523.36	14	rplM	0	9.09594e+08	1064782504	1158949210
A0A0H3K9S6	Cation efflux family protein OS=Staphylococcus aureus (strain Newman) OX=426430 GN=NWMN_2050 PE=4 SV=1	0.055	1.092	7	1	1	1	326	36.2	6.76	0	1		0	NAN	NAN	NAN
A0A0H3KCQ2	MoxR family ATPase OS=Staphylococcus aureus (strain Newman) OX=426430 GN=NWMN_1322 PE=3 SV=1	0	68.404	52	10	28	10	263	29.4	5.06	94.5	10		0	2.75318e+07	2.87609e+07	3.69261e+07
A0A0H3KD82	Bifunctional folylpolyglutamate synthase/dihydrofolate synthase OS=Staphylococcus aureus (strain Newman) OX=426430 GN=folC PE=3 SV=1	0	58.666	24	7	18	7	423	47.8	4.92	58.84	7	folC	0	1.01e+07	9.77301e+06	1.01602e+07
A0A290QDU5	Coproheme decarboxylase OS=Staphylococcus aureus (strain Newman) OX=426430 GN=CNH35_03235 PE=3 SV=1	0	114.22	44	10	70	10	250	29.4	5.26	213.47	10	chdC	0	1.43605e+08	1.54687e+08	176347661
A0A0H3KDE4	Aldehyde-alcohol dehydrogenase OS=Staphylococcus aureus (strain Newman) OX=426430 GN=adhE PE=3 SV=1	0	696.911	76	49	444	49	869	94.9	5.99	1498	49	adhE	0	1064009378	1222765693	1289830747
A0A0H3K8B7	Octanoyltransferase LipM OS=Staphylococcus aureus (strain Newman) OX=426430 GN=lipM PE=3 SV=1	0	53.906	31	6	19	6	276	31.9	5.49	65.91	6	lipM	0	1.70761e+07	2.17935e+07	2.49742e+07
A0A290QIR4	DUF1381 domain-containing protein OS=Staphylococcus aureus (strain Newman) OX=426430 GN=CNH35_11145 PE=4 SV=1	0.003	3.545	13	1	1	1	68	7.9	9.5	2.44	1		0	NAN	489254	NAN
A0A0H3K8V5	Rrf2 family transcriptional regulator OS=Staphylococcus aureus (strain Newman) OX=426430 GN=NWMN_1528 PE=4 SV=1	0	82.257	54	6	33	6	140	15.6	5.16	138.51	6		0	3.95225e+07	4.31052e+07	4.53249e+07
A0A0H3K8M6	Tyrosine recombinase XerD OS=Staphylococcus aureus (strain Newman) OX=426430 GN=xerD PE=3 SV=1	0	42.305	20	4	13	4	295	34.1	9.04	44.72	4	xerD	0	3.9107e+06	6.10257e+06	4.14315e+06
A0A0H3KCX3	Probable glycine dehydrogenase (decarboxylating) subunit 1 OS=Staphylococcus aureus (strain Newman) OX=426430 GN=gcvPA PE=3 SV=1	0	165.199	38	15	65	15	451	50	5.2	230.54	15	gcvPA	0	4.07723e+07	4.97079e+07	4.86147e+07
A0A0H3K7M0	UvrABC system protein A OS=Staphylococcus aureus (strain Newman) OX=426430 GN=uvrA PE=3 SV=1	0	232.116	44	30	88	30	948	105.3	6.37	271.62	30	uvrA	0	5.54431e+07	6.00811e+07	65536091
A0A0H3K6E1	Ribose-phosphate pyrophosphokinase OS=Staphylococcus aureus (strain Newman) OX=426430 GN=prs PE=3 SV=1	0	161.897	49	12	134	12	321	35.3	6.25	505.97	12	prs	0	2.16976e+08	2.47092e+08	2.28088e+08
A0A0H3KJ09	DUF4176 domain-containing protein OS=Staphylococcus aureus (strain Newman) OX=426430 GN=NWMN_2484 PE=4 SV=1	0	32.792	55	6	12	6	98	11.6	4.37	37.59	6		0	3.84591e+06	3.62262e+06	4.489e+06
A0A0H3KAS2	HTH-type transcriptional regulator OS=Staphylococcus aureus (strain Newman) OX=426430 GN=NWMN_2511 PE=3 SV=1	0	36.607	34	4	12	4	187	21.7	5.29	37.09	4		0	8.04487e+06	8.02554e+06	6415787
A0A0H3KGM7	Glucose-6-phosphate 1-dehydrogenase OS=Staphylococcus aureus (strain Newman) OX=426430 GN=zwf PE=3 SV=1	0	220.629	42	21	118	21	494	56.9	5.52	384.34	21	zwf	0	1.38478e+08	1.7601e+08	1.64641e+08
A0A0H3K8L5	Pyridine nucleotide-disulphide oxidoreductase OS=Staphylococcus aureus (strain Newman) OX=426430 GN=NWMN_1388 PE=4 SV=1	0	164.835	70	16	91	16	328	36.7	5.64	287.45	16		0	7.30609e+07	9.57393e+07	9.66863e+07
A0A0H3K9B5	ABC-2 type transport system permease protein OS=Staphylococcus aureus (strain Newman) OX=426430 GN=NWMN_1866 PE=4 SV=1	0	27.611	15	3	9	3	246	28.1	9.67	23.12	3		0	NAN	749605	348231
A0A0H3KF03	Nickel ABC transporter, nickel/metallophore periplasmic binding protein OS=Staphylococcus aureus (strain Newman) OX=426430 GN=opp1A PE=3 SV=1	0	146.606	45	23	61	23	532	60	8.7	157.52	23	opp1A	0	1.90962e+07	2.17934e+07	2.25464e+07
A0A0H3KHX6	UDP-N-acetylmuramoyl-tripeptide--D-alanyl-D-alanine ligase OS=Staphylococcus aureus (strain Newman) OX=426430 GN=murF PE=3 SV=1	0	174.646	40	16	77	16	452	50	5.2	207.51	16	murF	0	4.14085e+07	4.85437e+07	5.27323e+07
A0A0H3KCQ9	Peptide methionine sulfoxide reductase MsrA OS=Staphylococcus aureus (strain Newman) OX=426430 GN=msrA PE=3 SV=1	0	45.53	34	6	24	6	177	20.6	6.64	67.64	6	msrA	0	2.79921e+07	2.58616e+07	2.24976e+07
A0A0H3KEW4	Branched-chain amino acid transport system II carrier protein OS=Staphylococcus aureus (strain Newman) OX=426430 GN=NWMN_0623 PE=4 SV=1	0	7.662	6	1	2	1	355	38.9	9.19	11.2	1		0	NAN	942104	1.205e+06
A0A290QPZ3	DUF951 domain-containing protein OS=Staphylococcus aureus (strain Newman) OX=426430 GN=CNH35_02045 PE=4 SV=1	0	9.058	16	2	4	2	67	7.9	9.67	11.76	2	yyzM	0	1.76894e+06	1.63951e+06	1.13594e+06
A0A0H3K643	Purine nucleoside phosphorylase DeoD-type OS=Staphylococcus aureus (strain Newman) OX=426430 GN=pnp PE=3 SV=1	0	21.006	11	2	8	2	235	26	5.27	30.58	2	pnp	0	322321	944604	2.4507e+06
A0A0H3K7Y5	Phosphoribosylamine--glycine ligase OS=Staphylococcus aureus (strain Newman) OX=426430 GN=purD PE=3 SV=1	0	49.29	23	8	17	8	415	45.8	5.26	50.01	8	purD	0	4.58345e+06	5.26341e+06	5.39346e+06
A0A0H3KGH8	Endonuclease III OS=Staphylococcus aureus (strain Newman) OX=426430 GN=nth PE=3 SV=1	0	24.993	16	2	9	2	219	25.2	8.28	33.53	2	nth	0	749233	1.47587e+06	995437
A0A0H3KA67	AraC family transcriptional regulator OS=Staphylococcus aureus (strain Newman) OX=426430 GN=NWMN_2281 PE=4 SV=1	0	39.15	11	7	13	7	701	81.8	6.52	24.24	7		0	1.83389e+06	2.38965e+06	1.68359e+06
A0A0H3K6F4	ATP-dependent Clp protease ATP-binding subunit ClpC OS=Staphylococcus aureus (strain Newman) OX=426430 GN=clpC PE=3 SV=1	0	537.353	61	45	274	44	818	91	5.73	931.37	45	clpC	1	4.14985e+08	4.64595e+08	5.19899e+08
A0A290QCJ9	ADP-dependent (S)-NAD(P)H-hydrate dehydratase OS=Staphylococcus aureus (strain Newman) OX=426430 GN=nnrD PE=3 SV=1	0	72.749	47	11	32	11	270	29.5	6.54	73.1	11	nnrD; nnrD_2	0	2.11349e+07	2.2148e+07	2.2823e+07
A0A0H3KAC4	DUF5081 domain-containing protein OS=Staphylococcus aureus (strain Newman) OX=426430 GN=NWMN_0226 PE=4 SV=1	0	11.424	15	3	4	3	224	26.4	4.72	4.79	3		0	356745	494896	322109
A6QHI1	Queuine tRNA-ribosyltransferase OS=Staphylococcus aureus (strain Newman) OX=426430 GN=tgt PE=3 SV=1	0	109.526	41	11	50	11	379	43.3	6.37	152.1	11	tgt	0	4.13728e+07	4.52184e+07	4.33531e+07
A0A0H3KD25	Acetyl-CoA biotin carboxylase OS=Staphylococcus aureus (strain Newman) OX=426430 GN=accC PE=4 SV=1	0	59.253	28	8	22	8	453	50.2	6.4	78.17	8	accC	0	5.30979e+06	9.88215e+06	9.6996e+06
A0A0H3KDD1	Phosphotransferase OS=Staphylococcus aureus (strain Newman) OX=426430 GN=NWMN_1642 PE=4 SV=1	0	11.202	13	2	4	2	263	30.7	6.54	10.02	2		0	NAN	NAN	NAN
A6QJK3	Heme response regulator HssR OS=Staphylococcus aureus (strain Newman) OX=426430 GN=hssR PE=1 SV=1	0.018	1.999	6	1	1	1	224	25.9	6.24	0	1	hssR	0	NAN	NAN	NAN
A0A0H3KHB0	3'-5' exoribonuclease YhaM OS=Staphylococcus aureus (strain Newman) OX=426430 GN=NWMN_1734 PE=4 SV=1	0	86.615	41	10	37	10	313	35.8	6.58	129.96	10		0	1.03916e+08	1.20417e+08	1.01493e+08
A0A290QTY2	Uncharacterized protein OS=Staphylococcus aureus (strain Newman) OX=426430 GN=CNH35_10560 PE=4 SV=1	0	28.863	22	2	10	2	78	8.8	5.83	40.78	2		0	1.24644e+07	1.41194e+07	1.38479e+07
A0A0H3K8E2	Transcription termination/antitermination protein NusA OS=Staphylococcus aureus (strain Newman) OX=426430 GN=nusA PE=3 SV=1	0	181.314	63	17	105	17	391	43.7	4.67	364.06	17	nusA	0	1.82345e+08	1.97007e+08	1.82983e+08
A0A0H3KA07	Inosine-uridine preferring nucleoside hydrolase family protein OS=Staphylococcus aureus (strain Newman) OX=426430 GN=NWMN_2183 PE=4 SV=1	0	36.58	21	5	14	5	313	35.3	5.16	39.66	5		0	2.57611e+06	3.1516e+06	3.49882e+06
A0A290QFR9	Methylenetetrahydrofolate--tRNA-(uracil-5-)-methyltransferase TrmFO OS=Staphylococcus aureus (strain Newman) OX=426430 GN=trmFO PE=3 SV=1	0	210.676	65	23	78	23	435	48.3	5.78	241.08	23	trmFO	0	6.18941e+07	7.99781e+07	8.25239e+07
A0A290QFP6	UPF0122 protein CNH35_06580 OS=Staphylococcus aureus (strain Newman) OX=426430 GN=CNH35_06580 PE=3 SV=1	0	5.354	9	1	2	1	110	13.6	4.81	5.75	1		0	397388	450619	NAN
A0A0H3K979	Fumarate hydratase class II OS=Staphylococcus aureus (strain Newman) OX=426430 GN=fumC PE=3 SV=1	0	150.831	41	16	64	16	461	51.1	5.31	217.42	16	fumC	0	4.7958e+07	5.87897e+07	5.90692e+07
A0A0H3KD85	LysR family regulatory protein OS=Staphylococcus aureus (strain Newman) OX=426430 GN=NWMN_0035 PE=3 SV=1	0	55.992	32	7	21	7	286	33.4	5.95	66.1	7		0	4.8479e+06	6.01321e+06	5.32107e+06
A0A0H3K717	Fumarylacetoacetate hydrolase family protein OS=Staphylococcus aureus (strain Newman) OX=426430 GN=NWMN_0839 PE=4 SV=1	0	324.199	81	19	245	19	300	33.1	5	804.21	19		0	6.91867e+08	729685872	7.34214e+08
A0A290QIC6	MAP domain-containing protein OS=Staphylococcus aureus (strain Newman) OX=426430 GN=CNH35_10940 PE=4 SV=1	0	65.718	29	15	28	15	584	65.5	9.91	73.88	15		0	1.3698e+07	1.38554e+07	1.60477e+07
A0A0H3K6E8	RpiR family transcriptional regulator OS=Staphylococcus aureus (strain Newman) OX=426430 GN=NWMN_0137 PE=4 SV=1	0	15.609	21	4	7	3	292	33.1	6.92	13.37	4		0	1.1726e+06	2.29126e+06	1.79529e+06
A0A0H3KGW9	Preprotein translocase subunit YajC OS=Staphylococcus aureus (strain Newman) OX=426430 GN=yajC PE=3 SV=1	0	8.203	22	2	16	2	86	9.7	9.77	28.38	2		0	1.6185e+08	191160259	2.09352e+08
A0A0H3K6N2	Putative hemin transport system permease protein HrtB OS=Staphylococcus aureus (strain Newman) OX=426430 GN=NWMN_0250 PE=3 SV=1	0	64.786	34	10	27	10	349	38.4	9.2	76.57	10		0	1.45009e+07	1.37337e+07	1.34703e+07
A0A0H3KEW6	APC family permease OS=Staphylococcus aureus (strain Newman) OX=426430 GN=NWMN_2339 PE=4 SV=1	0	19.027	8	4	7	4	609	67.5	9.55	19.02	4		0	2271393	3.18062e+06	3.31641e+06
A0A0H3K671	Capsular polysaccharide biosynthesis protein CapM OS=Staphylococcus aureus (strain Newman) OX=426430 GN=capM PE=3 SV=1	0	25.156	18	2	6	2	185	21	9.29	25.66	2	capM	0	1.7201e+06	1.63832e+06	466805
A0A0H3K6Y4	DNA-binding protein OS=Staphylococcus aureus (strain Newman) OX=426430 GN=NWMN_0375 PE=4 SV=1	0	151.631	52	12	59	12	318	35.6	4.79	224.88	12		0	6.59562e+07	5.29595e+07	6.16882e+07
A0A0H3KAU0	ornithine carbamoyltransferase OS=Staphylococcus aureus (strain Newman) OX=426430 GN=arcB PE=3 SV=1	0	220.201	55	16	507	15	336	37.7	5.3	1362.2	16	arcB	1	3042605215	3188761003	3162418420
A0A0H3KG43	Phosphatidate cytidylyltransferase OS=Staphylococcus aureus (strain Newman) OX=426430 GN=cdsA PE=3 SV=1	0.003	3.495	3	1	3	1	260	28.9	9.32	3.56	1	cdsA	0	1.35409e+06	1.22296e+06	608716
A0A0H3KBB7	Glycerol-3-phosphate cytidylyltransferase OS=Staphylococcus aureus (strain Newman) OX=426430 GN=tagD PE=4 SV=1	0	18.691	24	5	14	5	132	15.8	5.9	19.88	5	tagD	0	5.58079e+06	6.79241e+06	1.08601e+07
A0A0H3K6H8	CDP-glycerol--poly(Glycerophosphate) glycerophosphotransferase OS=Staphylococcus aureus (strain Newman) OX=426430 GN=NWMN_0191 PE=3 SV=1	0	147.763	37	18	64	14	562	66	6.77	193.95	18		0	3.81415e+07	4.30483e+07	4.8422e+07
A0A290QJ24	Imidazolonepropionase OS=Staphylococcus aureus (strain Newman) OX=426430 GN=hutI PE=3 SV=1	0	57.043	27	8	24	8	412	45	5.38	75.41	8	hutI	0	1.29971e+07	1.49722e+07	1.75393e+07
A0A0H3KGS5	bis(5'-nucleosyl)-tetraphosphatase (symmetrical) OS=Staphylococcus aureus (strain Newman) OX=426430 GN=NWMN_1495 PE=4 SV=1	0	38.957	39	7	20	7	194	22.4	5.49	59.29	7		0	1.0705e+07	1.54168e+07	1.27886e+07
A0A0H3KEI4	TatD family deoxyribonuclease OS=Staphylococcus aureus (strain Newman) OX=426430 GN=NWMN_0454 PE=4 SV=1	0	39.855	22	5	21	5	257	29.3	5.24	59.67	5		0	8.34345e+06	1.47116e+07	1.62454e+07
A0A0H3KAA5	Bi-component gamma-hemolysin HlgAB subunit A OS=Staphylococcus aureus (strain Newman) OX=426430 GN=hlgA PE=3 SV=1	0	4.988	4	1	1	1	309	34.9	9.58	2.43	1	hlgA	0	436557	524184	642102
A0A290QIF2	XRE family transcriptional regulator OS=Staphylococcus aureus (strain Newman) OX=426430 GN=CNH35_10565 PE=4 SV=1	0.007	3.061	13	1	1	1	77	9.2	6.74	1.67	1		0	NAN	NAN	NAN
A0A0H3KAJ3	Gluconate kinase OS=Staphylococcus aureus (strain Newman) OX=426430 GN=gntK PE=3 SV=1	0	87.146	27	10	28	10	517	58.1	5.54	103	10	gntK	0	7.35369e+06	1.05983e+07	1.02875e+07
A0A0H3KC36	Ribonuclease J OS=Staphylococcus aureus (strain Newman) OX=426430 GN=rnj PE=3 SV=1	0	289.048	54	25	158	25	565	62.6	7.3	525.98	25	rnj	0	1.53503e+08	2.27323e+08	2.32539e+08
A0A0H3KII2	L-lactate permease OS=Staphylococcus aureus (strain Newman) OX=426430 GN=NWMN_2268 PE=3 SV=1	0	63.113	18	8	42	7	532	56.6	9.14	107.58	8		1	4.6582e+07	6.40321e+07	5.32578e+07
A0A0H3K753	NupC/NupG family nucleoside CNT transporter OS=Staphylococcus aureus (strain Newman) OX=426430 GN=nupC PE=3 SV=1	0	39.943	12	3	15	3	404	43.8	9	55.87	3	nupC	0	7.49046e+06	1.08e+07	1.04352e+07
A0A290QIK7	Mannitol-1-phosphate 5-dehydrogenase OS=Staphylococcus aureus (strain Newman) OX=426430 GN=mtlD PE=3 SV=1	0	182.307	65	20	89	20	368	40.9	5.05	285.17	20	mtlD	0	4.80426e+07	6.41667e+07	7.19971e+07
A0A0H3K902	Serine protease HtrA-like OS=Staphylococcus aureus (strain Newman) OX=426430 GN=NWMN_1621 PE=3 SV=1	0	177.219	66	21	86	21	424	45.8	9.31	269.46	21		0	1.07285e+08	1.17038e+08	1.32817e+08
A0A0H3K9A7	Cysteine hydrolase OS=Staphylococcus aureus (strain Newman) OX=426430 GN=NWMN_1856 PE=4 SV=1	0.001	4.237	6	1	1	1	186	21.2	6.1	3.12	1		0	7383430	6871859	5273086
A0A0H3K9V0	MBL fold metallo-hydrolase OS=Staphylococcus aureus (strain Newman) OX=426430 GN=NWMN_0028 PE=4 SV=1	0	30.825	15	6	14	6	444	49.3	6.02	39.22	6		0	2.1312e+06	3.24796e+06	2.7897e+06
A0A0H3K6P1	triacylglycerol lipase OS=Staphylococcus aureus (strain Newman) OX=426430 GN=geh PE=4 SV=1	0	7.641	3	1	2	1	644	71.2	9.14	3.54	1	geh	0	NAN	NAN	NAN
A0A0H3K8Y5	Coproporphyrinogen III oxidase OS=Staphylococcus aureus (strain Newman) OX=426430 GN=hemY PE=3 SV=1	0	265.746	67	23	100	23	466	52	6.9	315.2	23	hemY	0	1.1116e+08	1.50773e+08	1.32213e+08
A0A290QGU8	Holliday junction branch migration complex subunit RuvB OS=Staphylococcus aureus (strain Newman) OX=426430 GN=ruvB PE=3 SV=1	0	69.819	42	10	30	10	334	37.7	5.41	73.92	10	ruvB	0	5.02598e+06	6.0931e+06	6.81657e+06
A0A0H3KAJ0	D-lactate dehydrogenase OS=Staphylococcus aureus (strain Newman) OX=426430 GN=NWMN_2459 PE=3 SV=1	0	71.798	41	13	36	13	332	37.2	5.58	107.57	13		0	2.3638e+07	2.76874e+07	2.53506e+07
A0A290QCS8	lysostaphin OS=Staphylococcus aureus (strain Newman) OX=426430 GN=CNH35_01200 PE=3 SV=1	0	58.385	18	3	17	3	316	34.3	6.68	84.11	3	lytM	0	3.05683e+06	4.45429e+06	3.65904e+06
A0A0H3K8J7	Probable cell wall amidase lytH OS=Staphylococcus aureus (strain Newman) OX=426430 GN=NWMN_1534 PE=3 SV=1	0	48.934	33	8	24	8	291	32.7	8.15	76.61	8		0	6736673	6.84942e+06	1.37745e+07
A0A0H3K743	Methionine--tRNA ligase OS=Staphylococcus aureus (strain Newman) OX=426430 GN=metS PE=3 SV=1	0	254.883	49	29	138	29	657	74.8	5.3	436.19	29	metS	0	2.65658e+08	286429686	2.86775e+08
A0A0H3K8P7	Geranyltranstransferase OS=Staphylococcus aureus (strain Newman) OX=426430 GN=ispA PE=3 SV=1	0	85.248	38	7	29	7	293	32.8	4.89	101.18	7	ispA	0	7.78006e+06	1.01639e+07	1.10143e+07
A0A0H3KC02	Phage protein OS=Staphylococcus aureus (strain Newman) OX=426430 GN=NWMN_0905 PE=4 SV=1	0	22.849	49	4	10	4	95	11.2	4.63	17.77	4		0	3.10406e+06	3.07709e+06	2819038
A0A290QJT1	Putative 3-methyladenine DNA glycosylase OS=Staphylococcus aureus (strain Newman) OX=426430 GN=CNH35_13115 PE=3 SV=1	0	13.309	16	3	5	3	202	22.8	9.61	10.12	3		0	1.32834e+06	1.38945e+06	1.12114e+06
A0A0H3K8J5	5'-3' exonuclease OS=Staphylococcus aureus (strain Newman) OX=426430 GN=NWMN_1350 PE=4 SV=1	0	103.479	58	11	34	11	292	33.4	5.38	120.29	11		0	1.24567e+07	1.46066e+07	9.97467e+06
A0A0H3K9T4	Methicillin resistance determinant FmtB protein OS=Staphylococcus aureus (strain Newman) OX=426430 GN=fmtB PE=4 SV=1	0	136.876	15	22	58	22	2478	262.9	4.73	136.13	22	fmtB	0	7.7826e+06	7.44797e+06	8.84623e+06
A0A0H3KET0	General stress protein OS=Staphylococcus aureus (strain Newman) OX=426430 GN=NWMN_2282 PE=4 SV=1	0	68.695	49	6	54	6	140	15.9	4.97	154.4	6		0	8.27054e+07	1.26837e+08	1.08792e+08
A0A0H3K8C0	Guanylate kinase OS=Staphylococcus aureus (strain Newman) OX=426430 GN=gmk PE=3 SV=1	0	55.603	32	8	31	8	207	24	5.44	86.35	8	gmk	0	2.79618e+07	3.77374e+07	3.72143e+07
A0A0H3K866	Cell division protein FtsA OS=Staphylococcus aureus (strain Newman) OX=426430 GN=ftsA PE=3 SV=1	0	232.693	57	18	127	18	470	52.9	4.6	453.57	18	ftsA	0	225525685	2.80706e+08	2.65411e+08
A6QIW2	Peptide chain release factor 1 OS=Staphylococcus aureus (strain Newman) OX=426430 GN=prfA PE=3 SV=1	0	146.058	43	13	60	13	358	40.3	4.91	230.43	13	prfA	0	4.74006e+07	6.45848e+07	7.81611e+07
A0A0H3KA99	Glycosyl transferase group 2 family protein OS=Staphylococcus aureus (strain Newman) OX=426430 GN=NWMN_0192 PE=4 SV=1	0	167.608	46	25	89	25	573	66.2	7.17	220.84	25		0	1.03884e+08	1.21159e+08	1.26951e+08
A0A0H3KH29	Maebl OS=Staphylococcus aureus (strain Newman) OX=426430 GN=NWMN_1631 PE=4 SV=1	0	208.916	37	16	96	16	505	55.1	9.13	412.23	16		0	2.21018e+08	2.08639e+08	2.3055e+08
A0A0H3K6W9	Chromosome partioning ParB family protein OS=Staphylococcus aureus (strain Newman) OX=426430 GN=NWMN_0353 PE=3 SV=1	0	30.821	23	5	8	5	281	32.8	9.44	17.73	5		0	1.55767e+06	1.79695e+06	3.07254e+06
A6QHA0	Probable endonuclease 4 OS=Staphylococcus aureus (strain Newman) OX=426430 GN=nfo PE=3 SV=1	0	102.451	48	12	46	12	296	33.1	6	136.63	12	nfo	0	6.21769e+07	6.21353e+07	9.2468e+07
A0A290QPH8	Acetyl-coenzyme A carboxylase carboxyl transferase subunit alpha OS=Staphylococcus aureus (strain Newman) OX=426430 GN=accA PE=3 SV=1	0	71.44	33	7	23	7	314	35	5.33	86.04	7	accA	0	2.44894e+07	2.46932e+07	2.47248e+07
A0A0H3K9I5	Carbohydrate kinase OS=Staphylococcus aureus (strain Newman) OX=426430 GN=NWMN_1947 PE=4 SV=1	0	67.257	51	11	26	11	319	35	4.78	68.86	11		0	1.33397e+07	1.31256e+07	1.37348e+07
A0A0H3KJ00	Glyoxalase OS=Staphylococcus aureus (strain Newman) OX=426430 GN=NWMN_2474 PE=4 SV=1	0.008	2.911	18	1	1	1	125	14.2	5.73	1.77	1		0	NAN	NAN	NAN
A0A0H3KA44	ABC transporter ATP-binding protein OS=Staphylococcus aureus (strain Newman) OX=426430 GN=NWMN_2242 PE=4 SV=1	0	45.064	25	7	22	7	299	33.7	6.62	46.49	7		0	4.26715e+06	1.01833e+07	6355281
A0A0H3K757	DNA repair protein RadA OS=Staphylococcus aureus (strain Newman) OX=426430 GN=radA PE=3 SV=1	0	89.491	35	11	32	11	454	49.8	7.05	106.03	11	radA	0	1.0494e+07	1.28898e+07	1.11447e+07
A0A0H3K9A6	Bacterioferritin comigratory protein OS=Staphylococcus aureus (strain Newman) OX=426430 GN=NWMN_1755 PE=3 SV=1	0	61.828	70	10	50	10	151	17.3	5.68	136.39	10		0	153500757	1.63372e+08	1.74102e+08
A0A0H3KDS2	DUF1128 domain-containing protein OS=Staphylococcus aureus (strain Newman) OX=426430 GN=NWMN_1818 PE=4 SV=1	0	18.963	45	2	5	2	66	7.6	4.67	20.58	2		0	2.05886e+06	2.38053e+06	3.17265e+06
A0A0H3KI96	Molybdopterin-guanine dinucleotide biosynthesis protein B OS=Staphylococcus aureus (strain Newman) OX=426430 GN=mobB PE=4 SV=1	0	28.722	26	4	8	4	161	18.6	6.13	24.65	4	mobB	0	4.01597e+06	5.56861e+06	7.26462e+06
A0A0H3K861	Phage head protein OS=Staphylococcus aureus (strain Newman) OX=426430 GN=NWMN_1019 PE=4 SV=1	0	147.778	47	13	63	13	324	36.7	5.25	209.87	13		0	6.41309e+07	6.12386e+07	6.65993e+07
A0A0H3KBU5	Oligopeptide ABC transporter, ATP-binding protein OS=Staphylococcus aureus (strain Newman) OX=426430 GN=oppF PE=3 SV=1	0.038	1.317	2	1	1	1	313	35.8	8.09	0	1	oppF	0	NAN	NAN	NAN
A0A0H3KB96	HAD family hydrolase OS=Staphylococcus aureus (strain Newman) OX=426430 GN=NWMN_0583 PE=4 SV=1	0	21.618	19	4	13	4	239	28.2	4.93	26.6	4		0	6.06986e+06	5.54269e+06	5.24028e+06
A0A0H3K8G8	SWIM zinc finger family protein OS=Staphylococcus aureus (strain Newman) OX=426430 GN=NWMN_1289 PE=4 SV=1	0	6.908	9	1	2	1	157	18.4	4.74	5.03	1		0	252351	324654	369083
A0A0H3K7B2	Sodium:proton antiporter OS=Staphylococcus aureus (strain Newman) OX=426430 GN=NWMN_0600 PE=4 SV=1	0	58.929	14	6	19	6	680	76.4	8.66	63.89	6		0	4.00338e+06	3.9343e+06	5.04004e+06
A0A0H3KAM1	precorrin-2 dehydrogenase OS=Staphylococcus aureus (strain Newman) OX=426430 GN=cysG PE=4 SV=1	0	11.055	10	2	3	2	201	22.5	5.87	6.49	2	cysG	0	1.04605e+06	1.00603e+06	959945
A0A0H3K8J3	Probable queuosine precursor transporter OS=Staphylococcus aureus (strain Newman) OX=426430 GN=NWMN_1342 PE=3 SV=1	0.007	3.028	5	1	1	1	234	26	9.47	0	1		0	NAN	187725	210787
A0A290QH98	S-adenosylmethionine:tRNA ribosyltransferase-isomerase OS=Staphylococcus aureus (strain Newman) OX=426430 GN=queA PE=3 SV=1	0	91.996	44	12	41	12	341	38.9	5.59	128.36	12	queA	0	2.69928e+07	3.34623e+07	3.84657e+07
A0A0H3KD09	Heme chaperone HemW OS=Staphylococcus aureus (strain Newman) OX=426430 GN=hemN PE=3 SV=1	0	15.885	7	2	6	2	374	42.8	5.6	14.99	2	hemN	0	1.30202e+06	1.40023e+06	1.33904e+06
A0A0H3K768	Glycosyl transferase family 1 OS=Staphylococcus aureus (strain Newman) OX=426430 GN=NWMN_0526 PE=4 SV=1	0	93.649	33	14	38	13	490	57.2	7.84	117.72	14		0	3.45109e+07	3.61577e+07	4.20013e+07
A0A0H3K814	Amidophosphoribosyltransferase OS=Staphylococcus aureus (strain Newman) OX=426430 GN=purF PE=3 SV=1	0	16.536	9	3	6	3	494	54.4	6.58	15.15	3	purF	0	1.84919e+06	517652	1.34808e+06
A0A290QEC1	50S ribosomal protein L11 OS=Staphylococcus aureus (strain Newman) OX=426430 GN=rplK PE=3 SV=1	0	79.571	51	5	139	5	140	14.9	9.23	433.05	5	rplK	0	4.94589e+08	5.47453e+08	5.87125e+08
A0A290QNW7	50S ribosomal protein L36 OS=Staphylococcus aureus (strain Newman) OX=426430 GN=rpmJ PE=3 SV=1	0	18.806	54	2	110	2	37	4.3	10.3	228.21	2	rpmJ	0	778035821	8.86407e+08	1029025875
A0A0H3KCV0	SDR family oxidoreductase OS=Staphylococcus aureus (strain Newman) OX=426430 GN=NWMN_1409 PE=4 SV=1	0.091	0.876	3	1	1	1	251	28.3	9	0	1		0	NAN	NAN	NAN
A0A0H3K6U2	Alpha/beta hydrolase OS=Staphylococcus aureus (strain Newman) OX=426430 GN=NWMN_0314 PE=4 SV=1	0	41.35	29	6	21	6	275	31.3	5.48	51.93	6		0	6.01175e+06	7.61709e+06	7.39698e+06
A0A0H3K9I7	ABC transporter, ATP-binding protein OS=Staphylococcus aureus (strain Newman) OX=426430 GN=NWMN_1869 PE=4 SV=1	0	4.687	4	1	2	1	298	34.5	5.54	1.6	1		0	1.12948e+06	1.10425e+06	1511487
A0A0H3KIF3	HAD family hydrolase OS=Staphylococcus aureus (strain Newman) OX=426430 GN=NWMN_2221 PE=4 SV=1	0	44.536	34	6	20	6	211	23.6	5	43.5	6		0	5.50486e+06	9.51582e+06	7.43322e+06
A0A0H3KCP0	ABC transporter ATP-binding protein OS=Staphylococcus aureus (strain Newman) OX=426430 GN=NWMN_1303 PE=4 SV=1	0	210.745	42	19	95	19	533	60.2	4.96	314.98	19		0	1.4619e+08	1.78015e+08	1.90411e+08
A0A0H3KJC5	Chromosome partioning ParB family protein OS=Staphylococcus aureus (strain Newman) OX=426430 GN=noc PE=3 SV=1	0	114.304	43	12	47	12	279	32.2	6.92	180.28	12		0	3.74017e+07	3.20796e+07	4.35528e+07
A0A0H3K7K6	Thioredoxin reductase OS=Staphylococcus aureus (strain Newman) OX=426430 GN=trxB PE=3 SV=1	0	244.847	60	17	224	17	311	33.6	5.38	732.82	17	trxB	0	5.62573e+08	6.56204e+08	698018062
A6QHX1	Phosphoenolpyruvate carboxykinase (ATP) OS=Staphylococcus aureus (strain Newman) OX=426430 GN=pckA PE=3 SV=1	0	237.904	57	28	123	28	530	59.3	6.11	335.75	28	pckA	0	1.17036e+08	1.52396e+08	1.4787e+08
A0A0H3K6G9	Formate acetyltransferase OS=Staphylococcus aureus (strain Newman) OX=426430 GN=pflB PE=3 SV=1	0	986.173	74	56	2792	56	749	84.8	5.48	8470.93	56	pflB	0	15739597935	19115657736	19526518854
A0A290QK48	1-pyrroline-5-carboxylate dehydrogenase OS=Staphylococcus aureus (strain Newman) OX=426430 GN=pruA PE=3 SV=1	0	336.438	63	27	199	27	514	56.8	5.1	713.34	27	rocA	0	1.66679e+08	2.06426e+08	2.14485e+08
A0A0H3KG54	3-oxoacyl-ACP reductase OS=Staphylococcus aureus (strain Newman) OX=426430 GN=NWMN_1189 PE=3 SV=1	0	11.773	11	2	5	2	234	25.9	5.02	13.1	2		0	917889	1.23654e+06	1.45199e+06
A0A0H3K6N9	ROK family protein OS=Staphylococcus aureus (strain Newman) OX=426430 GN=NWMN_0258 PE=4 SV=1	0	35.577	28	5	13	5	286	31.7	5.9	38.82	5		0	1.9576e+06	3.57061e+06	2.57213e+06
A0A290QS68	ATP-dependent protease ATPase subunit HslU OS=Staphylococcus aureus (strain Newman) OX=426430 GN=hslU PE=3 SV=1	0	185.847	57	20	87	20	467	52.3	5.31	278.5	20	hslU	0	1.19112e+08	115789861	1.38367e+08
A0A0H3K6G3	HAD family hydrolase OS=Staphylococcus aureus (strain Newman) OX=426430 GN=NWMN_0517 PE=4 SV=1	0	74.571	48	8	22	8	227	25	4.74	71.75	8		0	5.08444e+06	7.48703e+06	5.80949e+06
A0A290QGU9	Iron-sulfur cluster repair protein ScdA OS=Staphylococcus aureus (strain Newman) OX=426430 GN=scdA PE=3 SV=1	0	90.116	55	10	56	10	224	25.5	5.16	126.84	10	scdA	0	7.69455e+07	8.84273e+07	9.08814e+07
A0A290QTV6	Sulfur carrier protein FdhD OS=Staphylococcus aureus (strain Newman) OX=426430 GN=fdhD PE=3 SV=1	0.001	4.196	8	2	2	2	265	29.4	7.15	3.78	2	fdhD	0	NAN	NAN	NAN
A0A290QFW6	Glycerol kinase OS=Staphylococcus aureus (strain Newman) OX=426430 GN=glpK PE=3 SV=1	0	158.498	44	21	119	21	498	55.6	5.05	313.33	21	glpK	0	2.60703e+08	2.71118e+08	2.62228e+08
A0A0H3KCT0	Bifunctional ligase/repressor BirA OS=Staphylococcus aureus (strain Newman) OX=426430 GN=birA PE=3 SV=1	0	35.388	19	4	10	4	323	37.1	6.06	30.55	4	birA	0	3.93106e+06	1.9205e+06	2.21411e+06
A6QG68	Ornithine carbamoyltransferase OS=Staphylococcus aureus (strain Newman) OX=426430 GN=argF PE=3 SV=2	0	176.156	67	16	213	15	333	37.5	5.19	541.83	16	argF	0	4.34714e+08	4.7783e+08	4.98178e+08
A0A0H3K6B0	Deoxyribose-phosphate aldolase OS=Staphylococcus aureus (strain Newman) OX=426430 GN=dra PE=3 SV=1	0	158.705	79	13	143	2	220	23.5	4.83	409.84	13	dra	12	2.62906e+08	2.7487e+08	2.7926e+08
A6QJ83	30S ribosomal protein S17 OS=Staphylococcus aureus (strain Newman) OX=426430 GN=rpsQ PE=3 SV=1	0	16.834	37	3	49	3	87	10.2	9.76	88.66	3	rpsQ	0	1.04901e+08	6.75389e+07	1.05468e+08
A0A0H3K843	16S rRNA (Guanine(966)-N(2))-methyltransferase RsmD OS=Staphylococcus aureus (strain Newman) OX=426430 GN=rsmD PE=4 SV=1	0	17.459	19	3	11	3	180	20.2	6.8	31.34	3		0	9.21881e+06	10294511	1.15782e+07
A0A0H3K7F8	Deoxyribodipyrimidine photo-lyase OS=Staphylococcus aureus (strain Newman) OX=426430 GN=NWMN_0660 PE=3 SV=1	0	52.64	18	6	22	6	457	54.3	5.27	46.99	6		0	2.67038e+06	4.77546e+06	4.55194e+06
A0A0H3K6L6	Dihydroxyacetone kinase subunit DhaK OS=Staphylococcus aureus (strain Newman) OX=426430 GN=NWMN_0619 PE=4 SV=1	0	73.291	41	12	46	12	322	35	5.06	120.1	12		0	1.00156e+08	1.12072e+08	105870783
A6QI55	Regulatory protein RecX OS=Staphylococcus aureus (strain Newman) OX=426430 GN=recX PE=3 SV=1	0	74.563	32	10	37	10	272	32.2	6.13	103.03	10	recX	0	1.47738e+07	1.62364e+07	1.54999e+07
A0A0H3KBH3	DNA helicase OS=Staphylococcus aureus (strain Newman) OX=426430 GN=recQ PE=3 SV=1	0	13.194	9	6	7	6	593	68.1	6.84	3.42	6	recQ	0	1.17461e+06	1.15233e+06	1.32066e+06
A0A0H3KCE0	Alkaline shock protein 23 OS=Staphylococcus aureus (strain Newman) OX=426430 GN=NWMN_1135 PE=3 SV=1	0	54.424	44	4	29	4	124	13.4	6.06	98.41	4		0	4.88993e+07	5.5031e+07	58696084
A0A0H3K9D1	Phage terminase small subunit OS=Staphylococcus aureus (strain Newman) OX=426430 GN=NWMN_1014 PE=4 SV=1	0.001	4.295	14	2	2	2	146	16.8	5.44	0	2		0	107514	NAN	NAN
A0A0H3KAR8	ABC transporter ATP-binding protein OS=Staphylococcus aureus (strain Newman) OX=426430 GN=NWMN_0343 PE=4 SV=1	0	45.107	35	8	21	8	280	31.6	5.45	51.38	8		0	1.07746e+07	1.2742e+07	1.38579e+07
A0A0H3KID8	Monooxygenase family protein OS=Staphylococcus aureus (strain Newman) OX=426430 GN=NWMN_2206 PE=4 SV=1	0	76.41	28	9	30	9	374	41.9	9.31	106.72	9		0	3.51054e+07	3.99073e+07	4.30442e+07
A0A290QIF7	ATP synthase subunit a OS=Staphylococcus aureus (strain Newman) OX=426430 GN=atpB PE=3 SV=1	0	6.041	7	2	2	2	242	27.6	9.13	5.88	2	atpB	0	NAN	4.03169e+06	NAN
A6QIV8	UPF0340 protein NWMN_2018 OS=Staphylococcus aureus (strain Newman) OX=426430 GN=NWMN_2018 PE=3 SV=1	0	35.705	31	4	11	4	174	18.9	6.27	25.17	4		0	3.43638e+06	5.51311e+06	6.35751e+06
A0A0H3KIG5	Aldose 1-epimerase OS=Staphylococcus aureus (strain Newman) OX=426430 GN=NWMN_2239 PE=4 SV=1	0	58.407	28	8	24	8	339	39.3	5.2	64.89	8		0	9.584e+06	13041968	14772996
A0A290QGD5	Global transcriptional regulator CodY OS=Staphylococcus aureus (strain Newman) OX=426430 GN=codY PE=3 SV=1	0	145.959	75	18	148	18	257	28.7	6.19	452.2	18	codY	0	3.39227e+08	4.04045e+08	4.03374e+08
A0A0H3KHC9	Aromatic acid exporter family protein OS=Staphylococcus aureus (strain Newman) OX=426430 GN=NWMN_1757 PE=3 SV=1	0	15.246	10	3	7	3	364	41.9	7.46	13.36	3		0	NAN	1.34373e+06	660954
A6QGC0	Serine/threonine-protein kinase PrkC OS=Staphylococcus aureus (strain Newman) OX=426430 GN=prkC PE=1 SV=1	0	114.942	33	19	53	19	664	74.3	6.07	155.47	19	prkC	0	2.84072e+07	3.27883e+07	3.58935e+07
A0A290QNM0	mRNA interferase OS=Staphylococcus aureus (strain Newman) OX=426430 GN=CNH35_11620 PE=3 SV=1	0	36.232	61	5	17	5	120	13.4	9.55	50.27	5	mazF	0	1.55833e+07	1.80813e+07	1.91519e+07
A0A0H3K7R4	Na+/H+ antiporter family protein OS=Staphylococcus aureus (strain Newman) OX=426430 GN=NWMN_0813 PE=4 SV=1	0.002	3.698	2	1	2	1	438	47.2	6.68	0	1		0	484940	484312	NAN
A0A0H3KB76	Dihydrolipoamide dehydrogenase OS=Staphylococcus aureus (strain Newman) OX=426430 GN=NWMN_0557 PE=3 SV=1	0	122.875	50	14	39	14	440	48.4	5.82	114.07	14		0	8.29363e+06	1.07367e+07	1.24164e+07
A0A0H3KH20	PTS glucose transporter subunit IIBC OS=Staphylococcus aureus (strain Newman) OX=426430 GN=NWMN_1619 PE=4 SV=1	0	55.045	21	9	21	9	488	53.1	9	55.8	9		0	1.26964e+07	1.18913e+07	1.28054e+07
A0A0H3K9C3	Phage protein OS=Staphylococcus aureus (strain Newman) OX=426430 GN=NWMN_1784 PE=4 SV=1	0.043	1.239	8	1	1	1	127	14.7	4.61	1.75	1		0	NAN	NAN	NAN
A0A0H3KC30	Uncharacterized protein OS=Staphylococcus aureus (strain Newman) OX=426430 GN=NWMN_0946 PE=4 SV=1	0	16.047	7	2	6	2	431	50.4	9.22	21.95	2		0	3.18382e+06	2.53624e+06	3.0042e+06
A0A0H3KAK7	MarR family regulatory protein OS=Staphylococcus aureus (strain Newman) OX=426430 GN=NWMN_2418 PE=4 SV=1	0	21.129	40	5	11	5	144	16.5	8.07	26.72	5		0	2.67921e+06	3.2382e+06	2.4917e+06
A0A0H3KI61	NAD-dependent protein deacetylase OS=Staphylococcus aureus (strain Newman) OX=426430 GN=cobB PE=3 SV=1	0	17.098	16	3	8	3	243	27	5.57	23.38	3	cobB	0	1.00937e+06	1.36099e+06	1296198
A0A0H3K6A7	Sce7726 family protein OS=Staphylococcus aureus (strain Newman) OX=426430 GN=NWMN_0140 PE=4 SV=1	0	12.056	11	3	6	3	280	33.1	9.36	9.02	3		0	814345	944090	860395
A0A290QGV3	UPF0473 protein CNH35_08630 OS=Staphylococcus aureus (strain Newman) OX=426430 GN=CNH35_08630 PE=3 SV=1	0	70.953	67	3	52	3	102	11.9	3.92	175.22	3		0	1.90461e+07	4.25977e+07	3.29963e+07
A6QHK4	Porphobilinogen deaminase OS=Staphylococcus aureus (strain Newman) OX=426430 GN=hemC PE=3 SV=1	0	121.768	50	14	60	14	308	34.3	5.4	196.79	14	hemC	0	5.99229e+07	7.54356e+07	7.21015e+07
A0A290QIU7	50S ribosomal protein L3 OS=Staphylococcus aureus (strain Newman) OX=426430 GN=rplC PE=3 SV=1	0	176.344	51	8	492	8	220	23.7	9.8	2015.01	8	rplC	0	6.53168e+08	7.05814e+08	547636533
A0A0H3KA39	MurR/RpiR family transcriptional regulator OS=Staphylococcus aureus (strain Newman) OX=426430 GN=NWMN_2225 PE=4 SV=1	0	22.284	20	5	8	5	254	29.8	6.58	16.09	5		0	2.54161e+06	2.33013e+06	2.77033e+06
A0A0H3K7W2	TerC family protein OS=Staphylococcus aureus (strain Newman) OX=426430 GN=NWMN_0891 PE=4 SV=1	0	7.285	9	1	3	1	267	29.7	6.8	12.27	1		0	205923	745171	436184
A6QJ81	50S ribosomal protein L24 OS=Staphylococcus aureus (strain Newman) OX=426430 GN=rplX PE=3 SV=1	0	32.401	11	2	29	2	105	11.5	9.82	99.62	2	rplX	0	7.27543e+07	1.38144e+08	123618651
A0A290QK09	LexA repressor OS=Staphylococcus aureus (strain Newman) OX=426430 GN=lexA PE=3 SV=1	0	59.828	39	4	20	4	207	23.2	4.96	71.84	4	lexA	0	5.18588e+06	7617275	8.32009e+06
A0A0H3K973	Acyl-CoA thioesterase OS=Staphylococcus aureus (strain Newman) OX=426430 GN=NWMN_1816 PE=3 SV=1	0	38.245	37	5	15	5	176	20	6.64	49.92	5		0	8.87109e+06	1.03368e+07	1.11859e+07
A0A0H3K6E6	Cell division protein DivIC OS=Staphylococcus aureus (strain Newman) OX=426430 GN=divIC PE=4 SV=1	0	22.747	24	3	14	3	130	15.3	9.77	38.96	3	divIC	0	6.17716e+06	6.35577e+06	6.42012e+06
A0A0H3K851	succinate dehydrogenase OS=Staphylococcus aureus (strain Newman) OX=426430 GN=sdhA PE=3 SV=1	0	171.192	52	21	106	21	588	65.5	5.63	337.83	21	sdhA	0	8.14604e+07	1.0414e+08	8.62197e+07
A0A0H3KEH0	MutT domain containing protein OS=Staphylococcus aureus (strain Newman) OX=426430 GN=NWMN_0431 PE=4 SV=1	0	16.951	25	3	10	3	134	15.4	4.88	18.59	3		0	3.5948e+07	41671674	3.83333e+07
A0A290QT90	ATP-dependent Clp protease ATP-binding subunit ClpX OS=Staphylococcus aureus (strain Newman) OX=426430 GN=clpX PE=3 SV=1	0	217.414	66	19	113	19	420	46.3	4.63	401.34	19	clpX	0	1.69272e+08	1.96684e+08	2.07388e+08
A0A0H3KBD2	N-acetyltransferase OS=Staphylococcus aureus (strain Newman) OX=426430 GN=NWMN_0626 PE=4 SV=1	0	52.526	43	5	26	5	168	19.3	6.09	65.08	5		0	1.08777e+07	1.20144e+07	1.30383e+07
A0A290QMU4	Septation ring formation regulator EzrA OS=Staphylococcus aureus (strain Newman) OX=426430 GN=ezrA PE=3 SV=1	0	301.278	55	29	160	29	564	66.2	4.87	532	29	ezrA	0	1.75897e+08	2.73453e+08	2.93027e+08
A0A290QE55	N-acetylneuraminate lyase OS=Staphylococcus aureus (strain Newman) OX=426430 GN=nanA PE=3 SV=1	0	32.702	23	5	18	5	293	33	5.07	49.85	5	nanA	0	7.38081e+06	2.05517e+07	8.12345e+06
A0A0H3KHK4	Staphostatin A OS=Staphylococcus aureus (strain Newman) OX=426430 GN=NWMN_1848 PE=4 SV=1	0	14.22	30	3	6	3	108	12.6	5.45	17.65	3		0	1.4563e+06	1.55204e+06	1.45235e+06
A0A0H3KBE4	Cupin OS=Staphylococcus aureus (strain Newman) OX=426430 GN=NWMN_0639 PE=4 SV=1	0	5.306	8	1	3	1	157	18.1	5.06	10.66	1		0	885064	1106316	1.36942e+06
A0A0H3K822	Phosphoenolpyruvate-protein phosphotransferase OS=Staphylococcus aureus (strain Newman) OX=426430 GN=ptsP PE=3 SV=1	0	304.854	62	26	211	26	572	63.2	4.77	639.4	26		0	5.1201e+08	5.03998e+08	5.50073e+08
A0A0H3K8K7	Glycosyl transferase, group 1 family protein OS=Staphylococcus aureus (strain Newman) OX=426430 GN=bshA PE=4 SV=1	0	61.705	33	9	16	9	380	42.8	5.9	40.68	9		0	4.18916e+06	4.93426e+06	4.10472e+06
A6QJ38	Galactose-6-phosphate isomerase subunit LacB OS=Staphylococcus aureus (strain Newman) OX=426430 GN=lacB PE=3 SV=1	0	51.046	46	6	21	6	171	18.9	5.8	66.6	6	lacB	0	1.64137e+07	1.981e+07	1.83374e+07
A0A0H3KHZ8	Transcription termination factor Rho OS=Staphylococcus aureus (strain Newman) OX=426430 GN=rho PE=3 SV=1	0	164.039	46	20	111	20	438	49.9	8.09	256.64	20	rho	0	8.91968e+07	102076254	1.04469e+08
A0A0H3K760	2-amino-4-hydroxy-6-hydroxymethyldihydropteridine diphosphokinase OS=Staphylococcus aureus (strain Newman) OX=426430 GN=folK PE=4 SV=1	0	8.399	18	2	5	2	158	18	5.21	11.63	2	folK	0	815698	1333816	823434
A0A0H3K8E9	Helix-turn-helix domain-containing protein OS=Staphylococcus aureus (strain Newman) OX=426430 GN=NWMN_1191 PE=4 SV=1	0	17.799	15	3	9	3	130	15.1	5.55	21.47	3		0	2.29876e+06	2.62891e+06	4.32107e+06
A0A290QHJ0	UDP-N-acetylmuramate--L-alanine ligase OS=Staphylococcus aureus (strain Newman) OX=426430 GN=murC PE=3 SV=1	0	161.612	48	18	70	18	437	49.2	5.15	225.17	18	murC	0	9.50828e+07	1.10061e+08	1.25135e+08
A6QHA6	Putative pyruvate, phosphate dikinase regulatory protein OS=Staphylococcus aureus (strain Newman) OX=426430 GN=NWMN_1466 PE=3 SV=1	0	120.343	53	12	43	12	272	30.8	5.29	147.17	12		0	2.77346e+07	3.46839e+07	3.47758e+07
A0A0H3K885	Phosphoesterase OS=Staphylococcus aureus (strain Newman) OX=426430 GN=NWMN_1065 PE=3 SV=1	0	16.504	21	2	5	2	167	19.2	5.47	21.59	2		0	3.40869e+06	4.48196e+06	4.65634e+06
A0A0H3K722	Lipoprotein OS=Staphylococcus aureus (strain Newman) OX=426430 GN=NWMN_0428 PE=3 SV=1	0	17.342	18	4	13	4	280	30.4	9	12.72	4		0	3.21284e+07	3.45088e+07	3.80147e+07
A0A290QLD5	DNA polymerase III PolC-type OS=Staphylococcus aureus (strain Newman) OX=426430 GN=polC PE=3 SV=1	0	152.382	22	25	55	25	1436	162.4	5.39	148.08	25	polC	0	1.52776e+07	1.65964e+07	1.765e+07
A0A0H3KF91	Fructosamine kinase family protein OS=Staphylococcus aureus (strain Newman) OX=426430 GN=NWMN_2487 PE=3 SV=1	0	33.164	31	6	11	6	288	33	5.06	34.86	6		0	1.77715e+07	2.29607e+07	1.95779e+07
A0A0H3KBF9	Cys-tRNA(Pro)/Cys-tRNA(Cys) deacylase OS=Staphylococcus aureus (strain Newman) OX=426430 GN=NWMN_0666 PE=3 SV=1	0	23.774	26	5	12	5	160	17.7	8.7	29.01	5		0	8.79983e+06	1.01044e+07	9.58352e+06
A0A0H3K8R4	Thiol peroxidase OS=Staphylococcus aureus (strain Newman) OX=426430 GN=tpx PE=3 SV=1	0	176.417	64	10	96	10	164	18	4.75	395.22	10	tpx	0	1.71739e+08	174074769	2.04985e+08
A0A0H3KI69	Acetolactate synthase AlsS OS=Staphylococcus aureus (strain Newman) OX=426430 GN=alsS PE=3 SV=1	0	491.184	80	32	309	32	554	61.1	4.88	1049.13	32	alsS	0	5.61418e+08	5.86549e+08	7.19831e+08
A0A0H3K928	Pyridine nucleotide-disulfide oxidoreductase OS=Staphylococcus aureus (strain Newman) OX=426430 GN=NWMN_1663 PE=4 SV=1	0	62.464	30	10	22	10	500	57.5	6.44	55.25	10		0	2.84442e+06	1.05809e+07	9.06408e+06
A0A0H3KEU4	Glutathione S-transferase OS=Staphylococcus aureus (strain Newman) OX=426430 GN=NWMN_2305 PE=3 SV=1	0	25.192	45	5	11	5	155	17.4	9.19	23.46	5		0	2.82586e+06	3.22682e+06	3.02175e+06
A6QJQ7	Immunoglobulin-binding protein Sbi OS=Staphylococcus aureus (strain Newman) OX=426430 GN=sbi PE=1 SV=1	0	52.734	21	8	19	8	436	50	9.38	42.43	8	sbi	0	4.90676e+06	5.41925e+06	5.08367e+06
A0A290QP67	NAD(P)/FAD-dependent oxidoreductase OS=Staphylococcus aureus (strain Newman) OX=426430 GN=CNH35_00190 PE=4 SV=1	0	32.032	17	5	14	5	397	44.8	8.9	36.53	5	sqr; tnp	0	5.42874e+06	5.29429e+06	5.2833e+06
A6QGY6	Quinolone resistance protein NorB OS=Staphylococcus aureus (strain Newman) OX=426430 GN=norB PE=2 SV=1	0.001	4.508	2	1	2	1	463	49.3	9.31	4.59	1	norB	0	418617	533416	548437
A0A0H3K7L7	Ribosome hibernation promoting factor OS=Staphylococcus aureus (strain Newman) OX=426430 GN=raiA PE=3 SV=1	0	117.056	56	9	71	9	190	22.2	5.29	303.02	9	hpf	0	2.29437e+08	306204677	3.34529e+08
A0A0H3KEZ6	DUF296 domain-containing protein OS=Staphylococcus aureus (strain Newman) OX=426430 GN=NWMN_0663 PE=4 SV=1	0	5.71	13	2	5	2	140	15.4	4.98	5.8	2		0	827676	1.16535e+06	1.47616e+06
A0A290QSV1	protein-tyrosine-phosphatase OS=Staphylococcus aureus (strain Newman) OX=426430 GN=CNH35_10610 PE=3 SV=1	0	36.474	31	4	14	4	154	17.5	4.81	39.82	4	ptpA	0	1.28864e+07	1.92139e+07	10442344
A0A0H3KAL1	Amino acid permease OS=Staphylococcus aureus (strain Newman) OX=426430 GN=NWMN_2500 PE=4 SV=1	0.019	1.952	2	1	1	1	482	51.9	9.36	1.7	1		0	NAN	NAN	NAN
A0A290QIW8	Cyclic pyranopterin monophosphate synthase OS=Staphylococcus aureus (strain Newman) OX=426430 GN=moaC PE=3 SV=1	0	36.74	28	3	10	3	164	17.7	7.03	34.65	3	moaC	0	4.57994e+06	2.08753e+06	2.19221e+06
A0A0H3K904	Acetoin utilization protein AcuC OS=Staphylococcus aureus (strain Newman) OX=426430 GN=acuC PE=3 SV=1	0.006	3.202	3	1	1	1	389	44.6	6.8	0	1	acuC	0	NAN	NAN	NAN
A0A0H3K8K6	Conserved virulence factor B OS=Staphylococcus aureus (strain Newman) OX=426430 GN=NWMN_1302 PE=3 SV=1	0	89.032	41	10	50	10	300	34.2	5.14	152.18	10		0	2.03191e+08	2.49344e+08	2.58273e+08
A0A0H3KAQ6	DoxX family protein OS=Staphylococcus aureus (strain Newman) OX=426430 GN=NWMN_2557 PE=4 SV=1	0	24.189	30	2	9	2	119	13	9.47	31.55	2		0	327227	1.73252e+06	1.33154e+06
A0A0H3KFB6	NADH dehydrogenase OS=Staphylococcus aureus (strain Newman) OX=426430 GN=NWMN_0811 PE=4 SV=1	0	229.484	61	19	205	19	402	44.1	5.48	658.85	19		0	5.61403e+08	6.84884e+08	6.69728e+08
A0A0H3KBW6	AI-2E family transporter OS=Staphylococcus aureus (strain Newman) OX=426430 GN=NWMN_0882 PE=3 SV=1	0	13.671	7	3	9	3	361	40.1	8.85	18.86	3		0	1.1037e+07	1.1203e+07	8.33788e+06
A6QJ85	50S ribosomal protein L16 OS=Staphylococcus aureus (strain Newman) OX=426430 GN=rplP PE=3 SV=1	0	52.007	49	5	120	5	144	16.2	10.64	351.67	5	rplP	0	8.55516e+07	1.38095e+08	1.5393e+08
A0A0H3K9Y0	GCN5-related N-acetyltransferase OS=Staphylococcus aureus (strain Newman) OX=426430 GN=NWMN_2157 PE=4 SV=1	0	19.567	14	3	7	3	295	34.7	5.96	18.82	3		0	13980532	2.72388e+07	1.37319e+07
A0A290QH90	Phage protein OS=Staphylococcus aureus (strain Newman) OX=426430 GN=CNH35_07060 PE=4 SV=1	0	24.764	52	3	12	3	65	7.5	4.56	38	3		0	6.80966e+06	8.8831e+06	7.93911e+06
A0A290QMG6	Elongation factor P OS=Staphylococcus aureus (strain Newman) OX=426430 GN=efp PE=3 SV=1	0	156.61	85	12	331	12	185	20.5	4.82	1074.67	12	efp	0	2.9678e+08	2.98225e+08	2.98979e+08
A6QG31	Iron-regulated surface determinant protein A OS=Staphylococcus aureus (strain Newman) OX=426430 GN=isdA PE=1 SV=1	0	32.192	15	4	13	4	350	38.7	9.64	39.15	4	isdA	0	3.46388e+06	2.78362e+06	2.72004e+06
A0A290QLU9	Probable dual-specificity RNA methyltransferase RlmN OS=Staphylococcus aureus (strain Newman) OX=426430 GN=rlmN PE=3 SV=1	0	95.948	40	13	37	13	364	41.9	7.14	121.88	13	rlmN	0	2.2928e+07	2.67432e+07	2.66919e+07
A0A290QHS2	Phage protein OS=Staphylococcus aureus (strain Newman) OX=426430 GN=CNH35_10540 PE=4 SV=1	0	4.804	15	1	3	1	73	8.3	8.46	7.81	1	orf10	0	7353887	7.06979e+06	8.21512e+06
A0A0H3K7J3	Allophanate hydrolase OS=Staphylococcus aureus (strain Newman) OX=426430 GN=NWMN_0685 PE=4 SV=1	0	123.165	49	12	64	12	236	27.1	6.73	223.23	12		0	3.80618e+07	6.31256e+07	6.7398e+07
A0A0H3K8X1	Phage protein OS=Staphylococcus aureus (strain Newman) OX=426430 GN=NWMN_1692 PE=4 SV=1	0	13.292	19	4	8	4	183	21.2	7.85	9.28	4		0	2481454	3.09355e+06	2.92794e+06
A0A0H3K682	67 kDa Myosin-crossreactive streptococcal antigen homolog OS=Staphylococcus aureus (strain Newman) OX=426430 GN=NWMN_0050 PE=4 SV=1	0	224.402	49	21	103	21	591	67.6	5.14	294.57	21		0	7.91694e+07	1.00213e+08	109292641
A0A0H3K921	MFS transporter OS=Staphylococcus aureus (strain Newman) OX=426430 GN=NWMN_1652 PE=4 SV=1	0	6.211	4	1	2	1	393	43.3	9.33	2.66	1		0	NAN	NAN	NAN
A0A0H3K7Q8	Ribulose-phosphate 3-epimerase OS=Staphylococcus aureus (strain Newman) OX=426430 GN=rpe PE=3 SV=1	0	30.626	12	2	10	2	214	23.6	5.27	28.92	2	rpe	0	6.3338e+06	8.56466e+06	9654607
A0A0H3K6D6	Signal peptidase II OS=Staphylococcus aureus (strain Newman) OX=426430 GN=NWMN_0449 PE=4 SV=1	0	61.183	36	7	24	7	267	30.2	4.97	73.82	7		0	9.51335e+06	8.54459e+06	1.1024e+07
A0A0H3K7I4	Aldo/keto reductase OS=Staphylococcus aureus (strain Newman) OX=426430 GN=NWMN_0672 PE=4 SV=1	0	109.249	50	12	54	12	279	32.3	5.34	152.11	12		0	8.48181e+07	9.74807e+07	9.71716e+07
A0A0H3KF41	Bleomycin resistance protein OS=Staphylococcus aureus (strain Newman) OX=426430 GN=NWMN_2420 PE=4 SV=1	0	45.531	21	5	13	5	268	30	5.85	43.48	5		0	7.83584e+06	1.12763e+07	7.60349e+06
A0A0H3K802	Spermidine/putrescine ABC transporter substrate-binding protein OS=Staphylococcus aureus (strain Newman) OX=426430 GN=NWMN_0968 PE=4 SV=1	0	55.041	31	9	21	9	357	41.4	7.99	51.62	9		0	2.24654e+06	1.70609e+06	3.32017e+06
A0A0H3K6K3	Recombinase OS=Staphylococcus aureus (strain Newman) OX=426430 GN=NWMN_0592 PE=4 SV=1	0.003	3.453	7	1	1	1	186	21.4	8.25	0	1		0	136244	225037	230509
A0A0H3K754	Monovalent cation/H+ antiporter-2 (CPA2) family protein OS=Staphylococcus aureus (strain Newman) OX=426430 GN=NWMN_0880 PE=4 SV=1	0	22.277	10	5	9	5	614	68.6	5.08	19.48	5		0	883017	871930	1.18947e+06
A0A0H3KJ25	Probable malate:quinone oxidoreductase OS=Staphylococcus aureus (strain Newman) OX=426430 GN=mqo PE=3 SV=1	0	409.26	63	27	503	27	498	56	6.55	1536.73	27	mqo	0	8.61547e+08	1182563430	9.69432e+08
A0A0H3KAY0	Lactonase drp35 OS=Staphylococcus aureus (strain Newman) OX=426430 GN=drp35 PE=3 SV=1	0	59.688	36	8	25	8	323	35.8	5.11	88.17	8	drp35	0	7.86989e+06	1.64317e+07	1.34472e+07
A6QFG2	Na(+)/H(+) antiporter subunit A1 OS=Staphylococcus aureus (strain Newman) OX=426430 GN=mnhA1 PE=3 SV=1	0	14.965	8	4	6	4	801	89.3	9.07	12.74	4	mnhA1	0	2.25408e+06	2.17767e+06	2.30206e+06
A0A0H3KHY3	Cardiolipin synthase OS=Staphylococcus aureus (strain Newman) OX=426430 GN=cls PE=3 SV=1	0	51.132	21	9	20	9	494	56.5	8.09	48.07	9	cls	0	3.50995e+06	4.28696e+06	4.83262e+06
A6QEJ9	Elongation factor G OS=Staphylococcus aureus (strain Newman) OX=426430 GN=fusA PE=3 SV=1	0	704.537	71	37	1108	37	693	76.6	4.91	3359.63	37	fusA	0	3003960781	3605538833	3438952553
A6QH23	Glycerol-3-phosphate dehydrogenase [NAD(P)+] OS=Staphylococcus aureus (strain Newman) OX=426430 GN=gpsA PE=3 SV=1	0	114.983	55	13	48	13	332	36	6.33	131.89	13	gpsA	0	3.97114e+07	3.16175e+07	3.42561e+07
A0A0H3K6J3	HD domain-containing protein OS=Staphylococcus aureus (strain Newman) OX=426430 GN=NWMN_0575 PE=4 SV=1	0	47.645	21	7	17	7	431	50.6	5.94	52.55	7		0	8.73645e+06	1.21053e+07	1.11077e+07
A0A0H3K908	DNA translocase FtsK OS=Staphylococcus aureus (strain Newman) OX=426430 GN=NWMN_1634 PE=3 SV=1	0	361.434	50	41	125	41	1274	144.6	5.21	452.31	41		0	7.09547e+07	8.54241e+07	8.15873e+07
A0A0H3K8K0	Oligopeptide transport system permease domain OS=Staphylococcus aureus (strain Newman) OX=426430 GN=NWMN_1292 PE=3 SV=1	0.047	1.161	5	1	2	1	276	31.2	9.73	0	1		0	NAN	NAN	NAN
A0A0H3KCS5	Penicillin binding protein 2 OS=Staphylococcus aureus (strain Newman) OX=426430 GN=pbpB PE=4 SV=1	0	317.386	58	30	129	30	727	80.4	8.73	451.19	30	pbpB	0	1.2745e+08	1.49952e+08	1.68719e+08
A0A290QSC9	DNA translocase FtsK OS=Staphylococcus aureus (strain Newman) OX=426430 GN=CNH35_06800 PE=3 SV=1	0	106.153	26	18	46	18	747	83.4	6.65	121.69	18		0	2.32721e+07	2.25517e+07	2.2407e+07
A0A0H3KI37	Hemolysin III OS=Staphylococcus aureus (strain Newman) OX=426430 GN=NWMN_2071 PE=3 SV=1	0.013	2.3	5	1	1	1	228	25.8	9.35	1.81	1		0	NAN	NAN	NAN
A0A0H3KA53	Alpha/beta hydrolase OS=Staphylococcus aureus (strain Newman) OX=426430 GN=NWMN_2251 PE=4 SV=1	0	101.486	46	10	39	10	306	35.5	7.8	118.8	10		0	6.17183e+07	7.27729e+07	1.00624e+08
A0A0H3KG99	4-hydroxybenzoyl-CoA thioesterase OS=Staphylococcus aureus (strain Newman) OX=426430 GN=NWMN_1264 PE=3 SV=1	0	45.955	57	9	25	9	155	18.2	5.66	59.63	9		0	1.61048e+07	1.61267e+07	1.58054e+07
A0A0H3KEW2	AraC family transcriptional regulator OS=Staphylococcus aureus (strain Newman) OX=426430 GN=NWMN_2334 PE=4 SV=1	0	7.267	11	1	1	1	157	17.7	4.89	2.98	1		0	NAN	NAN	NAN
A0A0H3K9R6	Type II pantothenate kinase OS=Staphylococcus aureus (strain Newman) OX=426430 GN=coaW PE=3 SV=1	0	53.311	28	5	34	5	267	29.1	5.77	112.09	5	coaW	0	1.17275e+07	1.30184e+07	1.13291e+07
A0A0H3K845	Phage cI-like repressor OS=Staphylococcus aureus (strain Newman) OX=426430 GN=NWMN_0994 PE=4 SV=1	0	62.311	40	9	29	9	239	27.1	5.31	91.05	9		0	6.95017e+07	7.85044e+07	8.4678e+07
A0A0H3K9U7	PTS system mannitol-specific EIICB component OS=Staphylococcus aureus (strain Newman) OX=426430 GN=mtlF PE=4 SV=1	0	58.762	18	6	18	6	512	55	7.64	72.85	6	mtlF	0	5.09372e+06	6.58856e+06	4.7947e+06
A0A0H3KAS0	Anaerobic ribonucleoside-triphosphate reductase-activating protein OS=Staphylococcus aureus (strain Newman) OX=426430 GN=nrdG PE=3 SV=1	0	6.001	7	1	1	1	178	20.3	5.2	3.06	1	nrdG	0	393656	NAN	688389
A6QF39	Protein NrdI OS=Staphylococcus aureus (strain Newman) OX=426430 GN=nrdI PE=3 SV=1	0	8.322	16	2	2	2	132	15.2	7.5	3.17	2	nrdI	0	321143	416448	432899
A0A290QQ41	Tandem-type lipoprotein OS=Staphylococcus aureus (strain Newman) OX=426430 GN=CNH35_13950 PE=3 SV=1	0	18.779	17	4	7	3	257	30.3	8.97	15.91	4		0	2.3521e+06	773686	1603010
A0A0H3KIA0	Molybdenum transport system permease OS=Staphylococcus aureus (strain Newman) OX=426430 GN=modB PE=3 SV=1	0.001	3.854	3	1	4	1	223	24.8	9.89	0	1	modB	0	622312	804296	833860
A0A290QMA0	Zinc-finger domain-containing protein OS=Staphylococcus aureus (strain Newman) OX=426430 GN=CNH35_07675 PE=4 SV=1	0	11.719	21	1	4	1	73	8.5	8.18	10.55	1		0	392837	641846	446011
A0A290QGY8	Phosphate acyltransferase OS=Staphylococcus aureus (strain Newman) OX=426430 GN=plsX PE=3 SV=1	0	178.222	53	13	95	13	328	35.4	6.34	288.2	13	plsX	0	1.04428e+08	1.06615e+08	9.76144e+07
A0A290QGW9	Glutamate-1-semialdehyde 2,1-aminomutase OS=Staphylococcus aureus (strain Newman) OX=426430 GN=hemL PE=3 SV=1	0	232.717	56	17	120	17	428	46.4	5.59	438.04	17	hemL1	0	1.96163e+08	2.55189e+08	2.49818e+08
A0A0H3K7C4	ABC transporter ATP-binding protein OS=Staphylococcus aureus (strain Newman) OX=426430 GN=NWMN_0944 PE=3 SV=1	0	22.581	12	5	13	5	466	53.3	5.54	23.82	5		0	1.85137e+06	889222	920950
A0A290QPQ3	Protein translocase subunit SecA OS=Staphylococcus aureus (strain Newman) OX=426430 GN=secA2 PE=3 SV=1	0	6.326	3	2	2	2	796	90.9	5.62	2	2	secA2	0	170366	116845	185115
A0A0H3KJ66	Accessory Sec system protein Asp3 OS=Staphylococcus aureus (strain Newman) OX=426430 GN=asp3 PE=4 SV=1	0.002	3.665	3	1	2	1	319	36.9	6.86	1.63	1		0	176139	240560	299964
A0A290QNN9	histidine kinase OS=Staphylococcus aureus (strain Newman) OX=426430 GN=CNH35_01100 PE=4 SV=1	0	20.818	11	5	8	5	579	64.4	8.12	14.11	5	lytS	0	3.29352e+06	2.91874e+06	2.2883e+06
A0A0H3KH07	CBS domain DNA-binding protein OS=Staphylococcus aureus (strain Newman) OX=426430 GN=NWMN_1599 PE=4 SV=1	0	48.749	23	9	21	9	432	48.5	8.66	48.34	9		0	6.68627e+06	7.57503e+06	5.32853e+06
A0A0H3K6U4	Glycine cleavage system protein H OS=Staphylococcus aureus (strain Newman) OX=426430 GN=NWMN_0317 PE=4 SV=1	0	15.325	35	3	5	3	110	12.4	4.23	12.9	3		0	7.28579e+06	7.89238e+06	7.75465e+06
A0A0H3KFU7	DUF2479 domain-containing protein OS=Staphylococcus aureus (strain Newman) OX=426430 GN=NWMN_1032 PE=4 SV=1	0	105.396	37	16	43	3	607	66.7	4.91	127.94	16		0	598845	766091	623703
A0A0H3KE27	Serine/threonine protein phosphatase OS=Staphylococcus aureus (strain Newman) OX=426430 GN=rsbU PE=4 SV=1	0	170.381	56	17	98	17	333	38.4	5.71	274.47	17	rsbU	0	1.28916e+08	1.68884e+08	1.60388e+08
A0A0H3K6Z2	NAD(P)-dependent oxidoreductase OS=Staphylococcus aureus (strain Newman) OX=426430 GN=NWMN_0387 PE=4 SV=1	0	121.318	45	11	39	11	281	31.8	5.9	115.47	11		0	1.05176e+07	1.89943e+07	1.77234e+07
A0A0H3K912	MBL fold metallo-hydrolase OS=Staphylococcus aureus (strain Newman) OX=426430 GN=NWMN_1640 PE=4 SV=1	0	35.457	29	5	11	5	280	32.2	6.11	25.1	5		0	1.09631e+06	2.12245e+06	2.28376e+06
A0A0H3KAV1	Cysteine hydrolase OS=Staphylococcus aureus (strain Newman) OX=426430 GN=NWMN_2544 PE=4 SV=1	0	50.991	58	7	17	7	186	20.7	5.64	49.91	7		0	6.80559e+06	8.44544e+06	7.90461e+06
A0A0H3KCJ6	DNA-binding response regulator OS=Staphylococcus aureus (strain Newman) OX=426430 GN=NWMN_1234 PE=4 SV=1	0	5.133	11	2	3	2	200	22.8	5.12	3.69	2		0	431360	372470	484307
A0A0H3K5S9	Glycerophosphoryl diester phosphodiesterase OS=Staphylococcus aureus (strain Newman) OX=426430 GN=NWMN_0164 PE=4 SV=1	0	12.679	7	3	5	3	604	69.7	9.31	8.68	3		0	487022	583309	695223
A0A0H3K6C1	Carboxylesterase OS=Staphylococcus aureus (strain Newman) OX=426430 GN=NWMN_0422 PE=4 SV=1	0	61.836	52	9	21	9	244	27.4	5.68	75.33	9		0	1.02391e+07	1.27511e+07	1.42593e+07
A0A290QJR8	ATP synthase subunit b OS=Staphylococcus aureus (strain Newman) OX=426430 GN=atpF PE=3 SV=1	0	107.245	45	7	63	7	173	19.5	5.11	220.02	7	atpF	0	1.63029e+08	1.52882e+08	1.67389e+08
A6QIT4	Membrane protein insertase YidC OS=Staphylococcus aureus (strain Newman) OX=426430 GN=yidC PE=3 SV=1	0	31.212	11	3	15	3	290	33.6	9.6	51.97	3	yidC	0	3.05919e+07	3.33456e+07	3.41431e+07
A0A290QEN5	DUF1462 domain-containing protein OS=Staphylococcus aureus (strain Newman) OX=426430 GN=CNH35_04675 PE=4 SV=1	0	21.002	28	3	8	3	107	12.6	4.7	19.03	3	yuzD	0	3.54304e+06	4.58999e+06	5.29731e+06
A0A0H3K8E1	Homoserine dehydrogenase OS=Staphylococcus aureus (strain Newman) OX=426430 GN=metL PE=3 SV=1	0	65.535	30	9	18	9	426	46.8	5.39	47.46	9	metL	0	2.91859e+06	2.05593e+06	2.04902e+06
A0A0H3KCR5	Alanine dehydrogenase OS=Staphylococcus aureus (strain Newman) OX=426430 GN=ald PE=3 SV=1	0	201.004	50	15	199	15	372	40.2	5.24	487.66	15	ald	0	1.94207e+08	2.25987e+08	230611725
A0A0H3KGF5	Dihydrofolate reductase OS=Staphylococcus aureus (strain Newman) OX=426430 GN=dfrA PE=3 SV=1	0	37.308	33	4	11	4	159	18.2	6.33	33.76	4	dfrA	0	5.09928e+07	4.70369e+06	4.48897e+07
A0A0H3K8W7	DUF4930 domain-containing protein OS=Staphylococcus aureus (strain Newman) OX=426430 GN=NWMN_1552 PE=4 SV=1	0	23.906	47	4	9	4	157	18.4	5.15	28.62	4		0	1.3971e+06	1.07992e+06	1.26773e+06
A0A0H3K850	DNA replication protein DnaC OS=Staphylococcus aureus (strain Newman) OX=426430 GN=NWMN_0276 PE=4 SV=1	0	10.946	13	3	3	3	259	30	9.33	3.02	3		0	NAN	NAN	NAN
A0A0H3K887	Pseudouridine synthase OS=Staphylococcus aureus (strain Newman) OX=426430 GN=rluB PE=3 SV=1	0	65.754	34	7	31	7	245	28	9.32	106.35	7	rluB	0	3.85999e+07	3.94163e+07	3.83481e+07
A0A0H3K9W5	HAD-superfamily hydrolase subfamily IIB OS=Staphylococcus aureus (strain Newman) OX=426430 GN=NWMN_2108 PE=3 SV=1	0	66.618	33	6	20	6	271	31.8	5.52	77.09	6		0	6.55947e+06	9.26957e+06	7.47097e+06
A0A0H3K9A0	Nicotinate phosphoribosyltransferase OS=Staphylococcus aureus (strain Newman) OX=426430 GN=nadC PE=3 SV=1	0	248.48	54	24	110	24	489	55.9	5.76	358.46	24	nadC	0	8.35872e+07	1.13331e+08	1.01253e+08
A0A0H3KBL5	N-acetyltransferase OS=Staphylococcus aureus (strain Newman) OX=426430 GN=NWMN_0755 PE=4 SV=1	0	10.072	12	1	3	1	176	19.9	5.07	14.74	1		0	474470	705570	747109
A0A0H3K7V4	CYTH domain-containing protein OS=Staphylococcus aureus (strain Newman) OX=426430 GN=NWMN_0874 PE=4 SV=1	0	37.615	36	7	23	7	197	23.4	6.24	57.7	7		0	1.73113e+07	1.30938e+07	1.69023e+07
A0A0H3KDG3	Capsular polysaccharide biosynthesis protein CapP OS=Staphylococcus aureus (strain Newman) OX=426430 GN=capP PE=3 SV=1	0	36.636	19	6	14	6	391	44.3	6	33.84	6	capP	0	2.42616e+06	3.5471e+06	3.0707e+06
A0A290QJR5	CHAP domain-containing protein OS=Staphylococcus aureus (strain Newman) OX=426430 GN=CNH35_14390 PE=4 SV=1	0	50.043	43	5	20	5	255	27.6	8.06	76.79	5	ssaA; ssaA1	0	9.64465e+06	1.3242e+07	9.55028e+06
A0A0H3KBF4	Cobalamin synthesis protein, P47K family protein OS=Staphylococcus aureus (strain Newman) OX=426430 GN=NWMN_0656 PE=3 SV=1	0	61.824	35	10	33	10	308	35.2	5.73	89.99	10		0	1.77088e+07	2.02537e+07	2.07327e+07
A0A0H3K6K9	CDP-glycerol--poly(Glycerophosphate) glycerophosphotransferase OS=Staphylococcus aureus (strain Newman) OX=426430 GN=tagB PE=3 SV=1	0	20.874	20	6	10	6	367	42.4	6.3	18.05	6	tagB	0	3.40213e+06	3.31226e+06	3.95282e+06
A0A0H3K9C1	Aspartate aminotransferase OS=Staphylococcus aureus (strain Newman) OX=426430 GN=NWMN_1871 PE=4 SV=1	0	124.195	36	12	61	12	428	48.1	5.26	182.31	12		0	9.17883e+07	9.82565e+07	1.0549e+08
A0A0H3KHB4	histidine kinase OS=Staphylococcus aureus (strain Newman) OX=426430 GN=NWMN_1741 PE=4 SV=1	0	12.788	9	2	5	2	370	41.9	6.71	10.2	2		0	NAN	187865	NAN
A0A290QFD6	Phosphoribosylformylglycinamidine cyclo-ligase OS=Staphylococcus aureus (strain Newman) OX=426430 GN=purM PE=3 SV=1	0	26.967	19	6	12	6	342	37	4.89	28.04	6	purM	0	4.69941e+06	5.00345e+06	5.43313e+06
A0A0H3KAH9	(Deoxy)nucleoside triphosphate pyrophosphohydrolase OS=Staphylococcus aureus (strain Newman) OX=426430 GN=NWMN_2387 PE=3 SV=1	0	54.152	64	7	19	7	130	14.9	5.38	44.19	7		0	1.35559e+07	2.06968e+07	15410235
A0A0H3K6E4	Isochorismatase OS=Staphylococcus aureus (strain Newman) OX=426430 GN=entB PE=4 SV=1	0	10.282	14	2	4	2	185	21.1	5.36	10.43	2	entB	0	16166660	17203266	11759838
A0A290QQ57	Probable inorganic carbon transporter subunit DabA OS=Staphylococcus aureus (strain Newman) OX=426430 GN=dabA PE=3 SV=1	0	18.503	6	4	5	4	901	102.6	6.2	11.63	4	dabA	0	708319	847021	NAN
A0A0H3KAS7	DinB family protein OS=Staphylococcus aureus (strain Newman) OX=426430 GN=NWMN_2591 PE=4 SV=1	0	11.611	15	2	5	2	154	17.5	5.08	14.23	2		0	3.702e+06	3.72079e+06	3.36663e+06
A0A0H3K8C2	Aminotransferase class I/II-fold pyridoxal phosphate-dependent enzyme OS=Staphylococcus aureus (strain Newman) OX=426430 GN=NWMN_1215 PE=4 SV=1	0	59.139	23	9	26	9	412	45.5	5.35	69.28	9		0	423573926	4.71101e+08	5.61572e+08
A0A0H3KA10	Staphylococcal accessory regulator R OS=Staphylococcus aureus (strain Newman) OX=426430 GN=sarR PE=4 SV=1	0	57.452	56	7	66	7	115	13.7	9.32	130.65	7	sarR	0	6.63651e+07	9.05139e+07	8.01e+07
A0A0H3K9J5	tRNA threonylcarbamoyladenosine biosynthesis protein TsaE OS=Staphylococcus aureus (strain Newman) OX=426430 GN=NWMN_1959 PE=3 SV=1	0	14.587	18	3	8	3	164	18.7	5.21	16.36	3		0	2.72898e+06	3.59129e+06	3.82728e+06
A0A290QM59	Tryptophan synthase alpha chain OS=Staphylococcus aureus (strain Newman) OX=426430 GN=trpA PE=3 SV=1	0.017	2.046	6	1	1	1	242	27.1	6.29	1.7	1	trpA	0	489590	476110	1.80417e+06
A0A0H3KEJ2	Nucleotide pyrophosphohydrolase OS=Staphylococcus aureus (strain Newman) OX=426430 GN=NWMN_0468 PE=4 SV=1	0	48.967	20	8	20	8	398	45.2	4.75	48.85	8		0	1.57219e+07	1.70637e+07	1.85089e+07
A0A0H3KB58	Glycosyl transferase family 1 OS=Staphylococcus aureus (strain Newman) OX=426430 GN=NWMN_0527 PE=4 SV=1	0	104.165	39	17	45	16	496	58.4	6.89	126.6	17		1	3.13952e+07	4.00745e+07	3.86044e+07
A0A0H3KAE2	TIGR01741 family protein OS=Staphylococcus aureus (strain Newman) OX=426430 GN=NWMN_0241 PE=4 SV=1	0	27.574	27	3	7	1	166	20	4.11	21.88	3		0	135073	NAN	NAN
A6QFJ3	Beta-ketoacyl-[acyl-carrier-protein] synthase III OS=Staphylococcus aureus (strain Newman) OX=426430 GN=fabH PE=3 SV=1	0	177.032	67	14	81	14	313	33.9	5.06	281.2	14	fabH	0	1.07241e+08	1.00296e+08	9.61096e+07
A0A0H3K5T7	DUF488 domain-containing protein OS=Staphylococcus aureus (strain Newman) OX=426430 GN=NWMN_0174 PE=4 SV=1	0.01	2.705	8	1	3	1	118	13.9	8.35	5.86	1		0	2163907	2.17458e+06	2.82613e+06
A0A290QH26	GTPase Era OS=Staphylococcus aureus (strain Newman) OX=426430 GN=era PE=3 SV=1	0	89.141	41	12	48	12	299	34.3	6.55	129.26	12	era	0	5.23729e+07	6.13594e+07	5.31571e+07
A6QJA8	GTP 3',8-cyclase OS=Staphylococcus aureus (strain Newman) OX=426430 GN=moaA PE=3 SV=1	0	63.236	34	10	22	10	340	39.1	6.6	54.75	10	moaA	0	7.5916e+06	7235040	8.28794e+06
A0A0H3KFA1	Fe-S cluster assembly protein SufD OS=Staphylococcus aureus (strain Newman) OX=426430 GN=sufD PE=3 SV=1	0	187.065	46	16	90	16	435	48.5	5.52	314.81	16	sufD	0	1.06776e+08	1.39351e+08	154450115
A0A0H3KA74	CorA-like Mg2+ transporter protein OS=Staphylococcus aureus (strain Newman) OX=426430 GN=NWMN_2278 PE=3 SV=1	0	5.757	5	2	3	2	314	36.3	5.07	1.67	2		0	1.25389e+06	332041	5.94514e+06
A0A0H3K9X7	Protein translocase subunit SecY OS=Staphylococcus aureus (strain Newman) OX=426430 GN=secY PE=3 SV=1	0	29.611	10	4	23	4	430	47.1	9.86	52.02	4	secY	0	2.58402e+07	2.65563e+07	2.85324e+07
A0A0H3KAH0	Uncharacterized protein OS=Staphylococcus aureus (strain Newman) OX=426430 GN=NWMN_2377 PE=4 SV=1	0	19.9	73	2	5	2	63	7.2	4.78	17.43	2		0	814277	865271	1.12405e+06
A0A290QK63	50S ribosomal protein L34 OS=Staphylococcus aureus (strain Newman) OX=426430 GN=rpmH PE=3 SV=1	0.079	0.923	16	1	2	1	45	5.4	12.62	0	1	rpmH	0	66030.9	50831.4	NAN
A6QIR5	Alanine racemase OS=Staphylococcus aureus (strain Newman) OX=426430 GN=alr PE=3 SV=1	0	71.576	31	10	27	10	382	42.8	7.3	65.11	10	alr	0	2.44062e+07	2.95934e+07	3.00472e+07
A0A0H3K892	Chromosome partition protein Smc OS=Staphylococcus aureus (strain Newman) OX=426430 GN=smc PE=3 SV=1	0	264.621	37	39	110	39	1188	136.7	5.48	290.18	39	smc	0	3.69254e+07	3.97788e+07	4.07607e+07
A0A0H3KAA3	Formate/nitrite transporter OS=Staphylococcus aureus (strain Newman) OX=426430 GN=NWMN_2303 PE=4 SV=1	0	50.798	16	3	21	3	274	30.6	9.32	78.49	3		0	5.99755e+06	5.98718e+06	6.34069e+06
A0A0H3KDP2	Phage major tail protein OS=Staphylococcus aureus (strain Newman) OX=426430 GN=NWMN_1783 PE=4 SV=1	0	79.963	69	8	29	2	193	21.4	4.86	88.95	8		0	2.58789e+06	2.42718e+06	2.87074e+06
A0A0H3KCZ3	RNA polymerase sigma factor SigA OS=Staphylococcus aureus (strain Newman) OX=426430 GN=sigA PE=3 SV=1	0	168.214	51	15	71	15	368	42.1	5.11	269.56	15	sigA	0	9.43689e+07	8.62061e+07	1.17454e+08
A0A290QJY4	Carbamate kinase OS=Staphylococcus aureus (strain Newman) OX=426430 GN=arcC PE=3 SV=1	0	249.418	68	20	352	20	313	34.3	5.05	1311.46	20	arcC2	0	6.4441e+08	6.64539e+08	718421896
A0A0H3KEV4	ABC transporter ATP-binding protein OS=Staphylococcus aureus (strain Newman) OX=426430 GN=NWMN_0613 PE=4 SV=1	0	147.374	36	17	65	17	575	64	6.83	194.72	17		0	4.97065e+07	6.02035e+07	5.7771e+07
A0A0H3K875	N-acetylmuramoyl-L-alanine amidase OS=Staphylococcus aureus (strain Newman) OX=426430 GN=NWMN_1039 PE=4 SV=1	0.003	3.454	2	1	1	1	481	54	8.57	0	1		0	NAN	NAN	NAN
A0A290QN31	Glutamate dehydrogenase OS=Staphylococcus aureus (strain Newman) OX=426430 GN=CNH35_04780 PE=3 SV=1	0	217.259	64	23	196	23	414	45.7	5.36	442.02	23	gluD	0	2.13997e+08	2.61798e+08	2.67086e+08
A0A0H3KDG6	DUF4352 domain-containing protein OS=Staphylococcus aureus (strain Newman) OX=426430 GN=NWMN_1689 PE=4 SV=1	0	37.122	33	8	15	8	331	35.8	5.24	33.51	8		0	3.66299e+06	6.70606e+06	6.14814e+06
A6QG48	UvrABC system protein C OS=Staphylococcus aureus (strain Newman) OX=426430 GN=uvrC PE=3 SV=1	0	38.036	17	8	17	8	593	68.6	9.31	39.14	8	uvrC	0	2.34707e+06	2.79804e+06	2.51837e+06
A0A0H3KAB0	ABC transporter ATP-binding protein OS=Staphylococcus aureus (strain Newman) OX=426430 GN=NWMN_2353 PE=4 SV=1	0	79.641	56	9	30	9	220	25.2	5.5	101.78	9		0	1.50986e+07	1.90829e+07	1.76868e+07
A0A0H3KIE3	Cell envelope-related transcriptional attenuator OS=Staphylococcus aureus (strain Newman) OX=426430 GN=NWMN_2211 PE=3 SV=1	0	119.754	44	11	52	11	315	34.7	9.11	184.45	11		0	2.63278e+07	3.61738e+07	4.46022e+07
A0A0H3KI24	DNA-binding protein OS=Staphylococcus aureus (strain Newman) OX=426430 GN=NWMN_2053 PE=4 SV=1	0	63.943	34	11	27	11	378	44.7	5.05	73.63	11		0	2.38773e+07	2.27501e+07	2.80958e+07
A0A0H3KAD4	Phosphoglucomutase/phosphomannomutase family protein OS=Staphylococcus aureus (strain Newman) OX=426430 GN=NWMN_2388 PE=3 SV=1	0	154.893	42	21	65	21	583	66.1	6.46	191.41	21		0	9.04973e+07	1.41612e+08	1.34145e+08
A6QKK1	tRNA uridine 5-carboxymethylaminomethyl modification enzyme MnmG OS=Staphylococcus aureus (strain Newman) OX=426430 GN=mnmG PE=3 SV=1	0	149.57	42	21	66	21	625	70.1	5.48	175.47	21	mnmG	0	6.07219e+07	6.27451e+07	6.9664e+07
A0A0H3K686	Immunoglobulin G-binding protein A OS=Staphylococcus aureus (strain Newman) OX=426430 GN=spa PE=1 SV=2	0	164.647	51	15	80	15	508	55.5	5.71	282.61	15	spa	0	1.97331e+08	2.08391e+08	183167775
A0A0H3K810	SCP-like extracellular protein OS=Staphylococcus aureus (strain Newman) OX=426430 GN=NWMN_0983 PE=4 SV=1	0	32.087	26	5	9	5	345	39.6	8.63	30.26	5		0	446756	1.7493e+06	1.49581e+06
A0A0H3K5W2	Choloylglycine hydrolase family protein OS=Staphylococcus aureus (strain Newman) OX=426430 GN=NWMN_0209 PE=3 SV=1	0	9.09	5	1	1	1	330	37.1	5.88	2.36	1		0	NAN	NAN	NAN
A0A0H3K9V7	Nucleoside transporter/FeoB GTPase Gate domain-containing protein OS=Staphylococcus aureus (strain Newman) OX=426430 GN=NWMN_2075 PE=4 SV=1	0	8.408	4	2	6	2	456	50	7.94	6.48	2		0	348834	423618	763747
A0A0H3K7B5	FMN-dependent NADPH-azoreductase OS=Staphylococcus aureus (strain Newman) OX=426430 GN=NWMN_0573 PE=3 SV=1	0	47.38	44	6	18	6	178	20.2	6.33	55.69	6		0	1.48817e+07	1.70542e+07	1.43778e+07
A0A290QJK6	tRNA (Adenosine(37)-N6)-threonylcarbamoyltransferase complex dimerization subunit type 1 TsaB OS=Staphylococcus aureus (strain Newman) OX=426430 GN=tsaB PE=4 SV=1	0	28.514	41	7	14	7	220	24.5	5.24	24.75	7		0	4.77812e+06	6.14102e+06	6.79444e+06
A0A0H3K805	DUF2197 domain-containing protein OS=Staphylococcus aureus (strain Newman) OX=426430 GN=NWMN_0975 PE=4 SV=1	0	10.541	45	3	11	3	55	6.6	8.51	14.46	3		0	1.62021e+07	13885605	1.30475e+07
A0A0H3K9C9	DNA-binding protein OS=Staphylococcus aureus (strain Newman) OX=426430 GN=NWMN_1812 PE=4 SV=1	0	66.831	47	9	38	9	212	24.2	6.04	107.73	9		0	5.04327e+07	4.33365e+07	4.77686e+07
A6QJ76	50S ribosomal protein L18 OS=Staphylococcus aureus (strain Newman) OX=426430 GN=rplR PE=3 SV=1	0	37.716	33	5	90	5	119	13.1	9.95	239.37	5	rplR	0	3.27787e+08	380297910	3.83984e+08
A0A0H3K920	ABC transporter ATP-binding protein OS=Staphylococcus aureus (strain Newman) OX=426430 GN=NWMN_1758 PE=4 SV=1	0	36.672	18	8	15	8	578	64.8	7.23	34.44	8		0	2.8751e+06	3.63831e+06	3.56891e+06
A0A0H3KHH9	Radical SAM/CxCxxxxC motif protein YfkAB OS=Staphylococcus aureus (strain Newman) OX=426430 GN=yfkAB PE=4 SV=1	0	27.953	12	4	11	4	381	44	7.08	26.14	4		0	2.09456e+06	1.72526e+06	783919
A0A290QGI8	Phosphate/phosphite/phosphonate ABC transporter substrate-binding protein OS=Staphylococcus aureus (strain Newman) OX=426430 GN=CNH35_00510 PE=3 SV=1	0	13.858	24	6	8	6	318	35	9.07	5.01	6	phnD	0	710398	992870	1.27513e+06
A0A0H3K8Z2	DNA-3-methyladenine glycosidase OS=Staphylococcus aureus (strain Newman) OX=426430 GN=NWMN_1559 PE=4 SV=1	0	31.966	38	6	12	6	186	21.4	6.52	37.3	6		0	1.01992e+07	1.25171e+07	1.21271e+07
A0A0H3KIL8	Amino acid ABC transporter permease OS=Staphylococcus aureus (strain Newman) OX=426430 GN=NWMN_2312 PE=3 SV=1	0	51.18	31	6	18	6	239	26.4	8.9	50.52	6		0	92394423	9.96685e+07	1.02152e+08
A0A290QKY6	DNA repair protein RecO OS=Staphylococcus aureus (strain Newman) OX=426430 GN=recO PE=3 SV=1	0	7.165	7	2	4	2	248	28.2	8.59	1.85	2	recO	0	566856	574463	815980
A0A290QHD7	Xanthine phosphoribosyltransferase OS=Staphylococcus aureus (strain Newman) OX=426430 GN=xpt PE=3 SV=1	0	75.747	49	10	41	10	192	20.9	5.16	117.75	10	xpt	0	9.93984e+07	9.86479e+07	9.17102e+07
A6QEE8	Putative 4-diphosphocytidyl-2-C-methyl-D-erythritol kinase OS=Staphylococcus aureus (strain Newman) OX=426430 GN=NWMN_0458 PE=3 SV=1	0	35.896	29	7	15	7	282	31.4	8.38	29.21	7		0	2.82721e+06	3.16382e+06	2.93079e+06
A0A0H3KFR4	Glycerophosphodiester phosphodiesterase OS=Staphylococcus aureus (strain Newman) OX=426430 GN=NWMN_0984 PE=4 SV=1	0	95.686	50	11	34	11	308	34.7	9.1	99.2	11		0	1.72499e+07	2.43224e+07	2.58192e+07
A0A0H3K7N1	Organic hydroperoxide reductase OsmC/OhrA OS=Staphylococcus aureus (strain Newman) OX=426430 GN=NWMN_0771 PE=3 SV=1	0	48.564	42	6	26	6	140	15.3	4.92	66.86	6		0	1.84516e+07	15556204	2.16602e+07
A0A0H3K8D2	Malonyl CoA-acyl carrier protein transacylase OS=Staphylococcus aureus (strain Newman) OX=426430 GN=fabD PE=3 SV=1	0	143.405	58	11	63	11	308	33.6	4.92	260.02	11	fabD	0	9.40479e+07	1.2928e+08	1.36545e+08
A0A0H3KAK1	Class A sortase SrtA OS=Staphylococcus aureus (strain Newman) OX=426430 GN=srtA PE=4 SV=1	0	58.768	34	7	25	7	206	23.5	8.82	82.25	7	srtA	0	2.00602e+07	19878079	2.33843e+07
A0A0H3K7D4	TrkA family potassium uptake protein OS=Staphylococcus aureus (strain Newman) OX=426430 GN=NWMN_0954 PE=4 SV=1	0	44.225	41	6	12	6	220	24.3	5.62	41.03	6		0	3526899	7053479	3.86686e+06
A0A0H3K7X7	Bifunctional autolysin OS=Staphylococcus aureus (strain Newman) OX=426430 GN=atl PE=3 SV=1	0	701.401	64	58	473	58	1256	137.3	9.61	1648.65	58	atl	0	1580621423	1722853015	1698193468
A0A290QIK4	Arsenate reductase OS=Staphylococcus aureus (strain Newman) OX=426430 GN=arsC PE=3 SV=1	0	9.747	24	2	4	2	131	14.7	5.87	11	2	arsC	0	NAN	437069	587058
A0A0H3K7F5	Peptidase M23 OS=Staphylococcus aureus (strain Newman) OX=426430 GN=NWMN_0634 PE=4 SV=1	0	17.939	14	3	8	3	265	28.2	6.62	18.62	3		0	1.15394e+06	1.78223e+06	2.02698e+06
A0A0H3KIR9	DUF1413 domain-containing protein OS=Staphylococcus aureus (strain Newman) OX=426430 GN=NWMN_2376 PE=4 SV=1	0	32.838	38	3	14	3	93	11.2	8.43	45.72	3		0	6.35416e+06	9.14484e+06	9.01542e+06
A0A0H3KID5	6-phosphogluconate dehydrogenase, decarboxylating OS=Staphylococcus aureus (strain Newman) OX=426430 GN=NWMN_2201 PE=4 SV=1	0	168.627	62	18	93	18	360	40.7	4.94	293.13	18		0	1.40919e+08	1.69822e+08	188430131
A0A290QGZ2	Holliday junction resolvase RecU OS=Staphylococcus aureus (strain Newman) OX=426430 GN=recU PE=3 SV=1	0	8.95	11	2	4	2	208	24.4	9.31	8.93	2	recU	0	1.68339e+07	1.71665e+07	16981222
A0A0H3K5U9	Ribulose-5-phosphate reductase OS=Staphylococcus aureus (strain Newman) OX=426430 GN=tarJ PE=3 SV=1	0	151.133	55	13	62	11	341	38.4	5.12	203.16	13	tarJ	3	6.79271e+07	8.11852e+07	9.45851e+07
A0A0H3KIV4	Ring-cleaving dioxygenase OS=Staphylococcus aureus (strain Newman) OX=426430 GN=NWMN_2417 PE=4 SV=1	0	11.949	11	3	5	3	322	36.2	4.96	6	3		0	1.64426e+06	2.38357e+06	1.05227e+06
A0A0H3KEU1	Assimilatory nitrite reductase [NAD(P)H], large subunit OS=Staphylococcus aureus (strain Newman) OX=426430 GN=nirB PE=4 SV=1	0	388.526	59	38	178	38	801	88.6	5.35	602.08	38	nirB	0	1.62198e+08	1.88235e+08	1.84122e+08
A0A290QUN0	Uracil phosphoribosyltransferase OS=Staphylococcus aureus (strain Newman) OX=426430 GN=upp PE=3 SV=1	0	229.478	81	13	129	13	209	23	6.55	413.54	13	upp	0	3.1516e+08	3.82605e+08	4.08953e+08
A0A290QFV4	DNA mismatch repair protein MutS OS=Staphylococcus aureus (strain Newman) OX=426430 GN=mutS PE=3 SV=1	0	199.831	40	28	82	28	872	99.8	5	213.76	28	mutS	0	2.8353e+07	3.06692e+07	3.3313e+07
A0A0H3K7A7	Aminotransferase OS=Staphylococcus aureus (strain Newman) OX=426430 GN=NWMN_0919 PE=3 SV=1	0	34.408	18	6	14	6	384	43.1	5.87	37.31	6		0	3.55255e+06	3.4392e+06	3.58937e+06
A0A0H3KB08	Thymidylate kinase OS=Staphylococcus aureus (strain Newman) OX=426430 GN=tmk PE=3 SV=1	0	57.846	47	9	29	9	210	24.1	5.39	76.56	9	tmk	0	1.79471e+07	2.17183e+07	2.15551e+07
A0A0H3KDJ8	Transcriptional regulator OS=Staphylococcus aureus (strain Newman) OX=426430 GN=NWMN_1739 PE=4 SV=1	0	83.534	56	8	35	8	154	17.8	7.3	135.34	8		0	5.13831e+07	6.15115e+07	6.31984e+07
A0A0H3KES1	Acetyltransferase, GNAT family protein OS=Staphylococcus aureus (strain Newman) OX=426430 GN=NWMN_2271 PE=4 SV=1	0	38.29	39	5	13	5	171	20.1	5.07	47.25	5		0	4.52067e+06	5.13859e+06	5.7714e+06
A0A0H3K9E8	Phage integrase OS=Staphylococcus aureus (strain Newman) OX=426430 GN=int PE=4 SV=1	0	12.034	7	2	5	2	348	41.3	9.54	10.6	2	int	0	530303	616139	320633
A0A0H3K7Y9	Class I SAM-dependent rRNA methyltransferase OS=Staphylococcus aureus (strain Newman) OX=426430 GN=NWMN_0947 PE=4 SV=1	0	94.61	44	12	37	12	390	44.7	6.81	112.4	12		0	3.71586e+07	4.86148e+07	4.1567e+07
A0A0H3KDQ2	Ribitol-5-phosphate cytidylyltransferase OS=Staphylococcus aureus (strain Newman) OX=426430 GN=tarI PE=3 SV=1	0	212.269	80	18	125	14	238	26.6	5.68	382.52	18	tarI	5	2.34245e+08	2.63536e+08	2.71827e+08
A0A290QE53	PTS trehalose transporter subunit IIBC OS=Staphylococcus aureus (strain Newman) OX=426430 GN=CNH35_02525 PE=4 SV=1	0	94.94	25	9	55	9	475	50.9	8.72	157.72	9	treB; treP	0	1.23651e+08	1.35762e+08	1.45645e+08
A0A0H3K7C0	Glycosyltransferase OS=Staphylococcus aureus (strain Newman) OX=426430 GN=tagX PE=4 SV=1	0	72.799	42	10	22	10	353	41.1	6.92	65.61	10	tagX	0	4.23088e+06	7.94221e+06	4.5288e+06
A0A0H3K7A3	Putative 2-succinyl-6-hydroxy-2,4-cyclohexadiene-1-carboxylate synthase OS=Staphylococcus aureus (strain Newman) OX=426430 GN=menH PE=3 SV=1	0	14.754	8	2	6	2	267	30.8	5.74	20.04	2	menH	0	1494344	2.08309e+06	3.07846e+06
A0A0H3K690	NDxxF motif lipoprotein OS=Staphylococcus aureus (strain Newman) OX=426430 GN=NWMN_0369 PE=4 SV=1	0	73.504	43	8	31	8	208	23.6	8.65	83.56	8		0	5.58859e+07	5.79162e+07	6.26647e+07
A0A290QQY9	ATP-dependent Clp protease proteolytic subunit OS=Staphylococcus aureus (strain Newman) OX=426430 GN=clpP PE=3 SV=1	0	86.609	30	6	114	6	195	21.5	5.26	298.1	6	clpP	0	3.0648e+08	3.54235e+08	3.58032e+08
A0A0H3K7C2	Phosphoribosylformylglycinamidine synthase subunit PurQ OS=Staphylococcus aureus (strain Newman) OX=426430 GN=purQ PE=3 SV=1	0	19.001	25	4	6	4	223	24.5	5.05	9.79	4	purQ	0	1.37127e+06	1.68547e+06	1.24506e+06
A0A0H3K7F6	Uncharacterized protein OS=Staphylococcus aureus (strain Newman) OX=426430 GN=NWMN_0986 PE=4 SV=1	0	16.534	24	3	6	3	129	15.2	6.52	4.22	3		0	1279859	1.66244e+06	1.25706e+06
A0A0H3KB19	Hypoxanthine-guanine phosphoribosyltransferase OS=Staphylococcus aureus (strain Newman) OX=426430 GN=purR PE=3 SV=1	0	149.825	70	15	68	15	274	30.4	9	198.09	15	purR	0	6.27475e+07	6.95893e+07	7.44436e+07
A0A0H3KEQ1	mevalonate kinase OS=Staphylococcus aureus (strain Newman) OX=426430 GN=mvaK1 PE=3 SV=1	0	87.767	39	8	30	8	306	32.9	6.96	109.66	8	mvaK1	0	1.7256e+07	2.46193e+07	1.91971e+07
A0A0H3KAH6	UTP--glucose-1-phosphate uridylyltransferase OS=Staphylococcus aureus (strain Newman) OX=426430 GN=gtaB PE=3 SV=1	0	79.921	49	12	38	12	288	32.4	5.5	120.94	12	gtaB	0	3.93772e+07	4.15669e+07	3.8806e+07
A0A0H3K8R0	Universal stress protein OS=Staphylococcus aureus (strain Newman) OX=426430 GN=NWMN_1600 PE=3 SV=1	0	84.565	58	8	129	8	137	15.2	9.61	517.88	8		0	7.53133e+07	1.45431e+08	1.36501e+08
A0A0H3K8T0	Iron transporter OS=Staphylococcus aureus (strain Newman) OX=426430 GN=NWMN_1475 PE=4 SV=1	0	38.323	29	8	21	8	232	27.2	8.97	47.66	8		0	1.07949e+07	8.86676e+06	1.06416e+07
A0A0H3K6A4	Superoxide dismutase OS=Staphylococcus aureus (strain Newman) OX=426430 GN=sodM PE=3 SV=1	0	81.07	48	8	54	7	199	23	5.55	169.14	8	sodM	0	6.13652e+07	6.77538e+07	7.44302e+07
A0A0H3KF25	ABC transporter permease protein OS=Staphylococcus aureus (strain Newman) OX=426430 GN=NWMN_0691 PE=3 SV=1	0	39.518	17	8	19	8	504	56	9.39	50.28	8		0	2.17991e+07	1.32611e+07	1.1165e+07
A0A290QTJ8	Phosphoglucosamine mutase OS=Staphylococcus aureus (strain Newman) OX=426430 GN=glmM PE=3 SV=1	0	247.117	67	24	141	24	451	49.2	4.77	397.6	24	glmM	0	2.24863e+08	2.63047e+08	2.87587e+08
A0A0H3KED1	NADPH-dependent oxidoreductase OS=Staphylococcus aureus (strain Newman) OX=426430 GN=NWMN_0373 PE=3 SV=1	0	73.654	33	7	34	7	251	28.6	5.29	88.94	7		0	5.14808e+06	8.3139e+06	9.67388e+06
A6QJ93	30S ribosomal protein S10 OS=Staphylococcus aureus (strain Newman) OX=426430 GN=rpsJ PE=3 SV=1	0	91.071	61	7	95	7	102	11.6	9.74	270.11	7	rpsJ	0	3.80762e+08	4.94127e+08	4.8434e+08
A0A0H3KHK9	Pectate lyase OS=Staphylococcus aureus (strain Newman) OX=426430 GN=NWMN_1855 PE=4 SV=1	0	68.496	28	9	26	9	365	40.7	8.38	73.63	9		0	1.77049e+07	1.63642e+07	2.16683e+07
A0A290QC84	Cytoplasmic protein OS=Staphylococcus aureus (strain Newman) OX=426430 GN=CNH35_00175 PE=4 SV=1	0	8.734	37	2	4	2	86	9.6	5.48	3.52	2	csoR_1	0	920885	565991	413032
A0A0H3KC58	Phage anti-repressor protein OS=Staphylococcus aureus (strain Newman) OX=426430 GN=NWMN_0995 PE=4 SV=1	0	33.523	23	5	13	5	262	30.1	7.15	37.98	5		0	3.04984e+06	3.19585e+06	3.62087e+06
A0A0H3KDT8	Adenylosuccinate lyase OS=Staphylococcus aureus (strain Newman) OX=426430 GN=purB PE=3 SV=1	0	195.941	53	24	99	24	431	49.6	5.86	294.96	24	purB	0	9.39852e+07	1.07086e+08	1.00697e+08
A0A290QEX1	Lipid kinase OS=Staphylococcus aureus (strain Newman) OX=426430 GN=CNH35_04015 PE=3 SV=1	0	86.506	35	8	29	8	305	33.6	4.88	107.28	8		0	1.30727e+07	1.61929e+07	1.42338e+07
A0A0H3K6Y2	Alkyl hydroperoxide reductase C OS=Staphylococcus aureus (strain Newman) OX=426430 GN=ahpC PE=3 SV=1	0	194.752	72	14	363	14	189	21	5.05	1155.03	14	ahpC	0	1730479538	1931797561	1942878463
A0A0H3K649	DUF2479 domain-containing protein OS=Staphylococcus aureus (strain Newman) OX=426430 GN=NWMN_0306 PE=4 SV=1	0	107.067	40	17	42	4	607	66.9	4.93	121.15	17		12	1.57178e+07	3.63631e+07	3.03609e+07
A0A0H3KEF9	Uncharacterized protein OS=Staphylococcus aureus (strain Newman) OX=426430 GN=NWMN_0415 PE=4 SV=1	0	18.128	24	2	8	2	104	11.8	5.87	21.6	2		0	1.62823e+06	312437	885508
A0A0H3KDS7	Sensor protein VraS OS=Staphylococcus aureus (strain Newman) OX=426430 GN=vraS PE=4 SV=1	0	41.16	22	7	19	7	347	40	6.15	45.65	7	vraS	0	4.17567e+06	7.30817e+06	5.89561e+06
A0A290QE97	Arginine--tRNA ligase OS=Staphylococcus aureus (strain Newman) OX=426430 GN=argS PE=3 SV=1	0	318.838	58	24	147	24	553	62.3	5.22	522.22	24	argS	0	1.99787e+08	2.30173e+08	2.31335e+08
A0A0H3K7P6	Dihydroorotase OS=Staphylococcus aureus (strain Newman) OX=426430 GN=pyrC PE=3 SV=1	0	102.57	43	11	36	11	424	46.3	5.2	103.56	11	pyrC	0	1.01767e+07	2.05174e+07	1.93119e+07
A0A0H3K7S4	Cof-type HAD-IIB family hydrolase OS=Staphylococcus aureus (strain Newman) OX=426430 GN=NWMN_0842 PE=4 SV=1	0	121.761	56	13	43	13	274	31.6	6	125.46	13		0	17314081	2.6377e+07	2.72517e+07
A0A0H3K6F9	NYN domain-containing protein OS=Staphylococcus aureus (strain Newman) OX=426430 GN=NWMN_0495 PE=4 SV=1	0	24.547	24	4	12	4	174	20.2	5.63	19.81	4		0	1.76406e+07	1.56283e+07	1.78363e+07
A0A0H3K8L3	Nitric oxide reductase activation protein NorD OS=Staphylococcus aureus (strain Newman) OX=426430 GN=NWMN_1321 PE=4 SV=1	0	50.446	18	9	20	9	628	73.1	4.91	47.51	9		0	2.97483e+06	4.99162e+06	3.99385e+06
A0A0H3K6V1	Multidrug export protein MepA OS=Staphylococcus aureus (strain Newman) OX=426430 GN=NWMN_0327 PE=3 SV=1	0.084	0.914	2	1	4	1	451	48.7	7.44	0	1		0	2.48626e+06	2.6019e+06	8716470
A0A0H3K8C4	Peptide deformylase OS=Staphylococcus aureus (strain Newman) OX=426430 GN=def PE=3 SV=1	0	31.663	44	5	13	5	162	18.1	4.75	44.34	5	def	0	3.14212e+06	5.50295e+06	5.98946e+06
A0A0H3K6W2	ABC-2 transporter permease OS=Staphylococcus aureus (strain Newman) OX=426430 GN=NWMN_0344 PE=4 SV=1	0	14.602	11	2	4	2	209	23.2	9.04	9.61	2		0	175436	613810	316987
A0A0H3KFE3	triacylglycerol lipase OS=Staphylococcus aureus (strain Newman) OX=426430 GN=lip PE=4 SV=1	0.006	3.265	1	1	2	1	680	76.6	7.56	3.6	1	lip	0	4.30372e+06	5.24701e+06	3275533
A0A0H3K8D9	GTP cyclohydrolase 1 type 2 homolog OS=Staphylococcus aureus (strain Newman) OX=426430 GN=NWMN_1462 PE=3 SV=1	0	33.444	29	7	13	7	366	41.1	5.05	35.33	7		0	5.95651e+06	5.29942e+06	5.98271e+06
A0A0H3K692	L-cystine transporter OS=Staphylococcus aureus (strain Newman) OX=426430 GN=NWMN_0374 PE=3 SV=1	0	31.938	12	4	11	4	462	49.4	9.28	43.18	4		0	4.14949e+06	3.79901e+06	4.02355e+06
A0A0H3K8V4	Bacterial luciferase family protein OS=Staphylococcus aureus (strain Newman) OX=426430 GN=NWMN_1525 PE=4 SV=1	0	80.229	36	11	32	11	337	38	5.6	78.46	11		0	2.17203e+07	2.61986e+07	2.65715e+07
A0A0H3K727	Cytosolic protein OS=Staphylococcus aureus (strain Newman) OX=426430 GN=NWMN_0430 PE=4 SV=1	0	7.091	15	1	3	1	89	10	10.4	9.65	1		0	442512	1.00151e+06	1.32603e+06
A6QG37	Heme oxygenase (staphylobilin-producing) 1 OS=Staphylococcus aureus (strain Newman) OX=426430 GN=isdG PE=2 SV=1	0	6.101	21	2	3	2	107	12.5	6.8	2.04	2	isdG	0	104121	90133.9	118340
A6QEW8	Response regulator protein GraR OS=Staphylococcus aureus (strain Newman) OX=426430 GN=graR PE=3 SV=1	0	31.572	34	5	10	5	224	26.1	4.79	29.35	5	graR	0	7.7551e+06	6.47268e+06	6.25976e+06
A0A0H3K9U1	Alpha/beta hydrolase OS=Staphylococcus aureus (strain Newman) OX=426430 GN=NWMN_2092 PE=4 SV=1	0	30.57	30	8	22	8	294	33.2	9.57	29.26	8		0	1.0533e+07	1.0115e+07	1.20823e+07
A0A0H3K750	Dihydropteroate synthase OS=Staphylococcus aureus (strain Newman) OX=426430 GN=folP PE=3 SV=1	0	73.903	45	9	34	9	267	29.5	5.43	83.93	9	folP	0	103687690	112099684	1.21083e+08
A6QIR6	Holo-[acyl-carrier-protein] synthase OS=Staphylococcus aureus (strain Newman) OX=426430 GN=acpS PE=3 SV=1	0.004	3.402	6	1	3	1	119	13.6	7.2	5.57	1	acpS	0	698132	1.00983e+06	1.18929e+06
A0A0H3K6I4	PTS glucose transporter subunit IIABC OS=Staphylococcus aureus (strain Newman) OX=426430 GN=NWMN_0199 PE=4 SV=1	0	13.11	22	3	7	3	263	29.1	5.08	15.94	3		0	391273	586489	376911
A0A0H3K7U2	Metallophosphoesterase OS=Staphylococcus aureus (strain Newman) OX=426430 GN=NWMN_1197 PE=4 SV=1	0	105.357	73	17	45	17	265	29.9	6.62	123.31	17		0	2.0751e+07	2.67846e+07	3.01962e+07
A0A290QNU6	Cardiolipin synthase OS=Staphylococcus aureus (strain Newman) OX=426430 GN=cls PE=3 SV=1	0	54.003	20	8	24	8	493	56.3	7.68	65.17	8	cls1	0	2.71766e+07	2.69997e+07	2.62221e+07
A0A0H3K742	50S ribosomal protein L25 OS=Staphylococcus aureus (strain Newman) OX=426430 GN=rplY PE=3 SV=1	0	110.475	75	8	125	8	217	23.8	4.42	438.51	8	rplY	0	8.46154e+08	9.37816e+08	980010909
A0A290QGZ0	Transcriptional repressor NrdR OS=Staphylococcus aureus (strain Newman) OX=426430 GN=nrdR PE=3 SV=1	0	28.425	28	4	13	4	156	18.2	7.78	38.83	4	nrdR	0	3.09607e+07	3.33508e+07	2.5392e+07
A0A0H3K9Y5	Energy-coupling factor transporter ATP-binding protein EcfA2 OS=Staphylococcus aureus (strain Newman) OX=426430 GN=NWMN_2123 PE=3 SV=1	0	34.672	27	6	13	6	286	32.9	7.21	25.74	6		0	1.39435e+06	2.04377e+06	2159138
A0A0H3K719	DUF2294 domain-containing protein OS=Staphylococcus aureus (strain Newman) OX=426430 GN=NWMN_0420 PE=4 SV=1	0	39.587	50	5	19	5	120	13.6	5.99	50.12	5		0	9.64797e+06	1.17894e+07	1.19221e+07
A0A290QKQ4	Putative hemin transport system permease protein HrtB OS=Staphylococcus aureus (strain Newman) OX=426430 GN=CNH35_03680 PE=3 SV=1	0	14.177	5	3	4	3	629	71.7	9.58	5.94	3	vraG	0	1.07279e+06	1.3171e+06	2.44639e+06
A0A0H3KFL7	GCN5-related N-acetyltransferase OS=Staphylococcus aureus (strain Newman) OX=426430 GN=NWMN_0923 PE=3 SV=1	0.038	1.33	8	1	1	1	144	16.5	5.57	0	1		0	NAN	NAN	NAN
A6QED4	Recombination protein RecR OS=Staphylococcus aureus (strain Newman) OX=426430 GN=recR PE=3 SV=1	0	13.156	25	4	7	4	198	22.1	5.14	5.67	4	recR	0	3.6476e+06	3.90908e+06	3.51528e+06
A0A0H3KG60	Phage protein OS=Staphylococcus aureus (strain Newman) OX=426430 GN=NWMN_1196 PE=4 SV=1	0	36.063	62	5	16	5	71	8.2	4.93	38.82	5		0	1.16298e+07	1.31836e+07	1.44389e+07
A0A290QTS7	Monofunctional glycosyltransferase OS=Staphylococcus aureus (strain Newman) OX=426430 GN=mgt PE=3 SV=1	0	43.304	31	6	18	6	269	31.4	9.41	53.79	6	mgt	0	4.40288e+06	6.31917e+06	1.22484e+07
A0A290QKX2	ABC transporter substrate-binding protein OS=Staphylococcus aureus (strain Newman) OX=426430 GN=CNH35_03420 PE=4 SV=1	0	105.613	57	13	42	13	275	31.1	8.85	114.05	13		0	1.53185e+07	1.7858e+07	2.03902e+07
A0A0H3K6D9	NADH-dependent dehydrogenase OS=Staphylococcus aureus (strain Newman) OX=426430 GN=NWMN_0155 PE=4 SV=1	0	73.603	34	9	33	9	359	39.3	5.26	108.23	9		0	1.23199e+07	1.51025e+07	1.25078e+07
A0A0H3KGL8	DNA-binding response regulator OS=Staphylococcus aureus (strain Newman) OX=426430 GN=srrA PE=4 SV=1	0	64.122	31	6	32	6	241	28.1	5.35	103.72	6	srrA	0	8.31454e+07	1.18325e+08	1.21321e+08
A0A0H3K6S9	TPR domain protein OS=Staphylococcus aureus (strain Newman) OX=426430 GN=NWMN_0731 PE=4 SV=1	0	45.015	14	6	14	6	479	57.1	5.24	35.53	6		0	2.35573e+06	5.75014e+06	2.22698e+06
A0A0H3KF27	Fibronectin binding protein A OS=Staphylococcus aureus (strain Newman) OX=426430 GN=fnbA PE=4 SV=1	0.056	1.076	1	1	3	1	741	81.4	4.72	0	1	fnbA	0	324204	221892	271487
A0A0H3K927	Bifunctional 3-deoxy-7-phosphoheptulonate synthase/chorismate mutase OS=Staphylococcus aureus (strain Newman) OX=426430 GN=NWMN_1630 PE=4 SV=1	0	113.979	38	11	49	11	363	40.6	6.16	141.16	11		0	3.63865e+07	5.2556e+07	5.94337e+07
A0A0H3K8S5	DNA primase OS=Staphylococcus aureus (strain Newman) OX=426430 GN=dnaG PE=3 SV=1	0	42.987	16	9	21	9	599	69.3	5.08	31.47	9	dnaG	0	3.46036e+06	4.15943e+06	3.44455e+06
A0A0H3KJ14	Uncharacterized protein OS=Staphylococcus aureus (strain Newman) OX=426430 GN=NWMN_2489 PE=4 SV=1	0	11.154	36	2	4	2	91	10.7	5.57	10.13	2		0	703266	386423	424308
A0A0H3KC94	Cell division protein ZapA OS=Staphylococcus aureus (strain Newman) OX=426430 GN=NWMN_1053 PE=4 SV=1	0	24.862	34	4	8	4	88	10.3	8.46	11.15	4		0	1.39279e+07	2.93313e+07	3.19992e+07
A0A0H3K7X1	1,4-dihydroxy-2-naphthoate octaprenyltransferase OS=Staphylococcus aureus (strain Newman) OX=426430 GN=menA PE=3 SV=1	0	12.212	8	2	6	2	312	34.4	9.55	12.6	2	menA	0	3.12891e+06	4.68321e+06	5797073
A6QEX8	Probable transcriptional regulatory protein NWMN_0638 OS=Staphylococcus aureus (strain Newman) OX=426430 GN=NWMN_0638 PE=3 SV=1	0	118.764	51	8	98	8	238	26.3	4.77	306.32	8		0	2.00027e+08	1.89117e+08	2.22845e+08
A0A0H3KAI2	3-hydroxy-3-methylglutaryl coenzyme A synthase OS=Staphylococcus aureus (strain Newman) OX=426430 GN=mvaS PE=3 SV=1	0	215.661	61	19	157	19	388	43.2	5.06	488.19	19	mvaS	0	3.01988e+08	3.15928e+08	3.37227e+08
A0A0H3KH77	Aldo/keto reductase OS=Staphylococcus aureus (strain Newman) OX=426430 GN=NWMN_1678 PE=4 SV=1	0	109.274	55	15	46	15	277	31.5	5.12	132.38	15		0	5.54336e+07	6.54065e+07	6.47371e+07
A0A0H3KA29	formate dehydrogenase OS=Staphylococcus aureus (strain Newman) OX=426430 GN=NWMN_2210 PE=3 SV=1	0	415.714	51	38	181	38	984	111.2	5.14	584.1	38		0	1.51427e+08	2.18612e+08	2.1011e+08
A6QGF2	Tyrosine recombinase XerC OS=Staphylococcus aureus (strain Newman) OX=426430 GN=xerC PE=3 SV=1	0	5.074	5	1	2	1	298	35.1	8.31	5.97	1	xerC	0	NAN	NAN	NAN
A0A0H3K8Q1	Isocitrate dehydrogenase [NADP] OS=Staphylococcus aureus (strain Newman) OX=426430 GN=citC PE=4 SV=1	0	149.044	42	16	80	16	422	46.4	4.94	255	16	citC	0	1.58337e+08	1.67789e+08	184372718
A0A0H3K7H3	Aminodeoxychorismate synthase component I OS=Staphylococcus aureus (strain Newman) OX=426430 GN=pabB PE=4 SV=1	0	147.36	63	17	69	17	383	43.9	8.09	208.18	17	pabB	0	4.41684e+07	5.93124e+07	5.39714e+07
A0A290QIC1	Thioredoxin family protein OS=Staphylococcus aureus (strain Newman) OX=426430 GN=CNH35_10890 PE=4 SV=1	0	88.142	54	10	102	10	187	21.9	5.34	173.18	10		0	1.43701e+08	1.43887e+08	1.3237e+08
A0A0H3K9D7	DNA-binding response regulator OS=Staphylococcus aureus (strain Newman) OX=426430 GN=vraR PE=4 SV=1	0	87.399	51	11	50	11	209	23.5	5.68	145.83	11	vraR	0	2.8737e+07	4.33039e+07	4.05077e+07
A0A0H3K857	PepSY domain-containing protein OS=Staphylococcus aureus (strain Newman) OX=426430 GN=NWMN_1352 PE=4 SV=1	0	74.278	28	9	30	9	446	50.2	9.29	104.32	9		0	1.56226e+07	1.87012e+07	1.86523e+07
A0A0H3KG64	YlbF family regulator OS=Staphylococcus aureus (strain Newman) OX=426430 GN=NWMN_1202 PE=4 SV=1	0	12.532	29	3	4	3	121	14.1	7.05	4.32	3		0	4.07042e+06	4.34662e+06	5.32689e+06
A0A0H3KDA8	Alanine dehydrogenase OS=Staphylococcus aureus (strain Newman) OX=426430 GN=ald PE=3 SV=1	0	115.872	49	14	55	14	372	40.1	5.85	153.55	14	ald	0	3.08718e+07	3.36404e+07	3.44658e+07
A0A0H3KFM7	N5-carboxyaminoimidazole ribonucleotide synthase OS=Staphylococcus aureus (strain Newman) OX=426430 GN=purK PE=1 SV=1	0	28.071	17	5	8	5	374	42.5	5.97	18.99	5	purK	0	2.11878e+06	838310	2.4423e+06
A0A0H3KFK7	isochorismate synthase OS=Staphylococcus aureus (strain Newman) OX=426430 GN=NWMN_0912 PE=3 SV=1	0	78.101	30	12	36	12	456	52.6	5.45	88.09	12		0	2.3675e+07	3.04517e+07	2.80742e+07
A0A290QKJ9	Fructose-bisphosphate aldolase class 1 OS=Staphylococcus aureus (strain Newman) OX=426430 GN=fda PE=3 SV=1	0	264.782	80	21	227	21	296	33	5.02	679.26	21	fda	0	9.39261e+08	9.4066e+08	1050314820
A0A0H3K9K8	ATP-dependent Clp protease proteolytic subunit OS=Staphylococcus aureus (strain Newman) OX=426430 GN=NWMN_1897 PE=3 SV=1	0.02	1.886	8	1	2	1	245	26.8	4.97	0	1		0	NAN	NAN	NAN
A0A0H3K9M8	ATP-dependent helicase OS=Staphylococcus aureus (strain Newman) OX=426430 GN=NWMN_1922 PE=4 SV=1	0	65.019	38	13	39	13	310	35.9	8.75	93.85	13		0	2.94419e+07	35724603	3.43381e+07
A0A0H3K9S7	Thymidine kinase OS=Staphylococcus aureus (strain Newman) OX=426430 GN=tdk PE=3 SV=1	0	58.01	36	5	24	5	199	22.2	6.01	83.8	5	tdk	0	7.71359e+06	7.21024e+06	1.07693e+07
A0A0H3KIQ0	DUF1307 domain-containing protein OS=Staphylococcus aureus (strain Newman) OX=426430 GN=NWMN_2356 PE=4 SV=1	0	57.27	32	7	25	7	151	17.3	9.04	70.83	7		0	2.87698e+07	3.4852e+07	3.66405e+07
A0A0H3K5U5	Ribitol-5-phosphate cytidylyltransferase OS=Staphylococcus aureus (strain Newman) OX=426430 GN=tarI PE=3 SV=1	0	36.789	39	8	27	4	238	26.6	6.06	48.78	8	tarI	0	2.0941e+06	1.55141e+06	2174562
A0A0H3KCS1	Class I SAM-dependent RNA methyltransferase OS=Staphylococcus aureus (strain Newman) OX=426430 GN=NWMN_1354 PE=4 SV=1	0	146.121	50	15	64	15	381	43.3	5.15	202.44	15		0	4.51693e+07	4.92171e+07	4.52854e+07
A0A0H3K856	DNA-binding protein OS=Staphylococcus aureus (strain Newman) OX=426430 GN=NWMN_1074 PE=4 SV=1	0.006	3.21	14	1	2	1	65	7.6	9.04	0	1		0	NAN	NAN	NAN
A0A0H3K9S1	Uridylyltransferase OS=Staphylococcus aureus (strain Newman) OX=426430 GN=NWMN_2072 PE=3 SV=1	0	155.587	60	20	79	20	395	44.9	4.97	208.65	20		0	103648616	1.06924e+08	1.27748e+08
A0A0H3KCA5	Carbamate kinase OS=Staphylococcus aureus (strain Newman) OX=426430 GN=arcC PE=3 SV=1	0	98.729	40	11	61	11	310	33.6	5.2	172.53	11	arcC	0	1.59188e+08	1.81412e+08	1.93334e+08
A0A290QE19	phosphoenolpyruvate--glycerone phosphotransferase OS=Staphylococcus aureus (strain Newman) OX=426430 GN=CNH35_03625 PE=4 SV=1	0	30.031	25	2	15	2	120	12.8	4.55	42.57	2	dhaM	0	6.25919e+06	1.21801e+07	1.06719e+07
A0A290QDD8	DUF1024 domain-containing protein OS=Staphylococcus aureus (strain Newman) OX=426430 GN=CNH35_01635 PE=4 SV=1	0.022	1.816	9	1	1	1	82	9.2	4.22	0	1		0	330561	255758	308675
A0A0H3KG89	Threonine synthase OS=Staphylococcus aureus (strain Newman) OX=426430 GN=thrC PE=3 SV=1	0	47.267	29	8	15	8	353	37.8	6.28	42.95	8	thrC	0	4.40726e+06	4.25823e+06	4.4799e+06
A0A0H3KJ56	Low-complexity protein OS=Staphylococcus aureus (strain Newman) OX=426430 GN=NWMN_2538 PE=4 SV=1	0	16.033	37	3	5	3	152	16.4	7.58	16.56	3		0	695369	NAN	380387
A0A0H3KED7	50S ribosomal protein L29 OS=Staphylococcus aureus (strain Newman) OX=426430 GN=rpmC PE=1 SV=1	0	49.032	59	5	68	5	73	8.6	9.77	186	5	rpmC	0	4.5286e+08	5.39108e+08	5.89616e+08
A6QH29	Elastin-binding protein EbpS OS=Staphylococcus aureus (strain Newman) OX=426430 GN=ebpS PE=1 SV=1	0	191.445	45	14	121	14	486	53.2	6.3	493.89	14	ebpS	0	1.35699e+08	1.23203e+08	1.25186e+08
A0A0H3KHW5	RNA-binding transcriptional accessory protein OS=Staphylococcus aureus (strain Newman) OX=426430 GN=NWMN_1969 PE=4 SV=1	0	254.758	53	33	112	33	716	80.9	6.33	323.3	33		0	9.34615e+07	1.03977e+08	1.52757e+08
A6QFH8	ATP-dependent helicase/nuclease subunit A OS=Staphylococcus aureus (strain Newman) OX=426430 GN=addA PE=3 SV=1	0	171.644	30	33	78	33	1217	141.2	5.31	181.15	33	addA	0	1.78408e+07	2.31741e+07	2.35321e+07
A0A0H3KFQ4	DUF4064 domain-containing protein OS=Staphylococcus aureus (strain Newman) OX=426430 GN=NWMN_0969 PE=4 SV=1	0	69.46	26	7	32	7	339	40	5.99	98.34	7		0	1.02213e+07	1.30488e+07	1.66815e+07
A0A0H3KFD5	Flavin reductase family protein OS=Staphylococcus aureus (strain Newman) OX=426430 GN=NWMN_2558 PE=4 SV=1	0	18.017	19	4	8	4	203	22.3	5.41	17.03	4		0	2.43482e+06	2.90041e+06	3.17261e+06
A0A290QDJ5	Ribosomal RNA small subunit methyltransferase A OS=Staphylococcus aureus (strain Newman) OX=426430 GN=rsmA PE=3 SV=1	0	31.119	26	5	19	5	297	33.7	5.8	45.21	5	rsmA	0	5.51755e+06	5.89921e+06	6601873
O07855	4,4'-diapophytoene desaturase (4,4'-diaponeurosporene-forming) OS=Staphylococcus aureus (strain Newman) OX=426430 GN=crtN PE=1 SV=2	0	85.922	36	13	28	13	502	56.7	5.5	75.92	13	crtN	0	9.71602e+06	1.21929e+07	1.00104e+07
A0A0H3KJB8	Peptide resistance ABC transporter activity modulator VraH OS=Staphylococcus aureus (strain Newman) OX=426430 GN=NWMN_2604 PE=4 SV=1	0.018	1.996	11	1	2	1	63	7.2	9.63	0	1		0	NAN	NAN	NAN
A0A0H3K9N2	ABC transporter ATP-binding protein OS=Staphylococcus aureus (strain Newman) OX=426430 GN=NWMN_1954 PE=4 SV=1	0	90.626	30	16	47	16	642	74.4	5.41	124.05	16		0	1.49375e+07	1.72454e+07	1.53916e+07
A6QHU9	6,7-dimethyl-8-ribityllumazine synthase OS=Staphylococcus aureus (strain Newman) OX=426430 GN=ribH PE=3 SV=1	0	64.671	69	6	23	6	154	16.4	5.99	77.29	6	ribH	0	7.78964e+06	8.76643e+06	8.87479e+06
A0A0H3K9T5	Replicative DNA helicase OS=Staphylococcus aureus (strain Newman) OX=426430 GN=dnaB PE=3 SV=1	0	61.051	28	10	27	10	466	52.5	4.82	70.24	10	dnaB	0	1.37801e+07	1.48756e+07	1.45367e+07
A0A0H3K7S1	Glycerophosphodiester phosphodiesterase OS=Staphylococcus aureus (strain Newman) OX=426430 GN=glpQ PE=1 SV=1	0	84.817	46	11	30	11	309	35.3	8.7	104.05	11	glpQ	0	1.59492e+07	1.80869e+07	2.073e+07
A0A0H3K8I5	YozC OS=Staphylococcus aureus (strain Newman) OX=426430 GN=NWMN_1323 PE=4 SV=1	0	68.369	82	6	44	6	67	7.9	5.38	120.64	6		0	1.82787e+08	1.76968e+08	2.01597e+08
A0A0H3KE45	Release factor glutamine methyltransferase OS=Staphylococcus aureus (strain Newman) OX=426430 GN=prmC PE=3 SV=1	0	16.9	18	4	6	4	278	31.7	5.14	10.25	4	prmC	0	718593	989582	156085
A0A0H3K8H8	Uncharacterized protein OS=Staphylococcus aureus (strain Newman) OX=426430 GN=NWMN_1521 PE=4 SV=1	0	14.528	18	4	10	4	222	25.7	4.78	19.17	4		0	3.66949e+06	3499793	4.12756e+06
A0A0H3KIX5	Pyruvate oxidase OS=Staphylococcus aureus (strain Newman) OX=426430 GN=poxB PE=3 SV=1	0	254.997	41	19	149	19	579	63.7	7.39	509.6	19	poxB	0	1.80192e+08	1.94183e+08	2.07541e+08
A0A290QDM6	Pyridoxal 5'-phosphate synthase subunit PdxT OS=Staphylococcus aureus (strain Newman) OX=426430 GN=pdxT PE=3 SV=1	0	58.763	76	11	35	11	186	20.6	6.04	83.98	11	pdxT	0	3.71748e+07	5.05912e+07	5.17798e+07
A0A0H3K6M1	DUF5079 domain-containing protein OS=Staphylococcus aureus (strain Newman) OX=426430 GN=NWMN_0237 PE=4 SV=1	0.003	3.578	3	1	2	1	227	26.5	8.48	1.89	1		0	538036	599980	597659
A0A0H3KAQ7	Epoxyqueuosine reductase QueH OS=Staphylococcus aureus (strain Newman) OX=426430 GN=queH PE=3 SV=1	0	14.657	19	4	7	4	240	27.8	8.02	12.38	4	queH	0	2.3739e+06	2.48172e+06	1.66333e+06
A6QG53	Glutamate racemase OS=Staphylococcus aureus (strain Newman) OX=426430 GN=murI PE=3 SV=1	0	89.591	48	10	51	10	266	29.7	7.55	152.88	10	murI	0	2.77331e+07	3.86136e+07	3.67547e+07
A0A0H3KG86	Thermonuclease OS=Staphylococcus aureus (strain Newman) OX=426430 GN=nuc PE=4 SV=1	0	28.987	32	4	12	4	177	20.3	9.67	37.05	4	nuc	0	3.80507e+06	5.51041e+06	5.2899e+06
A0A0H3KHJ5	Lipid II isoglutaminyl synthase (glutamine-hydrolyzing) subunit MurT OS=Staphylococcus aureus (strain Newman) OX=426430 GN=murT PE=3 SV=1	0	215.966	67	22	73	22	437	49.2	6.57	234.16	22	murT	0	9.66689e+07	1.02008e+08	1.01583e+08
A0A0H3K8S9	Acetoin utilization protein OS=Staphylococcus aureus (strain Newman) OX=426430 GN=acuA PE=4 SV=1	0	27.256	28	5	10	5	210	24.8	5.11	26.34	5	acuA	0	2.26866e+06	2.69996e+06	2.53802e+06
A0A0H3KAU5	Mannitol-specific phosphotransferase enzyme IIA component OS=Staphylococcus aureus (strain Newman) OX=426430 GN=NWMN_2539 PE=4 SV=1	0	14.122	7	4	7	4	624	72.9	6.92	6.7	4		0	NAN	413747	421583
A6QJ78	30S ribosomal protein S8 OS=Staphylococcus aureus (strain Newman) OX=426430 GN=rpsH PE=3 SV=1	0	49.465	48	7	195	7	132	14.8	9.33	478.4	7	rpsH	0	6.66758e+08	7.3798e+08	760645242
A0A0H3K7B8	DUF1934 family protein OS=Staphylococcus aureus (strain Newman) OX=426430 GN=NWMN_0578 PE=4 SV=1	0	28.503	32	4	12	4	142	16.6	6.55	18.57	4		0	1.34598e+06	1.85721e+06	1.78409e+06
A0A0H3K7S2	Ornithine aminotransferase OS=Staphylococcus aureus (strain Newman) OX=426430 GN=rocD PE=3 SV=1	0	136.963	40	12	76	12	396	43.4	5.36	243.68	12	rocD	0	7.31197e+07	8.4083e+07	83833484
A0A0H3K8I2	UPF0291 protein NWMN_1253 OS=Staphylococcus aureus (strain Newman) OX=426430 GN=NWMN_1253 PE=3 SV=1	0	13.729	39	3	7	3	79	9.2	8.92	14.25	3		0	5.37003e+06	4.38553e+06	4.12456e+06
A0A0H3K8F0	UPF0154 protein NWMN_1255 OS=Staphylococcus aureus (strain Newman) OX=426430 GN=NWMN_1255 PE=3 SV=1	0	60.586	51	7	76	7	96	11.1	10.3	148.33	7		0	1.03198e+08	110856094	9.5699e+07
P0C046	Type VII secretion system extracellular protein A OS=Staphylococcus aureus (strain Newman) OX=426430 GN=esxA PE=1 SV=1	0	28.109	66	5	17	5	97	11	4.67	50.01	5	esxA	0	9.67037e+06	1.51953e+07	1.01482e+07
A0A290QF78	Putative phosphoesterase CNH35_05060 OS=Staphylococcus aureus (strain Newman) OX=426430 GN=CNH35_05060 PE=3 SV=1	0	105.451	57	11	56	11	169	19.3	5.19	173.09	11		0	1.06092e+08	1.25731e+08	1.37411e+08
A0A0H3KIG8	Sodium/glutamate symporter OS=Staphylococcus aureus (strain Newman) OX=426430 GN=gltS PE=3 SV=1	0	5.411	3	1	2	1	402	43.2	8.63	4.48	1		0	266533	333900	286881
A6QGE0	tRNA (guanine-N(1)-)-methyltransferase OS=Staphylococcus aureus (strain Newman) OX=426430 GN=trmD PE=3 SV=1	0	8.503	6	1	1	1	245	28	5.78	3.51	1	trmD	0	NAN	1.47727e+06	NAN
A0A0H3K6I2	diphosphomevalonate decarboxylase OS=Staphylococcus aureus (strain Newman) OX=426430 GN=mvaD PE=3 SV=1	0	63.558	34	8	23	8	327	36.8	5.21	66.66	8	mvaD	0	1.09926e+07	1.47289e+07	1.30442e+07
A0A0H3K780	Threonine/serine exporter-like N-terminal domain-containing protein OS=Staphylococcus aureus (strain Newman) OX=426430 GN=NWMN_0549 PE=3 SV=1	0	14.006	16	3	7	3	254	27.5	6.96	15.85	3		0	1.25249e+06	496013	560017
A6QGQ6	Glycerol-3-phosphate acyltransferase OS=Staphylococcus aureus (strain Newman) OX=426430 GN=plsY PE=3 SV=1	0	7.441	7	1	3	1	202	22.2	10.05	6.53	1	plsY	0	1.61877e+06	1.54389e+06	1.90823e+06
A0A290QUZ0	30S ribosomal protein S5 OS=Staphylococcus aureus (strain Newman) OX=426430 GN=rpsE PE=3 SV=1	0	65.311	61	9	118	9	163	17.3	9.94	264.25	9	rpsE	0	1088265515	1075048349	1150588867
A0A290QGP4	Iron-regulated surface determinant protein B OS=Staphylococcus aureus (strain Newman) OX=426430 GN=isdB PE=3 SV=1	0.02	1.881	1	1	1	1	645	72.1	9.03	0	1	isdB	0	1.00101e+06	736574	903743
A0A0H3K700	Aminopeptidase OS=Staphylococcus aureus (strain Newman) OX=426430 GN=ampA PE=3 SV=1	0	131.081	31	11	43	11	491	54.1	5.87	161.02	11	ampA	0	4.92594e+07	5.66128e+07	4.98055e+07
A6QIM8	Co-chaperonin GroES OS=Staphylococcus aureus (strain Newman) OX=426430 GN=groES PE=3 SV=1	0	71.87	69	9	45	9	94	10.4	4.92	126.11	9	groES	0	208552177	2.05397e+08	1.95579e+08
A0A0H3K974	Exonuclease SbcCD subunit D OS=Staphylococcus aureus (strain Newman) OX=426430 GN=NWMN_1736 PE=4 SV=1	0	148.704	55	18	63	18	398	46.2	5	176.35	18		0	7.00004e+07	7.75113e+07	8.26076e+07
A0A0H3KET4	Uncharacterized protein OS=Staphylococcus aureus (strain Newman) OX=426430 GN=NWMN_0585 PE=4 SV=1	0	114.718	53	8	68	8	168	18.6	9.16	251.59	8		0	1.46528e+08	1.73747e+08	177925592
A0A0H3K8E8	tRNA (N(6)-L-threonylcarbamoyladenosine(37)-C(2))-methylthiotransferase MtaB OS=Staphylococcus aureus (strain Newman) OX=426430 GN=NWMN_1479 PE=4 SV=1	0	104.383	46	16	40	16	448	50.9	5.78	125.15	16		0	1.55943e+07	1.81516e+07	1.96788e+07
A0A0H3K8P4	Ferredoxin OS=Staphylococcus aureus (strain Newman) OX=426430 GN=fer PE=4 SV=1	0	17.524	17	2	6	2	82	8.8	3.65	24.57	2	fer	0	3.77067e+06	4.24158e+06	3.5456e+06
A0A0H3K971	site-specific DNA-methyltransferase (adenine-specific) OS=Staphylococcus aureus (strain Newman) OX=426430 GN=hsdM PE=4 SV=1	0	155.649	47	20	62	20	579	66.9	5.15	211.42	20	hsdM	0	2.08578e+07	2.87118e+07	3.09776e+07
A6QFF9	Na(+)/H(+) antiporter subunit D1 OS=Staphylococcus aureus (strain Newman) OX=426430 GN=mnhD1 PE=3 SV=1	0	7.287	3	1	3	1	498	54.7	9.39	12.48	1	mnhD1	0	2.31544e+06	2419742	2794753
A0A0H3KIJ5	Glutamate:protein symporter OS=Staphylococcus aureus (strain Newman) OX=426430 GN=NWMN_2284 PE=3 SV=1	0.001	4.419	2	1	3	1	425	46.1	8.97	5.54	1		0	990468	712736	822518
A0A0H3KAB3	CPBP family intramembrane metalloprotease OS=Staphylococcus aureus (strain Newman) OX=426430 GN=NWMN_2358 PE=4 SV=1	0.001	4.494	5	1	2	1	249	29.1	8.54	5.31	1		0	NAN	NAN	NAN
A0A290QGF3	30S ribosomal protein S15 OS=Staphylococcus aureus (strain Newman) OX=426430 GN=rpsO PE=3 SV=1	0	8.618	39	2	9	2	89	10.6	10.51	15.54	2	rpsO	0	493818	2.25773e+07	18847782
A0A0H3K6E7	Cysteine synthase OS=Staphylococcus aureus (strain Newman) OX=426430 GN=cysK PE=3 SV=1	0	301.193	81	17	423	17	310	33	5.45	1627.39	17		0	6.7416e+08	7.74659e+08	826966017
A0A0H3K9G1	Phage protein OS=Staphylococcus aureus (strain Newman) OX=426430 GN=NWMN_1919 PE=4 SV=1	0.025	1.701	10	1	1	1	109	12.5	4.77	0	1		0	143120	117066	117074
A0A0H3K9I1	DUF1700 domain-containing protein OS=Staphylococcus aureus (strain Newman) OX=426430 GN=NWMN_1864 PE=4 SV=1	0	13.383	18	2	6	2	185	21	8.05	15.3	2		0	NAN	NAN	NAN
A0A0H3KFY9	Small ribosomal subunit biogenesis GTPase RsgA OS=Staphylococcus aureus (strain Newman) OX=426430 GN=rsgA PE=3 SV=1	0	33.305	18	4	12	4	291	33.9	7.58	34.27	4	rsgA	0	1.54457e+06	2.18464e+06	2.24684e+06
A6QF47	UDP-N-acetylenolpyruvoylglucosamine reductase OS=Staphylococcus aureus (strain Newman) OX=426430 GN=murB PE=3 SV=1	0	104.624	50	13	46	13	307	33.8	5.55	142.58	13	murB	0	5.6784e+07	6.65818e+07	7.25183e+07
A0A0H3KIZ5	Acetyltransferase, GNAT family protein OS=Staphylococcus aureus (strain Newman) OX=426430 GN=NWMN_2468 PE=4 SV=1	0	15.351	20	3	9	3	162	19.1	8.05	24.27	3		0	9.70325e+06	9713581	9.23069e+06
A0A290QFW1	DUF1027 domain-containing protein OS=Staphylococcus aureus (strain Newman) OX=426430 GN=CNH35_04615 PE=4 SV=1	0	27.052	24	3	9	3	127	15.4	5.24	37.31	3	yutD; yutD_2	0	2.47127e+06	2.16746e+06	3.97668e+06
A0A0H3K837	Inositol monophosphatase OS=Staphylococcus aureus (strain Newman) OX=426430 GN=NWMN_0973 PE=4 SV=1	0	53.469	23	4	39	4	275	30.5	5.22	98.62	4		0	1.88448e+07	2.11593e+07	2.38728e+07
A0A0H3KA95	GAF domain-containing protein OS=Staphylococcus aureus (strain Newman) OX=426430 GN=NWMN_2293 PE=4 SV=1	0	15.002	34	4	5	4	150	17.1	9.39	11.65	4		0	1.77461e+06	2237886	1.70067e+06
A0A0H3K636	MFS transporter OS=Staphylococcus aureus (strain Newman) OX=426430 GN=NWMN_0070 PE=4 SV=1	0	20.137	19	3	7	3	208	23	7.36	13.19	3		0	4.33479e+06	3.46354e+06	4.29969e+06
A0A0H3KF81	TetR family transcriptional regulator OS=Staphylococcus aureus (strain Newman) OX=426430 GN=NWMN_2477 PE=4 SV=1	0	6.137	12	2	2	2	185	22.2	5.63	2.31	2		0	384946	288244	383644
A0A290QSY0	Probable glycine dehydrogenase (decarboxylating) subunit 2 OS=Staphylococcus aureus (strain Newman) OX=426430 GN=gcvPB PE=3 SV=1	0	144.979	44	16	59	16	490	54.7	6.04	177.06	16	gcvPB	0	4.59164e+07	6.352e+07	6.74362e+07
A0A0H3K6R0	Lipoteichoic acid synthase OS=Staphylococcus aureus (strain Newman) OX=426430 GN=NWMN_0687 PE=3 SV=1	0	195.698	39	20	86	20	646	74.4	9.04	270.72	20		0	9.14294e+07	1.10397e+08	1.20739e+08
A6QI49	UPF0374 protein NWMN_1759 OS=Staphylococcus aureus (strain Newman) OX=426430 GN=NWMN_1759 PE=3 SV=1	0	31.605	33	5	13	5	180	21.7	5.96	39.77	5		0	5.04258e+06	6.28537e+06	5.82305e+06
A0A0H3K826	DUF1033 domain-containing protein OS=Staphylococcus aureus (strain Newman) OX=426430 GN=NWMN_1314 PE=4 SV=1	0	5.047	11	1	2	1	102	12.7	4.36	4.86	1		0	359756	494626	NAN
A0A0H3KAT9	Immunodominant antigen B OS=Staphylococcus aureus (strain Newman) OX=426430 GN=isaB PE=4 SV=1	0	47.384	25	4	67	4	175	19.4	9.67	189.86	4	isaB	0	7.30033e+08	7.92983e+08	8.42747e+08
A6QEK3	Protein/nucleic acid deglycase HchA OS=Staphylococcus aureus (strain Newman) OX=426430 GN=hchA PE=3 SV=1	0	149.653	52	12	154	12	292	32.2	5.05	460.32	12	hchA	0	5.69631e+08	6.15183e+08	5.6621e+08
A0A0H3K8Y7	DNA polymerase I OS=Staphylococcus aureus (strain Newman) OX=426430 GN=polA PE=3 SV=1	0	340.223	45	32	148	32	876	99.1	5.16	472.8	32	polA	0	9.32672e+07	101549485	1.0102e+08
A0A0H3KAP7	Cell-wall-anchored protein SasF OS=Staphylococcus aureus (strain Newman) OX=426430 GN=NWMN_2545 PE=4 SV=1	0	26.187	11	6	11	6	635	70.9	7.97	21.26	6		0	861123	832788	973209
A0A0H3KIK9	Acetyltransferase, GNAT family protein OS=Staphylococcus aureus (strain Newman) OX=426430 GN=NWMN_2302 PE=4 SV=1	0	11.956	23	3	3	3	178	20.4	4.94	8.35	3		0	1.73198e+06	1.64702e+06	2.14886e+06
A0A0H3K6M5	TIGR01741 family protein OS=Staphylococcus aureus (strain Newman) OX=426430 GN=NWMN_0242 PE=4 SV=1	0	30.409	30	4	7	3	166	20	4.51	15.79	4		1	598216	1.02008e+06	758607
A0A0H3KF92	Arsenate reductase OS=Staphylococcus aureus (strain Newman) OX=426430 GN=NWMN_0775 PE=3 SV=1	0	69.475	63	7	59	7	118	13.6	7.27	191.85	7		0	1.0681e+08	102707563	1.15291e+08
A0A290QMB2	Urease accessory protein UreE OS=Staphylococcus aureus (strain Newman) OX=426430 GN=ureE PE=3 SV=1	0	57.399	42	5	16	5	150	17.3	5.53	45.94	5	ureE	0	5.64559e+06	6.67371e+06	7.55044e+06
A0A290QHI3	Formate--tetrahydrofolate ligase OS=Staphylococcus aureus (strain Newman) OX=426430 GN=fhs PE=3 SV=1	0	305.967	52	24	162	24	555	59.8	6.14	547.79	24	fhs	0	2.0367e+08	2.75166e+08	278727230
A0A0H3KI92	MarR family regulatory protein OS=Staphylococcus aureus (strain Newman) OX=426430 GN=NWMN_2165 PE=4 SV=1	0.001	3.777	5	1	2	1	146	17.1	7.12	4.14	1		0	637459	535089	525891
A0A0H3K8Q4	Pyruvate kinase OS=Staphylococcus aureus (strain Newman) OX=426430 GN=pykA PE=3 SV=1	0	637.505	79	36	617	36	585	63.1	5.35	2105.63	36	pykA	0	1644472141	1804294173	1996122573
A0A0H3K6X1	Ribosome-binding ATPase YchF OS=Staphylococcus aureus (strain Newman) OX=426430 GN=ychF PE=3 SV=1	0	253.861	65	16	108	16	365	40.6	4.72	414.15	16	ychF	0	1.85112e+08	1.91507e+08	2.00454e+08
A0A290QMD6	Excinuclease ABC subunit B OS=Staphylococcus aureus (strain Newman) OX=426430 GN=CNH35_02885 PE=4 SV=1	0	21.182	18	3	5	3	188	21.7	6.46	15.71	3	mcsA	0	1.75557e+06	1.40766e+06	1.09565e+06
A0A0H3KFF2	ClpXP adapter protein SpxH OS=Staphylococcus aureus (strain Newman) OX=426430 GN=spxH PE=3 SV=1	0	37.092	27	5	12	5	268	31.3	6.7	30.16	5	spxH	0	1.90329e+06	1.79347e+06	2.33314e+06
A0A0H3K988	Ferritin OS=Staphylococcus aureus (strain Newman) OX=426430 GN=NWMN_1831 PE=3 SV=1	0	77.458	45	9	153	9	166	19.6	4.72	365.07	9		0	1243879631	1472718765	1305104876
A0A0H3KHB9	Glucosamine-6-phosphate isomerase OS=Staphylococcus aureus (strain Newman) OX=426430 GN=NWMN_1746 PE=4 SV=1	0	196.565	75	14	115	14	199	22.3	5.5	405.04	14		0	3.53443e+08	3.85891e+08	413438295
A0A0H3KCG7	CDP-diacylglycerol--glycerol-3-phosphate 3-phosphatidyltransferase OS=Staphylococcus aureus (strain Newman) OX=426430 GN=pgsA PE=3 SV=1	0	19.871	18	3	8	3	192	21.1	8.92	17.95	3	pgsA	0	2.59479e+06	3.69205e+06	2.79703e+06
A0A290QN13	YhgE/Pip domain-containing protein OS=Staphylococcus aureus (strain Newman) OX=426430 GN=CNH35_14840 PE=4 SV=1	0	167.195	34	28	69	28	993	108.6	9.31	190.58	28		0	3.64773e+07	4.02021e+07	4.29327e+07
A0A0H3KCB8	YggT family protein OS=Staphylococcus aureus (strain Newman) OX=426430 GN=NWMN_1100 PE=3 SV=1	0	13.868	19	3	7	3	96	11.2	9.09	16.15	3		0	1.75511e+06	3.11832e+06	2.82609e+06
A0A0H3K9F0	His repressor OS=Staphylococcus aureus (strain Newman) OX=426430 GN=NWMN_1845 PE=4 SV=1	0	19.788	21	1	6	1	100	11.5	4.63	34.48	1		0	1.91982e+06	1.40567e+06	1.31123e+06
A0A0H3KHI4	YtxH domain-containing protein OS=Staphylococcus aureus (strain Newman) OX=426430 GN=NWMN_1820 PE=4 SV=1	0	39.625	57	6	35	6	91	10.3	10.05	77.49	6		0	1.04845e+08	9.15532e+07	1.03564e+08
A0A0H3KBL1	Ribonuclease R OS=Staphylococcus aureus (strain Newman) OX=426430 GN=rnr PE=3 SV=1	0	159.255	30	18	61	18	790	90.4	6.67	157.71	18	rnr	0	3.71906e+07	4.01063e+07	5.08201e+07
A0A0H3K8U9	tRNA 5-hydroxyuridine methyltransferase OS=Staphylococcus aureus (strain Newman) OX=426430 GN=trmR PE=3 SV=1	0	53.946	42	8	20	8	212	24.5	5.6	49.51	8	trmR	0	3576035	4.44717e+06	4.61937e+06
A0A0H3KF63	Methylated-DNA--protein-cysteine methyltransferase OS=Staphylococcus aureus (strain Newman) OX=426430 GN=NWMN_2447 PE=3 SV=1	0	27.225	35	5	11	5	173	18.9	8.69	30.55	5		0	2.99944e+06	4.12194e+06	4.41024e+06
A0A290QP22	Cell cycle protein GpsB OS=Staphylococcus aureus (strain Newman) OX=426430 GN=gpsB PE=3 SV=1	0	59.802	51	6	41	6	114	13.1	6.19	106.88	6	gpsB	0	6.48138e+07	5.89585e+07	5.44179e+07
A0A0H3KFC5	Mannose-6-phosphate isomerase OS=Staphylococcus aureus (strain Newman) OX=426430 GN=manA PE=3 SV=1	0	115.273	58	12	96	12	312	35.4	5.31	232.85	12		0	5.9357e+07	1.0418e+08	7.06035e+07
A0A0H3KAB2	Amino acid ABC transporter substrate-binding protein OS=Staphylococcus aureus (strain Newman) OX=426430 GN=NWMN_2313 PE=4 SV=1	0	170.982	50	13	103	13	259	28.9	9.25	379.02	13		0	2.87195e+08	3.50584e+08	3.724e+08
A0A0H3K9U4	Multifunctional 2',3'-cyclic-nucleotide 2'-phosphodiesterase/5'-nucleotidase/3'-nucleotidase OS=Staphylococcus aureus (strain Newman) OX=426430 GN=NWMN_0022 PE=3 SV=1	0	176.139	35	18	59	18	772	83.4	9.42	178.17	18		0	2.78703e+08	263100312	2.86108e+08
A0A0H3K6W6	Metal-dependent hydrolase OS=Staphylococcus aureus (strain Newman) OX=426430 GN=NWMN_0347 PE=4 SV=1	0	38.919	32	7	17	7	250	28.7	5.2	49.56	7		0	8.14422e+06	8.5973e+06	8.49199e+06
A0A290QKQ3	Elongation factor 4 OS=Staphylococcus aureus (strain Newman) OX=426430 GN=lepA PE=3 SV=1	0	306.375	51	26	127	26	607	68.1	4.98	428.76	26	lepA	0	6.12152e+07	7.60003e+07	7.66664e+07
A0A0H3K7F9	DUF402 domain-containing protein OS=Staphylococcus aureus (strain Newman) OX=426430 GN=NWMN_0640 PE=4 SV=1	0	24.357	22	4	15	4	214	25.3	9.29	31.54	4		0	7.99572e+06	9.51283e+06	8.71867e+06
A0A0H3K8Q2	Lipoprotein OS=Staphylococcus aureus (strain Newman) OX=426430 GN=NWMN_1435 PE=4 SV=1	0	78.854	37	6	26	6	193	21.5	9.2	104.87	6		0	1.73108e+07	1.80602e+07	1.78306e+07
A0A0H3K7X4	Cysteine protease OS=Staphylococcus aureus (strain Newman) OX=426430 GN=sspB PE=3 SV=1	0	15.558	14	4	6	4	393	44.5	5.97	8.26	4	sspB	0	635943	969070	990865
A0A0H3K889	Dak phosphatase OS=Staphylococcus aureus (strain Newman) OX=426430 GN=NWMN_1136 PE=4 SV=1	0	250.769	47	21	203	21	548	60.5	4.75	650.98	21		0	1.91277e+08	200867814	2.08439e+08
A0A0H3KFW0	succinate dehydrogenase OS=Staphylococcus aureus (strain Newman) OX=426430 GN=sdhB PE=3 SV=1	0	145.573	69	14	49	14	271	30.6	7.93	168.91	14	sdhB	0	3.75629e+07	4.96449e+07	4.7677e+07
A0A0H3K955	Transaldolase OS=Staphylococcus aureus (strain Newman) OX=426430 GN=NWMN_1672 PE=4 SV=1	0	230.775	84	17	224	17	237	25.7	4.83	646.89	17		0	1024464006	1161071379	1239499020
A0A0H3KIR5	Alkylhydroperoxidase AhpD family protein OS=Staphylococcus aureus (strain Newman) OX=426430 GN=NWMN_2371 PE=4 SV=1	0	87.63	64	8	48	8	140	16.5	5.86	138.58	8		0	4.93084e+07	7.41961e+07	6.77281e+07
A0A290QEX0	Putative TrmH family tRNA/rRNA methyltransferase OS=Staphylococcus aureus (strain Newman) OX=426430 GN=CNH35_02935 PE=4 SV=1	0	71.993	40	9	33	9	248	27.2	6.65	109.61	9		0	2.60952e+08	2.36222e+08	2.57835e+08
A0A0H3KE62	Deoxyribose-phosphate aldolase OS=Staphylococcus aureus (strain Newman) OX=426430 GN=deoC PE=3 SV=1	0	156.231	79	13	140	2	220	23.3	4.87	396.97	13	deoC	0	1.87593e+07	4.1516e+07	4.3097e+07
A0A0H3KI65	Hyaluronate lyase OS=Staphylococcus aureus (strain Newman) OX=426430 GN=hysA PE=3 SV=1	0	134.347	37	24	50	24	807	91.9	7.62	125.04	24	hysA	0	1.79207e+07	1.75354e+07	1.82037e+07
A0A0H3KFY5	Lipoprotein OS=Staphylococcus aureus (strain Newman) OX=426430 GN=NWMN_1123 PE=4 SV=1	0	121.04	51	13	43	13	317	35.9	7.87	128.8	13		0	1.13802e+07	1.7537e+07	1.58851e+07
A0A0H3K8M3	Sensor protein SrrB OS=Staphylococcus aureus (strain Newman) OX=426430 GN=srrB PE=4 SV=1	0	180.591	55	23	70	23	583	66	5.97	204.29	23	srrB	0	3.78109e+07	3.95263e+07	3.90877e+07
A0A0H3K8N9	30S ribosomal protein S1 OS=Staphylococcus aureus (strain Newman) OX=426430 GN=rpsA PE=4 SV=1	0	272.918	70	24	319	24	391	43.3	4.6	853.89	24	rpsA	0	8.83924e+08	9.4755e+08	9.84268e+08
A0A0H3KB14	Ribosomal RNA small subunit methyltransferase I OS=Staphylococcus aureus (strain Newman) OX=426430 GN=rsmI PE=3 SV=1	0	15.841	13	3	7	3	279	31.3	5.82	21.26	3	rsmI	0	2.20448e+06	2.67262e+06	4.08683e+06
A0A0H3KII5	Acetyltransferase, GNAT family protein OS=Staphylococcus aureus (strain Newman) OX=426430 GN=NWMN_2273 PE=4 SV=1	0.023	1.809	12	1	1	1	133	14.7	5.5	0	1		0	125111	133743	NAN
A0A0H3K5K3	Uncharacterized protein OS=Staphylococcus aureus (strain Newman) OX=426430 GN=NWMN_0069 PE=4 SV=1	0	4.794	10	1	1	1	135	15.1	4.54	2.52	1		0	1.16146e+06	919293	1.40367e+06
A6QJ89	50S ribosomal protein L2 OS=Staphylococcus aureus (strain Newman) OX=426430 GN=rplB PE=3 SV=1	0	242.772	62	14	399	14	277	30.1	10.77	1198.44	14	rplB	0	8.00875e+08	1000403924	1139684561
A0A290QH17	50S ribosomal protein L35 OS=Staphylococcus aureus (strain Newman) OX=426430 GN=rpmI PE=3 SV=1	0	15.164	26	2	37	2	66	7.7	12.32	86.53	2	rpmI	0	3.54364e+07	9.90151e+07	1.16342e+08
A0A0H3KIS6	DUF3427 domain-containing protein OS=Staphylococcus aureus (strain Newman) OX=426430 GN=NWMN_2386 PE=4 SV=1	0	207.753	35	26	74	26	953	109.8	6.2	243.5	26		0	2.14636e+07	2.53018e+07	2.42875e+07
A0A290QQ44	Coenzyme A disulfide reductase OS=Staphylococcus aureus (strain Newman) OX=426430 GN=cdr PE=3 SV=1	0	254.738	66	23	104	23	438	49.3	5.55	352.53	23	cdr	0	1.02109e+08	1.20119e+08	1.28213e+08
A0A0H3KBK6	Glyceraldehyde-3-phosphate dehydrogenase OS=Staphylococcus aureus (strain Newman) OX=426430 GN=gapA PE=3 SV=1	0	389.823	90	24	1016	24	336	36.3	5.05	3433.25	24	gapA	0	4940493196	5488627359	5813155323
A0A0H3KF02	Tagatose-6-phosphate kinase OS=Staphylococcus aureus (strain Newman) OX=426430 GN=fruB PE=3 SV=1	0	160.636	57	9	65	9	306	32.6	4.79	296.77	9	fruB	0	5.4271e+07	4.49494e+07	5.65144e+07
A0A0H3K8F4	Aconitate hydratase OS=Staphylococcus aureus (strain Newman) OX=426430 GN=acnA PE=3 SV=1	0	451.356	61	41	198	41	901	98.9	4.98	680.44	41		0	2.44985e+08	2.61202e+08	290261343
A6QGX4	Peptide methionine sulfoxide reductase MsrB OS=Staphylococcus aureus (strain Newman) OX=426430 GN=msrB PE=3 SV=1	0	85.059	51	5	39	5	142	16.3	4.86	133.7	5	msrB	0	2.42539e+07	4.4699e+07	4.15796e+07
A0A0H3K8E4	Cytidine deaminase OS=Staphylococcus aureus (strain Newman) OX=426430 GN=cdd PE=3 SV=1	0	26.61	36	3	9	3	134	15	5.25	30.87	3		0	4.3445e+06	4.23404e+06	4.03085e+06
A0A290QLA2	UPF0342 protein CNH35_09930 OS=Staphylococcus aureus (strain Newman) OX=426430 GN=CNH35_09930 PE=3 SV=1	0	66.419	62	5	36	5	114	13.3	4.37	114.6	5		0	7.53895e+07	7.22766e+07	68617874
A0A0H3KIJ0	PTS maltose transporter subunit IIBC OS=Staphylococcus aureus (strain Newman) OX=426430 GN=NWMN_2279 PE=4 SV=1	0	22.519	6	2	10	2	480	51.2	8.84	27.34	2		0	918338	1.33707e+06	1.10678e+06
A0A290QN02	2-succinylbenzoate--CoA ligase OS=Staphylococcus aureus (strain Newman) OX=426430 GN=menE PE=3 SV=1	0	29.966	14	4	11	4	492	55.4	6.01	20.28	4	menE	0	1.20097e+06	1.76192e+06	1.40593e+06
A0A0H3KE77	DUF2479 domain-containing protein OS=Staphylococcus aureus (strain Newman) OX=426430 GN=NWMN_0310 PE=4 SV=1	0	41.739	30	9	15	9	390	43.8	5.33	24.83	9		0	3.00037e+06	2.94121e+06	3.50578e+06
A0A290QTR4	50S ribosomal protein L30 OS=Staphylococcus aureus (strain Newman) OX=426430 GN=rpmD PE=3 SV=1	0	56.537	83	8	93	8	59	6.6	10.11	234.09	8	rpmD	0	1074184640	9.64212e+08	1057290615
A0A290QE20	50S ribosomal protein L1 OS=Staphylococcus aureus (strain Newman) OX=426430 GN=rplA PE=3 SV=1	0	138.191	60	12	434	12	230	24.7	9.01	1201.58	12	rplA	0	1227718823	1200052353	1223122586
A0A0H3K924	DUF1811 domain-containing protein OS=Staphylococcus aureus (strain Newman) OX=426430 GN=NWMN_1764 PE=4 SV=1	0	50.056	69	7	23	7	104	12.3	6.14	56.05	7		0	8.15073e+06	9.04131e+06	9.05063e+06
A0A0H3KAM7	3-hydroxy-3-methylglutaryl coenzyme A reductase OS=Staphylococcus aureus (strain Newman) OX=426430 GN=mvaA PE=3 SV=1	0	188.138	47	14	71	14	425	46.2	6.09	238.29	14	mvaA	0	4.41723e+07	5.17878e+07	5.48586e+07
A0A0H3KH56	Peptidase OS=Staphylococcus aureus (strain Newman) OX=426430 GN=NWMN_1649 PE=4 SV=1	0	18.274	3	5	6	5	2186	238.1	5.36	9.84	5		0	585446	769025	237255
A0A0H3KGL0	ATP-dependent DNA helicase RecQ OS=Staphylococcus aureus (strain Newman) OX=426430 GN=NWMN_1390 PE=4 SV=1	0	5.062	3	1	1	1	459	52.7	7.05	2.16	1		0	NAN	NAN	NAN
A0A0H3KIU0	Gluconate permease OS=Staphylococcus aureus (strain Newman) OX=426430 GN=gntP PE=4 SV=1	0	24.243	13	6	14	6	452	48.1	8.7	32.5	6	gntP	0	1.36514e+07	8.88882e+06	1.38747e+07
A0A0H3KI11	Peptidase M20 domain-containing protein 2 OS=Staphylococcus aureus (strain Newman) OX=426430 GN=NWMN_2037 PE=3 SV=1	0	42.228	24	8	20	8	394	42.9	5.54	50.69	8		0	4.04976e+06	4.22489e+06	5.0531e+06
A0A290QU56	DNA-binding response regulator OS=Staphylococcus aureus (strain Newman) OX=426430 GN=CNH35_13375 PE=4 SV=1	0	27.545	36	6	12	6	217	24.4	5.68	36.86	6	nreC	0	7879837	9.93189e+06	9.13767e+06
A0A0H3K8T5	Ribosomal RNA small subunit methyltransferase E OS=Staphylococcus aureus (strain Newman) OX=426430 GN=NWMN_1480 PE=3 SV=1	0	60.278	31	6	24	6	250	28.5	4.97	78.81	6		0	8.22179e+07	6.73319e+07	8.29995e+07
A0A0H3K625	MFS transporter OS=Staphylococcus aureus (strain Newman) OX=426430 GN=NWMN_0048 PE=4 SV=1	0.002	3.717	2	1	1	1	462	48.9	9.45	1.74	1		0	1.17198e+06	1.24577e+06	1.26457e+06
A6QGH3	Polyribonucleotide nucleotidyltransferase OS=Staphylococcus aureus (strain Newman) OX=426430 GN=pnp PE=3 SV=1	0	349.311	65	36	180	36	698	77.3	4.97	596.04	36	pnp	0	2.79832e+08	322816744	3.68753e+08
A0A0H3KB62	6-phospho-3-hexuloisomerase OS=Staphylococcus aureus (strain Newman) OX=426430 GN=hxlB PE=3 SV=1	0	83.705	47	6	34	6	182	19.5	5.49	120.04	6		0	2.24003e+07	2.56965e+07	2.90248e+07
A0A290QFQ0	DNA-directed RNA polymerase subunit epsilon OS=Staphylococcus aureus (strain Newman) OX=426430 GN=rpoY PE=3 SV=1	0	81.489	89	7	113	7	72	8.7	5.43	300.58	7	rpoY	0	2.59713e+08	3.27995e+08	3.53149e+08
A0A0H3KA34	Inositol monophosphatase OS=Staphylococcus aureus (strain Newman) OX=426430 GN=NWMN_2212 PE=4 SV=1	0	33.881	21	5	13	5	265	30.4	6.34	29.49	5		0	6.3621e+06	6.84285e+06	6.15731e+06
A0A0H3K846	BrxA/BrxB family bacilliredoxin OS=Staphylococcus aureus (strain Newman) OX=426430 GN=NWMN_1339 PE=3 SV=1	0	46.783	37	5	30	5	145	16	4.54	87.34	5		0	3.15419e+07	3.41093e+07	3.95043e+07
A0A0H3KAZ9	YibE/F-like protein OS=Staphylococcus aureus (strain Newman) OX=426430 GN=NWMN_0434 PE=4 SV=1	0	9.889	5	1	4	1	372	41.6	9.64	18.01	1		0	NAN	536885	405272
A0A0H3KA01	Molybdenum ABC transporter ATP-binding protein OS=Staphylococcus aureus (strain Newman) OX=426430 GN=modC PE=4 SV=1	0	21.892	26	4	10	4	201	22.9	6.2	24.54	4	modC	0	2.03694e+06	1.90209e+06	2.24417e+06
A0A0H3K8A1	Isoprenyl transferase OS=Staphylococcus aureus (strain Newman) OX=426430 GN=uppS PE=3 SV=1	0	29.563	27	7	14	7	256	29.8	8.05	20.02	7	uppS	0	1.01541e+07	1.62901e+07	9.51628e+06
A0A0H3KBU2	3-oxoacyl-[acyl-carrier-protein] synthase 2 OS=Staphylococcus aureus (strain Newman) OX=426430 GN=fabF PE=3 SV=1	0	338.191	70	20	180	20	414	43.7	5.2	688.75	20		0	2.47103e+08	3.28615e+08	3.29361e+08
A0A290QIF4	ATP synthase subunit alpha OS=Staphylococcus aureus (strain Newman) OX=426430 GN=atpA PE=3 SV=1	0	203.864	43	21	276	21	502	54.5	4.97	685.39	21	atpA	0	9.74304e+08	1045593338	1141903221
A0A0H3K8C7	Thiamine-binding protein domain-containing protein OS=Staphylococcus aureus (strain Newman) OX=426430 GN=NWMN_1450 PE=3 SV=1	0.001	4.229	15	2	7	2	109	12.3	5.96	12.62	2		0	14888314	1.08284e+07	13073376
A0A0H3KCH4	Aquaporin family protein OS=Staphylococcus aureus (strain Newman) OX=426430 GN=glpF PE=3 SV=1	0	13.173	8	2	6	2	272	28.1	8.38	16.43	2	glpF	0	1.78768e+07	1.81012e+07	1.90891e+07
A0A0H3KAD5	Carboxylic ester hydrolase OS=Staphylococcus aureus (strain Newman) OX=426430 GN=NWMN_2350 PE=3 SV=1	0	43.618	22	8	23	8	450	52	6.61	60.1	8		0	1.56608e+07	1.64947e+07	1.3593e+07
A0A0H3KA93	CDP-glycerol glycerophosphotransferase family protein OS=Staphylococcus aureus (strain Newman) OX=426430 GN=NWMN_0187 PE=3 SV=1	0	109.965	34	18	55	14	564	66	6.38	123.36	18		5	2.6247e+07	3.38193e+07	3.77202e+07
A0A290QSK7	DUF445 domain-containing protein OS=Staphylococcus aureus (strain Newman) OX=426430 GN=CNH35_09935 PE=3 SV=1	0	27.441	15	4	10	4	374	42.7	6.33	36.83	4		0	148908	426056	841775
A6QHJ8	Valine--tRNA ligase OS=Staphylococcus aureus (strain Newman) OX=426430 GN=valS PE=3 SV=1	0	445.324	54	46	224	46	876	101.7	5.11	666.35	46	valS	0	2.77801e+08	3.36398e+08	3.21732e+08
A6QK86	3-methyl-2-oxobutanoate hydroxymethyltransferase OS=Staphylococcus aureus (strain Newman) OX=426430 GN=panB PE=3 SV=1	0	153.74	75	14	78	14	272	29.2	5.96	256.32	14	panB	0	116173177	1.29834e+08	1.3844e+08
A0A0H3KEQ5	DUF805 domain-containing protein OS=Staphylococcus aureus (strain Newman) OX=426430 GN=NWMN_2243 PE=4 SV=1	0	13.558	9	2	9	2	215	24.9	6.54	21.84	2		0	4.45848e+06	4.92937e+06	5.05458e+06
A0A290QPA7	Heat-inducible transcription repressor HrcA OS=Staphylococcus aureus (strain Newman) OX=426430 GN=hrcA PE=3 SV=1	0	38.412	24	6	13	6	325	37	5.85	31.5	6	hrcA	0	2.67943e+06	3.80836e+06	3.77379e+06
A0A0H3K905	Pseudouridine synthase OS=Staphylococcus aureus (strain Newman) OX=426430 GN=NWMN_1742 PE=4 SV=1	0	52.604	47	11	30	11	273	31.4	7.72	68.04	11		0	2.12723e+07	2.60643e+07	2.57629e+07
A0A0H3KIP3	Amino acid ABC transporter, permease protein OS=Staphylococcus aureus (strain Newman) OX=426430 GN=opuCB PE=3 SV=1	0	5.533	13	2	2	2	211	22.4	8.37	2.79	2	opuCB	0	959791	1.20614e+06	284819
A0A0H3K6S5	Peptidase M23 OS=Staphylococcus aureus (strain Newman) OX=426430 GN=NWMN_0724 PE=4 SV=1	0.036	1.402	5	1	1	1	279	30.3	10.02	0	1		0	NAN	NAN	NAN
A0A0H3K7R3	Transcription factor FapR OS=Staphylococcus aureus (strain Newman) OX=426430 GN=fapR PE=3 SV=1	0	12.531	18	2	6	2	190	22	9.44	14.6	2	fapR	0	NAN	533929	407545
A0A0H3K8S0	Osmotic stress-related protein OS=Staphylococcus aureus (strain Newman) OX=426430 GN=NWMN_1615 PE=3 SV=1	0	17.128	17	2	7	2	148	16.1	7.4	13.97	2		0	1.34406e+06	1.03443e+06	926523
A0A290QKD0	DUF2648 domain-containing protein OS=Staphylococcus aureus (strain Newman) OX=426430 GN=CNH35_14755 PE=4 SV=1	0.01	2.627	27	1	3	1	33	3.8	9.61	8.38	1		0	19127208	19825198	22555112
A0A0H3K881	Primosomal protein N' OS=Staphylococcus aureus (strain Newman) OX=426430 GN=priA PE=3 SV=1	0	47.508	19	13	24	13	802	92.5	6.76	33.99	13	priA	0	5.33356e+06	5.83077e+06	4.55426e+06
A0A0H3K8Z0	Citrate synthase OS=Staphylococcus aureus (strain Newman) OX=426430 GN=citZ PE=3 SV=1	0	86.043	32	9	33	9	373	42.6	5.6	101.85	9	citZ	0	3.31939e+07	3.97382e+07	4.35403e+07
A0A290QTW6	Urease accessory protein UreF OS=Staphylococcus aureus (strain Newman) OX=426430 GN=ureF PE=3 SV=1	0	18.585	21	3	6	3	229	26.5	6.74	14.4	3	ureF	0	723953	1126926	1.18569e+06
A0A0H3K8H0	Allophanate hydrolase OS=Staphylococcus aureus (strain Newman) OX=426430 GN=NWMN_1510 PE=4 SV=1	0	59.047	35	6	18	6	244	28.3	5.25	59	6		0	7.88552e+06	9.48887e+06	8.11295e+06
A0A0H3K662	MarR family regulatory protein OS=Staphylococcus aureus (strain Newman) OX=426430 GN=NWMN_0326 PE=4 SV=1	0	13.766	37	3	5	3	139	16.2	6.33	14.52	3		0	1.84588e+07	1.73561e+07	1.64307e+07
A0A0H3K762	Peptidase M20 dimerisation domain-containing protein OS=Staphylococcus aureus (strain Newman) OX=426430 GN=NWMN_0511 PE=4 SV=1	0	43.803	27	7	19	7	394	44	5.91	52.04	7		0	3.67109e+06	6.25097e+06	7.39236e+06
A0A290QT06	Transcriptional repressor CcpN OS=Staphylococcus aureus (strain Newman) OX=426430 GN=CNH35_08380 PE=4 SV=1	0	25.95	31	7	18	7	207	23.7	8.32	32.48	7		0	11036200	1.43512e+07	1.42704e+07
A6QKK0	Ribosomal RNA small subunit methyltransferase G OS=Staphylococcus aureus (strain Newman) OX=426430 GN=rsmG PE=3 SV=1	0	53.11	31	8	27	8	239	27.3	6.55	57.42	8	rsmG	0	1.80035e+07	1.52405e+07	9.64609e+06
A0A290QKP6	Purine nucleoside phosphorylase OS=Staphylococcus aureus (strain Newman) OX=426430 GN=CNH35_06330 PE=3 SV=1	0	44.228	37	8	19	8	238	27.3	6.21	63.12	8	pgeF	0	7.09789e+06	1.10946e+07	1.0288e+07
A0A0H3KCA1	Fibrinogen-binding protein OS=Staphylococcus aureus (strain Newman) OX=426430 GN=NWMN_1066 PE=4 SV=1	0.006	3.371	9	1	1	1	109	12.6	10.42	0	1		0	NAN	NAN	NAN
A0A0H3KE21	MutS domain V protein OS=Staphylococcus aureus (strain Newman) OX=426430 GN=NWMN_1955 PE=4 SV=1	0	22.087	14	6	7	6	536	61.3	7.58	10.2	6		0	529466	1.13703e+06	801957
A6QHL4	Translation initiation factor IF-3 OS=Staphylococcus aureus (strain Newman) OX=426430 GN=infC PE=3 SV=1	0	51.625	41	6	30	6	175	20.2	9.7	99.59	6	infC	0	1.18835e+08	132888712	1.4549e+08
A0A290QIA2	NETI motif-containing protein OS=Staphylococcus aureus (strain Newman) OX=426430 GN=CNH35_10785 PE=4 SV=1	0	12.008	37	2	6	2	57	6.7	8.76	12.91	2		0	1.93556e+06	1.76405e+06	2.23526e+06
A0A0H3KJA0	DUF1129 family protein OS=Staphylococcus aureus (strain Newman) OX=426430 GN=NWMN_2589 PE=4 SV=1	0	9.73	9	2	5	2	255	28.9	5.72	13.57	2		0	18809926	1.38644e+07	1.90344e+07
A0A0H3K7L1	Glycolytic operon regulator OS=Staphylococcus aureus (strain Newman) OX=426430 GN=gapR PE=3 SV=1	0	79.266	40	12	32	12	337	37.2	6.19	85.4	12	gapR	0	1.54973e+07	2.17125e+07	2.06397e+07
A0A0H3K6K0	DUF1129 family protein OS=Staphylococcus aureus (strain Newman) OX=426430 GN=NWMN_0586 PE=4 SV=1	0	14.91	8	3	7	3	238	27.9	9.32	17.32	3		0	1.55115e+06	2.03674e+06	1.50101e+06
A0A0H3K8B1	Glyoxalase OS=Staphylococcus aureus (strain Newman) OX=426430 GN=NWMN_1105 PE=4 SV=1	0	5.211	4	1	3	1	265	30.3	4.93	7.83	1		0	390107	853940	857139
A0A0H3K6G7	PTS galactitol transporter subunit IIB OS=Staphylococcus aureus (strain Newman) OX=426430 GN=NWMN_0181 PE=4 SV=1	0	19.743	58	4	10	4	92	10.2	6.04	18.86	4		0	1.74205e+06	2.25214e+06	2.46977e+06
A0A0H3KES2	Acetyltransferase, GNAT family protein OS=Staphylococcus aureus (strain Newman) OX=426430 GN=NWMN_0574 PE=4 SV=1	0	21.357	22	4	12	4	158	18.4	5.1	26.09	4		0	4.7885e+07	4.65254e+07	3.45675e+07
A0A0H3K896	Succinate--CoA ligase [ADP-forming] subunit alpha OS=Staphylococcus aureus (strain Newman) OX=426430 GN=sucD PE=3 SV=1	0	226.37	66	13	233	13	302	31.5	5.67	881.13	13	sucD	0	1.96973e+08	2.19451e+08	220490598
A0A0H3KET3	Hsp20/alpha crystallin family protein OS=Staphylococcus aureus (strain Newman) OX=426430 GN=NWMN_2287 PE=3 SV=1	0	12.694	23	3	9	3	142	16.3	4.59	12.21	3		0	4.40913e+06	4.98857e+06	3.78019e+06
A0A0H3K8F3	2-oxoacid:acceptor oxidoreductase subunit alpha OS=Staphylococcus aureus (strain Newman) OX=426430 GN=porA PE=4 SV=1	0	100.758	30	14	36	14	586	64.5	5.39	117.16	14	porA	0	1.7864e+07	2.94479e+07	2.29425e+07
A0A0H3K9Y3	AcrB/AcrD/AcrF family protein OS=Staphylococcus aureus (strain Newman) OX=426430 GN=NWMN_2162 PE=4 SV=1	0	172.044	32	24	67	24	1055	114.6	9.07	194.56	24		0	2.85446e+07	2.93044e+07	3.2233e+07
A0A290QLA0	NAD kinase OS=Staphylococcus aureus (strain Newman) OX=426430 GN=nadK PE=3 SV=1	0	25.891	22	5	14	5	269	30.8	8.07	36.04	5	nadK	0	1.00109e+07	1.10929e+07	1.17854e+07
A0A290QMH7	Uracil-DNA glycosylase OS=Staphylococcus aureus (strain Newman) OX=426430 GN=ung PE=3 SV=1	0	19.894	19	4	11	4	218	24.9	6.68	25.41	4	ung	0	3.09383e+06	4.77393e+06	4.08863e+06
A0A0H3KGK7	Heptaprenyl pyrophosphate synthase subunit A OS=Staphylococcus aureus (strain Newman) OX=426430 GN=NWMN_1381 PE=4 SV=1	0	53.005	40	6	20	6	190	22.2	5.54	66.8	6		0	8.83808e+06	1.48805e+07	1.57415e+07
A0A0H3KFS7	DUF3310 domain-containing protein OS=Staphylococcus aureus (strain Newman) OX=426430 GN=NWMN_0279 PE=4 SV=1	0	5.739	13	1	1	1	84	9.7	5.39	2.24	1		0	99669.7	NAN	NAN
A0A0H3KEL2	Mini-ribonuclease 3 OS=Staphylococcus aureus (strain Newman) OX=426430 GN=mrnC PE=3 SV=1	0.001	3.864	6	1	1	1	134	15.7	9.2	2.26	1	mrnC	0	2.27875e+06	2.1007e+06	2.09933e+06
A0A0H3KE58	Phage portal protein OS=Staphylococcus aureus (strain Newman) OX=426430 GN=NWMN_0290 PE=4 SV=1	0	27.345	16	6	11	6	474	55	4.84	19.03	6		0	2.04685e+06	2.68485e+06	1.59438e+06
A0A290QI81	Chaperonin GroEL OS=Staphylococcus aureus (strain Newman) OX=426430 GN=groL PE=3 SV=1	0	397.2	78	30	406	30	538	57.6	4.64	1174.69	30	groEL	0	3.84246e+08	4.11718e+08	4.40022e+08
A0A290QEZ2	Uncharacterized protein OS=Staphylococcus aureus (strain Newman) OX=426430 GN=CNH35_05200 PE=4 SV=1	0.002	3.665	21	1	1	1	43	5.1	11.17	1.69	1		0	182284	859391	867854
A0A0H3K770	3-hexulose-6-phosphate synthase OS=Staphylococcus aureus (strain Newman) OX=426430 GN=hxlA PE=3 SV=1	0	163.186	84	11	124	11	210	22.4	4.72	297.1	11		0	1.10868e+08	1.12677e+08	118257292
A0A290QFS8	Ribosome-recycling factor OS=Staphylococcus aureus (strain Newman) OX=426430 GN=frr PE=3 SV=1	0	100.77	70	11	76	11	184	20.3	5.15	237.27	11	frr	0	3.17563e+08	2.99098e+08	302990935
A0A0H3K914	Free methionine-(R)-sulfoxide reductase OS=Staphylococcus aureus (strain Newman) OX=426430 GN=NWMN_1612 PE=4 SV=1	0	36.101	38	4	14	4	154	17.1	5.05	44.82	4		0	1.26133e+07	1.85928e+07	1.9268e+07
A6QHF7	Putative pre-16S rRNA nuclease OS=Staphylococcus aureus (strain Newman) OX=426430 GN=NWMN_1517 PE=3 SV=1	0	48.764	41	6	18	6	142	15.9	5.88	60.37	6		0	6.0194e+06	7.97744e+06	9.45793e+06
A0A0H3K9F9	Lipid II isoglutaminyl synthase (glutamine-hydrolyzing) subunit GatD OS=Staphylococcus aureus (strain Newman) OX=426430 GN=gatD PE=3 SV=1	0	52.026	36	6	21	6	243	27.4	5.68	59.23	6	gatD	0	6.30537e+06	1.75326e+07	1.12206e+07
A0A0H3K893	ADP-ribose pyrophosphatase OS=Staphylococcus aureus (strain Newman) OX=426430 GN=NWMN_1407 PE=4 SV=1	0	37.78	31	5	21	5	180	20.4	4.82	64.68	5		0	1.39499e+07	1.19207e+07	1.61582e+07
A0A0H3KBM5	Uncharacterized protein OS=Staphylococcus aureus (strain Newman) OX=426430 GN=NWMN_0767 PE=4 SV=1	0	7.59	21	2	3	2	78	9.3	4.7	7.87	2		0	1.10917e+06	1.13804e+06	1.32347e+06
A0A0H3K740	Protein from nitrogen regulatory protein P-II (GLNB) family OS=Staphylococcus aureus (strain Newman) OX=426430 GN=NWMN_0447 PE=4 SV=1	0	37.627	27	2	15	2	109	11.8	4.61	45.97	2		0	1.77135e+07	1.6709e+07	1.56823e+07
A6QGD9	Ribosome maturation factor RimM OS=Staphylococcus aureus (strain Newman) OX=426430 GN=rimM PE=3 SV=1	0	27.286	23	4	13	4	167	19.1	4.97	31.72	4	rimM	0	3.97878e+06	3.3657e+06	4.64781e+06
A0A0H3KAH5	Oxidoreductase OS=Staphylococcus aureus (strain Newman) OX=426430 GN=NWMN_0268 PE=4 SV=1	0	73.582	43	10	26	2	249	28.5	9.38	81.32	10		0	NAN	NAN	163275
A0A0H3KEM7	DUF1641 domain-containing protein OS=Staphylococcus aureus (strain Newman) OX=426430 GN=NWMN_2209 PE=4 SV=1	0	38.873	27	4	26	4	157	17.5	8.85	70.15	4		0	3.30241e+07	4.64412e+07	4.05632e+07
A0A290QPK9	Protein EsaC OS=Staphylococcus aureus (strain Newman) OX=426430 GN=CNH35_01270 PE=4 SV=1	0	11.149	18	2	3	2	130	14.9	8.69	9.69	2	esxC	0	214246	629723	298218
A0A0H3KAE1	Glycine betaine/L-proline transport ATP-binding subunit OS=Staphylococcus aureus (strain Newman) OX=426430 GN=opuCA PE=3 SV=1	0	130.907	49	17	51	17	408	46.1	6.24	139.89	17	opuCA	0	6.83464e+07	6.96819e+07	7.68095e+07
A0A0H3K6U1	Protein-export membrane protein SecG OS=Staphylococcus aureus (strain Newman) OX=426430 GN=secG PE=3 SV=1	0	20.571	23	1	8	1	77	8.4	8	37.51	1	secG	0	4.42863e+06	6.58874e+06	5.94716e+06
A0A0H3K6S8	Phage tail protein OS=Staphylococcus aureus (strain Newman) OX=426430 GN=NWMN_0299 PE=4 SV=1	0	28.435	28	4	11	4	185	20.5	4.91	34.18	4		0	7.04718e+06	6902638	5.27276e+06
A0A0H3KH93	Leader peptide-processing serine protease OS=Staphylococcus aureus (strain Newman) OX=426430 GN=bsaP PE=3 SV=1	0.052	1.12	4	1	1	1	457	50.7	9.03	1.61	1	bsaP	0	NAN	NAN	NAN
A0A0H3K8L1	Heptaprenyl diphosphate synthase component II OS=Staphylococcus aureus (strain Newman) OX=426430 GN=hepT PE=3 SV=1	0	41.729	18	4	17	4	322	36.4	9.25	49.77	4	hepT	0	2.6951e+07	2.70941e+07	2.20562e+07
A0A290QK60	Diapolycopene oxygenase OS=Staphylococcus aureus (strain Newman) OX=426430 GN=CNH35_14380 PE=3 SV=1	0	10.386	9	3	3	3	497	57.2	7.78	2.37	3	crtP	0	481182	483768	114893
A0A0H3K8I4	BCCT family transporter OS=Staphylococcus aureus (strain Newman) OX=426430 GN=NWMN_1261 PE=4 SV=1	0	26.134	7	4	14	4	548	60.4	9.16	32.55	4		0	1.13986e+07	1.26135e+07	1.8068e+07
A0A0H3K6H1	Ribulose-5-phosphate reductase OS=Staphylococcus aureus (strain Newman) OX=426430 GN=tarJ PE=3 SV=1	0	33.975	9	3	20	1	341	38.5	6.24	61.35	3	tarJ	0	421112	343376	519829
A6QGE1	50S ribosomal protein L19 OS=Staphylococcus aureus (strain Newman) OX=426430 GN=rplS PE=3 SV=1	0	48.047	52	8	81	8	116	13.4	11.5	157.52	8	rplS	0	5.41278e+08	6.7235e+08	7.02461e+08
A0A0H3KF17	Tandem-type lipoprotein OS=Staphylococcus aureus (strain Newman) OX=426430 GN=NWMN_2384 PE=3 SV=1	0	51.713	34	9	24	8	261	30.3	8.92	65.24	9		0	5.53816e+06	7.88556e+06	7.1439e+06
A0A0H3KAP6	Protein-ADP-ribose hydrolase OS=Staphylococcus aureus (strain Newman) OX=426430 GN=NWMN_0318 PE=4 SV=1	0	7.618	8	2	4	2	266	30.1	6.64	3.68	2		0	154362	775228	754507
A0A0H3K820	Hippurate hydrolase OS=Staphylococcus aureus (strain Newman) OX=426430 GN=hipO PE=4 SV=1	0	29.694	28	7	14	7	383	43.1	5.59	19.2	7	hipO	0	311973	688584	1.12052e+06
A0A0H3K9L0	Cell division protein OS=Staphylococcus aureus (strain Newman) OX=426430 GN=NWMN_1988 PE=4 SV=1	0	12.363	10	3	7	3	400	44.6	9.03	5.38	3		0	10307878	1.51864e+07	2.28778e+07
A6QIN3	Accessory gene regulator protein B OS=Staphylococcus aureus (strain Newman) OX=426430 GN=agrB PE=3 SV=1	0	4.986	5	1	3	1	189	21.9	9.85	10.63	1	agrB	0	1.99748e+06	2426225	2.71839e+06
A0A0H3K8U8	Collagenase-like protease OS=Staphylococcus aureus (strain Newman) OX=426430 GN=NWMN_1513 PE=4 SV=1	0	103.614	36	11	38	11	422	47.6	4.86	121.1	11		0	2.89095e+07	3.38427e+07	3.65603e+07
A0A0H3K677	Aldehyde dehydrogenase OS=Staphylococcus aureus (strain Newman) OX=426430 GN=aldA PE=3 SV=1	0	250.94	69	26	129	26	495	53.6	5.27	414.66	26	aldA	0	1.27569e+08	1.15891e+08	1.29934e+08
A0A0H3K655	LLM class flavin-dependent oxidoreductase OS=Staphylococcus aureus (strain Newman) OX=426430 GN=NWMN_0316 PE=4 SV=1	0	6.487	10	2	3	2	333	37	6.24	1.8	2		0	2.4865e+06	2.48187e+06	2.42958e+06
A0A0H3KEG7	CHAP domain-containing protein OS=Staphylococcus aureus (strain Newman) OX=426430 GN=NWMN_2199 PE=4 SV=1	0	217.633	61	9	408	9	267	29.3	8.94	1478.24	9		0	1118677508	1123702338	1044574183
A6QJ33	6-phospho-beta-galactosidase OS=Staphylococcus aureus (strain Newman) OX=426430 GN=lacG PE=3 SV=1	0	169.743	46	17	85	17	470	54.5	5.27	267.13	17	lacG	0	6.10933e+07	7.83283e+07	8.3869e+07
A0A0H3K8I8	Fatty acid-binding protein DegV OS=Staphylococcus aureus (strain Newman) OX=426430 GN=NWMN_1336 PE=4 SV=1	0	79.294	48	9	59	9	279	30.6	5.91	160.14	9		0	8.90233e+07	1.04049e+08	1.18049e+08
A0A0H3KAC9	Glycine betaine/carnitine/choline ABC transporter OS=Staphylococcus aureus (strain Newman) OX=426430 GN=opuCC PE=4 SV=1	0	95.163	44	12	38	12	313	34.8	9.35	123.79	12	opuCC	0	1.89432e+07	2.34766e+07	2.37023e+07
A0A0H3K6H6	Protein VraX OS=Staphylococcus aureus (strain Newman) OX=426430 GN=NWMN_0542 PE=4 SV=1	0.093	0.847	24	1	1	1	55	6.5	5.64	0	1		0	94618.4	476473	432785
A0A0H3K9W7	Zinc-type alcohol dehydrogenase-like protein OS=Staphylococcus aureus (strain Newman) OX=426430 GN=NWMN_2090 PE=3 SV=1	0	83.591	33	9	34	9	333	37.2	5.41	115.81	9		0	2.14849e+07	1.93741e+07	2.24319e+07
A0A0H3KAH3	Alpha/beta hydrolase OS=Staphylococcus aureus (strain Newman) OX=426430 GN=NWMN_2434 PE=4 SV=1	0	134.492	55	12	64	12	322	36.8	8.72	210.35	12		0	1.06257e+08	1.1904e+08	125232309
A0A0H3KGM3	Iron uptake regulatory protein OS=Staphylococcus aureus (strain Newman) OX=426430 GN=NWMN_1406 PE=3 SV=1	0	54.703	46	7	31	7	149	17.2	6.21	85.23	7		0	6.12864e+07	5.82604e+07	7.86053e+07
A0A0H3KCE2	3-oxoacyl-[acyl-carrier-protein] reductase OS=Staphylococcus aureus (strain Newman) OX=426430 GN=fabG PE=3 SV=1	0	224.37	85	14	163	14	244	25.9	5.48	630.77	14	fabG	0	4.79059e+08	5.76974e+08	5.00398e+08
A0A0H3KAU1	Alkyl hydroperoxide reductase subunit F OS=Staphylococcus aureus (strain Newman) OX=426430 GN=ahpF PE=3 SV=1	0	294.663	53	22	260	22	507	54.7	4.79	757.15	22	ahpF	0	3.61454e+08	4.12584e+08	4.64224e+08
A0A0H3KDC9	Cell-wall-anchored protein SasD OS=Staphylococcus aureus (strain Newman) OX=426430 GN=NWMN_0078 PE=4 SV=1	0	67.746	39	5	23	5	241	26.4	9.67	80.96	5		0	1.0663e+07	1.50652e+07	7.95315e+06
A0A0H3KD91	Helicase DnaB OS=Staphylococcus aureus (strain Newman) OX=426430 GN=dnaB PE=4 SV=1	0	21.638	12	5	10	5	466	54.5	6.2	19.85	5	dnaB	0	1.82825e+06	2.01855e+06	2.34723e+06
A0A290QJS2	Formimidoylglutamase OS=Staphylococcus aureus (strain Newman) OX=426430 GN=hutG PE=3 SV=1	0	68.774	23	5	20	5	311	34.5	5.63	68.14	5	hutG	0	2.06613e+07	2.76469e+07	2.697e+07
A0A0H3K6M7	Cystatin-like fold lipoprotein OS=Staphylococcus aureus (strain Newman) OX=426430 GN=NWMN_0245 PE=4 SV=1	0	8.8	19	2	4	2	124	14.6	7.31	11.08	2		0	2.46314e+06	2.71399e+06	2.99227e+06
A0A0H3KDR5	Ribokinase OS=Staphylococcus aureus (strain Newman) OX=426430 GN=rbsK PE=3 SV=1	0	104.724	47	11	50	11	304	32.4	4.98	165.18	11	rbsK	0	2.96462e+07	3.55335e+07	3.89618e+07
A0A0H3KFX1	Cell division protein FtsZ OS=Staphylococcus aureus (strain Newman) OX=426430 GN=ftsZ PE=3 SV=1	0	513.403	70	21	561	21	390	41	4.98	2175.58	21	ftsZ	0	1273262529	1339857926	1434763706
A6QEG4	33 kDa chaperonin OS=Staphylococcus aureus (strain Newman) OX=426430 GN=hslO PE=3 SV=1	0	121.727	58	13	55	13	293	31.8	5.06	174.76	13	hslO	0	5.99686e+07	7.5253e+07	7.75082e+07
A0A0H3KA11	DNA-binding protein OS=Staphylococcus aureus (strain Newman) OX=426430 GN=NWMN_0087 PE=4 SV=1	0.009	2.776	3	1	1	1	514	56.3	6.98	0	1		0	NAN	NAN	NAN
A0A0H3KGE4	Lactoylglutathione lyase OS=Staphylococcus aureus (strain Newman) OX=426430 GN=NWMN_1324 PE=4 SV=1	0	72.078	43	8	37	8	269	30.1	4.45	124.41	8		0	6.28791e+07	7.71966e+07	8.09785e+07
A0A0H3KE80	NADH-dependent flavin oxidoreductase OS=Staphylococcus aureus (strain Newman) OX=426430 GN=NWMN_0315 PE=4 SV=1	0	12.784	10	4	4	4	399	44.7	6.58	7.54	4		0	1.20201e+06	1.12336e+06	900263
A0A290QGP1	50S ribosomal protein L33 OS=Staphylococcus aureus (strain Newman) OX=426430 GN=rpmG PE=3 SV=1	0	85.448	67	6	99	6	49	5.9	9.66	364.09	6	rpmG1; rpmG2; rpmG3	0	6.82409e+08	7.33253e+08	904434650
A0A0H3KFV8	DNA polymerase beta OS=Staphylococcus aureus (strain Newman) OX=426430 GN=rpoD PE=4 SV=1	0	106.162	35	17	46	17	570	64.8	5.38	127.36	17	rpoD	0	5.91256e+07	4.96435e+07	5.38422e+07
A6QK89	L-lactate dehydrogenase 2 OS=Staphylococcus aureus (strain Newman) OX=426430 GN=ldh2 PE=1 SV=1	0	160.942	50	11	206	11	319	34.4	4.93	690.27	11	ldh2	0	1320633715	1393041210	1532269061
A0A0H3K8G0	Glutathione peroxidase OS=Staphylococcus aureus (strain Newman) OX=426430 GN=NWMN_1213 PE=3 SV=1	0	90.606	73	7	43	7	158	18.1	6.77	139.83	7		0	2.95729e+07	5.42688e+07	5.25584e+07
A6QFD6	Lipoyl synthase OS=Staphylococcus aureus (strain Newman) OX=426430 GN=lipA PE=3 SV=1	0	111.971	40	16	61	16	305	34.9	8.15	171.53	16	lipA	0	6.25741e+07	5.59357e+07	7.10675e+07
A0A0H3KDN7	Peptidase OS=Staphylococcus aureus (strain Newman) OX=426430 GN=NWMN_1778 PE=4 SV=1	0	5.384	4	2	6	2	633	70.9	7.06	8.61	2		0	562499	929590	590416
A0A290QTE6	Thiamine-phosphate synthase OS=Staphylococcus aureus (strain Newman) OX=426430 GN=thiE PE=3 SV=1	0	5.137	8	2	2	2	213	23.4	5.39	2.06	2	thiE	0	288383	639323	739178
A0A290QN24	Na+/H+ antiporter subunit F OS=Staphylococcus aureus (strain Newman) OX=426430 GN=CNH35_04725 PE=3 SV=1	0.028	1.618	10	1	1	1	97	10.6	7.52	0	1	mnhF1	0	NAN	168358	NAN
A0A0H3KF77	Extracellular matrix and plasma binding protein OS=Staphylococcus aureus (strain Newman) OX=426430 GN=NWMN_0759 PE=4 SV=1	0.059	1.062	6	1	1	1	156	17.7	9.16	0	1		0	2.32344e+06	2319819	1.72876e+06
A0A0H3KAF8	NAD-dependent epimerase/dehydratase OS=Staphylococcus aureus (strain Newman) OX=426430 GN=NWMN_2375 PE=3 SV=1	0	150.733	76	12	55	12	231	24.6	5.27	224.7	12		0	7.18518e+07	7.52224e+07	9.75825e+07
A6QEZ2	Undecaprenyl-diphosphatase OS=Staphylococcus aureus (strain Newman) OX=426430 GN=uppP PE=3 SV=1	0	13.078	4	1	6	1	291	32.2	9.19	17.24	1	uppP	0	3.85169e+06	3.64187e+06	3.71537e+06
A0A0H3KB01	Cold shock protein CspA OS=Staphylococcus aureus (strain Newman) OX=426430 GN=cspB PE=4 SV=1	0	30.214	70	4	23	4	66	7.3	4.59	60	4	cspB	0	3.75868e+07	4.44861e+07	5.61396e+07
A0A0H3K6W5	N-acetyltransferase OS=Staphylococcus aureus (strain Newman) OX=426430 GN=NWMN_0770 PE=4 SV=1	0	29.03	24	3	12	3	164	19	5.3	43.34	3		0	6.6534e+06	6.41865e+06	6.75244e+06
A0A0H3K9M3	protein-tyrosine-phosphatase OS=Staphylococcus aureus (strain Newman) OX=426430 GN=NWMN_2019 PE=3 SV=1	0	8.848	17	2	4	2	139	15.8	5.14	11.16	2		0	1.04657e+06	911474	1.38387e+06
A0A290QEY5	2-succinyl-5-enolpyruvyl-6-hydroxy-3-cyclohexene-1-carboxylate synthase OS=Staphylococcus aureus (strain Newman) OX=426430 GN=menD PE=3 SV=1	0	163.275	45	20	73	20	557	63	6.29	214.04	20	menD	0	4.39826e+07	5.2968e+07	5.5374e+07
A0A0H3K9L8	YwpF protein OS=Staphylococcus aureus (strain Newman) OX=426430 GN=NWMN_2002 PE=4 SV=1	0	36.639	32	4	13	4	167	19.4	5.27	46.11	4		0	6.55774e+06	8.20284e+06	8.90944e+06
A0A0H3K8T7	Peptidase OS=Staphylococcus aureus (strain Newman) OX=426430 GN=NWMN_1639 PE=4 SV=1	0	26.497	33	3	14	3	103	12	9.31	35.52	3		0	1.77559e+07	2.55923e+07	2.54803e+07
A0A0H3KBJ6	UvrABC system protein B OS=Staphylococcus aureus (strain Newman) OX=426430 GN=uvrB PE=3 SV=1	0	150.886	43	27	71	27	661	76.6	5.4	176.55	27	uvrB	0	4.52709e+07	4.40582e+07	5.05748e+07
A0A0H3K6Q8	dUTPase OS=Staphylococcus aureus (strain Newman) OX=426430 GN=NWMN_0284 PE=4 SV=1	0	22.463	20	3	12	3	178	20.7	5	38.71	3		0	3.76039e+06	4.20936e+06	4.14083e+06
A0A290QJL3	Fructose-1,6-bisphosphatase class 3 OS=Staphylococcus aureus (strain Newman) OX=426430 GN=fbp PE=3 SV=1	0	202.471	33	20	95	20	654	76.1	6.14	296.34	20	fbp	0	6.38176e+07	7.7137e+07	7.74812e+07
A6QIX2	Probable DNA-directed RNA polymerase subunit delta OS=Staphylococcus aureus (strain Newman) OX=426430 GN=rpoE PE=3 SV=1	0	79.883	56	8	47	8	176	20.9	3.76	137.89	8	rpoE	0	9.46244e+07	1.29848e+08	1.21868e+08
A0A0H3KGA2	AI-2E family transporter OS=Staphylococcus aureus (strain Newman) OX=426430 GN=NWMN_1271 PE=3 SV=1	0	25.104	11	4	12	4	402	45	9.32	32.72	4		0	1.28112e+07	9.61197e+06	1.21158e+07
A6QH69	Transcription antitermination protein NusB OS=Staphylococcus aureus (strain Newman) OX=426430 GN=nusB PE=3 SV=1	0	86.616	60	6	39	6	129	15.1	5.2	130.31	6	nusB	0	2.40147e+07	2.97114e+07	3.28643e+07
A0A290QPK8	Putative long chain fatty acid-CoA ligase VraA OS=Staphylococcus aureus (strain Newman) OX=426430 GN=CNH35_14610 PE=4 SV=1	0	235.93	57	26	106	26	532	59.7	5.74	328.3	26		0	1.2391e+08	1.56665e+08	1.55614e+08
A0A0H3K8C6	DNA-binding protein OS=Staphylococcus aureus (strain Newman) OX=426430 GN=NWMN_1220 PE=4 SV=1	0	26.291	52	4	14	4	61	7.1	8.97	31.27	4		0	8.26789e+06	4.20981e+06	7.56072e+06
A0A0H3KHA1	Hydrolase ydeN OS=Staphylococcus aureus (strain Newman) OX=426430 GN=NWMN_1722 PE=4 SV=1	0	59.278	41	6	24	6	190	22.1	4.84	72.03	6		0	1.60819e+07	2.45259e+07	2.11916e+07
A0A0H3K6P7	Phage protein OS=Staphylococcus aureus (strain Newman) OX=426430 GN=NWMN_0267 PE=4 SV=1	0	23.288	24	3	11	3	160	18.5	5.29	34.44	3		0	1.01315e+07	1.36205e+07	1.44763e+07
A0A0H3KDR0	Autolysin two-component response regulator OS=Staphylococcus aureus (strain Newman) OX=426430 GN=lytR PE=4 SV=1	0	46.287	24	5	17	5	246	28.2	6.02	60.04	5	lytR	0	7.82538e+06	8.62888e+06	9.22875e+06
A0A0H3KE94	Cytosolic protein OS=Staphylococcus aureus (strain Newman) OX=426430 GN=NWMN_2074 PE=4 SV=1	0	42.006	53	4	95	4	86	10	6.55	290.77	4		0	1313248935	9.73466e+08	1301691878
A0A290QGT4	Probable nicotinate-nucleotide adenylyltransferase OS=Staphylococcus aureus (strain Newman) OX=426430 GN=nadD PE=3 SV=1	0	5.449	15	2	2	2	189	22.1	5.95	4.41	2	nadD	0	NAN	165913	129891
A0A0H3KCW8	Aminopeptidase P family protein OS=Staphylococcus aureus (strain Newman) OX=426430 GN=NWMN_1434 PE=3 SV=1	0	152.009	45	13	74	13	353	39.3	5.4	256.73	13		0	1.0762e+08	1.35869e+08	1.37629e+08
A0A0H3KF09	Glycosyltransferase OS=Staphylococcus aureus (strain Newman) OX=426430 GN=NWMN_0673 PE=4 SV=1	0.001	3.91	3	1	3	1	327	37.6	6.05	6.11	1		0	821232	823338	1.10962e+06
A0A290QIT8	30S ribosomal protein S19 OS=Staphylococcus aureus (strain Newman) OX=426430 GN=rpsS PE=3 SV=1	0	117.362	66	6	147	6	92	10.6	9.99	467.77	6	rpsS	0	4.10114e+08	5.37507e+08	5.76338e+08
A0A0H3K6J8	Class I SAM-dependent methyltransferase OS=Staphylococcus aureus (strain Newman) OX=426430 GN=NWMN_0201 PE=4 SV=1	0	5.573	7	2	5	2	253	28.3	9.01	1.98	2		0	1.83988e+06	1.68785e+06	1501465
A0A0H3K7Z3	Cytochrome D ubiquinol oxidase, subunit I OS=Staphylococcus aureus (strain Newman) OX=426430 GN=cydA PE=3 SV=1	0	8.708	4	2	4	2	453	51.1	9.58	9.94	2	cydA	0	3.67495e+06	4.08857e+06	5.00813e+06
A0A0H3KGZ8	Dephospho-CoA kinase OS=Staphylococcus aureus (strain Newman) OX=426430 GN=coaE PE=3 SV=1	0	97.229	43	9	29	9	207	23.6	4.83	88.04	9	coaE	0	4.36367e+07	4.89518e+07	5.28552e+07
A0A0H3K9Q6	UDP-N-acetylglucosamine 1-carboxyvinyltransferase OS=Staphylococcus aureus (strain Newman) OX=426430 GN=murA PE=3 SV=1	0	183.286	65	23	85	23	421	45	5.94	279.13	23	murA	0	1.41268e+08	1.40741e+08	1.57741e+08
A0A0H3KFC9	Signal peptidase I OS=Staphylococcus aureus (strain Newman) OX=426430 GN=spsB PE=3 SV=1	0	70.118	59	12	48	12	191	21.7	9.03	133.62	12	spsB	0	6.82957e+07	5.61533e+07	6.04963e+07
A0A0H3KG49	Ribonuclease J OS=Staphylococcus aureus (strain Newman) OX=426430 GN=rnj PE=3 SV=1	0	194.829	45	24	126	24	557	62.6	6.19	348.72	24	rnj	0	280144249	3.19575e+08	3.34443e+08
A0A290QQC7	Glutamate--tRNA ligase OS=Staphylococcus aureus (strain Newman) OX=426430 GN=gltX PE=3 SV=1	0	401.454	67	31	185	31	484	56.3	5.31	632.12	31	gltX	0	2.15981e+08	304954213	2.92411e+08
A0A0H3KB93	Alcohol dehydrogenase OS=Staphylococcus aureus (strain Newman) OX=426430 GN=adh1 PE=3 SV=1	0	346.281	72	22	755	22	336	36	5.52	3323.08	22	adh1	0	5551196645	5833587501	6180847977
A0A0H3K695	Inosine-5'-monophosphate dehydrogenase OS=Staphylococcus aureus (strain Newman) OX=426430 GN=guaB PE=3 SV=1	0	447.628	83	35	371	35	488	52.8	5.88	1069.35	35	guaB	0	6.23994e+08	719325297	7.5011e+08
A0A290QCG4	non-specific protein-tyrosine kinase OS=Staphylococcus aureus (strain Newman) OX=426430 GN=CNH35_00560 PE=3 SV=1	0	33.354	24	5	15	5	228	25.3	8.84	44.3	5	cap5b; cap5B; capB	0	2.4109e+06	4.14526e+06	4.32061e+06
A0A0H3KAD7	2-dehydropantoate 2-reductase OS=Staphylococcus aureus (strain Newman) OX=426430 GN=apbA PE=3 SV=1	0	55.313	38	7	24	7	311	34.4	5.14	82.9	7	apbA	0	5.85533e+06	7.87573e+06	7.31737e+06
A0A290QJ40	ATP synthase subunit beta OS=Staphylococcus aureus (strain Newman) OX=426430 GN=atpD PE=3 SV=1	0	520.042	80	30	531	30	470	51.4	4.82	1568.23	30	atpD	0	1299277268	1400678065	1524415869
A0A0H3K6S0	Fatty acid-binding protein DegV OS=Staphylococcus aureus (strain Newman) OX=426430 GN=NWMN_0718 PE=4 SV=1	0	126.993	41	7	44	7	288	32	5.01	166.54	7		0	1.35677e+07	2.2121e+07	1.72764e+07
A0A0H3KA41	MurR/RpiR family transcriptional regulator OS=Staphylococcus aureus (strain Newman) OX=426430 GN=NWMN_2217 PE=4 SV=1	0	119.819	43	11	54	10	290	33	8.57	189.08	11		1	3.44548e+07	4.58954e+07	45323334
A0A0H3KA57	Lipoprotein OS=Staphylococcus aureus (strain Newman) OX=426430 GN=NWMN_2270 PE=4 SV=1	0	74.149	41	5	67	5	209	23.3	6.23	222.24	5		0	1.61705e+08	1.78557e+08	1.85528e+08
A0A0H3K8J2	Aminopeptidase OS=Staphylococcus aureus (strain Newman) OX=426430 GN=NWMN_1278 PE=3 SV=1	0	83.111	40	11	36	11	343	37.8	5.54	119.59	11		0	2.90658e+07	3.30757e+07	3.34892e+07
A0A290QNM4	DNA-directed RNA polymerase subunit omega OS=Staphylococcus aureus (strain Newman) OX=426430 GN=rpoZ PE=3 SV=1	0	76.163	93	6	32	6	72	8.1	6.02	109.68	6	rpoZ	0	3.75748e+07	3.76765e+07	3.62677e+07
A0A0H3KA70	Lipoprotein OS=Staphylococcus aureus (strain Newman) OX=426430 GN=NWMN_0161 PE=4 SV=1	0	22.981	12	3	7	3	322	36.9	8.63	21.36	3		0	2.51527e+06	2.32824e+06	1.89969e+06
A0A290QHA5	GMP reductase OS=Staphylococcus aureus (strain Newman) OX=426430 GN=guaC PE=3 SV=1	0	52.018	31	8	21	8	325	36.1	7.05	62.55	8	guaC	0	7.18903e+06	9.26624e+06	9.00628e+06
A0A0H3K994	DNA-binding response regulator OS=Staphylococcus aureus (strain Newman) OX=426430 GN=NWMN_1740 PE=4 SV=1	0	44.785	35	7	18	7	207	23.9	5.77	52.22	7		0	2.68161e+06	4.1188e+06	4.68141e+06
A0A0H3K9S0	Pyrimidine-nucleoside phosphorylase OS=Staphylococcus aureus (strain Newman) OX=426430 GN=pdp PE=3 SV=1	0	569.586	83	26	315	26	433	46.3	5.11	1178.2	26	pdp	0	4.2883e+08	5.58638e+08	5.72713e+08
A6QIU8	ATP synthase gamma chain OS=Staphylococcus aureus (strain Newman) OX=426430 GN=atpG PE=3 SV=1	0	184.926	61	14	91	14	288	32.1	6.05	329.92	14	atpG	0	1.83228e+08	2.13509e+08	2.26462e+08
A0A290QDY7	Hypoxanthine phosphoribosyltransferase OS=Staphylococcus aureus (strain Newman) OX=426430 GN=hpt PE=3 SV=1	0	104.938	63	10	61	10	179	20.1	5.19	193.85	10	hpt	0	1.28791e+08	1.5126e+08	1.48608e+08
A0A0H3KEN3	Proline/betaine transporter OS=Staphylococcus aureus (strain Newman) OX=426430 GN=NWMN_0536 PE=4 SV=1	0	10.235	6	3	7	3	466	51.6	8.24	1.8	3		0	647763	1.07667e+06	636765
A6QHB3	Endoribonuclease YbeY OS=Staphylococcus aureus (strain Newman) OX=426430 GN=ybeY PE=3 SV=1	0	17.25	20	3	12	3	155	17.9	4.48	33.85	3	ybeY	0	7.28298e+06	6.64297e+06	9.78844e+06
A0A0H3K9P4	DUF393 domain-containing protein OS=Staphylococcus aureus (strain Newman) OX=426430 GN=NWMN_2044 PE=4 SV=1	0	31.72	45	7	33	7	137	16.2	9.42	55.69	7		0	6.77966e+07	5.67549e+07	6.9143e+07
A0A290QDP5	50S ribosomal protein L10 OS=Staphylococcus aureus (strain Newman) OX=426430 GN=rplJ PE=3 SV=1	0	111.059	59	7	146	7	166	17.7	4.83	448.99	7	rplJ	0	8.6955e+08	8.76277e+08	8.9928e+08
A0A290QG05	ATP-dependent helicase/deoxyribonuclease subunit B OS=Staphylococcus aureus (strain Newman) OX=426430 GN=addB PE=3 SV=1	0	102.873	23	16	41	16	1158	134.4	5.41	126.81	16	addB	0	7.44333e+06	9.08333e+06	8.50834e+06
A0A0H3KAT0	Mechanosensitive ion channel family protein OS=Staphylococcus aureus (strain Newman) OX=426430 GN=NWMN_0354 PE=3 SV=1	0	36.187	23	5	15	5	293	32.2	9.36	36.64	5		0	6.50955e+06	6.42807e+06	6.62617e+06
A0A0H3KAI5	GTP pyrophosphokinase OS=Staphylococcus aureus (strain Newman) OX=426430 GN=NWMN_2405 PE=4 SV=1	0	28.842	30	6	12	6	230	27.1	5.91	34.46	6		0	2.71187e+06	4.7886e+06	5.87194e+06
A0A0H3KEF4	Molybdopterin biosynthesis MoeB OS=Staphylococcus aureus (strain Newman) OX=426430 GN=moeB PE=4 SV=1	0	16.774	14	4	9	4	334	37.9	6.84	15.88	4	moeB	0	351378	978354	281880
A0A290QDT3	HAD family hydrolase OS=Staphylococcus aureus (strain Newman) OX=426430 GN=CNH35_03155 PE=4 SV=1	0	48.152	43	6	17	6	215	23.9	5.16	52.43	6	gph	0	2.65611e+06	4.27208e+06	4.15691e+06
A0A290QTF7	tRNA (guanine-N(7)-)-methyltransferase OS=Staphylococcus aureus (strain Newman) OX=426430 GN=trmB PE=3 SV=1	0	46.907	30	5	17	5	214	25.3	7.66	61.61	5	trmB	0	1.11258e+07	1.53017e+07	1.18829e+07
A0A0H3K7X2	Cof-type HAD-IIB family hydrolase OS=Staphylococcus aureus (strain Newman) OX=426430 GN=NWMN_1243 PE=4 SV=1	0	116.696	47	10	43	10	267	29.8	4.73	138.89	10		0	4.14713e+07	5.34465e+07	5.26925e+07
A0A0H3KHX0	DUF304 domain-containing protein OS=Staphylococcus aureus (strain Newman) OX=426430 GN=NWMN_1978 PE=4 SV=1	0	6.654	6	2	2	2	527	60.8	8.19	5.16	2		0	67092.4	196999	187559
A0A0H3KDW9	Phage minor structural protein OS=Staphylococcus aureus (strain Newman) OX=426430 GN=NWMN_1886 PE=4 SV=1	0.03	1.568	1	1	1	1	1261	143.7	5.27	2.02	1		0	2.44541e+06	1.79924e+06	2.2235e+06
A0A0H3KIS2	Cytosolic protein OS=Staphylococcus aureus (strain Newman) OX=426430 GN=NWMN_2381 PE=4 SV=1	0.077	0.95	9	1	1	1	108	13.6	5.83	0	1		0	NAN	NAN	NAN
A6QDV0	Putative N-acetylmannosamine-6-phosphate 2-epimerase OS=Staphylococcus aureus (strain Newman) OX=426430 GN=nanE PE=3 SV=1	0	47.193	41	7	21	7	222	24.5	4.96	59.54	7	nanE	0	7.61274e+06	1.43189e+07	1.38603e+07
A0A0H3KEW7	Putative hemin import ATP-binding protein HrtA OS=Staphylococcus aureus (strain Newman) OX=426430 GN=vraF PE=3 SV=1	0	36.634	46	9	17	9	253	28.4	7.06	31.93	9	vraF	0	5.37793e+06	5.58372e+06	5.98036e+06
A0A290QLM3	Uncharacterized protein OS=Staphylococcus aureus (strain Newman) OX=426430 GN=CNH35_00655 PE=4 SV=1	0	18.662	60	4	11	4	67	7.7	6.14	24.72	4		0	8982265	1.04951e+07	9.40449e+06
A0A0H3K9P9	[Ribosomal protein S18]-alanine N-acetyltransferase OS=Staphylococcus aureus (strain Newman) OX=426430 GN=rimJ PE=3 SV=1	0.001	4.04	8	2	4	2	154	18.1	4.75	3.64	2	rimJ	0	338068	470079	204780
A0A0H3K8N7	Delta-aminolevulinic acid dehydratase OS=Staphylococcus aureus (strain Newman) OX=426430 GN=hemB PE=3 SV=1	0	228.461	68	21	114	21	324	36.6	5.41	352.72	21	hemB	0	116964374	1.45367e+08	1.55005e+08
A0A0H3KEY4	ABC transporter, ATP-binding MsbA family protein OS=Staphylococcus aureus (strain Newman) OX=426430 GN=NWMN_0653 PE=4 SV=1	0	21.917	14	6	10	6	543	61.9	6.43	8.6	6		0	712558	1.11032e+06	920534
A0A0H3KB23	Transcription-repair-coupling factor OS=Staphylococcus aureus (strain Newman) OX=426430 GN=mfd PE=3 SV=1	0	132.874	21	19	50	19	1168	134.1	5.22	154.82	19	mfd	0	1.32525e+07	1.65865e+07	1.56457e+07
A6QGC4	50S ribosomal protein L28 OS=Staphylococcus aureus (strain Newman) OX=426430 GN=rpmB PE=3 SV=1	0	6.904	23	2	13	2	62	7	12.23	30.46	2	rpmB	0	2.43103e+08	248021204	2.5582e+08
A0A0H3K7Y2	Iron-sulfur cluster biosynthesis protein OS=Staphylococcus aureus (strain Newman) OX=426430 GN=NWMN_1265 PE=3 SV=1	0	35.627	59	5	16	5	98	11.5	4.26	49.2	5		0	2.66532e+07	2.67463e+07	2.90354e+07
A0A290QUL2	Hydroxyethylthiazole kinase OS=Staphylococcus aureus (strain Newman) OX=426430 GN=thiM PE=3 SV=1	0	60.13	41	7	20	7	263	28.1	4.65	61.76	7	thiM	0	7.4816e+06	5.75748e+06	5.40872e+06
A6QDC3	Phosphopentomutase OS=Staphylococcus aureus (strain Newman) OX=426430 GN=deoB PE=3 SV=1	0	226.6	61	17	135	17	392	43.8	5.15	462.12	17	deoB	0	3.2506e+08	3.24776e+08	3.8931e+08
A0A0H3K8S6	Transcriptional repressor OS=Staphylococcus aureus (strain Newman) OX=426430 GN=NWMN_1457 PE=3 SV=1	0	32.607	34	3	8	3	136	15.9	6.13	25.09	3		0	992841	1.38844e+06	1.41239e+06
A0A0H3KFW8	Uncharacterized N-acetyltransferase NWMN_1086 OS=Staphylococcus aureus (strain Newman) OX=426430 GN=NWMN_1086 PE=3 SV=1	0	25.359	41	6	14	6	146	17	5	24.97	6		0	8.90691e+06	1.47005e+07	1.35614e+07
A0A0H3KI14	DNA starvation/stationary phase protection protein OS=Staphylococcus aureus (strain Newman) OX=426430 GN=NWMN_2043 PE=3 SV=1	0	135.054	78	6	167	6	147	16.7	4.64	704.95	6		0	7.62413e+07	109140727	9.08927e+07
A0A0H3K9G3	ABC transporter ATP-binding protein OS=Staphylococcus aureus (strain Newman) OX=426430 GN=NWMN_1867 PE=4 SV=1	0	112.632	62	14	46	14	290	32.9	7.59	136.92	14		0	2.75728e+08	2.6316e+08	3.1906e+08
A0A0H3K8G4	Fic family protein OS=Staphylococcus aureus (strain Newman) OX=426430 GN=NWMN_1504 PE=4 SV=1	0	12.22	8	3	5	3	406	47.7	7.62	10.17	3		0	1.47918e+06	1.58282e+06	2400543
A0A0H3KE18	LacI family transcriptional regulator OS=Staphylococcus aureus (strain Newman) OX=426430 GN=scrR PE=4 SV=1	0	28.834	26	6	14	6	316	35.5	6.7	36.15	6	scrR	0	8.66836e+06	9.89568e+06	1.03468e+07
A0A0H3K710	Staphylococcal tandem lipoprotein OS=Staphylococcus aureus (strain Newman) OX=426430 GN=lpl9nm PE=3 SV=1	0	118.19	51	14	67	12	270	31.4	8.78	208.49	14	lpl9nm	3	7.20736e+07	7.73844e+07	8.66098e+07
A0A0H3K9S8	Aerobactin biosynthesis IucA/IucC family protein OS=Staphylococcus aureus (strain Newman) OX=426430 GN=NWMN_2082 PE=3 SV=1	0	71.371	25	14	37	14	658	76	6.15	84.08	14		0	6.07743e+06	7.54563e+06	8.76297e+06
A0A290QLA7	tRNA modification GTPase MnmE OS=Staphylococcus aureus (strain Newman) OX=426430 GN=mnmE PE=3 SV=1	0	114.968	39	15	50	15	459	51.3	4.69	122.43	15	mnmE	0	1.92484e+07	1.84301e+07	1.98453e+07
A0A290QRK3	Putative mRNA interferase YoeB OS=Staphylococcus aureus (strain Newman) OX=426430 GN=CNH35_13780 PE=3 SV=1	0	5.973	11	1	2	1	88	10.6	9.63	5.31	1		0	NAN	129133	117670
A0A0H3K685	Peptidase OS=Staphylococcus aureus (strain Newman) OX=426430 GN=NWMN_0364 PE=4 SV=1	0	59.614	45	10	75	10	190	21.3	5.87	118.9	10		0	258641369	2.1624e+08	2.18258e+08
A0A0H3KCA3	Alpha-hemolysin OS=Staphylococcus aureus (strain Newman) OX=426430 GN=hla PE=3 SV=1	0	10.687	10	3	7	3	319	36	8.73	13.19	3	hla	0	401044	344901	463048
A0A0H3K8B5	Thiamine-binding protein domain-containing protein OS=Staphylococcus aureus (strain Newman) OX=426430 GN=NWMN_1200 PE=3 SV=1	0	37.94	84	5	14	5	97	11	4.53	42.8	5		0	2.87943e+06	6.31023e+06	5.49691e+06
A0A0H3KDZ7	Phage cI-like repressor OS=Staphylococcus aureus (strain Newman) OX=426430 GN=NWMN_1921 PE=4 SV=1	0	135.71	65	16	64	16	237	27	5.41	196.33	16		0	5.42735e+07	6.06082e+07	6.58355e+07
A6QEK0	Elongation factor Tu OS=Staphylococcus aureus (strain Newman) OX=426430 GN=tuf PE=3 SV=1	0	676.608	88	25	1942	25	394	43.1	4.86	7903.67	25	tuf	0	10074691064	12582655554	12874576233
A0A290QKZ6	Copper-exporting P-type ATPase OS=Staphylococcus aureus (strain Newman) OX=426430 GN=CNH35_14345 PE=3 SV=1	0	117.52	27	15	38	15	802	86.7	6.23	109.24	15	copA	0	7.57968e+06	7.17592e+06	6.01258e+06
A0A290QH20	Elongation factor Ts OS=Staphylococcus aureus (strain Newman) OX=426430 GN=tsf PE=3 SV=1	0	326.116	77	23	457	23	293	32.4	5.17	1377.13	23	tsf	0	2644299929	2823534722	3134451943
A0A290QIT6	50S ribosomal protein L14 OS=Staphylococcus aureus (strain Newman) OX=426430 GN=rplN PE=3 SV=1	0	52.757	55	8	81	8	122	13.1	9.99	136.48	8	rplN	0	5.30282e+08	5.93994e+08	6.7568e+08
A0A0H3K6Q7	Aminodeoxychorismate/anthranilate synthase component II OS=Staphylococcus aureus (strain Newman) OX=426430 GN=pabA PE=4 SV=1	0	49.03	32	5	19	5	197	22.4	5.9	62.31	5	pabA	0	1.19772e+07	1.87389e+07	2.12026e+07
A6QHU1	Leucine--tRNA ligase OS=Staphylococcus aureus (strain Newman) OX=426430 GN=leuS PE=3 SV=1	0	245.872	31	19	111	19	805	91.7	5.16	374.99	19	leuS	0	1.21268e+08	1.57363e+08	1.41161e+08
A0A0H3K5V3	GntR family transcriptional regulator OS=Staphylococcus aureus (strain Newman) OX=426430 GN=NWMN_0198 PE=4 SV=1	0	4.594	9	2	4	2	234	27	7.55	5.52	2		0	947413	1.09133e+06	1.10425e+06
A6QGW6	2-oxoglutarate dehydrogenase E1 component OS=Staphylococcus aureus (strain Newman) OX=426430 GN=odhA PE=3 SV=1	0	147.881	30	18	50	18	932	105.3	5.66	170.1	18	odhA	0	3.20094e+07	3.9198e+07	3.45874e+07
A6QIV0	ATP synthase subunit delta OS=Staphylococcus aureus (strain Newman) OX=426430 GN=atpH PE=3 SV=1	0	75.841	53	8	92	8	179	20.5	6.6	219.43	8	atpH	0	1.45375e+08	1.46531e+08	1.6133e+08
A0A290QKP4	Flotillin-like protein FloA OS=Staphylococcus aureus (strain Newman) OX=426430 GN=floA PE=3 SV=1	0	281.69	63	17	191	17	329	35.2	5.88	612.52	17	floA	0	3.49761e+08	4.06612e+08	4.16396e+08
A0A0H3K665	Acetyltransferase OS=Staphylococcus aureus (strain Newman) OX=426430 GN=capH PE=4 SV=1	0	6.973	7	1	1	1	208	23.5	9.48	2.33	1	capH	0	NAN	NAN	NAN
A0A0H3KA85	DUF1722 domain-containing protein OS=Staphylococcus aureus (strain Newman) OX=426430 GN=NWMN_2280 PE=4 SV=1	0	8.968	13	2	2	2	127	15	8.41	3.06	2		0	727548	1.19734e+06	1.30074e+06
A0A0H3K8U0	YtxH domain-containing protein OS=Staphylococcus aureus (strain Newman) OX=426430 GN=NWMN_1645 PE=4 SV=1	0	80.991	49	7	66	7	140	15.7	9.19	208.42	7		0	2.41946e+08	2.49468e+08	2.55545e+08
A0A0H3K8B6	Carbamoyl-phosphate synthase small chain OS=Staphylococcus aureus (strain Newman) OX=426430 GN=pyrAA PE=3 SV=1	0	45.229	25	7	16	7	366	40.4	6.24	52.58	7	pyrAA	0	7.54416e+06	8.2305e+06	8.96506e+06
A0A0H3K9X4	DNA topoisomerase 3 OS=Staphylococcus aureus (strain Newman) OX=426430 GN=topB PE=3 SV=1	0	99.361	33	19	41	19	711	81.5	9.51	111.96	19	topB	0	9.52476e+06	1.05066e+07	9.2719e+06
A6QF75	Probable cell division protein WhiA OS=Staphylococcus aureus (strain Newman) OX=426430 GN=whiA PE=3 SV=1	0	47.136	25	8	22	8	314	35.8	8.76	57	8	whiA	0	1.02018e+07	1.13562e+07	1.24428e+07
A0A0H3KEL9	Branched-chain-amino-acid aminotransferase OS=Staphylococcus aureus (strain Newman) OX=426430 GN=ilvE PE=3 SV=1	0	278.478	72	21	147	21	358	40.1	4.98	547.7	21	ilvE	0	2.03705e+08	2.35248e+08	246644750
A0A290QNW4	Nuclease SbcCD subunit C OS=Staphylococcus aureus (strain Newman) OX=426430 GN=CNH35_07220 PE=3 SV=1	0	110.83	22	20	43	20	1009	117.2	5.16	94.29	20	sbcC	0	1.8508e+07	2.10521e+07	2.49423e+07
A6QJK4	Heme sensor protein HssS OS=Staphylococcus aureus (strain Newman) OX=426430 GN=hssS PE=1 SV=1	0	5.058	2	1	1	1	457	52.3	7.23	2.44	1	hssS	0	NAN	NAN	NAN
A0A0H3K7Z8	Aminoacyltransferase FemA OS=Staphylococcus aureus (strain Newman) OX=426430 GN=femA PE=3 SV=1	0	143.699	40	16	78	16	420	49.1	7.42	225.41	16	femA	0	1.25635e+08	1.33022e+08	1.60096e+08
A0A0H3K6G0	DNA-directed RNA polymerase subunit beta' OS=Staphylococcus aureus (strain Newman) OX=426430 GN=rpoC PE=3 SV=1	0	945.244	72	85	591	85	1207	135.3	6.95	1795.26	85	rpoC	0	1135606152	1298484033	1381870098
A0A0H3K972	YtxH domain-containing protein OS=Staphylococcus aureus (strain Newman) OX=426430 GN=NWMN_1730 PE=4 SV=1	0	82.694	64	8	71	8	121	13.2	6.11	211.99	8		0	9.32124e+07	1.07214e+08	1.22096e+08
A0A0H3KBB2	N-acetylglucosaminyldiphosphoundecaprenol N-acetyl-beta-D-mannosaminyltransferase OS=Staphylococcus aureus (strain Newman) OX=426430 GN=tagA PE=3 SV=1	0	15.296	8	2	8	2	254	29.1	9.29	15.09	2	tagA	0	1.18772e+06	1.68209e+06	1.99756e+06
A0A290QHU1	MSCRAMM family adhesin SdrE OS=Staphylococcus aureus (strain Newman) OX=426430 GN=CNH35_03110 PE=3 SV=1	0	760.736	52	55	496	50	1166	126.5	4.48	1740.54	55	sdrE	5	8.74939e+08	1061697183	1088404316
A0A0H3KEE9	Molybdopterin synthase sulfur carrier subunit OS=Staphylococcus aureus (strain Newman) OX=426430 GN=moaD PE=3 SV=1	0	15.431	60	4	10	4	77	8.9	4.56	13.64	4	moaD	0	1.05033e+06	3.07582e+06	2506879
A0A0H3KAM6	Putative hemin import ATP-binding protein HrtA OS=Staphylococcus aureus (strain Newman) OX=426430 GN=NWMN_2522 PE=3 SV=1	0	9.99	15	3	7	3	251	27.7	8.29	5.5	3		0	5.66371e+06	459678	4.55831e+06
A0A0H3K8H2	Permease OS=Staphylococcus aureus (strain Newman) OX=426430 GN=NWMN_1294 PE=4 SV=1	0.006	3.317	8	1	2	1	114	13.6	9.67	4.96	1		0	2810208	3.16949e+06	3.34586e+06
A0A0H3KEL6	Class I SAM-dependent methyltransferase OS=Staphylococcus aureus (strain Newman) OX=426430 GN=NWMN_0503 PE=4 SV=1	0	40.336	33	6	16	6	202	22.7	8.51	37.28	6		0	2.36184e+06	3.99225e+06	3.67761e+06
A0A0H3K6B9	Galactowaldenase OS=Staphylococcus aureus (strain Newman) OX=426430 GN=capE PE=3 SV=1	0	21.315	17	5	8	5	342	38.5	5.53	9.32	5	capE	0	819611	630594	596984
A0A0H3K8J9	Uncharacterized protein OS=Staphylococcus aureus (strain Newman) OX=426430 GN=NWMN_1355 PE=4 SV=1	0.036	1.394	71	1	1	1	38	4.4	4.61	0	1		0	NAN	NAN	NAN
A0A0H3KH13	Class I SAM-dependent methyltransferase OS=Staphylococcus aureus (strain Newman) OX=426430 GN=NWMN_1606 PE=4 SV=1	0	47.899	37	7	18	7	315	35.9	5.17	53.14	7		0	1.29192e+07	2.04126e+07	2.13869e+07
A0A0H3KAL3	CHAP domain-containing protein OS=Staphylococcus aureus (strain Newman) OX=426430 GN=NWMN_2443 PE=4 SV=1	0	7.632	19	3	6	3	143	16.9	10.14	5.84	3		0	1.86079e+06	3.00869e+06	1.19785e+06
A0A0H3KA49	Sce7725 family protein OS=Staphylococcus aureus (strain Newman) OX=426430 GN=NWMN_0141 PE=4 SV=1	0	73.871	42	11	32	11	307	35.5	5.39	82.2	11		0	6.43438e+06	7.13125e+06	6827232
A0A0H3KFI8	Serine protease HtrA-like OS=Staphylococcus aureus (strain Newman) OX=426430 GN=htrA PE=3 SV=1	0	132.639	29	18	60	18	774	87	6.89	170.21	18	htrA	0	2.7823e+07	3.2669e+07	37427923
A6QK48	Copper chaperone CopZ OS=Staphylococcus aureus (strain Newman) OX=426430 GN=copZ PE=3 SV=1	0	24.197	90	3	15	3	68	7.2	4.13	55.25	3	copZ	0	5.8162e+06	4.91646e+06	4.86067e+06
A6QF85	Enolase OS=Staphylococcus aureus (strain Newman) OX=426430 GN=eno PE=3 SV=1	0	389.995	73	25	868	25	434	47.1	4.65	2897.39	25	eno	0	3307030588	4038236315	4384299904
A0A0H3K8N3	3'-5' exonuclease DinG OS=Staphylococcus aureus (strain Newman) OX=426430 GN=dinG PE=3 SV=1	0	110.609	27	23	56	23	897	104.2	6.84	134.59	23	dinG	0	2.46375e+07	3.04582e+07	3.11649e+07
A0A0H3K658	Aldehyde reductase OS=Staphylococcus aureus (strain Newman) OX=426430 GN=NWMN_0321 PE=4 SV=1	0	108.154	41	12	56	12	341	37.7	6.04	155.76	12		0	3.29969e+07	4.67687e+07	4.04874e+07
A0A0H3K9T9	Iron-sulfur cluster carrier protein OS=Staphylococcus aureus (strain Newman) OX=426430 GN=NWMN_2067 PE=3 SV=1	0	185.452	56	16	78	16	354	38.3	5.4	270.29	16		0	9.10936e+07	1.0293e+08	109772844
A0A0H3KG31	Signal recognition particle receptor FtsY OS=Staphylococcus aureus (strain Newman) OX=426430 GN=ftsY PE=3 SV=1	0	142.366	48	13	56	13	416	46.6	4.77	256.47	13	ftsY	0	5.18083e+07	5.56996e+07	5.74491e+07
A0A0H3KA17	Capsular biosynthesis protein OS=Staphylococcus aureus (strain Newman) OX=426430 GN=capI PE=4 SV=1	0	21.957	16	5	12	5	369	42.6	9.11	14.55	5	capI	0	1.22564e+07	1.20407e+07	1.26915e+07
A0A0H3KE75	Glutamine--fructose-6-phosphate aminotransferase [isomerizing] OS=Staphylococcus aureus (strain Newman) OX=426430 GN=glmS PE=3 SV=1	0	450.58	66	32	499	32	601	65.8	5.03	1665.55	32	glmS	0	1555228566	1826907945	1991712066
A0A0H3K984	Methionine aminopeptidase OS=Staphylococcus aureus (strain Newman) OX=426430 GN=map1 PE=3 SV=1	0	113.913	52	10	67	10	252	27.5	5.27	206.79	10	map1	0	1.40841e+08	1.48616e+08	1.5313e+08
A0A0H3K7K9	DUF2847 domain-containing protein OS=Staphylococcus aureus (strain Newman) OX=426430 GN=NWMN_0710 PE=4 SV=1	0	67.35	64	5	23	5	106	12.4	4.82	92.49	5		0	1.36571e+07	1.61079e+07	1.73891e+07
A0A0H3KF44	Glycerate kinase OS=Staphylococcus aureus (strain Newman) OX=426430 GN=NWMN_0711 PE=3 SV=1	0	38.01	21	6	16	6	374	41.8	5.22	35.66	6		0	3.45429e+07	3.59861e+07	3.60775e+07
A0A0H3KFF7	Magnesium transporter MgtE OS=Staphylococcus aureus (strain Newman) OX=426430 GN=mgtE PE=3 SV=1	0	48.554	19	7	15	7	461	51.4	4.28	43.65	7		0	2.26297e+07	2.53986e+07	3.32461e+07
A0A0H3K8T6	Ribosomal silencing factor RsfS OS=Staphylococcus aureus (strain Newman) OX=426430 GN=rsfS PE=3 SV=1	0	18.982	58	5	7	5	117	13.5	4.79	17.06	5	rsfS	0	1.79854e+06	1.9118e+06	1.65968e+06
A0A0H3KEB3	PTS system lactose-specific EIIA component OS=Staphylococcus aureus (strain Newman) OX=426430 GN=lacF PE=4 SV=1	0	24.507	31	2	12	2	103	11.4	5.2	39.54	2	lacF	0	4.54336e+06	4.50465e+06	5.50908e+06
A0A0H3KD70	Regulatory protein YycH domain-containing protein OS=Staphylococcus aureus (strain Newman) OX=426430 GN=NWMN_0019 PE=4 SV=1	0	54.698	25	8	21	8	453	51.9	6.13	59.65	8		0	3.55336e+06	3.51277e+06	4.15589e+06
A6QG83	UDP-N-acetylmuramoylalanine--D-glutamate ligase OS=Staphylococcus aureus (strain Newman) OX=426430 GN=murD PE=3 SV=1	0	170.393	52	18	70	18	449	49.8	5.74	233.43	18	murD	0	9.31889e+07	101080350	1.12668e+08
A0A0H3K993	ATP-dependent DNA helicase OS=Staphylococcus aureus (strain Newman) OX=426430 GN=pcrA PE=3 SV=1	0	215.486	48	30	87	30	730	84	5.86	240.97	30	pcrA	0	4.16195e+07	6.22604e+07	5.96246e+07
A0A0H3K9Z3	Molybdopterin molybdenumtransferase OS=Staphylococcus aureus (strain Newman) OX=426430 GN=moeA PE=3 SV=1	0	225.529	68	21	117	21	419	45	5.77	368.98	21	moeA	0	1.40236e+08	1.47355e+08	1.57949e+08
A0A0H3K9P7	Uncharacterized protein OS=Staphylococcus aureus (strain Newman) OX=426430 GN=NWMN_1989 PE=4 SV=1	0	4.817	22	1	2	1	45	5.1	10.46	4.13	1		0	845964	868272	NAN
A6QEZ0	UPF0178 protein NWMN_0650 OS=Staphylococcus aureus (strain Newman) OX=426430 GN=NWMN_0650 PE=3 SV=1	0.001	4.397	11	2	4	2	152	17.2	7.2	5.62	2		0	2281779	2.20571e+06	2.23531e+06
A6QIX8	S-ribosylhomocysteine lyase OS=Staphylococcus aureus (strain Newman) OX=426430 GN=luxS PE=3 SV=1	0	80.294	35	5	34	5	156	17.5	5.66	106.97	5	luxS	0	6.63104e+07	7.83931e+07	8.26335e+07
A0A0H3KG67	Alpha/beta hydrolase OS=Staphylococcus aureus (strain Newman) OX=426430 GN=NWMN_1210 PE=4 SV=1	0	56.132	28	9	25	9	304	35.2	9.2	71.17	9		0	7.10246e+06	8.65933e+06	6.41522e+06
A0A290QIH5	UPF0354 protein CNH35_09305 OS=Staphylococcus aureus (strain Newman) OX=426430 GN=CNH35_09305 PE=3 SV=1	0	61.82	31	7	28	7	285	33	6.71	83.69	7		0	1.56137e+07	2.0254e+07	19516896
A0A0H3K7T8	DUF3388 domain-containing protein OS=Staphylococcus aureus (strain Newman) OX=426430 GN=NWMN_1190 PE=4 SV=1	0	21.156	15	3	9	3	275	31.5	5.6	25.84	3		0	702883	2.73622e+06	1.55909e+06
A0A290QG66	DNA-binding protein OS=Staphylococcus aureus (strain Newman) OX=426430 GN=CNH35_06250 PE=4 SV=1	0	13.413	48	3	9	3	62	7.2	9.7	21.85	3		0	6.7698e+06	9125343	8.67261e+06
A0A0H3KA92	Nitrite reductase transcriptional regulator NirR OS=Staphylococcus aureus (strain Newman) OX=426430 GN=nirR PE=4 SV=1	0.007	3.162	6	1	2	1	243	27.9	6.71	0	1	nirR	0	NAN	NAN	NAN
A0A0H3K6G2	Maltodextrin-binding protein OS=Staphylococcus aureus (strain Newman) OX=426430 GN=NWMN_0152 PE=3 SV=1	0	31.451	18	6	10	6	423	47.8	9	24.31	6		0	2.02811e+06	2.08362e+06	1.59346e+06
A0A0H3KIF7	Activator of Hsp90 ATPase homologue 1-like C-terminal domain-containing protein OS=Staphylococcus aureus (strain Newman) OX=426430 GN=NWMN_2226 PE=3 SV=1	0	48.321	49	7	26	7	168	20.1	5.34	66.07	7		0	1.88391e+07	1.90431e+07	1.70428e+07
A0A0H3K8B3	Biotin carboxylase OS=Staphylococcus aureus (strain Newman) OX=426430 GN=accC PE=4 SV=1	0	237.405	58	21	92	21	451	50	5.48	268.63	21	accC	0	8.2944e+07	9.38167e+07	1.01121e+08
A0A0H3KAP1	Mannitol-specific phosphotransferase enzyme IIA component OS=Staphylococcus aureus (strain Newman) OX=426430 GN=NWMN_2540 PE=4 SV=1	0	237.25	36	17	125	17	650	69.8	6.77	447.13	17		0	1.00905e+08	1.11581e+08	1.25411e+08
A0A0H3KDW3	Carbohydrate kinase OS=Staphylococcus aureus (strain Newman) OX=426430 GN=NWMN_0253 PE=4 SV=1	0.021	1.849	4	1	2	1	372	41.6	6.34	0	1		0	147037	290983	369645
A0A0H3KBI5	EMYY motif lipoprotein OS=Staphylococcus aureus (strain Newman) OX=426430 GN=NWMN_0709 PE=4 SV=1	0	28.711	20	6	14	6	292	34.1	9.11	31.92	6		0	4.84105e+06	3.78674e+06	5.13052e+06
A0A0H3KHV3	Oxidoreductase OS=Staphylococcus aureus (strain Newman) OX=426430 GN=NWMN_1951 PE=3 SV=1	0	8.618	43	2	4	2	74	8.2	4.42	9.59	2		0	1776388	1.37955e+06	875602
A0A0H3KBR5	Thioesterase OS=Staphylococcus aureus (strain Newman) OX=426430 GN=NWMN_0814 PE=4 SV=1	0	20.878	28	3	8	3	124	13.5	7.2	16.61	3		0	1.7888e+06	2.21392e+06	3.50721e+06
A0A0H3KCL7	Peptide methionine sulfoxide reductase regulator OS=Staphylococcus aureus (strain Newman) OX=426430 GN=msrR PE=3 SV=1	0	75.554	37	10	33	10	327	36.9	9.66	110.89	10	msrR	0	1.72649e+07	1.7131e+07	1.78395e+07
A6QJ68	30S ribosomal protein S13 OS=Staphylococcus aureus (strain Newman) OX=426430 GN=rpsM PE=3 SV=1	0	67.706	46	10	131	10	121	13.7	10.42	272.48	10	rpsM	0	786185443	9.18301e+08	1046591236
A0A0H3K6I3	Nucleoside hydrolase OS=Staphylococcus aureus (strain Newman) OX=426430 GN=NWMN_0178 PE=4 SV=1	0	31.874	17	3	7	3	311	33.8	5.03	23.77	3		0	2.43845e+06	1.92006e+06	2.66699e+06
A0A0H3K8S8	tRNA methyltransferase OS=Staphylococcus aureus (strain Newman) OX=426430 GN=NWMN_1463 PE=4 SV=1	0	27.77	32	5	13	5	225	25.5	5.44	36.41	5		0	5.21789e+06	2.55148e+07	2.33135e+07
A0A0H3KE34	HMA domain-containing protein OS=Staphylococcus aureus (strain Newman) OX=426430 GN=NWMN_1990 PE=4 SV=1	0	11.736	46	2	4	2	69	7.8	4.42	10.93	2		0	2.21353e+06	1.7973e+06	2.39995e+06
A0A0H3K870	RNA-binding protein OS=Staphylococcus aureus (strain Newman) OX=426430 GN=NWMN_1101 PE=4 SV=1	0	9.865	10	2	5	2	268	31	7.23	12.09	2		0	711864	636057	815760
A0A290QQY0	tRNA pseudouridine synthase A OS=Staphylococcus aureus (strain Newman) OX=426430 GN=truA PE=3 SV=1	0	16.296	13	3	9	3	267	31.3	8.47	17	3	truA	0	2.45409e+06	2940696	3.01772e+06
A6QEJ8	30S ribosomal protein S7 OS=Staphylococcus aureus (strain Newman) OX=426430 GN=rpsG PE=3 SV=1	0	160.608	59	12	147	12	156	17.8	9.98	498.69	12	rpsG	0	5.21493e+08	7.72345e+08	6.83348e+08
A0A290QP87	5-formyltetrahydrofolate cyclo-ligase OS=Staphylococcus aureus (strain Newman) OX=426430 GN=CNH35_08310 PE=3 SV=1	0	9.933	15	3	8	3	179	21	6.21	9.81	3		0	2299903	2.27092e+06	3.51395e+06
A6QHG3	tRNA-specific 2-thiouridylase MnmA OS=Staphylococcus aureus (strain Newman) OX=426430 GN=mnmA PE=3 SV=1	0	159.078	53	18	61	18	372	42.1	5.5	163.51	18	mnmA	0	3.45633e+07	4.91896e+07	5.22128e+07
A6QFX8	Phosphopantetheine adenylyltransferase OS=Staphylococcus aureus (strain Newman) OX=426430 GN=coaD PE=3 SV=1	0	15.211	19	3	9	3	160	18.4	6.68	20.99	3	coaD	0	9.36063e+06	1.06757e+07	10693824
A0A0H3KAX3	Staphylococcal tandem lipoprotein OS=Staphylococcus aureus (strain Newman) OX=426430 GN=lpl5nm PE=3 SV=1	0	13.299	11	3	9	1	263	30.8	8.73	15.13	3	lpl5nm	0	NAN	NAN	NAN
A0A0H3KIY0	Uncharacterized protein OS=Staphylococcus aureus (strain Newman) OX=426430 GN=NWMN_2444 PE=4 SV=1	0	6.04	27	1	3	1	85	10.2	6.55	5.8	1		0	183936	135870	NAN
A0A290QPP4	Ribonucleoside-diphosphate reductase OS=Staphylococcus aureus (strain Newman) OX=426430 GN=CNH35_04055 PE=3 SV=1	0	419.263	55	33	210	33	701	80.1	5.36	673.19	33	nrdE; nrdE2; rir1	0	2.40188e+08	2.88453e+08	2.88246e+08
A0A0H3KE71	Lytic regulatory protein OS=Staphylococcus aureus (strain Newman) OX=426430 GN=NWMN_2051 PE=4 SV=1	0	32.134	11	4	18	4	363	40.6	9.79	37.89	4		0	1.29706e+07	7.60929e+06	1.61764e+07
A0A0H3K8L6	Signal transduction histidine-protein kinase ArlS OS=Staphylococcus aureus (strain Newman) OX=426430 GN=NWMN_1327 PE=4 SV=1	0	17.25	9	3	5	3	451	52.4	6.98	14.53	3		0	356149	774116	1.43421e+06
A0A0H3KEY0	Lipoprotein OS=Staphylococcus aureus (strain Newman) OX=426430 GN=NWMN_0646 PE=4 SV=1	0.01	2.703	5	1	2	1	131	15.2	8.66	3.39	1		0	2601403	2531668	2.67631e+06
A0A0H3KA88	Drug resistance transporter EmrB/QacA subfamily protein OS=Staphylococcus aureus (strain Newman) OX=426430 GN=NWMN_2314 PE=3 SV=1	0.008	2.858	2	1	1	1	452	49.2	9.42	1.63	1		0	460368	NAN	NAN
A0A0H3KHU9	DNA-binding response regulator OS=Staphylococcus aureus (strain Newman) OX=426430 GN=agrA PE=4 SV=1	0	62.84	36	12	36	12	238	27.9	6.18	73.35	12	agrA	0	5.46835e+07	6.0657e+07	7.00125e+07
A0A0H3K656	Adenylosuccinate synthetase OS=Staphylococcus aureus (strain Newman) OX=426430 GN=purA PE=3 SV=1	0	132.554	46	16	56	16	427	47.5	5.22	171.13	16	purA	0	4.72503e+07	4.48442e+07	4.88759e+07
A0A290QJF9	Ribonuclease HIII OS=Staphylococcus aureus (strain Newman) OX=426430 GN=rnhC PE=3 SV=1	0	43.196	25	6	14	6	312	35	9.36	34.91	6	rnhC	0	2.81203e+06	3.62648e+06	3.64412e+06
A0A0H3KA87	Nitrate reductase beta chain OS=Staphylococcus aureus (strain Newman) OX=426430 GN=narH PE=4 SV=1	0	150.686	50	19	75	19	519	59.4	5.78	201.29	19	narH	0	2.57589e+07	3.07486e+07	2.31967e+07
A0A0H3KI78	ATP-binding ABC transporter OS=Staphylococcus aureus (strain Newman) OX=426430 GN=NWMN_2124 PE=3 SV=1	0	59.684	36	8	20	8	269	30	5.19	54.82	8		0	2.93927e+06	3.34347e+06	3.55261e+06
A0A0H3K8W4	Multifunctional fusion protein OS=Staphylococcus aureus (strain Newman) OX=426430 GN=secDF PE=3 SV=1	0	175.411	25	18	70	18	759	84.2	9.66	245.29	18	secDF	0	7.81081e+07	7.52359e+07	8.12593e+07
A6QGQ0	Large-conductance mechanosensitive channel OS=Staphylococcus aureus (strain Newman) OX=426430 GN=mscL PE=3 SV=1	0.007	3.025	8	1	2	1	120	13.6	5.07	4	1	mscL	0	NAN	2976247	2855690
A0A0H3K8A2	Peptidase M20/M25/M40 family protein OS=Staphylococcus aureus (strain Newman) OX=426430 GN=NWMN_1418 PE=3 SV=1	0	136.012	59	13	85	13	377	40.2	5.15	274.47	13		0	3.57162e+07	3.28098e+07	3.34755e+07
A0A0H3K9V8	PTS system lactose-specific EIICB component OS=Staphylococcus aureus (strain Newman) OX=426430 GN=lacE PE=4 SV=1	0	103.202	30	13	34	13	570	62.4	7.37	97.89	13	lacE	0	1.67049e+07	1.17981e+07	1.74868e+07
A0A0H3K9H6	6-phosphogluconolactonase OS=Staphylococcus aureus (strain Newman) OX=426430 GN=NWMN_1859 PE=3 SV=1	0	155.025	62	17	87	17	342	38.5	5.19	324.85	17		0	1.21999e+08	1.40555e+08	1.45893e+08
A6QF21	7-cyano-7-deazaguanine synthase OS=Staphylococcus aureus (strain Newman) OX=426430 GN=queC PE=3 SV=1	0	11.463	9	2	5	2	222	24.9	5.55	14.73	2	queC	0	2.50218e+06	3.33335e+06	809547
A6QEJ4	DNA-directed RNA polymerase subunit beta OS=Staphylococcus aureus (strain Newman) OX=426430 GN=rpoB PE=3 SV=1	0	893.17	66	69	455	69	1183	133.1	5.02	1693.93	69	rpoB	0	8.4659e+08	9.80994e+08	1046383150
A0A0H3KBH8	Di-/tripeptide ABC transporter OS=Staphylococcus aureus (strain Newman) OX=426430 GN=NWMN_0696 PE=3 SV=1	0	22.1	6	3	11	3	501	54.8	9.58	23.24	3		0	4.09136e+06	6.00143e+06	4.01272e+06
A0A290QTA4	Redox-sensing transcriptional repressor Rex OS=Staphylococcus aureus (strain Newman) OX=426430 GN=rex PE=3 SV=1	0	46.867	35	9	26	9	211	23.6	5.5	59.76	9	rex	0	5.22658e+07	7.31669e+07	5.17434e+07
A0A0H3KF36	Ferrichrome ABC transporter lipoprotein OS=Staphylococcus aureus (strain Newman) OX=426430 GN=NWMN_0705 PE=4 SV=1	0	96.192	47	16	50	16	342	37.8	9.31	124.31	16		0	7.15915e+07	7.4525e+07	7.85785e+07
A0A0H3K6L3	Uncharacterized protein OS=Staphylococcus aureus (strain Newman) OX=426430 GN=NWMN_0227 PE=4 SV=1	0	8.535	26	2	2	2	105	11.4	5.78	3	2		0	612940	539747	439517
A0A0H3KCU1	DUF1672 domain-containing protein OS=Staphylococcus aureus (strain Newman) OX=426430 GN=NWMN_1398 PE=4 SV=1	0	46.301	32	9	23	5	309	35.6	8.69	50.65	9		4	1.10675e+07	1.11475e+07	1.47604e+07
A0A0H3K7M9	2,3-bisphosphoglycerate-independent phosphoglycerate mutase OS=Staphylococcus aureus (strain Newman) OX=426430 GN=pgm PE=3 SV=1	0	331.243	57	19	168	19	505	56.4	4.88	682.55	19	pgm	0	3.85914e+08	4.72265e+08	530817676
A0A290QI56	D-aminoacyl-tRNA deacylase OS=Staphylococcus aureus (strain Newman) OX=426430 GN=dtd PE=3 SV=1	0	32.165	55	5	12	5	150	16.7	7.18	39.62	5	dtd	0	1.55204e+07	16456854	1.10815e+07
A0A290QPE1	GTPase Obg OS=Staphylococcus aureus (strain Newman) OX=426430 GN=obg PE=3 SV=1	0	182.577	61	22	98	22	430	47.2	5.17	271.31	22	obg	0	8.99048e+07	9.65304e+07	1.0095e+08
A0A0H3KAL6	MBL fold hydrolase OS=Staphylococcus aureus (strain Newman) OX=426430 GN=NWMN_2512 PE=4 SV=1	0	8.399	7	1	2	1	228	26.2	6.06	5.05	1		0	917506	284459	1.39255e+06
A0A0H3KI52	Alkaline shock protein 23 OS=Staphylococcus aureus (strain Newman) OX=426430 GN=NWMN_2086 PE=3 SV=1	0	129.277	55	6	677	6	169	19.2	5.2	2622.96	6		0	3047213684	2734310730	2865889580
A0A0H3K965	Lipoprotein OS=Staphylococcus aureus (strain Newman) OX=426430 GN=NWMN_1690 PE=4 SV=1	0	9.797	10	2	3	2	208	23.8	5.67	8.09	2		0	1.20615e+06	1.0467e+06	1.10809e+06
A0A0H3KDU1	TIGR01741 family protein OS=Staphylococcus aureus (strain Newman) OX=426430 GN=NWMN_0233 PE=4 SV=1	0	21.35	21	3	14	2	166	20	4.39	36.45	3		0	1.41777e+07	1.77186e+07	2.14096e+07
A0A0H3K601	Cyclic-di-AMP phosphodiesterase OS=Staphylococcus aureus (strain Newman) OX=426430 GN=NWMN_0013 PE=3 SV=1	0	83.604	24	15	37	15	655	73.7	5.26	99.79	15		0	2.43012e+07	2.51351e+07	2.34192e+07
A6QG78	Transcriptional regulator MraZ OS=Staphylococcus aureus (strain Newman) OX=426430 GN=mraZ PE=3 SV=1	0	12.842	21	4	5	4	143	17.2	4.89	10.06	4	mraZ	0	2.97527e+06	4.05314e+06	3.32956e+06
A0A0H3K7Y1	N5-carboxyaminoimidazole ribonucleotide mutase OS=Staphylococcus aureus (strain Newman) OX=426430 GN=purE PE=1 SV=1	0	23.289	43	4	8	4	160	17.1	6.55	26.39	4	purE	0	1866883	1.89547e+06	1.0978e+06
A6QFT1	Bifunctional purine biosynthesis protein PurH OS=Staphylococcus aureus (strain Newman) OX=426430 GN=purH PE=3 SV=1	0	92.629	36	16	39	16	492	54.3	5.94	110.7	16	purH	0	1.82706e+07	2.62711e+07	2.15857e+07
A0A290QS48	Ribonuclease 3 OS=Staphylococcus aureus (strain Newman) OX=426430 GN=rnc PE=3 SV=1	0	66	38	7	26	7	243	27.9	7.2	85.93	7	rnc	0	1.68173e+07	1.97923e+07	1.88534e+07
A0A0H3KAK6	VOC family protein OS=Staphylococcus aureus (strain Newman) OX=426430 GN=NWMN_2491 PE=4 SV=1	0	100.224	86	10	48	10	149	16.9	4.59	164.37	10		0	4.15917e+07	4.95687e+07	4.71709e+07
A0A0H3K7D7	Pyruvate dehydrogenase E1 component subunit alpha OS=Staphylococcus aureus (strain Newman) OX=426430 GN=phdA PE=4 SV=1	0	267.438	64	17	392	17	370	41.4	5	1404.35	17	phdA	0	7.83907e+08	9.22007e+08	8.63593e+08
A0A0H3K6V2	Glycerol-3-phosphate transporter OS=Staphylococcus aureus (strain Newman) OX=426430 GN=glpT PE=3 SV=1	0	5.605	2	1	3	1	452	50.1	9.23	6.77	1		0	1.39646e+06	1.17896e+06	1.08305e+06
A0A0H3KA24	D-isomer specific 2-hydroxyacid dehydrogenase family protein OS=Staphylococcus aureus (strain Newman) OX=426430 GN=NWMN_2205 PE=3 SV=1	0	248.763	82	20	117	20	317	34.7	5.29	439.38	20		0	1.31502e+08	1.94977e+08	2.13643e+08
A6QGP7	Nuclease SbcCD subunit D OS=Staphylococcus aureus (strain Newman) OX=426430 GN=sbcD PE=1 SV=1	0	40.442	19	5	10	5	373	42.9	5.08	35.06	5	sbcD	0	1.84459e+06	2.24595e+06	2.30861e+06
A0A290QQA0	Bifunctional protein GlmU OS=Staphylococcus aureus (strain Newman) OX=426430 GN=glmU PE=3 SV=1	0	164.559	44	12	63	12	450	48.5	5.72	243.15	12	glmU	0	4.06271e+07	5.59762e+07	5.27955e+07
A0A0H3K865	DNA replication protein DnaD OS=Staphylococcus aureus (strain Newman) OX=426430 GN=dnaD PE=4 SV=1	0	34.486	35	6	13	6	228	26.9	6.98	35.5	6	dnaD	0	8.09051e+06	9.16669e+06	8.41941e+06
A0A0H3KJ77	Acetyltransferase, GNAT family protein OS=Staphylococcus aureus (strain Newman) OX=426430 GN=NWMN_2560 PE=4 SV=1	0	5.463	6	1	2	1	166	18.8	5.87	4.39	1		0	NAN	306715	217230
A0A0H3K987	Transcriptional regulator Fur family protein OS=Staphylococcus aureus (strain Newman) OX=426430 GN=NWMN_1753 PE=3 SV=1	0	18.294	16	2	10	2	148	17.2	5.66	30.23	2		0	3.28853e+06	2.67467e+06	3.81238e+06
A0A0H3KDR8	Phage protein OS=Staphylococcus aureus (strain Newman) OX=426430 GN=NWMN_0264 PE=4 SV=1	0	91.439	36	11	34	2	310	36.7	8.56	97.73	11		0	5.18477e+06	4.73604e+06	6.53894e+06
A0A0H3K6J1	LacI family transcriptional regulator OS=Staphylococcus aureus (strain Newman) OX=426430 GN=rbsR PE=4 SV=1	0	6.284	5	1	2	1	332	36.6	6.77	6.46	1	rbsR	0	241859	297334	334268
A0A0H3K785	phosphomevalonate kinase OS=Staphylococcus aureus (strain Newman) OX=426430 GN=mvaK2 PE=4 SV=1	0	82.944	42	14	43	14	358	40.2	6.52	118.33	14	mvaK2	0	3.27417e+07	3.40202e+07	3.53449e+07
A0A0H3KCR3	Scaffolding protein OS=Staphylococcus aureus (strain Newman) OX=426430 GN=NWMN_1341 PE=4 SV=1	0	84.956	84	6	62	6	83	9.4	4.7	162.68	6		0	2.25037e+08	2.13422e+08	2.25825e+08
A0A0H3K765	Deoxynucleoside kinase OS=Staphylococcus aureus (strain Newman) OX=426430 GN=NWMN_0518 PE=3 SV=1	0	97.74	48	10	28	10	220	26.2	5.17	103.9	10		0	2.68502e+07	4.66378e+07	3.22061e+07
A0A0H3KBP4	Fe-S cluster assembly protein SufB OS=Staphylococcus aureus (strain Newman) OX=426430 GN=sufB PE=3 SV=1	0	238.035	64	24	122	24	465	52.5	5.16	324.63	24	sufB	0	1.86453e+08	1.75334e+08	1.57545e+08
A6QKC4	Arginine deiminase OS=Staphylococcus aureus (strain Newman) OX=426430 GN=arcA PE=3 SV=1	0	393.799	79	34	437	34	411	46.9	5.25	1291.53	34	arcA	0	3409366039	4044213460	4331124953
A0A0H3K8Q3	Aldo/keto reductase OS=Staphylococcus aureus (strain Newman) OX=426430 GN=NWMN_1408 PE=4 SV=1	0	114.193	58	12	49	12	302	33.5	5.44	159.16	12		0	6.45081e+07	7.03293e+07	7.26781e+07
A6QFH2	Argininosuccinate synthase OS=Staphylococcus aureus (strain Newman) OX=426430 GN=argG PE=3 SV=1	0	76.534	33	13	37	13	401	44.4	5	99.84	13	argG	0	2.75778e+07	3.1757e+07	2.9291e+07
A0A0H3KE86	lipoate--protein ligase OS=Staphylococcus aureus (strain Newman) OX=426430 GN=NWMN_0320 PE=4 SV=1	0	24.653	16	5	9	5	340	38.8	5.27	22.03	5		0	2.99134e+06	2.87436e+06	2.1199e+06
A6QIR1	Serine-protein kinase RsbW OS=Staphylococcus aureus (strain Newman) OX=426430 GN=rsbW PE=3 SV=1	0	94.799	64	11	74	11	159	17.9	4.82	203.49	11	rsbW	0	2.43394e+08	2.67852e+08	2.64681e+08
A0A0H3K8A4	Penicillin-binding protein OS=Staphylococcus aureus (strain Newman) OX=426430 GN=pbpA PE=3 SV=1	0	210.735	41	24	78	24	744	82.7	9.29	230.56	24	pbpA	0	3.51266e+07	4.18428e+07	4.21567e+07
A0A0H3K967	Coproporphyrin III ferrochelatase OS=Staphylococcus aureus (strain Newman) OX=426430 GN=hemH PE=3 SV=1	0	110.783	53	12	46	12	307	35	5	149.51	12	hemH	0	6.17842e+07	6.09086e+07	8.19951e+07
A0A290QJ56	UPF0637 protein CNH35_05560 OS=Staphylococcus aureus (strain Newman) OX=426430 GN=CNH35_05560 PE=3 SV=1	0	49.388	31	7	32	7	204	24	8.76	78.24	7		0	7.75234e+07	1.09089e+08	1.0693e+08
A0A0H3K7N9	CsbD family protein OS=Staphylococcus aureus (strain Newman) OX=426430 GN=NWMN_0783 PE=3 SV=1	0	33.294	53	6	109	5	64	7	5.22	126.01	6		1	8.9635e+08	7.62775e+08	6.065e+08
A0A0H3KAA6	YdhG-like domain-containing protein OS=Staphylococcus aureus (strain Newman) OX=426430 GN=NWMN_2348 PE=4 SV=1	0	73.766	60	12	47	12	199	23.8	8.05	127.89	12		0	2.85657e+07	4.02831e+07	4.78213e+07
A6QI23	Foldase protein PrsA OS=Staphylococcus aureus (strain Newman) OX=426430 GN=prsA PE=3 SV=1	0	87.192	38	15	87	15	320	35.6	9	203.98	15	prsA	0	4.28329e+08	3.31348e+08	4.13123e+08
A0A0H3K6I5	DUF443 domain-containing protein OS=Staphylococcus aureus (strain Newman) OX=426430 GN=NWMN_0560 PE=4 SV=1	0	6.442	5	1	3	1	208	24.7	9.54	6.92	1		0	332477	248528	406659
A0A0H3K9Z2	Molybdenum cofactor biosynthesis protein B OS=Staphylococcus aureus (strain Newman) OX=426430 GN=moaB PE=3 SV=1	0	47.712	42	7	25	7	168	18.5	5.88	70.54	7	moaB	0	5.31974e+07	5.87685e+07	6.20598e+07
A0A0H3KEP1	PTS alpha-glucoside transporter subunit IIBC OS=Staphylococcus aureus (strain Newman) OX=426430 GN=NWMN_2224 PE=4 SV=1	0	38.059	10	5	16	5	534	59.3	8.38	43.62	5		0	1.25682e+07	9.13587e+06	1.27028e+07
A0A290QMA9	Initiation-control protein YabA OS=Staphylococcus aureus (strain Newman) OX=426430 GN=CNH35_02620 PE=3 SV=1	0	10.414	17	2	7	2	115	12.9	5.16	8.15	2		0	1.24186e+06	696462	306433
A0A0H3KI33	Arginase OS=Staphylococcus aureus (strain Newman) OX=426430 GN=rocF PE=3 SV=1	0	29.319	23	7	16	7	302	33.2	5.52	33.93	7		0	1.50018e+07	1.51227e+07	1.54105e+07
A6QD63	Ribosomal RNA large subunit methyltransferase H OS=Staphylococcus aureus (strain Newman) OX=426430 GN=rlmH PE=3 SV=1	0	20.149	26	4	8	4	159	18.3	9.31	24.12	4	rlmH	0	5.57775e+06	5.84432e+06	5125998
A0A290QMG4	Serine-aspartate repeat-containing protein C OS=Staphylococcus aureus (strain Newman) OX=426430 GN=CNH35_03100 PE=3 SV=1	0	247.211	32	24	113	19	947	102.9	4.48	392.55	24	sdrC	0	9.48569e+07	1.02343e+08	1.22393e+08
A0A0H3KGT6	ATP-dependent RecD-like DNA helicase OS=Staphylococcus aureus (strain Newman) OX=426430 GN=recD2 PE=3 SV=1	0	56.864	18	11	24	11	825	93	4.87	59.16	11	recD2	0	3.52244e+06	3.81025e+06	3.96461e+06
A6QK84	Aspartate 1-decarboxylase OS=Staphylococcus aureus (strain Newman) OX=426430 GN=panD PE=3 SV=1	0	7.942	21	2	4	2	127	14	5.08	7.85	2	panD	0	831246	897172	998359
A0A0H3K9U6	ABC transporter substrate-binding protein OS=Staphylococcus aureus (strain Newman) OX=426430 GN=NWMN_2078 PE=1 SV=1	0	63.678	39	13	37	13	327	36.6	9.39	70.41	13		0	3.32732e+07	3.1432e+07	3.28647e+07
A0A290QK64	50S ribosomal protein L23 OS=Staphylococcus aureus (strain Newman) OX=426430 GN=rplW PE=3 SV=1	0	59.819	51	5	92	5	91	10.6	9.85	176.32	5	rplW	0	5.04158e+08	483807795	5.32488e+08
A0A0H3K925	Alpha/beta hydrolase OS=Staphylococcus aureus (strain Newman) OX=426430 GN=NWMN_1657 PE=3 SV=1	0	75.931	41	8	20	8	275	31.8	5.66	58.43	8		0	1.63679e+07	1.75817e+07	1.61494e+07
A6QGH0	tRNA pseudouridine synthase B OS=Staphylococcus aureus (strain Newman) OX=426430 GN=truB PE=3 SV=1	0	90.737	56	15	51	15	305	34.6	9.04	123.04	15	truB	0	3.91354e+07	4.09767e+07	4.19852e+07
A0A0H3K767	Serine acetyltransferase OS=Staphylococcus aureus (strain Newman) OX=426430 GN=cysE PE=3 SV=1	0	65.826	43	6	29	6	215	23.7	9.36	91.61	6	cysE	0	1.34193e+07	2.23826e+07	2.05356e+07
A0A290QRH6	Phosphoribosylformylglycinamidine synthase subunit PurL OS=Staphylococcus aureus (strain Newman) OX=426430 GN=purL PE=3 SV=1	0	95.562	28	16	34	16	729	79.5	4.88	87.26	16	purL	0	8.01336e+06	7.66454e+06	8.45081e+06
A6QGY4	Extracellular matrix-binding protein EbhA OS=Staphylococcus aureus (strain Newman) OX=426430 GN=ebhA PE=4 SV=1	0.017	2.047	2	2	4	2	3462	377.9	5.2	3.21	2	ebhA	0	1.72941e+07	1.90672e+08	233002912
A0A0H3K7S8	Zinc metalloprotease OS=Staphylococcus aureus (strain Newman) OX=426430 GN=rseP PE=3 SV=1	0	90.491	30	10	43	10	428	48.1	9.07	100.1	10		0	4.2576e+07	4.01301e+07	3.98496e+07
A0A0H3KAA1	Amino acid ABC transporter ATP-binding protein OS=Staphylococcus aureus (strain Newman) OX=426430 GN=NWMN_2311 PE=4 SV=1	0	150.974	66	11	54	11	243	27.2	7.15	189.24	11		0	4.3678e+07	4.84637e+07	4.90057e+07
A0A0H3KDC8	DUF4479 domain-containing protein OS=Staphylococcus aureus (strain Newman) OX=426430 GN=NWMN_1635 PE=4 SV=1	0	144.62	89	16	97	16	198	21.7	4.82	285.52	16		0	2.1692e+08	2.24511e+08	2.34581e+08
A0A0H3KH25	Putative long chain fatty acid-CoA ligase VraA OS=Staphylococcus aureus (strain Newman) OX=426430 GN=acs PE=4 SV=1	0	31.371	14	6	11	6	568	64.3	5.19	29.86	6	acs	0	3.33179e+06	2.96706e+06	2.32665e+06
A6QEK4	Ribulokinase OS=Staphylococcus aureus (strain Newman) OX=426430 GN=araB PE=3 SV=1	0	68.275	30	13	30	13	545	61	6.11	70.53	13	araB	0	1.15702e+07	1.11191e+07	1.0246e+07
A0A0H3KRX1	DUF2483 domain-containing protein OS=Staphylococcus aureus (strain Newman) OX=426430 GN=NWMN_2615 PE=4 SV=1	0	10.491	32	1	1	1	73	8.7	5.8	4.32	1		0	NAN	NAN	NAN
A0A0H3KCK4	Amino acid permease OS=Staphylococcus aureus (strain Newman) OX=426430 GN=NWMN_1245 PE=4 SV=1	0	14.511	7	3	9	3	484	53.4	9.55	21.26	3		0	2.69309e+06	3.75485e+06	5.28718e+06
A0A290QM96	Probable molybdenum cofactor guanylyltransferase OS=Staphylococcus aureus (strain Newman) OX=426430 GN=mobA PE=3 SV=1	0	37.857	33	5	16	5	199	22.5	5.92	45.33	5	mobA	0	3.40289e+06	3.36271e+06	3.2327e+06
A6QHN5	Acetyl-coenzyme A carboxylase carboxyl transferase subunit beta OS=Staphylococcus aureus (strain Newman) OX=426430 GN=accD PE=3 SV=1	0	126.36	57	14	50	14	285	31.9	8.38	148.82	14	accD	0	4.4183e+07	4.73986e+07	46861332
A0A0H3KI82	NCS2 family permease OS=Staphylococcus aureus (strain Newman) OX=426430 GN=NWMN_2155 PE=3 SV=1	0.001	4.077	9	2	4	2	444	47.4	8.48	5.45	2		0	2.12591e+06	2.12592e+06	2143128
A0A0H3K6U8	DUF5067 domain-containing protein OS=Staphylococcus aureus (strain Newman) OX=426430 GN=NWMN_0753 PE=4 SV=1	0	123.349	49	15	75	15	242	28.4	6.76	230.45	15		0	1.15227e+08	1.23404e+08	1.24902e+08
A0A0H3K6R4	ribonucleoside-diphosphate reductase OS=Staphylococcus aureus (strain Newman) OX=426430 GN=nrdF PE=3 SV=1	0	173.387	59	16	90	16	323	37.5	4.91	289.94	16	nrdF	0	1.46244e+08	1.48563e+08	1.68842e+08
A0A290QPQ5	Phage protein OS=Staphylococcus aureus (strain Newman) OX=426430 GN=CNH35_01525 PE=4 SV=1	0.01	2.549	13	1	1	1	72	8.3	10.07	0	1		0	660827	831392	615023
A0A290QD81	Transcriptional regulator OS=Staphylococcus aureus (strain Newman) OX=426430 GN=CNH35_01975 PE=4 SV=1	0	11.896	45	3	7	3	67	7.7	8.73	17.25	3		0	2.18227e+06	1.94522e+06	2.23323e+06
A0A0H3K9F3	Nitric oxide synthase oxygenase OS=Staphylococcus aureus (strain Newman) OX=426430 GN=NWMN_1852 PE=3 SV=1	0	128.361	56	17	54	17	358	41.7	6.99	165.37	17		0	2.657e+07	2.91241e+07	33605605
A0A0H3KHA5	ABC transporter ATP-binding protein OS=Staphylococcus aureus (strain Newman) OX=426430 GN=NWMN_1728 PE=4 SV=1	0	34.906	22	5	13	5	246	27.7	5.03	28.9	5		0	9.16001e+06	1.16458e+07	1.07694e+07
A0A0H3KJ48	Uncharacterized protein OS=Staphylococcus aureus (strain Newman) OX=426430 GN=NWMN_2525 PE=4 SV=1	0	18.012	36	1	6	1	66	7.7	8.47	26.82	1		0	8.18718e+06	5.55112e+06	5.9909e+06
A0A0H3KDC4	Catabolite control protein A OS=Staphylococcus aureus (strain Newman) OX=426430 GN=ccpA PE=4 SV=1	0	211.49	79	19	118	19	329	36	5.77	402.22	19	ccpA	0	2.39009e+08	2.5573e+08	2.5613e+08
A0A0H3KGC8	Aspartate-semialdehyde dehydrogenase OS=Staphylococcus aureus (strain Newman) OX=426430 GN=asd PE=3 SV=1	0	19.288	15	4	5	4	329	36.3	5.03	9.99	4	asd	0	819578	1.04179e+06	1.04894e+06
V6BVZ3	Proteolysis tag peptide encoded by tmRNA Staph_aureu_COL (Fragment) OS=Staphylococcus aureus (strain Newman) OX=426430 GN=tmRNA Staph_aureu_COL PE=4 SV=1	0.022	1.831	82	1	3	1	11	1.1	9	5.56	1	tmRNA Staph_aureu_COL	0	1.77141e+06	1.5967e+06	1676945
A0A0H3KBV6	Oligoendopeptidase F OS=Staphylococcus aureus (strain Newman) OX=426430 GN=pepF PE=3 SV=1	0	294.143	55	27	146	27	602	69.8	5.26	511.29	27		0	2.19097e+08	2.62635e+08	2.94873e+08
A0A0H3K890	Phage protein OS=Staphylococcus aureus (strain Newman) OX=426430 GN=NWMN_1072 PE=4 SV=1	0	24.968	40	2	9	2	77	8.9	4.41	36.8	2		0	8.76086e+06	1.40056e+07	1.39137e+07
A0A0H3KI28	Mannitol-specific phosphotransferase enzyme IIA component OS=Staphylococcus aureus (strain Newman) OX=426430 GN=NWMN_2058 PE=4 SV=1	0	19.689	9	5	7	5	710	81.1	5.25	10.19	5		0	1.19462e+06	904066	1.23759e+06
A0A0H3KA69	Drug resistance transporter EmrB/QacA subfamily protein OS=Staphylococcus aureus (strain Newman) OX=426430 GN=NWMN_2253 PE=3 SV=1	0	35.302	11	6	15	6	643	70.9	9.13	32.46	6		0	3.96327e+07	4.33074e+07	4.19629e+07
A0A0H3KE83	YbbR-like domain-containing protein OS=Staphylococcus aureus (strain Newman) OX=426430 GN=NWMN_2063 PE=4 SV=1	0	84.858	51	12	39	12	310	34.6	6.43	130.93	12		0	3.28838e+07	3.33305e+07	3.44871e+07
A0A0H3KCK7	Transketolase OS=Staphylococcus aureus (strain Newman) OX=426430 GN=tkt PE=3 SV=1	0	491.704	66	37	524	37	662	72.2	5.08	1547.16	37	tkt	0	1588530919	1694613028	1563617496
A0A290QR44	Urease subunit beta OS=Staphylococcus aureus (strain Newman) OX=426430 GN=ureB PE=3 SV=1	0	8.951	35	3	5	3	136	15.3	5.57	5.93	3	ureB	0	977693	1.31464e+06	638518
A0A0H3KDM1	Metal-dependent hydrolase OS=Staphylococcus aureus (strain Newman) OX=426430 GN=NWMN_1761 PE=4 SV=1	0	27.553	17	5	8	5	325	37.1	9.25	24.2	5		0	4.08662e+06	6.15775e+06	4.05886e+06
A6QGD2	Acyl carrier protein OS=Staphylococcus aureus (strain Newman) OX=426430 GN=acpP PE=3 SV=1	0	25.195	48	4	45	4	77	8.5	4.12	100.11	4	acpP	0	6.47913e+08	479556260	5.61863e+08
A0A0H3K8U3	Rhodanese-like domain-containing protein OS=Staphylococcus aureus (strain Newman) OX=426430 GN=NWMN_1650 PE=4 SV=1	0	73.551	93	7	36	7	103	11.3	4.67	100.68	7		0	4.66249e+07	5.76712e+07	5.65332e+07
A0A0H3K801	1,4-dihydroxy-2-naphthoyl-CoA synthase OS=Staphylococcus aureus (strain Newman) OX=426430 GN=memB PE=3 SV=1	0	252.832	86	21	270	21	273	30.4	5.59	955.57	21	memB	0	3.85276e+08	4.97814e+08	4.43206e+08
A0A290QFC4	Glucose-6-phosphate isomerase OS=Staphylococcus aureus (strain Newman) OX=426430 GN=pgi PE=3 SV=1	0	254.088	64	24	269	24	443	49.8	4.91	760.97	24	pgi	0	9.94202e+08	1105686705	1256101280
A0A0H3K883	DUF1672 domain-containing protein OS=Staphylococcus aureus (strain Newman) OX=426430 GN=NWMN_1396 PE=4 SV=1	0	27.256	19	5	14	1	305	35.2	6.32	30.93	5		0	NAN	144628	NAN
A0A0H3K8Z9	DNA repair protein Rad50 OS=Staphylococcus aureus (strain Newman) OX=426430 GN=NWMN_1735 PE=4 SV=1	0	386.606	44	36	156	36	978	114.4	5.29	552.1	36		0	1.42372e+08	1.56786e+08	1.53181e+08
A0A0H3KBS1	NADH-dependent flavin oxidoreductase OS=Staphylococcus aureus (strain Newman) OX=426430 GN=NWMN_0826 PE=4 SV=1	0	140.741	52	15	77	15	375	42.1	5.41	259.65	15		0	3.71888e+07	5.2813e+07	5.97875e+07
A0A0H3KFJ2	lipoate--protein ligase OS=Staphylococcus aureus (strain Newman) OX=426430 GN=NWMN_0897 PE=4 SV=1	0	119.069	39	8	37	8	328	37.9	5.26	178.08	8		0	3.77538e+07	4.82478e+07	4.27874e+07
A0A0H3KAP0	Oxidoreductase OS=Staphylococcus aureus (strain Newman) OX=426430 GN=NWMN_2478 PE=3 SV=1	0	53.353	57	9	23	9	234	24.9	6.01	71.98	9		0	5.79695e+06	6.94174e+06	7.39374e+06
A6QID2	DNA ligase OS=Staphylococcus aureus (strain Newman) OX=426430 GN=ligA PE=3 SV=1	0	209.541	48	30	83	30	667	75	5.27	260.65	30	ligA	0	5.88917e+07	6.4594e+07	6.95594e+07
A0A0H3KCV2	LacI family transcriptional regulator OS=Staphylococcus aureus (strain Newman) OX=426430 GN=marR PE=4 SV=1	0	10.385	6	2	6	2	339	38.4	5.91	10.22	2	marR	0	1.80507e+06	1.73426e+06	1365641
A0A0H3KHH4	DUF1108 domain-containing protein OS=Staphylococcus aureus (strain Newman) OX=426430 GN=NWMN_0270 PE=4 SV=1	0	5.623	17	2	3	2	86	10.2	4.74	2.14	2		0	876283	1366375	951570
A0A290QLR2	Uncharacterized protein OS=Staphylococcus aureus (strain Newman) OX=426430 GN=CNH35_00980 PE=4 SV=1	0.013	2.296	30	1	1	1	57	6.6	10.46	0	1		0	NAN	NAN	NAN
A0A0H3K9R1	DEAD-box ATP-dependent RNA helicase CshA OS=Staphylococcus aureus (strain Newman) OX=426430 GN=cshA PE=3 SV=1	0	313.661	52	21	152	21	506	56.9	9.48	521.28	21	cshA	0	1.73456e+08	1.77075e+08	186690341
A6QIU3	3-hydroxyacyl-[acyl-carrier-protein] dehydratase FabZ OS=Staphylococcus aureus (strain Newman) OX=426430 GN=fabZ PE=3 SV=1	0	29.521	40	5	23	5	146	16.1	5.97	51.54	5	fabZ	0	2.37052e+07	2.94841e+07	3.04565e+07
A0A0H3K6F2	HTH-type transcriptional regulator NorG OS=Staphylococcus aureus (strain Newman) OX=426430 GN=NWMN_0480 PE=3 SV=1	0	18.555	10	4	7	4	460	53.9	8.29	16.15	4		0	488966	439219	879989
A0A290QI00	Nucleoside triphosphatase YtkD OS=Staphylococcus aureus (strain Newman) OX=426430 GN=ytkD PE=3 SV=1	0	9.656	17	2	5	2	157	18.1	5.63	6.14	2	ytkD	0	706933	545154	689407
A0A0H3K886	Serine/threonine-protein phosphatase OS=Staphylococcus aureus (strain Newman) OX=426430 GN=NWMN_1129 PE=4 SV=1	0	43.013	41	7	17	7	247	28	5.26	41.18	7		0	1.14455e+07	1.10232e+07	1.0556e+07
A0A0H3K7E2	Spermidine/putrescine ABC transporter, ATP-binding protein OS=Staphylococcus aureus (strain Newman) OX=426430 GN=potA PE=4 SV=1	0	30.877	19	6	13	6	364	41.3	4.74	35.86	6	potA	0	5.39785e+06	5.41211e+06	5.42339e+06
A6QE47	30S ribosomal protein S6 OS=Staphylococcus aureus (strain Newman) OX=426430 GN=rpsF PE=3 SV=1	0	116.558	77	9	140	9	98	11.6	5.19	321.16	9	rpsF	0	6.4454e+08	7.35249e+08	7.08644e+08
A6QHF1	Transcription elongation factor GreA OS=Staphylococcus aureus (strain Newman) OX=426430 GN=greA PE=3 SV=1	0	113.367	70	10	55	10	158	17.7	4.59	200.09	10	greA	0	7.9791e+07	8.38038e+07	8.50977e+07
A0A0H3KA65	Magnesium transport protein CorA OS=Staphylococcus aureus (strain Newman) OX=426430 GN=corA PE=3 SV=1	0	8.95	6	2	6	2	315	37.5	5.91	11.38	2	corA	0	350585	1.09887e+06	1.11788e+06
A0A290QUM3	ATP synthase epsilon chain OS=Staphylococcus aureus (strain Newman) OX=426430 GN=atpC PE=3 SV=1	0	75.381	57	4	57	4	134	14.8	5.86	174.43	4	atpC	0	1.74491e+07	2.54064e+07	2.52889e+07
A0A0H3KEM4	Cof-type HAD-IIB family hydrolase OS=Staphylococcus aureus (strain Newman) OX=426430 GN=NWMN_0521 PE=4 SV=1	0	121.89	53	12	38	12	289	31.8	5.03	126.38	12		0	3.6414e+07	2.8004e+07	3.21936e+07
A0A0H3KHD4	ABC transporter, ATP-binding protein OS=Staphylococcus aureus (strain Newman) OX=426430 GN=NWMN_1763 PE=4 SV=1	0	52.342	18	7	15	7	505	58.2	8.15	44.95	7		0	4.33778e+06	7.10327e+06	8312745
A0A0H3KDM3	Pyruvate formate-lyase-activating enzyme OS=Staphylococcus aureus (strain Newman) OX=426430 GN=pflA PE=3 SV=1	0	134.821	59	12	57	12	251	28.5	6	215.09	12		0	3.70738e+07	7.09095e+07	6.64046e+07
A0A0H3K828	Pyruvate dehydrogenase E1 component subunit beta OS=Staphylococcus aureus (strain Newman) OX=426430 GN=phdB PE=4 SV=1	0	278.35	66	17	237	17	325	35.2	4.73	785.66	17	phdB	0	8.6383e+08	9.65486e+08	9.90247e+08
A0A0H3KE37	Aminopyrimidine aminohydrolase OS=Staphylococcus aureus (strain Newman) OX=426430 GN=tenA PE=3 SV=1	0	15.822	25	4	7	4	229	26.7	5.03	14.34	4		0	2.68346e+06	3.42878e+06	4436862
A0A0H3K5H9	Transcriptional regulator OS=Staphylococcus aureus (strain Newman) OX=426430 GN=NWMN_0031 PE=4 SV=1	0	8.146	14	1	3	1	98	11.1	9.14	10.81	1		0	1.28982e+06	1450488	1.31259e+06
A0A0H3K672	DUF1398 domain-containing protein OS=Staphylococcus aureus (strain Newman) OX=426430 GN=NWMN_0341 PE=4 SV=1	0	16.307	49	3	4	3	129	14.5	5.02	14.14	3		0	15448794	18249176	19024940
A0A0H3K7F3	NAD(P)-dependent oxidoreductase OS=Staphylococcus aureus (strain Newman) OX=426430 GN=NWMN_0627 PE=4 SV=1	0.006	3.231	4	1	1	1	307	35.2	9.19	0	1		0	NAN	NAN	NAN
A0A290QVQ7	D-lactate dehydrogenase OS=Staphylococcus aureus (strain Newman) OX=426430 GN=CNH35_14150 PE=3 SV=1	0	122.703	51	17	110	17	330	36.7	5.27	265.22	17	ldhD	0	3.98551e+08	4.5845e+08	4.74841e+08
A0A0H3KDK9	Amino acid ABC transporter ATP-binding protein OS=Staphylococcus aureus (strain Newman) OX=426430 GN=glnQ PE=4 SV=1	0	13.262	22	3	6	3	242	26.8	5.91	10.75	3		0	NAN	976377	1.01482e+06
A6QJD0	Urease subunit alpha OS=Staphylococcus aureus (strain Newman) OX=426430 GN=ureC PE=3 SV=1	0	81.566	23	8	27	8	571	61.7	5.41	85.35	8	ureC	0	3.40488e+06	4.0343e+06	3.19998e+06
A0A290QH31	DUF448 domain-containing protein OS=Staphylococcus aureus (strain Newman) OX=426430 GN=CNH35_06750 PE=4 SV=1	0	36.928	49	6	20	6	94	11	9.67	56.66	6	ylxR	0	2.89717e+07	3.22401e+07	3.14294e+07
A0A0H3K6V4	Thermonuclease OS=Staphylococcus aureus (strain Newman) OX=426430 GN=NWMN_0760 PE=4 SV=1	0.006	3.265	7	1	2	1	228	25.1	9.25	1.77	1		0	NAN	NAN	NAN
A0A0H3K705	Peptidyl-prolyl cis-trans isomerase OS=Staphylococcus aureus (strain Newman) OX=426430 GN=ppi PE=3 SV=1	0	86.33	57	8	73	8	197	21.6	4.68	204.24	8	ppi	0	1.36558e+08	1.70413e+08	140730650
A0A0H3KFE9	Tryptophan--tRNA ligase OS=Staphylococcus aureus (strain Newman) OX=426430 GN=trpS PE=3 SV=1	0	140.047	38	14	59	14	329	36.9	7.88	225.66	14	trpS	0	7.40575e+07	8.70017e+07	9.39087e+07
A0A0H3K9G4	23S rRNA (Uracil(1939)-C(5))-methyltransferase RlmD OS=Staphylococcus aureus (strain Newman) OX=426430 GN=NWMN_1835 PE=3 SV=1	0	60.996	26	10	22	10	453	51.6	6.74	57.13	10		0	7.10503e+06	7954903	7.21756e+06
A0A0H3KF20	Allophanate hydrolase OS=Staphylococcus aureus (strain Newman) OX=426430 GN=NWMN_0686 PE=4 SV=1	0	107.548	36	11	77	11	334	38.1	8.76	175.48	11		0	7.02195e+07	7.86839e+07	7.62899e+07
A0A0H3K8A3	Riboflavin biosynthesis protein OS=Staphylococcus aureus (strain Newman) OX=426430 GN=ribF PE=3 SV=1	0	131.9	44	13	54	13	323	36.7	6.04	182.41	13	ribF	0	3.16055e+07	3.80458e+07	4.04905e+07
A0A0H3KFA4	HlyC/CorC family transporter OS=Staphylococcus aureus (strain Newman) OX=426430 GN=NWMN_0791 PE=4 SV=1	0	10.705	6	2	5	2	346	39	7.14	12.72	2		0	1.36637e+06	1.46999e+06	1.58093e+06
A0A0H3KFC6	UDP-N-acetylglucosamine--peptide N-acetylglucosaminyltransferase stabilizing protein GtfB OS=Staphylococcus aureus (strain Newman) OX=426430 GN=gtfB PE=3 SV=1	0	19.165	12	5	9	5	452	53	6.01	15.57	5	gtfB	0	862478	1.16162e+06	1.87867e+06
A0A290QG30	Succinate--CoA ligase [ADP-forming] subunit beta OS=Staphylococcus aureus (strain Newman) OX=426430 GN=sucC PE=3 SV=1	0	257.989	59	23	171	23	388	42	4.98	492.91	23	sucC	0	4.24888e+08	4.86806e+08	4.66324e+08
A0A290QNM8	L-lactate dehydrogenase OS=Staphylococcus aureus (strain Newman) OX=426430 GN=ldh PE=3 SV=1	0	241.345	71	18	578	18	317	34.6	5.07	1664.2	18	ldh1	0	3905881830	4983865500	4833441060
A0A0H3KA27	Acyl-CoA dehydrogenase OS=Staphylococcus aureus (strain Newman) OX=426430 GN=NWMN_0119 PE=4 SV=1	0	21.183	13	4	11	4	343	38.5	5.21	33.08	4		0	4.16023e+06	3.99618e+06	4.24642e+06
A6QEJ6	Putative ribosomal protein L7Ae-like OS=Staphylococcus aureus (strain Newman) OX=426430 GN=NWMN_0506 PE=3 SV=1	0.007	3	10	1	2	1	84	9.4	10.07	0	1		0	202934	NAN	NAN
A6QHA8	Glycine--tRNA ligase OS=Staphylococcus aureus (strain Newman) OX=426430 GN=glyQS PE=3 SV=1	0	397.965	73	29	227	29	463	53.6	5.12	724.16	29	glyQS	0	3.39836e+08	4.45001e+08	4.01694e+08
A0A0H3KD50	Single-stranded-DNA-specific exonuclease RecJ OS=Staphylococcus aureus (strain Newman) OX=426430 GN=recJ PE=3 SV=1	0	47.419	17	10	19	10	757	85.6	5.27	46.39	10	recJ	0	3.16299e+07	2.70099e+07	3.84413e+07
A0A0H3K839	Minor structural protein OS=Staphylococcus aureus (strain Newman) OX=426430 GN=NWMN_1031 PE=4 SV=1	0	77.329	28	16	29	2	636	73.5	6.86	64.8	16		12	4.02519e+07	4.44784e+07	4.12639e+07
A0A0H3KAL9	ATP-dependent Clp protease ATP-binding subunit OS=Staphylococcus aureus (strain Newman) OX=426430 GN=clpC PE=4 SV=1	0	742.889	82	53	932	53	701	77.8	5.02	2842.65	53	clpC	0	3383639370	3652755271	3963600001
A0A290QIR9	Potassium-transporting ATPase ATP-binding subunit OS=Staphylococcus aureus (strain Newman) OX=426430 GN=kdpB PE=3 SV=1	0.043	1.22	3	1	1	1	675	73.1	5.45	0	1	kdpB	0	77857.5	94817.8	76806.5
A6QIC6	Diacylglycerol kinase OS=Staphylococcus aureus (strain Newman) OX=426430 GN=dagK PE=3 SV=1	0	86.424	47	11	34	11	315	34.9	5.27	101.63	11	dagK	0	3.22869e+07	4.83069e+07	3.72328e+07
A0A290QH11	UPF0173 metal-dependent hydrolase CNH35_09085 OS=Staphylococcus aureus (strain Newman) OX=426430 GN=CNH35_09085 PE=3 SV=1	0	120.453	49	7	54	7	229	25.2	5.36	222.61	7		0	7.45082e+07	1.06591e+08	1.03098e+08
A0A0H3K9L5	HD domain-containing protein OS=Staphylococcus aureus (strain Newman) OX=426430 GN=NWMN_1993 PE=4 SV=1	0	10.151	10	2	4	2	215	24.6	5.43	11.53	2		0	1.62514e+06	1.68432e+06	1.58256e+06
A0A0H3KA37	Branched-chain amino acid transport system carrier protein OS=Staphylococcus aureus (strain Newman) OX=426430 GN=brnQ PE=3 SV=1	0	5.084	5	1	2	1	451	49.7	9.55	4.75	1		0	75385.7	101552	130179
A0A0H3KIK4	nitrate reductase (quinone) OS=Staphylococcus aureus (strain Newman) OX=426430 GN=narG PE=3 SV=1	0	343.055	45	46	127	46	1229	139.7	6.27	397.26	46	narG	0	7.12263e+07	7.63441e+07	6.82302e+07
A0A0H3KDD9	TIGR01212 family radical SAM protein OS=Staphylococcus aureus (strain Newman) OX=426430 GN=NWMN_1653 PE=4 SV=1	0	23.659	22	5	8	5	317	36	7.02	21.78	5		0	4.13716e+07	4.23835e+07	4.43009e+07
A0A0H3KAJ5	Carboxylesterase OS=Staphylococcus aureus (strain Newman) OX=426430 GN=NWMN_2416 PE=4 SV=1	0.003	3.435	8	1	1	1	197	21.8	4.89	1.82	1		0	NAN	NAN	NAN
A0A290QLK9	Capsular polysaccharide type 5 biosynthesis protein cap5A OS=Staphylococcus aureus (strain Newman) OX=426430 GN=CNH35_00555 PE=3 SV=1	0	20.483	21	3	8	3	222	24.8	9.22	27.94	3	cap5A	0	2.10785e+06	2.16397e+06	1.47897e+06
A0A0H3K6Z8	Staphylococcal superantigen-like 7 OS=Staphylococcus aureus (strain Newman) OX=426430 GN=ssl7 PE=1 SV=1	0.007	3.001	10	2	4	2	231	26.2	8.94	1.83	2	ssl7	0	NAN	416131	NAN
A0A0H3K874	Pseudouridine synthase OS=Staphylococcus aureus (strain Newman) OX=426430 GN=NWMN_1108 PE=3 SV=1	0	94.894	48	13	41	13	305	34.6	6.09	117.22	13		0	4.80939e+07	5.22423e+07	4.58977e+07
A0A290QF60	Divalent metal cation transporter MntH OS=Staphylococcus aureus (strain Newman) OX=426430 GN=mntH PE=3 SV=1	0	70.881	7	3	31	3	450	49.7	7.93	132.27	3	mntH	0	1.0784e+07	2.43205e+07	2.37777e+07
A0A0H3KDA5	DNA polymerase III subunit alpha OS=Staphylococcus aureus (strain Newman) OX=426430 GN=dnaE PE=3 SV=1	0	54.17	15	14	19	14	1065	122.9	6.51	23.58	14	dnaE	0	2.80211e+06	3.8324e+06	3.49148e+06
A6QJQ5	2,3-bisphosphoglycerate-dependent phosphoglycerate mutase OS=Staphylococcus aureus (strain Newman) OX=426430 GN=gpmA PE=3 SV=1	0	184.465	61	15	176	15	228	26.7	5.39	505.58	15	gpmA	0	2.51334e+08	3.29104e+08	2.54573e+08
A0A0H3KED3	Energy-coupling factor transporter transmembrane protein EcfT OS=Staphylococcus aureus (strain Newman) OX=426430 GN=ecfT PE=3 SV=1	0	6.159	4	1	3	1	268	30.8	9.88	7.17	1	ecfT	0	320905	353007	433316
A0A0H3K9W1	DUF3885 domain-containing protein OS=Staphylococcus aureus (strain Newman) OX=426430 GN=NWMN_2103 PE=4 SV=1	0	12.319	27	4	10	4	202	24	5.35	11.07	4		0	1.33606e+06	823353	1.742e+06
A0A0H3K7I3	DUF4355 domain-containing protein OS=Staphylococcus aureus (strain Newman) OX=426430 GN=NWMN_1018 PE=4 SV=1	0	28.788	26	4	7	4	204	23.7	5.54	29.45	4		0	1.89143e+06	1.40127e+06	1.61509e+06
A0A0H3KFD0	Serine-rich adhesin for platelets OS=Staphylococcus aureus (strain Newman) OX=426430 GN=NWMN_2553 PE=3 SV=1	0	97.502	12	13	34	13	2271	227.9	4.39	107.03	13		0	5.45398e+06	4.27605e+06	3.83965e+06
A0A0H3KA64	YhgE/Pip domain-containing protein OS=Staphylococcus aureus (strain Newman) OX=426430 GN=NWMN_2276 PE=4 SV=1	0	12.838	10	2	4	2	425	47.8	9.36	7.54	2		0	241370	327486	218086
A0A0H3K7S6	Signal peptidase I OS=Staphylococcus aureus (strain Newman) OX=426430 GN=spsA PE=3 SV=1	0.001	4.049	13	1	3	1	174	20.1	9.88	2.29	1	spsA	0	NAN	NAN	NAN
A0A0H3K748	RidA family protein OS=Staphylococcus aureus (strain Newman) OX=426430 GN=NWMN_0460 PE=3 SV=1	0	23.582	24	3	13	3	126	14	6.3	43.37	3		0	1.56892e+07	1.34939e+07	1.31583e+07
A0A0H3KIH3	Uncharacterized protein OS=Staphylococcus aureus (strain Newman) OX=426430 GN=NWMN_2252 PE=4 SV=1	0	15.673	16	3	6	3	212	24.2	9.57	18.14	3		0	3.99183e+06	3.96214e+06	4364133
A0A0H3K7Q5	Acid sugar phosphatase OS=Staphylococcus aureus (strain Newman) OX=426430 GN=NWMN_0800 PE=3 SV=1	0	102.384	53	9	62	9	259	27.9	4.61	188.1	9		0	8.00967e+07	1.06766e+08	1.17487e+08
A0A0H3K9Z8	Molybdopterin synthase catalytic subunit OS=Staphylococcus aureus (strain Newman) OX=426430 GN=moaE PE=4 SV=1	0	49.101	51	7	17	7	148	17.3	5.6	49.89	7	moaE	0	1.3205e+07	1.29995e+07	9.40471e+06
A0A0H3K8A8	Insulinase family protein OS=Staphylococcus aureus (strain Newman) OX=426430 GN=NWMN_1188 PE=4 SV=1	0	70.378	41	16	36	16	428	49.9	4.65	76.19	16		0	1.9466e+07	2.49419e+07	2.34011e+07
A0A0H3KFB7	S-formylglutathione hydrolase OS=Staphylococcus aureus (strain Newman) OX=426430 GN=estA PE=3 SV=1	0	43.781	35	7	19	7	253	29.1	5.22	38.92	7	estA	0	1.18669e+07	1.53526e+07	1.54475e+07
A0A0H3K7I8	7-carboxy-7-deazaguanine synthase OS=Staphylococcus aureus (strain Newman) OX=426430 GN=queE PE=3 SV=1	0	47.41	46	7	16	7	237	26.8	5.47	41.09	7	queE	0	3.30988e+06	3.53681e+06	3.72272e+06
A0A0H3K9U0	Mannose-6-phosphate isomerase OS=Staphylococcus aureus (strain Newman) OX=426430 GN=manA1 PE=3 SV=1	0	30.671	23	5	14	5	312	35.6	4.7	36.15	5	manA1	0	11921553	2.31016e+07	9.33055e+06
A0A0H3KI18	NAD(P)-dependent oxidoreductase OS=Staphylococcus aureus (strain Newman) OX=426430 GN=NWMN_2048 PE=4 SV=1	0	166.541	93	17	69	17	221	24	5.1	233.26	17		0	1.28412e+08	1.55523e+08	1.7022e+08
A0A0H3K8T3	DNA polymerase III subunit delta OS=Staphylococcus aureus (strain Newman) OX=426430 GN=holA PE=4 SV=1	0	7.167	9	3	7	3	324	37.9	6.73	6.93	3	holA	0	1.44146e+06	1.52121e+06	1.43054e+06
A0A0H3K797	Octanoyl-[GcvH]:protein N-octanoyltransferase OS=Staphylococcus aureus (strain Newman) OX=426430 GN=lipL PE=3 SV=1	0	29.047	21	5	13	5	278	31.7	5.05	27.83	5	lipL	0	2.6956e+06	2.31242e+06	1.9165e+06
A0A0H3KDJ0	Signal transduction protein TRAP OS=Staphylococcus aureus (strain Newman) OX=426430 GN=NWMN_1726 PE=3 SV=1	0	90.876	69	10	109	10	167	19.5	6.61	344.01	10		0	1.59183e+08	172396041	1.91873e+08
A6QFD2	Probable nitronate monooxygenase OS=Staphylococcus aureus (strain Newman) OX=426430 GN=NWMN_0792 PE=3 SV=1	0	44.681	30	8	20	8	355	38.5	6.42	46.47	8		0	6.27407e+06	5.39454e+06	1.06004e+07
A0A0H3K6R2	Putative 5'(3')-deoxyribonucleotidase OS=Staphylococcus aureus (strain Newman) OX=426430 GN=NWMN_0693 PE=3 SV=1	0	16.587	18	3	9	3	180	21	5.1	18.48	3		0	7.55465e+06	8309505	7.46269e+06
A0A0H3K7M5	Epimerase OS=Staphylococcus aureus (strain Newman) OX=426430 GN=NWMN_0737 PE=3 SV=1	0	140.533	52	14	56	14	300	34.2	9.31	165.12	14		0	3.13345e+07	4.21071e+07	4.14686e+07
A0A290QRA3	Transcriptional regulator OS=Staphylococcus aureus (strain Newman) OX=426430 GN=CNH35_13195 PE=4 SV=1	0	17.487	26	3	10	3	151	17.5	9.11	27.63	3	tcaR	0	6.33723e+06	6.60669e+06	6.05708e+06
A6QGF3	ATP-dependent protease subunit HslV OS=Staphylococcus aureus (strain Newman) OX=426430 GN=hslV PE=3 SV=1	0	81.053	57	7	39	7	181	19.6	6.2	123.21	7	hslV	0	2.06277e+07	2.22348e+07	2.1387e+07
A0A290QG83	RNA-binding protein OS=Staphylococcus aureus (strain Newman) OX=426430 GN=CNH35_00015 PE=4 SV=1	0	7.984	15	1	8	1	81	9.1	4.7	14.07	1	yaaA	0	1.50434e+07	1.31997e+07	1.48426e+07
A0A0H3K6H7	PrsW family intramembrane metalloprotease OS=Staphylococcus aureus (strain Newman) OX=426430 GN=NWMN_0172 PE=4 SV=1	0	31.119	13	3	7	3	415	46	5.72	29.92	3		0	3.09509e+06	3.17783e+06	2.84838e+06
A0A290QH84	Aspartate--tRNA ligase OS=Staphylococcus aureus (strain Newman) OX=426430 GN=aspS PE=3 SV=1	0	259.723	55	28	134	28	588	66.6	5.07	425.77	28	aspS	0	1.2122e+08	1.46347e+08	1.49488e+08
A0A290QP01	Acyl-CoA dehydrogenase OS=Staphylococcus aureus (strain Newman) OX=426430 GN=CNH35_12805 PE=3 SV=1	0	100.879	36	11	38	11	384	43	5.99	111.39	11	caiA	0	2.33104e+07	2.79803e+07	2.42666e+07
A0A0H3K5Z5	Pseudouridine-5'-phosphate glycosidase OS=Staphylococcus aureus (strain Newman) OX=426430 GN=psuG PE=3 SV=1	0	21.519	14	4	8	4	307	32.8	5.53	12.91	4	psuG	0	1.3612e+06	981191	1.30795e+06
A0A0H3K8T4	DUF948 domain containing protein OS=Staphylococcus aureus (strain Newman) OX=426430 GN=NWMN_1632 PE=3 SV=1	0	174.278	70	12	326	12	163	18	7.5	1021.55	12		0	1057331931	1254384923	1163182044
A0A290QSI4	Anthranilate phosphoribosyltransferase OS=Staphylococcus aureus (strain Newman) OX=426430 GN=trpD PE=3 SV=1	0.031	1.504	10	1	1	1	332	36.5	5.33	0	1	trpD	0	NAN	NAN	NAN
A0A0H3K6Y6	DUF72 domain-containing protein OS=Staphylococcus aureus (strain Newman) OX=426430 GN=NWMN_0793 PE=4 SV=1	0	16.956	21	4	4	4	282	33.3	6.76	8.23	4		0	253077	NAN	270326
A0A290QGY7	50S ribosomal protein L27 OS=Staphylococcus aureus (strain Newman) OX=426430 GN=rpmA PE=3 SV=1	0	47.603	46	7	73	7	94	10.3	10.17	180.82	7	rpmA	0	5.38383e+08	6.20164e+08	6.71455e+08
A0A0H3K5Z1	5'-nucleotidase, lipoprotein e(P4) family OS=Staphylococcus aureus (strain Newman) OX=426430 GN=NWMN_0249 PE=4 SV=1	0	111.585	27	6	86	6	296	33.3	9.5	335.72	6		0	2.69897e+08	2.58768e+08	2.77356e+08
A0A0H3KIV1	MarR family transcriptional regulator OS=Staphylococcus aureus (strain Newman) OX=426430 GN=NWMN_2411 PE=4 SV=1	0.006	3.229	8	1	1	1	152	18.1	6.24	0	1		0	NAN	NAN	NAN
A0A0H3K7A2	Rrf2 family transcriptional regulator OS=Staphylococcus aureus (strain Newman) OX=426430 GN=NWMN_0558 PE=4 SV=1	0	12.684	35	4	4	4	146	16.7	6.25	6.64	4		0	971316	695537	952970

## Sheet: S5B
Table S5B. The list of protein groups identified from MU in S. aureus.
Accession	Description	Exp. q-value: Combined	Sum PEP Score	Coverage [%]	# Peptides	# PSMs	# Unique Peptides	# AAs	MW [kDa]	calc. pI	Score Sequest HT: Sequest HT	# Peptides (by Search Engine): Sequest HT	Gene Symbol	# Razor Peptides	Abundance: SA_MU_01	Abundance: SA_MU_02	Abundance: SA_MU_03
A0A0H3K793	DUF423 domain-containing protein OS=Staphylococcus aureus (strain Newman) OX=426430 GN=NWMN_0546 PE=3 SV=1	0.001	5.632	9	1	4	1	122	13.1	9.47	13.87	1		0	8.34447e+06	8810170	7142424
A0A290QS21	Orotidine 5'-phosphate decarboxylase OS=Staphylococcus aureus (strain Newman) OX=426430 GN=pyrF PE=3 SV=1	0	79.217	53	8	27	8	230	25.6	6.16	123.97	8	pyrF	0	4.05111e+07	3.76683e+07	4.21368e+07
A0A0H3KCC6	Orotate phosphoribosyltransferase OS=Staphylococcus aureus (strain Newman) OX=426430 GN=pyrE PE=3 SV=1	0	87.2	65	11	31	11	203	22	5.15	115.67	11	pyrE	0	4.85025e+07	7.48782e+07	4.20465e+07
A0A290QLZ5	Ribonuclease Y OS=Staphylococcus aureus (strain Newman) OX=426430 GN=rny PE=3 SV=1	0	326.489	69	32	108	32	519	58.5	5.27	489.58	32	rny	0	393095746	5.04362e+08	5.22753e+08
A0A290QIB5	Histidinol-phosphate aminotransferase OS=Staphylococcus aureus (strain Newman) OX=426430 GN=hisC PE=3 SV=1	0.001	5.215	5	1	1	1	352	39.8	5.19	3.5	1	hisC	0	NAN	NAN	NAN
A0A0H3K6Z5	Protein DltD OS=Staphylococcus aureus (strain Newman) OX=426430 GN=dltD PE=3 SV=1	0	258.248	61	20	97	20	391	44.9	9.22	428.14	20	dltD	0	3.61485e+08	5.10579e+08	3.95214e+08
A0A0H3KAP4	Flavin-containing monooxygenase FMO OS=Staphylococcus aureus (strain Newman) OX=426430 GN=NWMN_2483 PE=4 SV=1	0.103	0.637	3	1	1	1	368	41.1	5.4	0	1		0	NAN	NAN	NAN
A0A290QQV5	Carbamoyl-phosphate synthase large chain OS=Staphylococcus aureus (strain Newman) OX=426430 GN=carB PE=3 SV=1	0	283.429	45	35	107	35	1057	117.1	4.97	443.86	35	carB	0	3.15572e+08	4.15854e+08	3.24205e+08
A0A0H3K9N8	DoxX family membrane protein OS=Staphylococcus aureus (strain Newman) OX=426430 GN=NWMN_2039 PE=4 SV=1	0	9.246	19	2	5	2	116	13.3	10.64	13.62	2		0	6.52483e+06	7748973	5248508
A0A0H3KBQ5	D-glycerate dehydrogenase OS=Staphylococcus aureus (strain Newman) OX=426430 GN=NWMN_0801 PE=3 SV=1	0	101.269	62	14	41	14	319	35.3	5.12	167.43	14		0	1.22653e+08	1.35939e+08	1.22285e+08
A0A0H3KFY3	VOC family protein OS=Staphylococcus aureus (strain Newman) OX=426430 GN=NWMN_1118 PE=4 SV=1	0	41.871	41	5	20	5	133	14.8	4.51	85.34	5		0	2.47233e+07	3.9891e+07	2.70952e+07
A0A0H3K6K5	Iron dependent repressor OS=Staphylococcus aureus (strain Newman) OX=426430 GN=feoA PE=3 SV=1	0	94.662	56	10	26	10	214	24.9	5.53	110.71	10	feoA	0	4.09903e+07	5.35785e+07	4.57559e+07
A0A0H3KA32	Uncharacterized protein OS=Staphylococcus aureus (strain Newman) OX=426430 GN=NWMN_2223 PE=4 SV=1	0	35.272	39	6	11	6	176	20.4	8.97	44.39	6		0	1.87726e+06	8.67239e+06	3.11336e+06
A6QHF2	Uridine kinase OS=Staphylococcus aureus (strain Newman) OX=426430 GN=udk PE=3 SV=1	0	106.141	68	11	39	11	207	23.5	6.15	167.07	11	udk	0	1.42033e+08	1.53117e+08	1.48261e+08
A0A0H3KA90	DUF3139 domain-containing protein OS=Staphylococcus aureus (strain Newman) OX=426430 GN=NWMN_2285 PE=4 SV=1	0	52.925	46	6	20	6	121	14	9.74	76.3	6		0	9.64447e+07	1.22294e+08	108565635
A0A0H3K8U6	Acetyl-CoA carboxylase biotin carboxyl carrier protein subunit OS=Staphylococcus aureus (strain Newman) OX=426430 GN=accB PE=4 SV=1	0	61.332	52	4	22	4	149	16.8	4.73	130.04	4	accB	0	133675285	137484907	1.20636e+08
A0A0H3KAK9	Acyl-CoA thioester hydrolase OS=Staphylococcus aureus (strain Newman) OX=426430 GN=NWMN_2436 PE=4 SV=1	0	60.389	38	4	18	4	136	15.4	7.49	91.28	4		0	2.23327e+07	2.93529e+07	2.42391e+07
A0A0H3KBN3	Thioredoxin OS=Staphylococcus aureus (strain Newman) OX=426430 GN=NWMN_0779 PE=4 SV=1	0	20.819	41	3	9	3	98	11.4	5.48	29.13	3		0	7018890	14635621	9128956
A0A0H3KB27	tRNA(Ile)-lysidine synthase OS=Staphylococcus aureus (strain Newman) OX=426430 GN=tilS PE=3 SV=1	0.007	2.827	2	1	1	1	431	51.3	8.98	0	1	tilS	0	NAN	NAN	NAN
A0A0H3KAX8	Cytosolic protein OS=Staphylococcus aureus (strain Newman) OX=426430 GN=NWMN_0413 PE=4 SV=1	0	219.273	76	28	75	28	442	49.2	8.84	302.99	28		0	1.73922e+08	253379127	1.99934e+08
A0A0H3KCL5	DNA topoisomerase 4 subunit A OS=Staphylococcus aureus (strain Newman) OX=426430 GN=parC PE=3 SV=1	0	280.621	48	29	101	29	800	90.9	6.42	420.53	29	parC	0	1.8711e+08	2.60014e+08	2.1459e+08
A6QJ80	50S ribosomal protein L5 OS=Staphylococcus aureus (strain Newman) OX=426430 GN=rplE PE=3 SV=1	0	379.384	86	26	509	26	179	20.3	9.32	1886.63	26	rplE	0	8577709592	11750426391	9480812133
A0A290QG69	Phospho-N-acetylmuramoyl-pentapeptide-transferase OS=Staphylococcus aureus (strain Newman) OX=426430 GN=mraY PE=3 SV=1	0.002	4.222	5	1	7	1	321	35.2	8.92	6.51	1	mraY	0	NAN	NAN	1.00259e+06
A0A0H3K7P2	Histidine phosphatase family protein OS=Staphylococcus aureus (strain Newman) OX=426430 GN=NWMN_0768 PE=4 SV=1	0	23.37	31	4	6	4	193	22.1	6.68	17.76	4		0	729810	750283	420666
A0A290QPC5	Accumulation-associated protein OS=Staphylococcus aureus (strain Newman) OX=426430 GN=CNH35_13995 PE=4 SV=1	0	186.337	52	28	77	28	1499	164.4	5.54	274.22	28		0	1.29845e+08	1.66286e+08	1.64813e+08
A0A0H3KH80	o-succinylbenzoate synthase OS=Staphylococcus aureus (strain Newman) OX=426430 GN=menC PE=1 SV=1	0	11.576	14	3	6	3	333	37.9	5.83	15.19	3	menC	0	1.06389e+07	1.53616e+07	1.59838e+07
A0A0H3KI57	NADP-dependent oxidoreductase OS=Staphylococcus aureus (strain Newman) OX=426430 GN=NWMN_2091 PE=4 SV=1	0	306.681	85	23	107	23	333	36.2	5.44	545.26	23		0	8.48536e+08	1055859942	7.92194e+08
A0A0H3KF62	DUF4887 domain-containing protein OS=Staphylococcus aureus (strain Newman) OX=426430 GN=NWMN_0738 PE=4 SV=1	0	6.625	16	1	1	1	209	24.1	9.09	4.45	1		0	NAN	NAN	NAN
A0A0H3KDT7	Type VII secretion systems protein EssD OS=Staphylococcus aureus (strain Newman) OX=426430 GN=essD PE=1 SV=1	0	54.209	21	10	18	10	617	68.7	8.32	52.09	10	essD	0	2.33925e+07	3.01165e+07	2.46031e+07
A0A0H3KDD3	Polysaccharide biosynthesis protein OS=Staphylococcus aureus (strain Newman) OX=426430 GN=NWMN_1647 PE=4 SV=1	0	7.51	5	2	3	2	553	61.9	9.38	8.54	2		0	2301619	NAN	NAN
A0A290QKJ8	Exodeoxyribonuclease 7 small subunit OS=Staphylococcus aureus (strain Newman) OX=426430 GN=xseB PE=3 SV=1	0	79.506	87	6	42	6	76	8.8	4.28	198.27	6	xseB	0	2.11217e+08	2.5569e+08	242957201
A0A0H3K9M9	Sucrose-6-phosphate hydrolase OS=Staphylococcus aureus (strain Newman) OX=426430 GN=scrB PE=3 SV=1	0	125.906	50	18	52	18	494	57.9	5.39	183.3	18	scrB	0	1.9335e+08	2.42779e+08	2.07965e+08
A0A290QHN2	3-phosphoshikimate 1-carboxyvinyltransferase OS=Staphylococcus aureus (strain Newman) OX=426430 GN=aroA PE=3 SV=1	0	198.874	76	17	57	17	432	47	5.14	293.27	17	aroA	0	8.10295e+07	1.15147e+08	8.25639e+07
A0A0H3K8F9	Ribosome assembly RNA-binding protein YhbY OS=Staphylococcus aureus (strain Newman) OX=426430 GN=NWMN_1497 PE=4 SV=1	0	66.599	77	6	33	6	96	11	5.85	130.72	6		0	3.08792e+08	433859396	3.06328e+08
A6QHP5	Acetate kinase OS=Staphylococcus aureus (strain Newman) OX=426430 GN=ackA PE=3 SV=1	0	633.32	89	33	346	33	400	44	6	1453.31	33	ackA	0	5371559267	7064205662	5404926007
A0A0H3K9Z9	Molybdate ABC transporter substrate-binding protein OS=Staphylococcus aureus (strain Newman) OX=426430 GN=modA PE=3 SV=1	0	165.154	45	14	72	14	260	29	9.22	292.08	14	modA	0	1035238160	1334470648	1181119184
A0A0H3KH60	HTH-type transcriptional regulator rot OS=Staphylococcus aureus (strain Newman) OX=426430 GN=NWMN_1655 PE=3 SV=1	0	34.269	38	5	21	5	166	19.4	6.02	75.81	5		0	2.4834e+07	5.39186e+07	4.52954e+07
A6QGG3	Proline--tRNA ligase OS=Staphylococcus aureus (strain Newman) OX=426430 GN=proS PE=3 SV=1	0	402.377	83	37	158	37	567	63.8	5.21	762.99	37	proS	0	9.93307e+08	1443827418	1061352672
A6QJ91	50S ribosomal protein L4 OS=Staphylococcus aureus (strain Newman) OX=426430 GN=rplD PE=3 SV=1	0	122.475	61	9	698	9	207	22.5	9.91	3549.61	9	rplD	0	7564799869	7642196247	7040155388
A0A290QPG2	50S ribosomal protein L20 OS=Staphylococcus aureus (strain Newman) OX=426430 GN=rplT PE=3 SV=1	0	31.576	29	5	64	5	118	13.7	11.25	163.95	5	rplT	0	1902102029	2060469186	1938219086
A6QFH1	Argininosuccinate lyase OS=Staphylococcus aureus (strain Newman) OX=426430 GN=argH PE=3 SV=1	0	6.425	9	2	2	2	459	52	5.72	2.86	2	argH	0	NAN	NAN	NAN
A0A290QKE7	Uncharacterized protein OS=Staphylococcus aureus (strain Newman) OX=426430 GN=CNH35_12430 PE=4 SV=1	0	9.047	12	2	5	2	247	27.8	6.14	13.71	2		0	4.13599e+06	7.00509e+06	5.833e+06
A0A0H3K729	MAP domain-containing protein OS=Staphylococcus aureus (strain Newman) OX=426430 GN=NWMN_0851 PE=4 SV=1	0.001	5.463	8	1	1	1	144	15.8	9.29	3.09	1		0	NAN	NAN	NAN
A0A0H3K7R0	NifU family protein OS=Staphylococcus aureus (strain Newman) OX=426430 GN=NWMN_0807 PE=4 SV=1	0	45.521	71	4	20	4	80	8.7	4.48	86.06	4		0	258188856	2.88377e+08	2.45757e+08
A0A0H3K6C8	Capsular polysaccharide biosynthesis protein CapO OS=Staphylococcus aureus (strain Newman) OX=426430 GN=capO PE=3 SV=1	0	24.698	13	4	11	4	420	46.8	4.97	34.48	4	capO	0	5.4315e+06	4.6221e+06	4.56238e+06
A0A0H3K9T3	ATP-grasp domain-containing protein OS=Staphylococcus aureus (strain Newman) OX=426430 GN=NWMN_2036 PE=4 SV=1	0	10.844	15	4	7	4	397	45.6	5.26	10.66	4		0	6.61703e+06	13766147	7.62926e+06
A0A0H3K8W5	NERD domain-containing protein OS=Staphylococcus aureus (strain Newman) OX=426430 GN=NWMN_1679 PE=4 SV=1	0	186.346	67	18	106	18	302	35	6.47	341.9	18		0	3.03142e+08	3.53389e+08	3.5669e+08
A0A0H3K8E6	Catalase OS=Staphylococcus aureus (strain Newman) OX=426430 GN=katA PE=3 SV=1	0	653.521	79	41	312	41	507	58.6	5.48	1346.03	41	katA	0	3275636115	4807342487	3939839883
A6QHP9	Probable tRNA sulfurtransferase OS=Staphylococcus aureus (strain Newman) OX=426430 GN=thiI PE=3 SV=1	0	135.858	53	16	52	16	407	46.2	7.31	200.88	16	thiI	0	1.00754e+08	1.3265e+08	1.12236e+08
A0A0H3KCT4	Tetratricopeptide repeat protein OS=Staphylococcus aureus (strain Newman) OX=426430 GN=NWMN_1374 PE=4 SV=1	0	101.714	37	11	34	11	414	48.4	4.16	154.79	11		0	7.68019e+07	117663161	8.07056e+07
A0A290QDE2	DNA-binding response regulator OS=Staphylococcus aureus (strain Newman) OX=426430 GN=CNH35_00110 PE=4 SV=1	0	292.562	71	25	103	25	233	27.2	5.19	456.81	25	walR	0	5.03595e+08	6.7426e+08	4.97655e+08
A0A0H3K7P3	Nitrogen fixation protein NifU homolog OS=Staphylococcus aureus (strain Newman) OX=426430 GN=nifU PE=4 SV=1	0	79.655	79	8	37	8	154	17	4.82	141.48	8	nifU	0	1.21949e+08	1.4785e+08	1.34483e+08
A0A0H3K7H8	ABC transporter ATP-binding protein OS=Staphylococcus aureus (strain Newman) OX=426430 GN=NWMN_0688 PE=4 SV=1	0	128.839	39	17	50	17	627	72.6	5.48	183.83	17		0	8.79088e+07	1.09727e+08	9.37438e+07
A0A0H3K9Q4	Cof-type HAD-IIB family hydrolase OS=Staphylococcus aureus (strain Newman) OX=426430 GN=NWMN_2054 PE=4 SV=1	0	192.269	68	17	71	17	285	32.3	5.22	295.65	17		0	3.32588e+08	4.12806e+08	3.24147e+08
A0A0H3K8F6	Alanine:cation symporter family protein OS=Staphylococcus aureus (strain Newman) OX=426430 GN=NWMN_1269 PE=3 SV=1	0	43.84	19	6	14	6	486	52.1	8.91	55.3	6		0	4.96297e+07	22103516	4.33993e+07
A0A0H3K8C8	thiamine diphosphokinase OS=Staphylococcus aureus (strain Newman) OX=426430 GN=NWMN_1133 PE=4 SV=1	0	28.862	18	3	10	3	213	23.9	6.15	41.36	3		0	1.31656e+07	1.6609e+07	9972488
A0A290QK06	Alkaline shock response membrane anchor protein AmaP OS=Staphylococcus aureus (strain Newman) OX=426430 GN=CNH35_12285 PE=4 SV=1	0	133.952	42	12	91	12	178	20.8	9.57	331.2	12	amaP	0	1801337889	2386393036	2091045111
A0A290QCS2	DNA gyrase subunit A OS=Staphylococcus aureus (strain Newman) OX=426430 GN=gyrA PE=3 SV=1	0	530.727	69	51	226	51	887	99.3	5.17	960.02	51	gyrA	0	9.73949e+08	1143610152	1044229027
A0A0H3KAJ2	Phage protein OS=Staphylococcus aureus (strain Newman) OX=426430 GN=NWMN_0283 PE=4 SV=1	0	18.875	36	3	8	3	94	11.2	8.06	24.55	3		0	9.00839e+06	1.28676e+07	10656335
A0A0H3K6S6	Phage major capsid protein OS=Staphylococcus aureus (strain Newman) OX=426430 GN=NWMN_0294 PE=4 SV=1	0	50.805	37	5	14	5	304	33.6	5.15	62.36	5		0	4.85564e+06	5739392	5.11441e+06
A0A0H3K6P9	Mannitol-specific phosphotransferase enzyme IIA component OS=Staphylococcus aureus (strain Newman) OX=426430 GN=fruA PE=4 SV=1	0	325.01	48	22	147	22	652	68.7	5.97	799.79	22	fruA	0	1829238154	2303922210	2256471472
A0A0H3KAD9	Antitoxin OS=Staphylococcus aureus (strain Newman) OX=426430 GN=stbD PE=3 SV=1	0	29.192	74	5	15	5	85	9.8	4.53	59.81	5	stbD	0	3.53454e+07	53279435	3.54059e+07
A0A290QNZ9	acylphosphatase OS=Staphylococcus aureus (strain Newman) OX=426430 GN=CNH35_07530 PE=3 SV=1	0	33.411	74	3	10	3	89	10.2	5.08	64.34	3	acyP	0	37777637	56718081	4.2061e+07
A0A290QGZ4	Aminomethyltransferase OS=Staphylococcus aureus (strain Newman) OX=426430 GN=gcvT PE=3 SV=1	0	208.253	75	18	77	18	363	40.4	4.93	378.7	18	gcvT	0	2.05051e+08	2.93454e+08	2.09853e+08
A0A0H3KAJ9	NAD(P)H-dependent oxidoreductase OS=Staphylococcus aureus (strain Newman) OX=426430 GN=NWMN_2421 PE=3 SV=1	0	105.623	35	9	37	9	223	25.4	5.83	142.75	9		0	1.55973e+08	2.0692e+08	1.56705e+08
A0A0H3K8S2	ABC transporter ATP-binding protein OS=Staphylococcus aureus (strain Newman) OX=426430 GN=NWMN_1459 PE=4 SV=1	0	39.966	24	5	12	5	261	29.2	7.61	51.77	5		0	2.11295e+07	1.31932e+07	2.12287e+07
A0A290QHM0	Trigger factor OS=Staphylococcus aureus (strain Newman) OX=426430 GN=tig PE=3 SV=1	0	647.746	72	38	665	38	433	48.6	4.42	3519.32	38	tig	0	10948743986	13671494062	11088186610
A0A0H3K8F5	ComE operon protein 2 OS=Staphylococcus aureus (strain Newman) OX=426430 GN=comEB PE=3 SV=1	0	81.433	78	9	26	9	153	17.2	7.71	109.15	9	comEB	0	7.09618e+07	1.04058e+08	9.92527e+07
A0A0H3K7R9	General stress protein OS=Staphylococcus aureus (strain Newman) OX=426430 GN=NWMN_0825 PE=4 SV=1	0	45.904	65	9	25	9	125	14.7	9.03	98.89	9		0	7.06767e+07	7.11601e+07	7.72169e+07
A0A290QM93	UPF0346 protein CNH35_07625 OS=Staphylococcus aureus (strain Newman) OX=426430 GN=CNH35_07625 PE=3 SV=1	0	8.135	18	1	2	1	73	8.9	4.56	9	1		0	6421725	9021754	7.13811e+06
A0A290QKV4	AraC family transcriptional regulator OS=Staphylococcus aureus (strain Newman) OX=426430 GN=CNH35_00285 PE=4 SV=1	0.002	4.532	2	2	4	2	732	86.3	6.46	7.57	2		0	NAN	NAN	NAN
A0A0H3K8Z4	Uncharacterized protein OS=Staphylococcus aureus (strain Newman) OX=426430 GN=NWMN_1570 PE=4 SV=1	0	29.632	20	4	7	4	309	36.4	5.19	25.89	4		0	3997544	1.97414e+06	5.14226e+06
A0A290QUH5	Ketol-acid reductoisomerase (NADP(+)) OS=Staphylococcus aureus (strain Newman) OX=426430 GN=ilvC PE=3 SV=1	0	9.722	10	2	3	2	334	36.9	5.38	5.99	2	ilvC	0	NAN	NAN	3.33781e+06
A6QGD8	30S ribosomal protein S16 OS=Staphylococcus aureus (strain Newman) OX=426430 GN=rpsP PE=3 SV=1	0	95.526	49	4	123	4	91	10.2	9.92	631.88	4	rpsP	0	6438844739	7809212392	7308219346
A0A0H3KA78	DUF4889 domain-containing protein OS=Staphylococcus aureus (strain Newman) OX=426430 GN=NWMN_2283 PE=4 SV=1	0	87.844	38	6	43	6	118	13.3	9.31	175.27	6		0	2.28891e+08	2.77543e+08	3.02691e+08
A0A0H3KD37	Aminotransferase, class V OS=Staphylococcus aureus (strain Newman) OX=426430 GN=NWMN_1524 PE=3 SV=1	0	170.214	50	13	52	13	380	42.5	4.91	270.67	13		0	1.14656e+08	1.49218e+08	1.26365e+08
A0A290QK67	2,3,4,5-tetrahydropyridine-2,6-dicarboxylate N-acetyltransferase OS=Staphylococcus aureus (strain Newman) OX=426430 GN=dapD PE=3 SV=1	0	23.586	14	4	12	4	239	25.2	4.81	33.58	4	dapH	0	9.14359e+06	1.43273e+07	9784229
A0A290QMX4	Triosephosphate isomerase OS=Staphylococcus aureus (strain Newman) OX=426430 GN=tpiA PE=3 SV=1	0	487.083	98	29	518	29	253	27.2	4.87	2509.73	29	tpiA	0	11366761556	13734840270	10975770079
A6QES8	Transcriptional regulator SarA OS=Staphylococcus aureus (strain Newman) OX=426430 GN=sarA PE=1 SV=1	0	86.752	74	13	87	13	124	14.7	8.06	271.03	13	sarA	0	1678933329	2254204076	1693808710
A0A0H3KCB3	Cell division protein DivIB OS=Staphylococcus aureus (strain Newman) OX=426430 GN=ftsQ PE=3 SV=1	0	249.757	61	23	66	23	440	50.3	8	297.22	23	ftsQ	0	1.52075e+08	2.14128e+08	1.76542e+08
A0A290QR63	Phage protein OS=Staphylococcus aureus (strain Newman) OX=426430 GN=CNH35_07025 PE=4 SV=1	0	8.027	40	2	4	2	45	5.1	4.78	12.94	2		0	1.04642e+07	1.17014e+07	11286740
A0A0H3KFB2	Teichoic acid D-alanyltransferase OS=Staphylococcus aureus (strain Newman) OX=426430 GN=dltB PE=3 SV=1	0.012	2.192	4	1	1	1	404	47.7	9.69	0	1	dltB	0	NAN	NAN	NAN
A0A0H3KFX5	Cell division protein DivIVA OS=Staphylococcus aureus (strain Newman) OX=426430 GN=NWMN_1102 PE=4 SV=1	0	118.975	42	10	53	10	205	23.5	5	232.91	10		0	4.35807e+08	6.51801e+08	535816132
A0A290QS10	Isoleucine--tRNA ligase OS=Staphylococcus aureus (strain Newman) OX=426430 GN=ileS PE=3 SV=1	0	849.892	77	56	335	56	917	104.8	5.47	1573.63	56	ileS	0	2500356101	3384794809	2841646386
A0A0H3K6S2	Phi PVL-like protein OS=Staphylococcus aureus (strain Newman) OX=426430 GN=NWMN_0287 PE=4 SV=1	0.002	4.425	10	1	1	1	133	15.4	9.16	3.01	1		0	1.06544e+06	684351	NAN
A0A0H3KFA0	Signal transduction protein TRAP OS=Staphylococcus aureus (strain Newman) OX=426430 GN=NWMN_2507 PE=3 SV=1	0	28.215	51	4	11	4	147	17.6	7.18	36.7	4		0	3.20367e+07	4.37656e+07	3.43137e+07
A0A290QDA6	Uncharacterized protein OS=Staphylococcus aureus (strain Newman) OX=426430 GN=CNH35_02165 PE=4 SV=1	0.078	0.775	27	1	1	1	33	3.8	10.18	0	1		0	NAN	NAN	38945.1
A0A0H3K6N1	MFS transporter OS=Staphylococcus aureus (strain Newman) OX=426430 GN=NWMN_0642 PE=4 SV=1	0.022	1.638	2	1	1	1	406	45.1	9.06	1.86	1		0	1.23615e+06	1498015	NAN
A0A0H3KHG9	Replication protein OS=Staphylococcus aureus (strain Newman) OX=426430 GN=NWMN_0275 PE=4 SV=1	0.004	3.308	3	1	1	1	256	29.6	8.76	2.11	1		0	751866	1.14732e+06	NAN
A0A0H3KD20	Hydrolase, HAD-superfamily, subfamily IIIA OS=Staphylococcus aureus (strain Newman) OX=426430 GN=NWMN_1500 PE=4 SV=1	0	70.325	61	10	30	10	175	20.2	9.73	123.34	10		0	30290772	39193755	3.32595e+07
A0A0H3KC04	GNAT family N-acetyltransferase OS=Staphylococcus aureus (strain Newman) OX=426430 GN=NWMN_0910 PE=4 SV=1	0	51.111	50	7	23	7	183	21.3	6.06	82.61	7		0	2.33903e+07	2.7328e+07	27014752
A0A0H3K7Q0	Rqc2 homolog RqcH OS=Staphylococcus aureus (strain Newman) OX=426430 GN=rqcH PE=3 SV=1	0	273.723	66	27	101	27	565	65.7	8.75	447.26	27	rqcH	0	3.296e+08	3.55481e+08	4.66644e+08
A0A290QFR6	30S ribosomal protein S2 OS=Staphylococcus aureus (strain Newman) OX=426430 GN=rpsB PE=3 SV=1	0	370.664	91	29	366	29	255	29.1	5.52	1873.88	29	rpsB	0	5000053010	6016246276	5334243621
A0A0H3KFV4	RNA methyltransferase OS=Staphylococcus aureus (strain Newman) OX=426430 GN=NWMN_1048 PE=4 SV=1	0	67.546	54	6	18	6	246	26.9	5.3	111.63	6		0	6.13776e+07	9.08655e+07	7.6227e+07
A0A290QEE1	Deoxynucleoside kinase OS=Staphylococcus aureus (strain Newman) OX=426430 GN=CNH35_03075 PE=3 SV=1	0	52.557	40	5	15	5	205	24.1	4.98	59.08	5	dgk; dgk_2	0	13089513	13725914	1.36331e+07
A0A0H3K675	Probable acetyl-CoA acyltransferase OS=Staphylococcus aureus (strain Newman) OX=426430 GN=NWMN_0346 PE=3 SV=1	0	307.173	77	20	133	20	393	41.7	5.29	628.72	20		0	9.91613e+08	1199013814	8.28532e+08
A0A0H3K6Z1	DUF86 domain-containing protein OS=Staphylococcus aureus (strain Newman) OX=426430 GN=NWMN_0799 PE=3 SV=1	0	52.209	53	5	20	5	144	16.8	5.05	81.97	5		0	5.13292e+07	6.96137e+07	5.06313e+07
A0A290QHL8	Putative septation protein SpoVG OS=Staphylococcus aureus (strain Newman) OX=426430 GN=spoVG PE=3 SV=1	0	191.711	82	12	168	12	100	11.3	4.81	605.47	12	spoVG	0	1901473012	2701258155	2272292985
A6QGX8	Thymidylate synthase OS=Staphylococcus aureus (strain Newman) OX=426430 GN=thyA PE=3 SV=1	0	129.788	73	17	55	17	318	36.8	5.64	210.7	17	thyA	0	2.30055e+08	3.57263e+08	276323111
A0A290QQU5	DNA-binding response regulator OS=Staphylococcus aureus (strain Newman) OX=426430 GN=CNH35_03910 PE=4 SV=1	0	101.094	52	9	37	9	228	26.8	5.39	171.19	9	saeR	0	9.79663e+07	1.41183e+08	1.13955e+08
A6QGK1	tRNA dimethylallyltransferase OS=Staphylococcus aureus (strain Newman) OX=426430 GN=miaA PE=3 SV=1	0	34.94	31	5	9	5	311	35.8	6.81	43.84	5	miaA	0	5.9717e+06	9.98867e+06	2.91636e+06
A0A290QJJ9	Ribosomal RNA small subunit methyltransferase H OS=Staphylococcus aureus (strain Newman) OX=426430 GN=rsmH PE=3 SV=1	0	152.878	51	13	57	13	311	35.7	6.07	231.59	13	rsmH	0	1.36313e+08	1.9885e+08	1.28957e+08
A0A0H3KEE5	Lipid II:glycine glycyltransferase OS=Staphylococcus aureus (strain Newman) OX=426430 GN=fmhB PE=3 SV=1	0	276.386	62	25	105	25	421	48.5	8.84	470.25	25	fmhB	0	5.61418e+08	7.57972e+08	6.23594e+08
A0A0H3K868	Zinc metallopeptidase OS=Staphylococcus aureus (strain Newman) OX=426430 GN=NWMN_1371 PE=4 SV=1	0	88.158	43	6	28	6	235	25.5	9.2	173	6		0	6.96443e+07	1.09836e+08	7.47652e+07
A0A0H3K8R5	Biotin carboxyl carrier protein of acetyl-CoA carboxylase OS=Staphylococcus aureus (strain Newman) OX=426430 GN=accB PE=4 SV=1	0	107.218	50	8	35	8	154	17.1	4.56	199.47	8	accB	0	2.89408e+08	3.35856e+08	2.55466e+08
A0A0H3K605	MBL fold metallo-hydrolase OS=Staphylococcus aureus (strain Newman) OX=426430 GN=NWMN_0021 PE=4 SV=1	0	96.959	64	12	32	12	266	30.3	6.38	125.22	12		0	4.41428e+07	5.58719e+07	4.7041e+07
A0A290QGS9	Histidine--tRNA ligase OS=Staphylococcus aureus (strain Newman) OX=426430 GN=hisS PE=3 SV=1	0	178.984	53	19	72	19	420	48.3	5.38	293.91	19	hisS	0	2.86023e+08	4.36574e+08	3.50359e+08
A0A0H3KEV2	Cation efflux family protein OS=Staphylococcus aureus (strain Newman) OX=426430 GN=NWMN_2316 PE=4 SV=1	0	10.267	5	1	5	1	288	31.6	6.37	17.11	1		0	9.90491e+06	9.12795e+06	8.78429e+06
A0A0H3K9B0	Phage protein OS=Staphylococcus aureus (strain Newman) OX=426430 GN=NWMN_1861 PE=4 SV=1	0	28.69	39	6	20	6	57	6.6	8.15	43.45	6		0	6.47669e+08	8.70567e+08	668497759
A0A0H3K7E3	MarR family transcriptional regulator OS=Staphylococcus aureus (strain Newman) OX=426430 GN=NWMN_0637 PE=4 SV=1	0	51.311	55	9	36	9	141	16.7	8.34	113.26	9		0	3.5521e+08	5.65956e+08	3.68026e+08
A0A0H3KCF1	DNA topoisomerase 1 OS=Staphylococcus aureus (strain Newman) OX=426430 GN=topA PE=3 SV=1	0	195.789	35	21	68	21	691	79.3	9.03	298.94	21	topA	0	1.44966e+08	2.45112e+08	1.59626e+08
A0A0H3KCT5	Asparaginase OS=Staphylococcus aureus (strain Newman) OX=426430 GN=ansA PE=3 SV=1	0	62.713	40	7	24	7	322	35.6	6.39	114.89	7	ansA	0	3.26746e+07	45854376	4.0468e+07
A0A0H3K7W5	IDEAL domain-containing protein OS=Staphylococcus aureus (strain Newman) OX=426430 GN=NWMN_0896 PE=4 SV=1	0	60.314	70	6	15	6	74	8.5	4.92	82.61	6		0	8.27823e+06	1.38519e+07	1.32942e+07
A0A0H3KD30	Peptidase U32 OS=Staphylococcus aureus (strain Newman) OX=426430 GN=NWMN_1514 PE=4 SV=1	0	110.184	61	11	37	11	307	35.9	4.73	175.67	11		0	6.13116e+07	7.56978e+07	5.92035e+07
A0A0H3KA79	Assimilatory nitrite reductase [NAD(P)H], small subunit OS=Staphylococcus aureus (strain Newman) OX=426430 GN=nirD PE=4 SV=1	0	60.662	47	6	21	6	104	11.4	5.05	85.42	6	nirD	0	181945891	2.42e+08	1.8923e+08
A0A0H3K7F0	N-acetyltransferase OS=Staphylococcus aureus (strain Newman) OX=426430 GN=NWMN_0648 PE=4 SV=1	0	6.612	9	2	4	2	180	21.5	6.4	3.65	2		0	4.84634e+06	2.47669e+06	2.26642e+06
A0A290QGX6	Type VII secretion system protein EssB OS=Staphylococcus aureus (strain Newman) OX=426430 GN=essB PE=3 SV=1	0	43.175	22	6	15	6	444	52	5.95	52	6	essB	0	1.70977e+07	2.43999e+07	1.70439e+07
A0A290QGM8	Chaperone protein DnaJ OS=Staphylococcus aureus (strain Newman) OX=426430 GN=dnaJ PE=3 SV=1	0	229.955	48	17	70	17	379	41.7	6	335.5	17	dnaJ	0	2.63803e+08	2.64254e+08	2.90586e+08
A0A0H3KAK2	TIGR04197 family type VII secretion effector OS=Staphylococcus aureus (strain Newman) OX=426430 GN=NWMN_2486 PE=4 SV=1	0	13.805	30	2	4	2	92	9.8	4.75	18.27	2		0	4.03007e+06	3.68028e+06	NAN
A0A0H3KAC7	Uncharacterized protein OS=Staphylococcus aureus (strain Newman) OX=426430 GN=NWMN_2332 PE=4 SV=1	0	46.189	35	7	21	7	219	25.8	8.13	79.9	7		0	3.96267e+07	7.91604e+07	5.45579e+07
A0A0H3KGQ6	Penicillin-binding protein 2 OS=Staphylococcus aureus (strain Newman) OX=426430 GN=pbpC PE=3 SV=1	0	267.111	64	40	113	40	691	77.2	9.22	395.33	40	pbpC	0	3.37009e+08	4.38067e+08	3.53748e+08
A0A0H3K5Q7	Type I restriction enzyme endonuclease subunit OS=Staphylococcus aureus (strain Newman) OX=426430 GN=hsdR PE=3 SV=1	0	125.817	28	20	44	20	929	109.2	6.58	158.61	20	hsdR	0	5.88207e+07	8.75644e+07	5.49632e+07
A0A0H3KG25	ATP-dependent DNA helicase RecG OS=Staphylococcus aureus (strain Newman) OX=426430 GN=recG PE=3 SV=1	0	55.357	21	10	17	10	686	78.3	6.3	69.95	10	recG	0	1.8839e+07	1.61296e+07	2.08863e+07
A0A0H3K629	Iron ABC transporter substrate-binding protein OS=Staphylococcus aureus (strain Newman) OX=426430 GN=sirA PE=4 SV=1	0	63.838	39	10	27	10	330	36.7	9.14	79.42	10	sirA	0	1.40206e+08	1.79104e+08	169777157
A6QEL9	GTP cyclohydrolase FolE2 OS=Staphylococcus aureus (strain Newman) OX=426430 GN=folE2 PE=3 SV=1	0	108.242	52	12	47	12	292	33.5	5.24	168.45	12	folE2	0	1.61313e+08	1.75613e+08	1.86232e+08
A0A0H3KH72	Autolysin OS=Staphylococcus aureus (strain Newman) OX=426430 GN=NWMN_1667 PE=3 SV=1	0	153.926	56	15	64	15	284	32.5	9.25	245.79	15		0	1.90149e+08	2.82308e+08	2.1313e+08
A0A0H3KHF8	Phage transcriptional activator RinA OS=Staphylococcus aureus (strain Newman) OX=426430 GN=NWMN_1013 PE=4 SV=1	0	6.905	10	1	2	1	140	16.3	8.62	9.41	1		0	NAN	NAN	NAN
A0A0H3KAJ6	DUF2316 domain-containing protein OS=Staphylococcus aureus (strain Newman) OX=426430 GN=NWMN_2476 PE=4 SV=1	0	15.022	33	3	8	3	99	11.5	5.45	23.57	3		0	4511894	6149499	4.70732e+06
A0A0H3K8R2	Dihydrolipoyl dehydrogenase OS=Staphylococcus aureus (strain Newman) OX=426430 GN=lpdA PE=3 SV=1	0	167.865	47	17	62	17	473	51.1	5.5	232.54	17	lpdA	0	158693890	1.88652e+08	3.14531e+08
A0A0H3KGN1	6-phosphogluconate dehydrogenase, decarboxylating OS=Staphylococcus aureus (strain Newman) OX=426430 GN=gnd PE=1 SV=1	0	437.661	77	31	221	31	468	51.8	5.14	1011.31	31	gnd	0	3616418396	4892790055	3899566216
A0A0H3K8Z8	Alanine--glyoxylate aminotransferase family protein OS=Staphylococcus aureus (strain Newman) OX=426430 GN=NWMN_1616 PE=3 SV=1	0	46.571	26	7	15	7	386	42.8	7.23	54.21	7		0	1.15306e+07	1.70287e+07	1.17838e+07
A6QFK8	Adapter protein MecA OS=Staphylococcus aureus (strain Newman) OX=426430 GN=mecA PE=3 SV=1	0	30.697	21	5	18	5	239	28.3	4.5	46.38	5	mecA	0	2.24245e+07	2.81742e+07	24069123
A0A0H3KER0	Uncharacterized protein OS=Staphylococcus aureus (strain Newman) OX=426430 GN=NWMN_2250 PE=4 SV=1	0	100.263	91	10	39	10	139	16.3	5.29	144.91	10		0	5.68974e+07	9.2947e+07	8.94556e+07
A0A0H3KET7	Nitrate reductase molybdenum cofactor assembly chaperone OS=Staphylococcus aureus (strain Newman) OX=426430 GN=narJ PE=4 SV=1	0	29.011	36	6	11	6	196	22.9	5.43	32.32	6	narJ	0	6.27592e+06	8.2315e+06	7.76578e+06
A0A0H3KH17	Glycerophosphodiester phosphodiesterase OS=Staphylococcus aureus (strain Newman) OX=426430 GN=NWMN_1614 PE=4 SV=1	0	21.036	11	2	7	2	247	28.4	7.83	27.18	2		0	3.38694e+06	NAN	3.637e+06
A0A290QHR0	50S ribosomal protein L33 OS=Staphylococcus aureus (strain Newman) OX=426430 GN=rpmG PE=3 SV=1	0	9.678	26	2	5	2	47	5.4	9.55	11.19	2	rpmG1; rpmG3	0	10469982	15060960	2.10157e+07
A0A0H3K995	Glutamine amidotransferase OS=Staphylococcus aureus (strain Newman) OX=426430 GN=NWMN_1767 PE=3 SV=1	0	257.901	87	14	137	14	171	18.6	4.77	762.12	14		0	2170972616	2599610902	1962132692
A6QFS5	Phosphoribosylaminoimidazole-succinocarboxamide synthase OS=Staphylococcus aureus (strain Newman) OX=426430 GN=purC PE=3 SV=1	0	18.03	16	3	6	3	234	26.7	5.43	12.6	3	purC	0	9.28011e+06	1.25278e+07	1.07965e+07
A0A290QNQ6	Uridylate kinase OS=Staphylococcus aureus (strain Newman) OX=426430 GN=pyrH PE=3 SV=1	0	111.432	63	12	67	12	240	26.1	6.37	232.89	12	pyrH	0	6.20706e+08	7.93388e+08	705830431
A0A290QEF1	Nucleotide-binding protein CNH35_04255 OS=Staphylococcus aureus (strain Newman) OX=426430 GN=CNH35_04255 PE=3 SV=1	0	114.694	45	14	40	14	303	34.8	5.91	150.45	14		0	1.20135e+08	1.85329e+08	134676654
A0A0H3KB32	7,8-dihydroneopterin aldolase OS=Staphylococcus aureus (strain Newman) OX=426430 GN=folB PE=3 SV=1	0	48.227	61	5	19	5	121	13.7	5.82	83.08	5	folB	0	3.14094e+07	31978413	3.23314e+07
A0A0H3KEQ6	Transposase OS=Staphylococcus aureus (strain Newman) OX=426430 GN=NWMN_0559 PE=3 SV=1	0	41.713	20	7	15	7	469	51.6	7.24	43.05	7		0	3.66842e+06	2.62633e+06	4.60012e+06
A0A290QKJ4	Probable nitrate transporter NarT OS=Staphylococcus aureus (strain Newman) OX=426430 GN=CNH35_13355 PE=3 SV=1	0	6.679	3	2	4	2	389	42.1	9.52	8.58	2	narT	0	1.19902e+06	3.11869e+07	2.17044e+07
A0A0H3KDV2	Putative adhesin domain-containing protein OS=Staphylococcus aureus (strain Newman) OX=426430 GN=NWMN_1863 PE=4 SV=1	0	51.549	36	9	25	9	280	31.6	9.28	88.35	9		0	7.01823e+07	1.05338e+08	7.57476e+07
A0A0H3K9A8	Teichoic acid translocation permease protein TagG OS=Staphylococcus aureus (strain Newman) OX=426430 GN=NWMN_1762 PE=4 SV=1	0.016	1.945	8	1	2	1	278	31.9	7.85	3.72	1		0	NAN	NAN	NAN
A0A0H3K9D2	Aminopeptidase OS=Staphylococcus aureus (strain Newman) OX=426430 GN=pepS PE=3 SV=1	0	388.915	71	30	143	30	418	47.1	4.97	675.53	30	pepS	0	6.59819e+08	8.79733e+08	726334230
A0A0H3K8Y4	Primosomal protein DnaI OS=Staphylococcus aureus (strain Newman) OX=426430 GN=dnaI PE=4 SV=1	0	147.787	66	16	49	16	306	35.6	7.14	229.17	16	dnaI	0	3.05646e+08	4.25841e+08	4.01762e+08
A0A0H3KCW4	DNA repair protein RecN OS=Staphylococcus aureus (strain Newman) OX=426430 GN=recN PE=3 SV=1	0	352.385	75	34	118	34	559	64.3	5.1	584.75	34	recN	0	2.73095e+08	3.93277e+08	2.64347e+08
A0A0H3K910	Universal stress protein OS=Staphylococcus aureus (strain Newman) OX=426430 GN=NWMN_1604 PE=3 SV=1	0	217.355	84	15	345	15	166	18.5	5.87	1599.35	15		0	6975815172	8269154951	6862661216
A0A290QU10	Glutamyl-tRNA(Gln) amidotransferase subunit A OS=Staphylococcus aureus (strain Newman) OX=426430 GN=gatA PE=3 SV=1	0	445.414	73	34	197	34	485	52.8	5.15	875.08	34	gatA	0	2350479018	3058110605	2383535063
A0A0H3K774	Polysaccharide biosynthesis protein CapD OS=Staphylococcus aureus (strain Newman) OX=426430 GN=capD PE=4 SV=1	0	155.349	65	14	59	14	321	36	4.75	253.82	14	capD	0	1.99004e+08	2.69466e+08	2.11488e+08
A0A0H3KDU6	TIGR01741 family protein OS=Staphylococcus aureus (strain Newman) OX=426430 GN=NWMN_0238 PE=4 SV=1	0.002	3.711	8	2	6	1	166	20	4.51	11.77	2		0	10118901	10177651	16620212
A0A0H3K7Q2	Fe-S cluster assembly ATPase SufC OS=Staphylococcus aureus (strain Newman) OX=426430 GN=sufC PE=3 SV=1	0	362.552	86	24	143	24	253	28.3	4.97	635.54	24	sufC	0	2020443494	2308103984	1766105493
A0A0H3KA96	Zinc ABC transporter substrate-binding protein OS=Staphylococcus aureus (strain Newman) OX=426430 GN=NWMN_2306 PE=3 SV=1	0	149.345	40	19	53	19	531	61	7.3	186.77	19		0	1.90703e+08	2.53212e+08	239905006
A0A0H3KA23	Lactose phosphotransferase system repressor OS=Staphylococcus aureus (strain Newman) OX=426430 GN=NWMN_2213 PE=4 SV=1	0	34.448	28	7	21	7	230	26.6	7.15	66.57	7		0	5.06984e+07	76096988	5.49001e+07
A0A0H3KBG6	4-amino-4-deoxychorismate lyase OS=Staphylococcus aureus (strain Newman) OX=426430 GN=pabC PE=4 SV=1	0	88.561	66	14	42	14	202	23.8	7.01	124.82	14	pabC	0	1515933676	1916598167	1530260607
A6QGS4	Tryptophan synthase beta chain OS=Staphylococcus aureus (strain Newman) OX=426430 GN=trpB PE=3 SV=1	0.011	2.434	3	1	1	1	404	43.9	5.41	1.73	1	trpB	0	NAN	NAN	NAN
A0A0H3K7T7	Peptide ABC transporter substrate-binding protein OS=Staphylococcus aureus (strain Newman) OX=426430 GN=NWMN_0860 PE=4 SV=1	0	25.843	9	5	11	5	551	61.5	9.19	27.82	5		0	2.99711e+07	49288145	5.38677e+07
A0A0H3K5X4	TIGR01741 family protein OS=Staphylococcus aureus (strain Newman) OX=426430 GN=NWMN_0229 PE=4 SV=1	0	80.552	56	6	29	4	163	19.7	4.27	130.05	6		1	2.07466e+08	311696661	1.69509e+08
A0A0H3K841	Probable CtpA-like serine protease OS=Staphylococcus aureus (strain Newman) OX=426430 GN=ctpA PE=3 SV=1	0	112.348	33	17	58	17	496	55.2	9.11	184.36	17	ctpA	0	1.66009e+08	2.0381e+08	1.84498e+08
A0A0H3K6X5	Lipoprotein OS=Staphylococcus aureus (strain Newman) OX=426430 GN=NWMN_0782 PE=3 SV=1	0	68.436	53	13	33	13	273	30.3	8.94	84.31	13		0	1.9792e+08	2.52875e+08	4.91857e+08
A0A0H3KAZ4	N-acetylmuramoyl-L-alanine amidase OS=Staphylococcus aureus (strain Newman) OX=426430 GN=NWMN_0429 PE=4 SV=1	0	148.996	59	9	43	9	334	35.8	9.67	254.6	9		0	1.2706e+08	170518897	1.70528e+08
A0A0H3KF56	Thioredoxin OS=Staphylococcus aureus (strain Newman) OX=426430 GN=NWMN_2435 PE=4 SV=1	0	33.838	32	3	14	3	114	13.2	5.63	42.93	3		0	3.40969e+07	3.62778e+07	3.70086e+07
A0A0H3K5L3	GntR family transcriptional regulator OS=Staphylococcus aureus (strain Newman) OX=426430 GN=NWMN_0079 PE=4 SV=1	0	43.842	32	5	15	5	251	29.2	6.9	65.72	5		0	6.51771e+06	1.49689e+07	6.05094e+06
A0A290QRQ6	Exodeoxyribonuclease 7 large subunit OS=Staphylococcus aureus (strain Newman) OX=426430 GN=xseA PE=3 SV=1	0	129.371	55	19	49	19	445	50.9	9.01	185.22	19	xseA	0	5.45067e+07	5.29891e+07	4.69487e+07
A6QJ67	30S ribosomal protein S11 OS=Staphylococcus aureus (strain Newman) OX=426430 GN=rpsK PE=3 SV=1	0	139.276	76	12	222	12	129	13.9	11.21	806.97	12	rpsK	0	5600789297	6556377704	6095931467
A0A0H3KA48	3-hydroxyacyl-CoA dehydrogenase OS=Staphylococcus aureus (strain Newman) OX=426430 GN=NWMN_2249 PE=4 SV=1	0.002	4.087	6	1	2	1	163	19	6.6	2.34	1		0	NAN	3.06275e+06	1.74406e+06
A0A0H3K6Y0	Probable cysteine desulfurase OS=Staphylococcus aureus (strain Newman) OX=426430 GN=sufS PE=3 SV=1	0	260.427	69	22	86	22	416	46.6	5.49	432.66	22	sufS	0	2.78329e+08	3.29442e+08	2.87487e+08
A6QJD4	Urease accessory protein UreD OS=Staphylococcus aureus (strain Newman) OX=426430 GN=ureD PE=3 SV=1	0	13.517	9	2	6	2	278	32.4	5.47	24.69	2	ureD	0	1.92494e+06	2.09481e+06	2.0666e+06
A0A0H3KEU6	ABC transporter ATP-binding protein OS=Staphylococcus aureus (strain Newman) OX=426430 GN=NWMN_0603 PE=4 SV=1	0	19.422	21	4	10	4	247	28	8.24	28.2	4		0	5.84176e+06	8239488	5330207
A6QEM2	Glucosamine-6-phosphate deaminase OS=Staphylococcus aureus (strain Newman) OX=426430 GN=nagB PE=3 SV=1	0	130.72	67	12	40	12	252	28.4	5.74	213.64	12	nagB	0	1.00903e+08	126533015	1.07464e+08
A0A0H3K9X8	Alpha-acetolactate decarboxylase OS=Staphylococcus aureus (strain Newman) OX=426430 GN=alsD PE=3 SV=1	0	174.372	75	16	71	16	238	26.7	5.11	328.03	16	alsD	0	555028764	7.1829e+08	6.12638e+08
A0A290QND3	Pyruvate carboxylase OS=Staphylococcus aureus (strain Newman) OX=426430 GN=CNH35_05600 PE=4 SV=1	0	695.331	72	63	266	63	1150	128.5	5.29	1193.51	63	pyc	0	1083589129	1486648419	1133033252
A0A290QFI8	NADPH-dependent 7-cyano-7-deazaguanine reductase OS=Staphylococcus aureus (strain Newman) OX=426430 GN=queF PE=3 SV=1	0	96.419	60	6	40	6	166	19.6	5.54	202.24	6	queF	0	129598908	217429504	1.90144e+08
A0A0H3K6D8	Ribonuclease M5 OS=Staphylococcus aureus (strain Newman) OX=426430 GN=rnmV PE=3 SV=1	0	74.031	54	9	23	9	178	20.1	7.05	100.09	9	rnmV	0	7.61905e+07	9.38819e+07	7.14975e+07
A0A290QLT6	Bifunctional protein PyrR OS=Staphylococcus aureus (strain Newman) OX=426430 GN=pyrR PE=3 SV=1	0	62.773	64	10	27	10	175	19.8	5.47	103.27	10	pyrR	0	1.14174e+08	1.40915e+08	111558348
A0A290QE64	XRE family transcriptional regulator OS=Staphylococcus aureus (strain Newman) OX=426430 GN=CNH35_01500 PE=4 SV=1	0	58.504	64	5	22	5	104	12.1	6.57	114.95	5	orf4; rep1	0	2.68138e+08	412511828	3.05531e+08
A0A0H3KAR2	Alpha-acetolactate decarboxylase OS=Staphylococcus aureus (strain Newman) OX=426430 GN=aldB PE=3 SV=1	0	27.737	28	5	12	5	234	26.4	5.15	48.16	5	aldB	0	9.01245e+06	6.42981e+06	10072133
A0A0H3K7G5	N-acetylglucosamine-6-phosphate deacetylase OS=Staphylococcus aureus (strain Newman) OX=426430 GN=nagA PE=3 SV=1	0	307.809	83	21	111	21	393	43.1	5.71	548.29	21	nagA	0	4.40702e+08	6.19065e+08	4.70147e+08
A0A290QK14	Lactose phosphotransferase system repressor OS=Staphylococcus aureus (strain Newman) OX=426430 GN=CNH35_12340 PE=4 SV=1	0	23.07	22	4	10	4	263	29.9	6.7	32.68	4		0	7.7143e+06	14730363	8.7939e+06
A0A0H3K9T2	Fructose-bisphosphate aldolase OS=Staphylococcus aureus (strain Newman) OX=426430 GN=fbaA PE=3 SV=1	0	510.417	90	23	514	23	286	30.8	5.1	2498.59	23	fbaA	0	12423469810	14452618335	12556785277
A0A0H3K978	Ribonuclease BN OS=Staphylococcus aureus (strain Newman) OX=426430 GN=NWMN_1821 PE=4 SV=1	0	74.53	17	6	40	6	405	45.6	8.81	155.39	6		0	1.601e+08	1.75346e+08	188342988
A6QH08	CCA-adding enzyme OS=Staphylococcus aureus (strain Newman) OX=426430 GN=cca PE=3 SV=1	0	19.568	14	3	6	3	400	46.4	5.44	28.64	3	cca	0	NAN	NAN	NAN
A0A0H3KDL7	D-isomer specific 2-hydroxyacid dehydrogenase family protein OS=Staphylococcus aureus (strain Newman) OX=426430 GN=NWMN_1754 PE=3 SV=1	0	72.978	59	12	28	12	316	35.9	5.9	112.48	12		0	3.16041e+07	4.4518e+07	2.8918e+07
A0A0H3KB66	Acetyl-CoA C-acetyltransferase VraB OS=Staphylococcus aureus (strain Newman) OX=426430 GN=vraB PE=3 SV=1	0	28.961	17	5	10	5	379	41.1	6.65	27.4	5	vraB	0	2510347	NAN	NAN
A0A0H3KAT2	Arylamine N-acetyltransferase OS=Staphylococcus aureus (strain Newman) OX=426430 GN=NWMN_2596 PE=3 SV=1	0	35.437	33	6	11	6	264	30.4	6.46	38.06	6		0	2.50164e+07	2.38216e+07	21241479
A0A0H3K807	Cell envelope-related transcriptional attenuator domain-containing protein OS=Staphylococcus aureus (strain Newman) OX=426430 GN=NWMN_0925 PE=3 SV=1	0	136.515	48	11	45	11	405	45.7	6.48	240.3	11		0	1.43505e+08	2.03714e+08	1.22092e+08
A0A0H3KCH9	GTPase HflX OS=Staphylococcus aureus (strain Newman) OX=426430 GN=hflX PE=3 SV=1	0	28.373	20	6	10	6	412	47.4	7.12	32.23	6	hflX	0	3.20006e+06	3.28326e+06	3.57263e+06
A0A0H3K8L8	Glucose-specific phosphotransferase enzyme IIA component OS=Staphylococcus aureus (strain Newman) OX=426430 GN=NWMN_1333 PE=4 SV=1	0	178.563	84	10	82	10	166	17.9	4.65	427.32	10		0	1424094148	1917826797	1444011021
A0A290QJE0	DUF2977 domain-containing protein OS=Staphylococcus aureus (strain Newman) OX=426430 GN=CNH35_05960 PE=4 SV=1	0.007	2.792	10	1	1	1	125	14.2	4.5	1.71	1		0	NAN	NAN	NAN
A0A0H3K9I0	Nitroreductase family protein OS=Staphylococcus aureus (strain Newman) OX=426430 GN=NWMN_1941 PE=4 SV=1	0	73.513	51	9	32	9	208	24	5.47	118.52	9		0	1.26594e+08	1.9106e+08	1.29918e+08
A0A0H3K8S4	1-acyl-sn-glycerol-3-phosphate acyltransferase OS=Staphylococcus aureus (strain Newman) OX=426430 GN=plsC PE=4 SV=1	0	102.066	54	10	54	10	205	23.1	9.66	237.71	10	plsC	0	353076185	4.52732e+08	3.42409e+08
A0A290QK88	Pantothenate synthetase OS=Staphylococcus aureus (strain Newman) OX=426430 GN=panC PE=3 SV=1	0	99.54	79	14	45	14	283	31.4	5.3	177.15	14	panC	0	9.83074e+07	1.42267e+08	106256327
A6QGG9	Ribosome-binding factor A OS=Staphylococcus aureus (strain Newman) OX=426430 GN=rbfA PE=3 SV=2	0	93.193	57	7	50	7	116	13.5	8.35	228.24	7	rbfA	0	3.78587e+08	670376601	5.40183e+08
A0A0H3K991	Adenine DNA glycosylase OS=Staphylococcus aureus (strain Newman) OX=426430 GN=mutY PE=3 SV=1	0.005	3.283	3	1	1	1	345	40.6	6.8	2.47	1		0	NAN	NAN	NAN
A0A0H3KFF5	Sodium-dependent dicarboxylate transporter SdcS OS=Staphylococcus aureus (strain Newman) OX=426430 GN=NWMN_2592 PE=3 SV=1	0	15.014	4	2	12	2	472	51.3	9.64	23.39	2		0	2.06017e+07	2.90623e+07	1.88064e+07
A0A0H3KDX6	Phage major capsid protein OS=Staphylococcus aureus (strain Newman) OX=426430 GN=NWMN_1896 PE=4 SV=1	0.065	0.926	2	1	2	1	381	42.2	5.34	0	1		0	NAN	8.31117e+06	NAN
A0A0H3KAK3	ABC transporter, ATP-binding protein OS=Staphylococcus aureus (strain Newman) OX=426430 GN=NWMN_2412 PE=4 SV=1	0	99.24	66	11	41	11	231	25.8	6.96	162.78	11		0	5.33608e+07	8.18031e+07	5.85528e+07
A0A0H3K7E8	Uncharacterized protein OS=Staphylococcus aureus (strain Newman) OX=426430 GN=NWMN_0622 PE=4 SV=1	0	16.119	9	2	5	2	165	19	5.25	26.2	2		0	4.87817e+06	3.46219e+06	9009080
A0A0H3KJ30	Betaine-aldehyde dehydrogenase OS=Staphylococcus aureus (strain Newman) OX=426430 GN=betB PE=3 SV=1	0	50.324	31	10	18	10	496	54.6	5.07	59.24	10		0	23256526	11263197	2.75177e+07
A0A0H3K9Z7	Diacetyl reductase [(S)-acetoin forming] OS=Staphylococcus aureus (strain Newman) OX=426430 GN=NWMN_0071 PE=3 SV=1	0	184.425	62	12	102	12	258	27.2	5.16	512.87	12		0	1694312364	2079304057	1685723148
A0A0H3KEK1	Lysine--tRNA ligase OS=Staphylococcus aureus (strain Newman) OX=426430 GN=lysS PE=3 SV=1	0	504.56	81	42	258	42	515	59	5.3	1090.41	42	lysS	0	2020372534	2631524191	2128839144
A0A0H3K7G2	Phage protein OS=Staphylococcus aureus (strain Newman) OX=426430 GN=NWMN_0993 PE=4 SV=1	0	82.823	40	12	37	3	310	36.6	8.57	123.73	12		9	1.53827e+08	2.16702e+08	1.84996e+08
A0A290QFT9	Translation initiation factor IF-2 OS=Staphylococcus aureus (strain Newman) OX=426430 GN=infB PE=3 SV=1	0	589.297	61	42	317	42	705	77.8	5.2	1475.99	42	infB	0	3353905121	4289345616	3238895131
A0A0H3K7P0	Phage protein OS=Staphylococcus aureus (strain Newman) OX=426430 GN=NWMN_0763 PE=4 SV=1	0.002	4.617	20	1	1	1	94	11.2	4.75	2.85	1		0	NAN	NAN	NAN
A6QGA1	Aspartate carbamoyltransferase OS=Staphylococcus aureus (strain Newman) OX=426430 GN=pyrB PE=3 SV=1	0	40.669	27	7	19	7	293	33.2	5.9	57.73	7	pyrB	0	45564371	2.05483e+07	6.33633e+07
A0A0H3KH68	Riboflavin synthase OS=Staphylococcus aureus (strain Newman) OX=426430 GN=ribB PE=4 SV=1	0.006	3.114	4	1	1	1	210	23.3	6.95	1.8	1	ribB	0	2.1645e+06	2.86643e+06	3.08687e+06
A0A0H3K666	LLM class flavin-dependent oxidoreductase OS=Staphylococcus aureus (strain Newman) OX=426430 GN=NWMN_0331 PE=4 SV=1	0	112.648	61	16	35	16	353	39.1	6.55	151.67	16		0	5.59761e+07	8.87255e+07	5.72921e+07
A0A0H3KER2	TetR/AcrR family transcriptional regulator OS=Staphylococcus aureus (strain Newman) OX=426430 GN=NWMN_2255 PE=4 SV=1	0	17.333	23	3	7	3	183	21.7	7.84	32.11	3		0	2.48968e+07	31428300	2.58921e+07
A6QHD8	Shikimate dehydrogenase (NADP(+)) OS=Staphylococcus aureus (strain Newman) OX=426430 GN=aroE PE=3 SV=1	0	65.991	47	8	23	8	268	29.9	5.81	99.28	8	aroE	0	4.63534e+07	3.8428e+07	37445718
A0A0H3KAU7	Uncharacterized protein OS=Staphylococcus aureus (strain Newman) OX=426430 GN=NWMN_0376 PE=4 SV=1	0	68.868	44	11	25	11	220	25.8	6.23	87.45	11		0	37584490	5.45213e+07	3.9894e+07
A0A0H3KDM7	Cytosolic protein OS=Staphylococcus aureus (strain Newman) OX=426430 GN=NWMN_1768 PE=4 SV=1	0	76.145	79	4	28	4	53	6.3	4.54	140.07	4		0	203935485	427926867	3.05878e+08
A0A0H3KCZ9	PhoH family protein OS=Staphylococcus aureus (strain Newman) OX=426430 GN=phoH PE=4 SV=1	0	119.736	57	14	45	14	315	34.9	6.98	185.62	14	phoH	0	6.98178e+07	9.43203e+07	7.97248e+07
A0A0H3KDG0	Peptidase S9 prolyl oligopeptidase catalytic domain-containing protein OS=Staphylococcus aureus (strain Newman) OX=426430 GN=NWMN_1683 PE=4 SV=1	0.003	3.331	4	1	3	1	256	29.4	7.46	5.97	1		0	1.31325e+06	1.18895e+06	995778
[truncated: 1,563 more rows]

## Sheet: S5C
Table S5C. The list of protein groups identified from SDS in B. subtilis.
[truncated: 2,305 more rows]

## Sheet: S5D
Table S5D. The list of protein groups identified from MU in B. subtilis.
[truncated: 2,329 more rows]

[truncated: 5 more sheets: S5E, S5F, S5G, S5H, S5I]
