# Supplementary material for: A Methanolic Urea-Enhanced Protein Extraction Enabling the Largest Bacterial Phosphorylation Resource
Source: Mol Cell Proteomics. 2025 Jun 24;24(8):101019. doi: 10.1016/j.mcpro.2025.101019 (PMC12345307; doi:10.1016/j.mcpro.2025.101019)
Supplement: Table S6 [file mmc7.xlsx]

## Sheet: S6A
Table S6A. The list of phosphopepide identified from sample of SDS in S. aureus.
Annotated Sequence	Modifications	Qvality PEP	Qvality q-value	# Protein Groups	# Proteins	# Isoforms	# PSMs	Master Protein Accessions	Positions in Master Proteins	Modifications in Master Proteins	# Missed Cleavages	Charge	m/z [Da]	Theo. MH+ [Da]	Abundance: SA_SDS_01	Abundance: SA_SDS_02	Abundance: SA_SDS_03	Quan Info	Found in Sample: [S1] F1: Sample	Found in Sample: [S2] F2: Sample	Found in Sample: [S3] F3: Sample	Confidence (by Search Engine): Sequest HT	Percolator q-Value (by Search Engine): Sequest HT	Percolator PEP (by Search Engine): Sequest HT	XCorr (by Search Engine): Sequest HT	Top Apex RT [min]
[R].AAADLLGQPLYK.[Y]	1xPhospho [Y11(100)]	0.000643738	0.000396015	1	1	1	1	A6QF85	A6QF85 [123-134]	A6QF85 1xPhospho [Y133(100)]	0	2	670.339	1339.67	NAN	NAN	NAN	NoQuanValues	Not Found	High	Not Found	High	0.0001963	0.0002857	1.35
[R].AAAENIIPNSTGAAK.[A]	1xPhospho [S10(100)]	9.51392e-06	0.000190712	1	1	2	9	A0A0H3KBK6	A0A0H3KBK6 [201-215]	A0A0H3KBK6 1xPhospho [S210(100)]	0	2	754.362	1507.72	1.07186e+07	1.42857e+07	1.21178e+07		High	High	High	High	0.0002421	6.138e-07	4.25	32.49
[K].AAAIGAGTAGVAGAAGAMAASK.[A]	1xPhospho [S21(100)]	1.43109e-10	0.000190712	1	1	2	12	A6QH29	A6QH29 [205-226]	A6QH29 1xPhospho [S225(100)]	0	3	608.962	1824.87	3.55545e+06	1.81497e+06	2.06797e+06		High	High	High	High	0.0002421	8.24e-14	8.56	47.23
[K].AAAIGAGTAGVAGAAGAMAASK.[A]	1xOxidation [M18]; 1xPhospho [S21(100)]	0.000172719	0.000190712	1	1	1	5	A6QH29	A6QH29 [205-226]	A6QH29 1xPhospho [S225(100)]	0	2	920.933	1840.86	630045	162408	301789		High	High	High	High	0.0001544	3.274e-05	3.6	32.91
[K].AACEAYGYELDEETEK.[I]	1xCarbamidomethyl [C3]; 1xPhospho [T14(100)]	9.57097e-08	0.000190712	1	1	4	17	A0A0H3K6G9	A0A0H3K6G9 [121-136]	A0A0H3K6G9 1xPhospho [T134(100)]	0	2	979.379	1957.74	761029	783688	807608		High	High	High	High	0.0002421	8.741e-10	2.72	42.75
[R].AADYLVDIGPGAGEHGGQIVSSGTPQK.[V]	1xPhospho [S/T/Y]	0.0178432	0.00162844	1	1	1	1	A0A0H3K7M0	A0A0H3K7M0 [553-579]		0	3	902.089	2704.26	NAN	NAN	NAN	NoQuanValues	High	Not Found	Not Found	High	0.0002854	0.02052	2.24
[R].AAFTVASIDLGAHPEFLGK.[N]	1xPhospho [T4(100)]	0.0180608	0.00162844	1	1	1	1	A0A0H3KAU0	A0A0H3KAU0 [67-85]	A0A0H3KAU0 1xPhospho [T70(100)]	0	3	675.332	2023.99	NAN	NAN	NAN	NoQuanValues	Not Found	Not Found	High	High	0.0009841	0.0181	1.36
[R].AAIEMLTSSFR.[N]	1xPhospho [S/T]	6.18709e-05	0.000190712	1	1	1	2	A0A290QFC4	A0A290QFC4 [90-100]		0	2	653.3	1305.59	192858	195519	256293		Peak Found	High	High	High	0.0001963	1.53e-05	2.97	72.9
[K].AAITMAINSLSYSEK.[E]	1xPhospho [S13(100)]	1.93272e-07	0.000190712	1	1	4	9	A0A290QGD5	A0A290QGD5 [170-184]	A0A290QGD5 1xPhospho [S182(100)]	0	2	839.893	1678.78	2.96803e+06	1.55076e+06	1.5131e+06		High	High	High	High	0.0001544	1.099e-09	4.84	67.66
[K].AAITMAINSLSYSEK.[E]	1xOxidation [M5]; 1xPhospho [S11(100)]	2.28026e-07	0.000190712	1	1	4	9	A0A290QGD5	A0A290QGD5 [170-184]	A0A290QGD5 1xPhospho [S180(100)]	0	2	847.888	1694.77	973852	318317	269001		High	High	High	High	0.0001544	1.415e-09	4.65	59.36
[K].AAVLTVSDTRDFDTDK.[G]	1xPhospho [T9(98.4)]	0.00190329	0.000481541	1	1	2	3	A0A0H3K9Z2	A0A0H3K9Z2 [15-30]	A0A0H3K9Z2 1xPhospho [T23(98.4)]	1	3	611.947	1833.83	NAN	130832	107367		High	High	High	High	0.0001544	0.001719	2.67	42.07
[R].AAYFGEESK.[G]	1xPhospho [Y3(100)]	0.0102267	0.00107853	1	1	1	1	A0A0H3K7C9	A0A0H3K7C9 [162-170]	A0A0H3K7C9 1xPhospho [Y164(100)]	0	2	541.215	1081.42	93947.4	135598	176135		Peak Found	High	Peak Found	High	0.000586	0.006148	1.28	13.39
[K].ADDSAEFAALAFK.[V]	1xPhospho [S4(100)]	1.27024e-05	0.000190712	1	1	1	3	A6QEJ9	A6QEJ9 [303-315]	A6QEJ9 1xPhospho [S306(100)]	0	2	718.309	1435.61	1.7783e+06	1307991	1.2565e+06		High	High	High	High	0.0001544	6.119e-07	4.31	76.83
[R].ADFDALPITEDTGLSFASQNK.[G]	1xPhospho [S15(100)]	9.61802e-07	0.000190712	1	2	2	6	A0A290QLH1	A0A290QLH1 [77-97]	A0A290QLH1 1xPhospho [S91(100)]	0	3	774.017	2320.04	412570	210203	193694		High	High	High	High	0.0002421	5.837e-08	4.27	91.64
[K].ADGLVSGAAHSTGDTVRPALQIIK.[T]	1xPhospho [S11(100)]	1.63423e-09	0.000190712	1	1	3	11	A0A0H3KB72	A0A0H3KB72 [118-141]	A0A0H3KB72 1xPhospho [S128(100)]	0	4	615.067	2457.25	2.56308e+06	3.34146e+06	4.03568e+06		High	High	High	High	0.0001963	4.398e-11	5.8	55.67
[K].ADHQYQIVIGPGTVDEVYK.[Q]	1xPhospho [T13(100)]	2.10769e-05	0.000190712	1	2	4	6	A0A290QE53	A0A290QE53 [58-76]	A0A290QE53 1xPhospho [T70(100)]	0	3	738.012	2212.03	399563	430925	434944		High	High	High	High	0.0001963	4.146e-06	3.46	68.07
[R].ADKLPSKDHPDYADLEK.[E]	1xPhospho [S6(100)]	0.00132099	0.000481541	1	1	1	3	A0A290QIC1	A0A290QIC1 [140-156]	A0A290QIC1 1xPhospho [S145(100)]	2	3	674.648	2021.92	NAN	701924	592385		High	Peak Found	High	High	0.0003681	0.0009777	4.21	21.58
[R].ADIDYAHAEADTTYGK.[L]	1xPhospho [Y14(99.3)]	5.1675e-08	0.000190712	1	1	3	8	A6QJ86	A6QJ86 [179-194]	A6QJ86 1xPhospho [Y192(99.3)]	0	2	910.874	1820.74	478074	320322	368405		High	High	High	High	0.0001544	1.506e-10	3.2	24.63
[R].ADIGGVLNVSELNLIK.[R]	1xPhospho [S10(100)]	0.00105972	0.000481541	1	1	1	1	A0A290QG38	A0A290QG38 [78-93]	A0A290QG38 1xPhospho [S87(100)]	0	2	867.955	1734.9	NAN	NAN	NAN	NoQuanValues	High	Not Found	Not Found	High	0.0001544	0.0006729	2.2
[K].ADILKLDVDENPSTAAK.[Y]	1xPhospho [S13(99)]	0.000732326	0.000396015	1	1	2	6	A0A0H3K7L0	A0A0H3K7L0 [50-66]	A0A0H3K7L0 1xPhospho [S62(99)]	1	2	940.456	1879.9	571080	252321	326474		High	High	High	High	0.0003681	0.0003696	2.77	55.12
[R].ADISEFVPPYVEK.[A]	1xPhospho [S4(100)]	0.000417443	0.000190712	1	1	1	4	A6QFX8	A6QFX8 [141-153]	A6QFX8 1xPhospho [S144(100)]	0	2	787.362	1573.72	1.6358e+06	1.12327e+06	1.10845e+06		High	High	High	High	0.0001544	0.0001333	3.46	82.96
[R].ADSGTVIQAISK.[T]	1xPhospho [T5(100)]	0.000187803	0.000190712	1	1	1	2	A0A0H3KCK7	A0A0H3KCK7 [357-368]	A0A0H3KCK7 1xPhospho [T361(100)]	0	2	635.308	1269.61	480051	626770	525323		High	Peak Found	High	High	0.0001544	3.723e-05	3.02	39.42
[K].ADSILAASGVSDDAAK.[A]	1xPhospho [S8(100)]	6.93577e-07	0.000190712	1	1	2	5	A0A0H3K9V8	A0A0H3K9V8 [445-460]	A0A0H3K9V8 1xPhospho [S452(100)]	0	2	785.853	1570.7	335268	351800	307601		High	High	High	High	0.0001963	6.642e-08	3.91	44.3
[K].ADVQDLNHGTVHSPSPVDVK.[A]	1xPhospho [T/S]	0.000134163	0.000190712	1	1	1	2	A6QK89	A6QK89 [45-64]		0	3	732.343	2195.01	NAN	124091	194402		Not Found	High	High	High	0.0001963	3.946e-05	2.34	28.93
[K].AEAESLYQSK.[Y]	1xPhospho [S5(100)]	0.000333044	0.000190712	1	1	1	3	P04264	P04264 [367-376]	P04264 1xPhospho [S371(100)]	0	2	603.26	1205.51	454489	392493	304973		High	High	High	High	0.0001963	0.000122	2.78	17.73
[R].AEASDVANAIYDGTDAVMLSGETAAGLYPEEAVK.[T]	1xPhospho [Y11(92.5)]	0.00188853	0.000481541	1	1	2	2	A0A0H3K8Q4	A0A0H3K8Q4 [292-325]	A0A0H3K8Q4 1xPhospho [Y302(92.5)]	0	3	1170.19	3508.57	NAN	NAN	NAN	NoQuanValues	High	Not Found	High	High	0.0001544	0.001704	1.56
[K].AEDNAFFPSPYSLSQYTAPK.[T]	1xPhospho [S14(100)]	2.59983e-05	0.000190712	1	1	3	5	A6QEK3	A6QEK3 [17-36]	A6QEK3 1xPhospho [S30(100)]	0	3	771.675	2313.01	231429	150097	105707		High	High	High	High	0.0001963	5.358e-06	3.43	90.56
[K].AEEISALLR.[S]	1xPhospho [S5(100)]	0.00324371	0.000481541	1	1	1	3	A0A290QIF4	A0A290QIF4 [5-13]	A0A290QIF4 1xPhospho [S9(100)]	0	2	541.268	1081.53	1.07305e+06	784504	844880		High	High	High	High	0.0003098	0.001936	2.03	65.46
[K].AEEIYVNTR.[D]	1xPhospho [Y5(100)]	0.00386802	0.000481541	1	1	1	2	A6QK89	A6QK89 [210-218]	A6QK89 1xPhospho [Y214(100)]	0	2	587.762	1174.51	NAN	134117	143851		Not Found	High	High	High	0.0003681	0.003994	1.26	22.48
[K].AEENITFSVEK.[N]	1xPhospho [T6(100)]	0.000907683	0.000481541	1	1	1	1	A0A290QJ77	A0A290QJ77 [117-127]	A0A290QJ77 1xPhospho [T122(100)]	0	2	673.797	1346.59	218799	130291	99211.8		High	Peak Found	Peak Found	High	0.0001544	0.0005127	2.25	45.77
[K].AEIEGEMGDTHVGLQAR.[L]	1xPhospho [T10(100)]	2.13953e-05	0.000190712	1	1	1	3	A0A290QFU5	A0A290QFU5 [152-168]	A0A290QFU5 1xPhospho [T161(100)]	0	3	631.612	1892.82	235138	172919	159616		High	High	High	High	0.0001963	4.226e-06	3.71	36.43
[K].AEIEGEMGDTHVGLQAR.[L]	1xOxidation [M7]; 1xPhospho [T10(100)]	9.17344e-05	0.000190712	1	1	1	2	A0A290QFU5	A0A290QFU5 [152-168]	A0A290QFU5 1xPhospho [T161(100)]	0	3	636.944	1908.82	201279	242534	235901		Peak Found	High	High	High	0.0001963	2.475e-05	3.2	24.56
[K].AENDSTASQSEMSEPKPQEEK.[K]	1xPhospho [S8(100)]	4.55929e-09	0.000190712	1	1	4	9	A0A0H3K6Y4	A0A0H3K6Y4 [288-308]	A0A0H3K6Y4 1xPhospho [S295(100)]	0	3	801.329	2401.97	1.50018e+06	2.03854e+06	2.18565e+06		High	High	High	High	0.0001544	4.17e-12	5.33	12.09
[K].AENDSTASQSEMSEPKPQEEK.[K]	1xOxidation [M12]; 1xPhospho [S5(98.7)]	3.46848e-05	0.000190712	1	1	1	1	A0A0H3K6Y4	A0A0H3K6Y4 [288-308]	A0A0H3K6Y4 1xPhospho [S292(98.7)]	0	3	806.66	2417.97	NAN	NAN	NAN	NoQuanValues	Not Found	Not Found	High	High	0.0002421	3.889e-06	2.58
[R].AEQYSEGTVPLHTLR.[A]	1xPhospho [S5(100)]	8.69e-07	0.000190712	1	1	3	9	A6QJ86	A6QJ86 [164-178]	A6QJ86 1xPhospho [S168(100)]	0	3	594.28	1780.83	118457	297779	328288		High	High	High	High	0.0002421	2.03e-08	3.56	41.53
[K].AESINSTYEHQTSYVSK.[Y]	1xPhospho [S6(99.4)]	6.85004e-08	0.000190712	1	1	6	20	A0A0H3K7H3	A0A0H3K7H3 [91-107]	A0A0H3K7H3 1xPhospho [S96(99.4)]	0	3	675.293	2023.86	4.14511e+06	3.9842e+06	3.40921e+06		High	High	High	High	0.0002421	6.962e-10	4.27	24.06
[K].AETVEALMETTLPNGK.[S]	1xPhospho [T11(98.7)]	5.53991e-06	0.000190712	1	1	2	5	A0A290QH20	A0A290QH20 [105-120]	A0A290QH20 1xPhospho [T115(98.7)]	0	2	892.41	1783.82	776044	294412	252770		High	High	High	High	0.0001544	5.974e-07	4.1	69.87
[K].AETVEALMETTLPNGK.[S]	1xOxidation [M8]; 1xPhospho [T]	0.106913	0.00493142	1	1	1	1	A0A290QH20	A0A290QH20 [105-120]		0	2	900.411	1799.81	NAN	NAN	NAN	NoQuanValues	High	Not Found	Not Found	High	0.001757	0.08938	0.76
[R].AEVTSYDDYVQYGGESGAK.[E]	1xPhospho [S16(100)]	1.42015e-07	0.000190712	1	1	1	4	A0A0H3K6X1	A0A0H3K6X1 [321-339]	A0A0H3K6X1 1xPhospho [S336(100)]	0	2	1059.93	2118.85	246407	NAN	157999		High	High	High	High	0.0001544	6.898e-10	4.83	50.74
[K].AEVYVLSK.[D]	1xPhospho [S7(100)]	0.00259122	0.000481541	1	1	2	6	A6QEK0	A6QEK0 [307-314]	A6QEK0 1xPhospho [S313(100)]	0	2	494.741	988.475	3.19971e+06	3.55929e+06	3.79729e+06		High	High	High	High	0.0003098	0.001522	1.6	31.85
[K].AFAQLVTK.[A]	1xPhospho [T7(100)]	0.0127979	0.00107853	1	1	1	2	A0A290QPG2	A0A290QPG2 [105-112]	A0A290QPG2 1xPhospho [T111(100)]	0	2	479.245	957.481	NAN	444103	501599		Not Found	High	High	High	0.0007182	0.00758	2.19	34.72
[R].AFDDDNVTHVAGR.[V]	1xPhospho [T8(100)]	4.05834e-05	0.000190712	1	1	1	4	A0A0H3K6X1	A0A0H3K6X1 [106-118]	A0A0H3K6X1 1xPhospho [T113(100)]	0	2	748.813	1496.62	146784	174336	252235		Peak Found	High	High	High	0.0002421	4.87e-06	2.8	23.58
[R].AFSLAAVAADAPAAGTDITNQLTNVTVGIDSGTTVYPHQAGYVK.[L]	1xPhospho [S3(100)]	1.48731e-06	0.000190712	1	1	1	1	Q53653	Q53653 [215-258]	Q53653 1xPhospho [S217(100)]	0	4	1114.8	4456.17	NAN	NAN	NAN	NoQuanValues	High	Not Found	Not Found	High	0.0001544	2.402e-08	5.76
[R].AFTSHLFANK.[S]	1xPhospho [S4(100)]	0.000246241	0.000190712	1	1	1	2	A0A290QH17	A0A290QH17 [27-36]	A0A290QH17 1xPhospho [S30(100)]	0	2	608.282	1215.56	95004.6	327793	378811		Peak Found	High	High	High	0.0001963	8.365e-05	2.5	43.82
[K].AFVIDKDESGK.[V]	1xPhospho [S9(100)]	0.00602861	0.000627006	1	2	1	1	A0A0H3KA68	A0A0H3KA68 [7-17]	A0A0H3KA68 1xPhospho [S15(100)]	1	2	644.794	1288.58	277431	306372	393151		Peak Found	High	Peak Found	High	0.0004422	0.003678	2.21	17.23
[K].AGALAANYPFATIDPNVGIVEVPDAR.[L]	1xPhospho [Y/T]	0.000509846	0.000190712	1	1	3	4	A0A0H3K6X1	A0A0H3K6X1 [25-50]		0	3	907.779	2721.33	146730	264117	337001		High	High	High	High	0.0002421	0.0002046	1.39	96.73
[K].AGEYSDCHDADLVVICAGAAQKPGETR.[L]	2xCarbamidomethyl [C7; C16]; 1xPhospho [S5(100)]	1.20987e-09	0.000190712	1	1	1	5	A0A290QNM8	A0A290QNM8 [66-92]	A0A290QNM8 1xPhospho [S70(100)]	0	3	990.763	2970.28	180162	222409	NAN		High	High	High	High	0.0002421	1.73e-12	5.36	48.92
[K].AGEYSDCHDADLVVICAGAAQKPGETRLDLVSK.[N]	2xCarbamidomethyl [C7; C16]; 1xPhospho [S32(98.1)]	2.53254e-05	0.000190712	1	1	3	3	A0A290QNM8	A0A290QNM8 [66-98]	A0A290QNM8 1xPhospho [S97(98.1)]	1	4	907.175	3625.67	NAN	611904	NAN		Not Found	High	High	High	0.0001963	5.167e-06	6.12	62.76
[K].AGKLSDVASFK.[E]	1xPhospho [S5(100)]	0.000732326	0.000396015	1	1	1	2	A0A0H3K6P9	A0A0H3K6P9 [35-45]	A0A0H3K6P9 1xPhospho [S39(100)]	1	2	601.794	1202.58	365190	426532	369590		Peak Found	High	High	High	0.0001963	0.0003419	2.57	31.53
[K].AGLALTTNQLESHYLAGGNVDR.[V]	1xPhospho [S12(100)]	7.01441e-07	0.000190712	1	1	2	6	A0A290QKP4	A0A290QKP4 [67-88]	A0A290QKP4 1xPhospho [S78(100)]	0	3	794.05	2380.13	359936	355982	NAN		High	High	High	High	0.0001963	6.732e-08	5.22	66.58
[K].AGIEGLDEFLTGPTAIATSSEDAVAAAK.[V]	1xPhospho [S20(100)]	2.13146e-10	0.000190712	1	1	2	5	A0A290QDP5	A0A290QDP5 [67-94]	A0A290QDP5 1xPhospho [S86(100)]	0	3	929.106	2785.32	556545	277486	345518		High	High	High	High	0.0002421	1.453e-13	6.52	98.44
[K].AGLTPNKLDEKTEK.[K]	1xPhospho [T12(100)]	0.0325314	0.00192067	1	1	1	1	A0A0H3K7G8	A0A0H3K7G8 [146-159]	A0A0H3K7G8 1xPhospho [T157(100)]	2	3	541.938	1623.8	NAN	181410	172958		Not Found	Peak Found	High	High	0.0009841	0.02995	2.87	9.05
[K].AGSGVATLGLPDSPGVPEGIAK.[N]	1xPhospho [S3(100)]	7.28303e-07	0.000190712	1	1	2	8	A0A290QGW9	A0A290QGW9 [155-176]	A0A290QGW9 1xPhospho [S157(100)]	0	2	1037.01	2073.03	643931	299312	195726		High	High	High	High	0.0001544	8.168e-09	3.64	79.28
[K].AGTGCYVSISEDK.[R]	1xCarbamidomethyl [C5]; 1xPhospho [T3(100)]	1.20975e-05	0.000190712	1	1	1	3	A0A0H3K9H6	A0A0H3K9H6 [85-97]	A0A0H3K9H6 1xPhospho [T87(100)]	0	2	733.798	1466.59	423478	390510	443026		High	High	High	High	0.0001963	2.115e-06	3.03	32.8
[K].AGVITGLPDAYGR.[G]	1xPhospho [T5(100)]	4.9653e-05	0.000190712	1	1	2	6	A0A0H3K6G9	A0A0H3K6G9 [163-175]	A0A0H3K6G9 1xPhospho [T167(100)]	0	2	685.329	1369.65	3.12408e+06	2.28572e+06	2.58487e+06		High	High	High	High	0.0002421	6.498e-06	2.67	51.09
[K].AGVITGLPDAYGRGR.[I]	1xPhospho [Y11(100)]	8.97173e-05	0.000190712	1	1	1	5	A0A0H3K6G9	A0A0H3K6G9 [163-177]	A0A0H3K6G9 1xPhospho [Y173(100)]	1	3	528.264	1582.77	543317	287622	166463		High	High	High	High	0.0001963	2.407e-05	2.7	36.75
[K].AGYTAVVSHRSGETEDTTIADIAVATNAGQIK.[T]	1xPhospho [S8(98.6)]	1.51431e-13	0.000190712	1	1	2	14	A6QF85	A6QF85 [363-394]	A6QF85 1xPhospho [S370(98.6)]	1	4	832.401	3326.59	2.58995e+06	4.50294e+06	4.21878e+06		High	High	High	High	0.0002421	1.018e-16	8.11	65.33
[K].AHHFCINECSIGK.[E]	2xCarbamidomethyl [C5; C9]; 1xPhospho [S10(100)]	0.216478	0.00997883	1	1	1	1	A0A290QMA0	A0A290QMA0 [51-63]	A0A290QMA0 1xPhospho [S60(100)]	0	3	551.562	1652.67	NAN	NAN	NAN	NoQuanValues	Not Found	High	Not Found	High	0.005089	0.08714	1.41
[K].AHNEPSWMTELRK.[K]	1xPhospho [S6(100)]	0.13683	0.00543065	1	1	1	1	A0A0H3KFA1	A0A0H3KFA1 [19-31]	A0A0H3KFA1 1xPhospho [S24(100)]	1	3	560.252	1678.74	NAN	123917	108433		Not Found	High	Peak Found	High	0.003165	0.05913	1.29	36.67
[K].AKDDNNASAIANDMSANFDQSLPVEIDDK.[I]	1xPhospho [S8(100)]	0.000293291	0.000190712	1	1	1	1	A0A0H3KDR0	A0A0H3KDR0 [120-148]	A0A0H3KDR0 1xPhospho [S127(100)]	1	3	1063.46	3188.37	NAN	NAN	NAN	NoQuanValues	High	Not Found	Not Found	High	0.0001544	7.545e-05	2.58
[K].AKPSTLTDGYYETSIHSFTK.[N]	1xPhospho [S/T/Y]	2.69906e-05	0.000190712	1	1	1	3	A0A290QHD7	A0A290QHD7 [82-101]		0	3	776.028	2326.06	171970	243582	323417		High	High	High	High	0.0001544	1.917e-06	2.17	52.64
[R].ALAADPPVILMDEPFSALDPISREK.[L]	1xPhospho [S22(100)]	0.0144743	0.00138426	1	1	1	2	A0A0H3K7J7	A0A0H3K7J7 [149-173]	A0A0H3K7J7 1xPhospho [S170(100)]	1	3	925.795	2775.37	214279	366525	419517		Peak Found	High	High	High	0.0008584	0.008503	3.22	100.21
[K].ALAAGGHAVMLGSLLAGTEESPGATEIFQGR.[Q]	1xPhospho [S13(98.2)]	0.000446991	0.000190712	1	1	1	1	A0A0H3K695	A0A0H3K695 [352-382]	A0A0H3K695 1xPhospho [S364(98.2)]	0	3	1031.16	3091.49	NAN	NAN	NAN	NoQuanValues	Not Found	Not Found	High	High	0.0002421	0.0001654	1.62
[K].ALAAGGHAVMLGSLLAGTEESPGATEIFQGR.[Q]	1xOxidation [M10]; 1xPhospho [S13(99.9)]	0.00462577	0.000481541	1	1	1	1	A0A0H3K695	A0A0H3K695 [352-382]	A0A0H3K695 1xPhospho [S364(99.9)]	0	3	1036.5	3107.49	1.47343e+06	261910	248278		Peak Found	High	Peak Found	High	0.0003098	0.00281	1.46	90.4
[R].AIADINNQVSELSVLIASK.[V]	1xPhospho [S18(100)]	1.53309e-09	0.000190712	1	1	2	7	A0A290QJR8	A0A290QJR8 [130-148]	A0A290QJR8 1xPhospho [S147(100)]	0	2	1033.03	2065.06	1.67725e+06	468010	983173		High	High	High	High	0.0002421	2.415e-12	5.92	93.63
[K].ALAEAARESGLEF.[-]	1xPhospho [S9(100)]	0.00383059	0.000481541	1	1	1	2	A6QJ76	A6QJ76 [107-119]	A6QJ76 1xPhospho [S115(100)]	1	2	722.331	1443.65	NAN	213749	191579		Not Found	High	High	High	0.0003681	0.003943	3	59.55
[K].ALAESTNKVEK.[N]	1xPhospho [S5(99.4)]	0.00383059	0.000481541	1	1	1	1	A0A0H3K6Y4	A0A0H3K6Y4 [169-179]	A0A0H3K6Y4 1xPhospho [S173(99.4)]	1	2	635.309	1269.61	371373	NAN	NAN		High	Not Found	Not Found	High	0.0001544	0.00427	2.58	7.2
[R].ALASDLRADQSKEEFDK.[A]	1xPhospho [S11(100)]	0.145702	0.00583618	1	1	1	1	A0A290QKJ9	A0A290QKJ9 [263-279]	A0A290QKJ9 1xPhospho [S273(100)]	2	3	668.307	2002.91	164893	324530	179643		Peak Found	Peak Found	High	High	0.002569	0.09636	2.24	27.16
[K].ALDQHISDLNQQR.[Q]	1xPhospho [S7(100)]	2.77076e-05	0.000190712	1	1	1	6	A0A0H3K8Z9	A0A0H3K8Z9 [616-628]	A0A0H3K8Z9 1xPhospho [S622(100)]	0	3	539.917	1617.74	264681	557540	609394		High	High	High	High	0.0002421	5.592e-06	2.18	26.5
[K].ALDTSRKPFVAR.[D]	1xPhospho [T/S]	0.000324946	0.000190712	1	1	2	2	A0A0H3K6P9	A0A0H3K6P9 [274-285]		1	3	480.917	1440.74	174893	1.74153e+06	1.8772e+06		Peak Found	High	High	High	0.0001963	0.0001183	3.35	14.53
[K].ALDTVIK.[N]	1xPhospho [T4(100)]	0.0996288	0.00423039	1	1	1	2	A0A290QFU5	A0A290QFU5 [8-14]	A0A290QFU5 1xPhospho [T11(100)]	0	2	420.217	839.427	NAN	114027	146378		Not Found	High	High	High	0.004134	0.07012	0.94	35.44
[K].AIDVLDITAAHLSAQSPAVDKVETEK.[R]	1xPhospho [T/S]	0.154009	0.00623719	1	1	1	1	A0A0H3KAL9	A0A0H3KAL9 [312-337]		1	3	934.473	2801.4	NAN	NAN	NAN	NoQuanValues	Not Found	High	Not Found	High	0.003654	0.06499	1.43
[K].AIDYLREK.[G]	1xPhospho [Y4(100)]	0.0101688	0.00107853	1	1	1	2	A0A290QH20	A0A290QH20 [37-44]	A0A290QH20 1xPhospho [Y40(100)]	1	2	544.262	1087.52	NAN	304748	286014		Not Found	High	High	High	0.000586	0.00613	1.23	11.65
[K].ALEDYGIDYDQIIVR.[G]	1xPhospho [Y9(100)]	3.29879e-06	0.000190712	1	1	1	1	A0A0H3K8R0	A0A0H3K8R0 [70-84]	A0A0H3K8R0 1xPhospho [Y78(100)]	0	2	931.937	1862.86	NAN	NAN	NAN	NoQuanValues	High	Not Found	Not Found	High	0.0001544	8.003e-08	3.08
[K].AIEEEFGVTAAAPVAVAGAAGGADAAAEK.[T]	1xPhospho [T9(100)]	6.61596e-05	0.000190712	1	1	1	1	A6QEJ2	A6QEJ2 [25-53]	A6QEJ2 1xPhospho [T33(100)]	0	3	898.756	2694.27	183501	NAN	NAN		High	Not Found	Not Found	High	0.0001544	7.476e-06	3.28	79.06
[K].ALEGDAQYEEK.[I]	1xPhospho [Y8(100)]	0.000137658	0.000190712	1	1	1	4	A6QEK0	A6QEK0 [178-188]	A6QEK0 1xPhospho [Y185(100)]	0	2	666.772	1332.54	228808	426565	412492		High	High	High	High	0.0001963	4.067e-05	2.54	10.96
[R].AIEPEEGLSAMFR.[N]	1xPhospho [S9(100)]	0.110758	0.00506578	1	1	1	2	A0A290QJT1	A0A290QJT1 [96-108]	A0A290QJT1 1xPhospho [S104(100)]	0	2	765.34	1529.67	117144	NAN	107686		High	Not Found	High	High	0.001886	0.09174	1.61	84.12
[R].ALEPSIVGQEHYEVAR.[D]	1xPhospho [S5(100)]	5.81281e-07	0.000190712	1	1	1	5	A0A290QJ40	A0A290QJ40 [350-365]	A0A290QJ40 1xPhospho [S354(100)]	0	3	626.632	1877.88	291469	238077	487218		High	High	High	High	0.0002421	1.14e-08	3.06	48.09
[K].ALESIIDNADETTQER.[L]	1xPhospho [T13(98.9)]	0.00439838	0.000481541	1	1	2	2	A0A0H3KAI2	A0A0H3KAI2 [243-258]	A0A0H3KAI2 1xPhospho [T255(98.9)]	0	2	942.915	1884.82	NAN	NAN	NAN	NoQuanValues	High	Not Found	High	High	0.0001544	0.004994	1.92
[K].ALFATLSNQELVDK.[I]	1xPhospho [S7(100)]	2.415e-06	0.000190712	1	1	1	3	A6QKC4	A6QKC4 [108-121]	A6QKC4 1xPhospho [S114(100)]	0	2	814.9	1628.79	867172	522588	519465		High	High	High	High	0.0002421	8.678e-08	4.77	73.58
[K].ALGAEIDESSTTSMK.[I]	1xPhospho [S10(98.7)]	2.61328e-06	0.000190712	1	1	2	2	A0A0H3KE51	A0A0H3KE51 [134-148]	A0A0H3KE51 1xPhospho [S143(98.7)]	0	2	810.346	1619.69	1116048	1.1012e+06	968498		High	High	Peak Found	High	0.0001544	5.624e-08	4.63	37.65
[K].ALGAEIDESSTTSMK.[I]	1xOxidation [M14]; 1xPhospho [S9(100)]	5.64065e-07	0.000190712	1	1	1	3	A0A0H3KE51	A0A0H3KE51 [134-148]	A0A0H3KE51 1xPhospho [S142(100)]	0	2	818.344	1635.68	370221	350864	263540		High	High	High	High	0.0002421	1.096e-08	3.98	26.08
[K].ALGDAVESIYDASVNK.[N]	1xPhospho [S8(100)]	0.00160558	0.000481541	1	1	1	1	A0A290QKJ9	A0A290QKJ9 [280-295]	A0A290QKJ9 1xPhospho [S287(100)]	0	2	866.396	1731.78	NAN	NAN	NAN	NoQuanValues	Not Found	High	Not Found	High	0.0003098	0.000891	1.72
[K].ALGDAVESIYDASVNKN.[-]	1xPhospho [S8(100)]	0.00178944	0.000481541	1	1	1	1	A0A290QKJ9	A0A290QKJ9 [280-296]	A0A290QKJ9 1xPhospho [S287(100)]	1	2	923.416	1845.83	NAN	NAN	NAN	NoQuanValues	High	Not Found	Not Found	High	0.0001544	0.001572	1.78
[R].ALGGGSFGGLGMGFGGSPGGGSLGILSGNDGGLLSGSEK.[E]	3xPhospho [S17(99.5); S22(97.8); S27(86.8)]	0.0413678	0.00263207	1	1	2	2	Q99456	Q99456 [88-126]	Q99456 3xPhospho [S104(99.5); S109(97.8); S114(86.8)]	0	4	906.138	3621.54	1.95343e+06	1.71314e+06	3.48503e+06		Peak Found	High	Peak Found	High	0.001716	0.02138	3.08	82
[R].ALGGGSFGGLGMGFGGSPGGGSLGILSGNDGGLLSGSEK.[E]	1xOxidation [M12]; 3xPhospho [S6(97); S17(98.9); S22(97.3)]	0.127551	0.0053094	1	1	1	1	Q99456	Q99456 [88-126]	Q99456 3xPhospho [S93(97); S104(98.9); S109(97.3)]	0	4	910.137	3637.53	NAN	NAN	NAN	NoQuanValues	Not Found	Not Found	High	High	0.002438	0.08708	1.88
[K].ALGLITEENGITSPSAIVGLEK.[G]	1xPhospho [T12(100)]	7.75571e-11	0.000190712	1	1	4	145	A0A0H3K8Q4	A0A0H3K8Q4 [526-547]	A0A0H3K8Q4 1xPhospho [T537(100)]	0	3	764.731	2292.17	2.18052e+09	1.09764e+09	1.8438e+09		High	High	High	High	0.0002421	3.453e-14	7.78	92.82
[K].ALGLITEENGITSPSAIVGLEK.[G]	2xPhospho [T6(97.3); T/S]	0.0127236	0.00107853	1	1	1	2	A0A0H3K8Q4	A0A0H3K8Q4 [526-547]	A0A0H3K8Q4 2xPhospho [T531(97.3); T/S]	0	2	1186.57	2372.14	NAN	NAN	NAN	NoQuanValues	High	Not Found	High	High	0.0002854	0.01494	1.19
[K].ALGLITEENGITSPSAIVGLEKGIPTVVGVEK.[A]	1xPhospho [T12(98.3)]	5.00561e-06	0.000190712	1	1	1	1	A0A0H3K8Q4	A0A0H3K8Q4 [526-557]	A0A0H3K8Q4 1xPhospho [T537(98.3)]	1	3	1091.25	3271.74	NAN	NAN	NAN	NoQuanValues	Not Found	Not Found	High	High	0.0002421	2.449e-07	3.8
[R].ALGSDVMQSLTPGQQVIK.[I]	1xPhospho [S4(96.8)]	0.0056879	0.000627006	1	1	2	4	A0A0H3K7R7	A0A0H3K7R7 [60-77]	A0A0H3K7R7 1xPhospho [S63(96.8)]	0	3	651.322	1951.96	329817	214080	163302		High	High	High	High	0.0004422	0.003461	1.6	84.64
[K].AIGYPIHTM.[-]	1xPhospho [T8(100)]	0.0410973	0.00263207	1	1	1	3	A0A0H3K7Z9	A0A0H3K7Z9 [460-468]	A0A0H3K7Z9 1xPhospho [T467(100)]	0	2	541.738	1082.47	685574	862708	809203		High	High	High	High	0.001716	0.02233	2.22	50.98
[K].AIGYPIHTM.[-]	1xOxidation [M9]; 1xPhospho [T8(100)]	0.0613436	0.00345186	1	1	1	1	A0A0H3K7Z9	A0A0H3K7Z9 [460-468]	A0A0H3K7Z9 1xPhospho [T467(100)]	0	2	549.738	1098.47	316308	262498	253603		Peak Found	High	Peak Found	High	0.00209	0.02989	1.87	34.58
[R].ALKPGEALVQTEYCGVCHTDLHVK.[N]	2xCarbamidomethyl [C14; C17]; 1xPhospho [T19(93.2)]	0.00587088	0.000627006	1	1	1	1	A0A0H3KB93	A0A0H3KB93 [21-44]	A0A0H3KB93 1xPhospho [T39(93.2)]	0	4	702.083	2805.31	NAN	138195	108922		Not Found	High	Peak Found	High	0.0004422	0.003577	2.2	46.6
[K].AIIAANLGVNPTSDGEVIR.[I]	1xPhospho [T12(99.3)]	2.3148e-07	0.000190712	1	1	2	5	A0A290QFS8	A0A290QFS8 [80-98]	A0A290QFS8 1xPhospho [T91(99.3)]	0	2	995.504	1990	252961	128205	122924		High	High	High	High	0.0001544	1.447e-09	4.68	74.59
[R].ALLEADPEYRGSLK.[R]	1xPhospho [S12(100)]	9.87851e-05	0.000190712	1	2	1	5	A6QJ59	A6QJ59 [86-99]	A6QJ59 1xPhospho [S97(100)]	1	3	547.935	1641.79	951929	1.30721e+06	1.31107e+06		High	High	High	High	0.0001963	2.714e-05	4.31	43.81
[R].AILEGQTNPPTLNSEIK.[Y]	1xPhospho [T/S]	0.0501187	0.00290818	1	1	1	2	A0A0H3KFQ9	A0A0H3KFQ9 [53-69]		0	2	952.973	1904.94	NAN	NAN	NAN	NoQuanValues	High	Not Found	High	High	0.0006995	0.04997	0.94
[R].ALNEAQEVTK.[S]	1xPhospho [T9(100)]	0.000595412	0.000396015	1	2	1	2	A0A290QPD4	A0A290QPD4 [563-572]	A0A290QPD4 1xPhospho [T571(100)]	0	2	591.773	1182.54	NAN	419354	362645		Not Found	High	High	High	0.0001963	0.0002577	2.55	11.42
[K].AINQNTESTSAISK.[A]	1xPhospho [S8(99.1)]	1.27024e-05	0.000190712	1	1	2	2	A0A0H3KAX8	A0A0H3KAX8 [12-25]	A0A0H3KAX8 1xPhospho [S19(99.1)]	0	2	772.353	1543.7	301500	280421	NAN		High	High	Not Found	High	0.0001963	2.242e-06	3.7	13.84
[R].ALQSAGLEVTAIR.[D]	1xPhospho [S4(100)]	5.96084e-05	0.000190712	1	1	1	3	A6QJ67	A6QJ67 [99-111]	A6QJ67 1xPhospho [S102(100)]	0	2	704.862	1408.72	566481	436116	535730		High	High	High	High	0.0001544	6.389e-06	3.42	62.6
[K].AIQTSQEAIQEAQASQAK.[A]	1xPhospho [S15(100)]	9.02278e-07	0.000190712	1	1	1	4	A0A0H3K6Y4	A0A0H3K6Y4 [151-168]	A0A0H3K6Y4 1xPhospho [S165(100)]	0	2	991.466	1981.92	333443	409099	484497		High	High	High	High	0.0002421	2.134e-08	5.16	27.01
[K].ALSAENAELR.[S]	1xPhospho [S3(100)]	0.00105972	0.000481541	1	1	1	2	A0A0H3K7W8	A0A0H3K7W8 [45-54]	A0A0H3K7W8 1xPhospho [S47(100)]	0	2	577.266	1153.52	156601	166535	144128		High	Peak Found	High	High	0.0001544	0.0006735	1.37	27.38
[K].AISDALQIDSATIRR.[D]	1xPhospho [S/T]	0.156148	0.00650993	1	1	1	1	A0A290QTA4	A0A290QTA4 [37-51]		1	3	570.624	1709.86	NAN	108004	NAN		Not Found	High	Not Found	High	0.003775	0.06585	1.76	53.23
[K].AISEMTPVSK.[L]	1xPhospho [S9(100)]	0.000362225	0.000190712	1	1	1	3	A6QEG4	A6QEG4 [196-205]	A6QEG4 1xPhospho [S204(100)]	0	2	571.762	1142.52	559608	671423	603475		High	High	High	High	0.0002421	0.00012	3.01	24.33
[K].AISEMTPVSK.[L]	1xOxidation [M5]; 1xPhospho [S9(100)]	0.140712	0.0056983	1	1	1	2	A6QEG4	A6QEG4 [196-205]	A6QEG4 1xPhospho [S204(100)]	0	2	579.759	1158.51	272674	274903	322662		Peak Found	High	High	High	0.003287	0.06031	1.48	13.27
[K].AISESTLNTIK.[E]	1xPhospho [S5(99.3)]	0.000237555	0.000190712	1	1	3	4	A0A0H3KF51	A0A0H3KF51 [204-214]	A0A0H3KF51 1xPhospho [S208(99.3)]	0	2	628.809	1256.61	2.39133e+06	2.43572e+06	2.21827e+06		High	Peak Found	High	High	0.0002421	6.337e-05	2.73	45.31
[K].ALSETSLTQTNHVLGTVQYFSPEQAK.[G]	1xPhospho [S6(98.6)]	2.79043e-11	0.000190712	1	1	4	36	A6QGC0	A6QGC0 [157-182]	A6QGC0 1xPhospho [S162(98.6)]	0	3	977.138	2929.4	1.11941e+08	8.55991e+07	8.99474e+07		High	High	High	High	0.0002421	1.002e-14	8.02	75.02
[K].ALSETSLTQTNHVLGTVQYFSPEQAK.[G]	2xPhospho [T8(96.3); T10(100)]	3.2348e-10	0.000190712	1	1	7	32	A6QGC0	A6QGC0 [157-182]	A6QGC0 2xPhospho [T164(96.3); T166(100)]	0	3	1003.79	3009.36	3.95358e+07	2.91647e+07	2.72401e+07		High	High	High	High	0.0002421	3.354e-12	8.6	82.35
[K].ALSETSLTQTNHVLGTVQYFSPEQAK.[G]	3xPhospho [T8(100); T10(100); T/S/Y]	6.79874e-08	0.000190712	1	1	3	8	A6QGC0	A6QGC0 [157-182]	A6QGC0 3xPhospho [T164(100); T166(100); T/S/Y]	0	3	1030.45	3089.33	2.14755e+06	3.08312e+06	2.88094e+06		High	High	High	High	0.0001544	2.791e-09	6.65	90.51
[K].ALSEYIDK.[K]	1xPhospho [Y5(100)]	0.00153142	0.000481541	1	1	1	1	A0A0H3K7E3	A0A0H3K7E3 [40-47]	A0A0H3K7E3 1xPhospho [Y44(100)]	0	2	509.729	1018.45	222266	213838	195328		Peak Found	High	Peak Found	High	0.0003098	0.0008433	1.51	26.62
[K].ALSEYIDKK.[Y]	1xPhospho [Y5(100)]	0.0577123	0.00303383	1	1	1	2	A0A0H3K7E3	A0A0H3K7E3 [40-48]	A0A0H3K7E3 1xPhospho [Y44(100)]	1	2	573.776	1146.54	213498	195352	154593		High	High	Peak Found	High	0.001844	0.02841	1.17	14.42
[K].AISLCQKPNLGVPSEQDINDVIEAIK.[N]	1xCarbamidomethyl [C5]; 1xPhospho [S3(100)]	0.000451577	0.000190712	1	1	1	1	A0A0H3KI69	A0A0H3KI69 [175-200]	A0A0H3KI69 1xPhospho [S177(100)]	0	3	977.823	2931.45	NAN	NAN	NAN	NoQuanValues	High	Not Found	Not Found	High	0.0001544	0.0001522	3.2
[R].ALSLDDTNGFVK.[L]	1xPhospho [T7(100)]	0.00955507	0.00107853	1	1	2	4	A0A0H3K7Z9	A0A0H3K7Z9 [388-399]	A0A0H3K7Z9 1xPhospho [T394(100)]	0	2	680.317	1359.62	350905	507248	529326		High	High	High	High	0.0006923	0.01007	1.13	58.94
[K].ALSNLGFEPYFEER.[E]	1xPhospho [S3(100)]	2.50747e-06	0.000190712	1	1	1	3	A0A0H3K6R4	A0A0H3K6R4 [264-277]	A0A0H3K6R4 1xPhospho [S266(100)]	0	2	876.386	1751.77	187073	284553	336361		High	High	High	High	0.0002421	9.155e-08	4.05	91.17
[K].ALSNNHIPENVYDNLVK.[T]	1xPhospho [S3(100)]	0.0321159	0.00177168	1	1	1	1	A0A0H3KBV6	A0A0H3KBV6 [261-277]	A0A0H3KBV6 1xPhospho [S263(100)]	0	3	673.989	2019.95	NAN	NAN	90297.6		Not Found	Not Found	High	High	0.0009841	0.02963	1.18	65.6
[K].AISTEEAEITLINK.[N]	1xPhospho [S3(100)]	5.23223e-07	0.000190712	1	1	2	6	A0A0H3KFB6	A0A0H3KFB6 [27-40]	A0A0H3KFB6 1xPhospho [S29(100)]	0	2	806.397	1611.79	1.40756e+06	641712	260796		High	High	High	High	0.0002421	9.839e-09	3.83	67.13
[R].ALSTNDDIETACRPFQEGR.[D]	1xCarbamidomethyl [C12]; 1xPhospho [T4(97.3)]	0.00731959	0.000627006	1	1	1	1	A0A0H3KBU2	A0A0H3KBU2 [209-227]	A0A0H3KBU2 1xPhospho [T212(97.3)]	0	3	753.997	2259.97	NAN	NAN	NAN	NoQuanValues	Not Found	High	Not Found	High	0.0004422	0.004456	1.82
[K].ALTETDGDIDK.[A]	1xPhospho [T3(100)]	0.000218665	0.000190712	1	1	1	3	A0A290QH20	A0A290QH20 [26-36]	A0A290QH20 1xPhospho [T28(100)]	0	2	629.266	1257.52	213532	245487	344733		High	High	High	High	0.0002421	5.609e-05	2.52	21.98
[K].AITSQSDVLAR.[A]	1xPhospho [S4(100)]	0.000173983	0.000190712	1	1	1	3	A0A0H3K9E4	A0A0H3K9E4 [193-203]	A0A0H3K9E4 1xPhospho [S196(100)]	0	2	620.802	1240.59	792406	603797	643938		High	High	High	High	0.0002421	3.983e-05	2.06	35.85
[K].AIVAATESGSTAR.[T]	1xPhospho [S10(99.2)]	8.79259e-06	0.000190712	1	1	2	4	A0A0H3K8Q4	A0A0H3K8Q4 [374-386]	A0A0H3K8Q4 1xPhospho [S383(99.2)]	0	2	657.307	1313.61	6.74654e+06	7.121e+06	4629496		High	High	High	High	0.0001544	1.303e-06	3.91	15.19
[R].ALVPSGASTGEHEAVELR.[D]	1xPhospho [S8(100)]	5.40588e-08	0.000190712	1	1	3	8	A6QF85	A6QF85 [35-52]	A6QF85 1xPhospho [S42(100)]	0	3	634.97	1902.9	921595	882609	1.36862e+06		High	High	High	High	0.0002421	3.871e-10	4.99	45.9
[R].ALVPSGASTGEHEAVELRDGDK.[S]	1xPhospho [S8(100)]	1.28794e-07	0.000190712	1	1	3	10	A6QF85	A6QF85 [35-56]	A6QF85 1xPhospho [S42(100)]	1	3	773.362	2318.07	5.84522e+06	6.23542e+06	5.22627e+06		High	High	High	High	0.0001544	5.961e-10	4.41	40.45
[R].ALVPSGASTGEHEAVELRDGDKSR.[Y]	1xPhospho [S23(100)]	0.00205168	0.000481541	1	1	1	5	A6QF85	A6QF85 [35-58]	A6QF85 1xPhospho [S57(100)]	2	3	854.405	2561.2	235508	2.90395e+06	2.62711e+06		High	High	High	High	0.0003681	0.00185	3.93	29.69
[K].ALYLQGYNSAK.[T]	1xPhospho [S9(100)]	0.00373896	0.000481541	1	1	2	4	A0A0H3K5Z1	A0A0H3K5Z1 [72-82]	A0A0H3K5Z1 1xPhospho [S80(100)]	0	2	654.305	1307.6	188779	224617	180417		High	High	High	High	0.0003098	0.002258	2.19	40.35
[K].ANANPVITTGHPDFSEDMLYGK.[Y]	1xPhospho [T9(100)]	5.11557e-07	0.000190712	1	1	2	3	A0A0H3K9S4	A0A0H3K9S4 [322-343]	A0A0H3K9S4 1xPhospho [T330(100)]	0	3	819.698	2457.08	467692	387216	405756		High	High	High	High	0.0002421	9.508e-09	4.01	68.47
[K].ANANPVITTGHPDFSEDMLYGK.[Y]	1xOxidation [M18]; 1xPhospho [T9(97.6)]	0.0165979	0.00162844	1	1	2	2	A0A0H3K9S4	A0A0H3K9S4 [322-343]	A0A0H3K9S4 1xPhospho [T330(97.6)]	0	3	825.031	2473.07	140978	NAN	113938		Peak Found	Not Found	High	High	0.0009841	0.01682	1.03	57.46
[R].ANDINHLVLTGVSTSGAVLSTALESVDK.[D]	1xPhospho [T/S]	0.0011241	0.000481541	1	1	1	2	A0A0H3KAV1	A0A0H3KAV1 [116-143]		0	3	964.483	2891.44	NAN	NAN	98506		High	Not Found	High	High	0.0003681	0.0007543	1.87	102.15
[R].ANGMIETAQSEINSQK.[E]	1xPhospho [S14(98.9)]	0.00615833	0.000627006	1	1	3	4	A0A290QJR8	A0A290QJR8 [112-127]	A0A290QJR8 1xPhospho [S125(98.9)]	0	2	900.898	1800.78	NAN	NAN	NAN	NoQuanValues	High	High	High	High	0.0001544	0.007208	1.88
[K].ANNVATDANHSYTSR.[V]	1xPhospho [S11(100)]	1.36776e-07	0.000190712	1	1	5	15	A0A0H3K8T4	A0A0H3K8T4 [146-160]	A0A0H3K8T4 1xPhospho [S156(100)]	0	2	850.855	1700.7	6.57707e+06	1.72279e+07	13965795		High	High	High	High	0.0002421	1.453e-09	5.49	2.41
[K].ANNVATDANHSYTSRVDK.[-]	1xPhospho [S11(100)]	5.4942e-07	0.000190712	1	1	3	21	A0A0H3K8T4	A0A0H3K8T4 [146-163]	A0A0H3K8T4 1xPhospho [S156(100)]	1	3	681.636	2042.89	1.67936e+07	1.86979e+07	1.74264e+07		High	High	High	High	0.0001544	5.34e-09	5.84	10.15
[K].ANSELHSVGLGVMNLHGYLAK.[N]	1xPhospho [S3(100)]	1.89054e-05	0.000190712	1	2	2	2	A0A290QPP4	A0A290QPP4 [455-475]	A0A290QPP4 1xPhospho [S457(100)]	0	3	764.039	2290.1	739459	559505	582728		Peak Found	High	High	High	0.0002421	1.632e-06	2.19	72.18
[R].ANSNLLNGVTVDYYGAPTPVQQLASINVPEAR.[L]	1xPhospho [S25(100)]	1.47453e-07	0.000190712	1	1	2	3	A0A290QFS8	A0A290QFS8 [31-62]	A0A290QFS8 1xPhospho [S55(100)]	0	3	1151.23	3451.69	NAN	NAN	NAN	NoQuanValues	Not Found	High	High	High	0.0002421	1.618e-09	5.39
[K].ANTLNQNTNDTESSNQEPSLQQDK.[E]	1xPhospho [T3(100)]	1.56592e-07	0.000190712	1	1	3	13	A0A0H3KJ48	A0A0H3KJ48 [36-59]	A0A0H3KJ48 1xPhospho [T38(100)]	0	3	919.394	2756.16	1.69327e+06	1.73233e+06	2.04712e+06		High	High	High	High	0.0001963	1.096e-08	4.71	23.57
[R].ANTQAAEHILQEIR.[Q]	1xPhospho [T3(100)]	0.000700097	0.000396015	1	1	1	1	A0A0H3KAM7	A0A0H3KAM7 [410-423]	A0A0H3KAM7 1xPhospho [T412(100)]	0	3	558.605	1673.8	NAN	NAN	112306		Not Found	Not Found	High	High	0.0003681	0.0003434	2.14	60.18
[R].ANVVDIVYDTIWGDSEDTVQTEHVGEDTASSK.[V]	1xPhospho [T/S/Y]	0.00120131	0.000481541	1	1	1	2	A0A0H3KAE1	A0A0H3KAE1 [358-389]		0	3	1187.52	3560.56	229034	NAN	128397		High	Not Found	High	High	0.0001544	0.0008346	3.55	103.65
[K].APAIFVIQNNNYAISTPRSK.[Q]	1xPhospho [S19(100)]	7.14746e-07	0.000190712	1	1	1	3	A0A0H3K7D7	A0A0H3K7D7 [195-214]	A0A0H3K7D7 1xPhospho [S213(100)]	1	3	762.054	2284.15	223422	332796	202502		High	High	High	High	0.0001963	6.889e-08	6.05	67.85
[K].APFEIKDGDLDSVIEQVR.[A]	1xPhospho [S12(100)]	0.000308199	0.000190712	1	1	1	2	A0A290QF78	A0A290QF78 [39-56]	A0A290QF78 1xPhospho [S50(100)]	1	3	704.343	2111.01	NAN	104903	123940		Not Found	High	High	High	0.0002421	9.332e-05	2.9	83.62
[R].APGSVGMASDASR.[V]	1xPhospho [S4(100)]	1.07658e-06	0.000190712	1	1	3	6	A0A290QIU7	A0A290QIU7 [150-162]	A0A290QIU7 1xPhospho [S153(100)]	0	2	643.266	1285.52	3.11654e+06	4.38426e+06	4.92016e+06		High	High	High	High	0.0002421	2.744e-08	4.03	13.17
[R].APGSVGMASDASR.[V]	1xOxidation [M7]; 1xPhospho [S]	0.0327413	0.00206895	1	1	1	2	A0A290QIU7	A0A290QIU7 [150-162]		0	2	651.264	1301.52	187377	729289	368701		Peak Found	High	High	High	0.001491	0.01746	2.06	2.5
[R].APGSVGMASDASRVFK.[G]	1xPhospho [S12(100)]	4.05596e-06	0.000190712	1	1	1	6	A0A290QIU7	A0A290QIU7 [150-165]	A0A290QIU7 1xPhospho [S161(100)]	1	2	830.382	1659.76	1.73446e+06	1.21875e+06	862926		High	High	High	High	0.0001963	5.626e-07	4.76	41.5
[K].APVLSDSSCK.[S]	1xCarbamidomethyl [C9]; 1xPhospho [S7(98.5)]	0.00525885	0.000627006	1	1	1	1	P00761 SWISS-PROT:P00761	P00761 SWISS-PROT:P00761 [148-157]	P00761 SWISS-PROT:P00761 1xPhospho [S154(98.5)]	0	2	572.242	1143.48	149121	207445	282588		Peak Found	Peak Found	High	High	0.0003681	0.005548	2.58	14
[K].AQDSLNDNTTK.[T]	1xPhospho [S4(99)]	0.000189861	0.000190712	1	1	2	5	A0A0H3KE71	A0A0H3KE71 [340-350]	A0A0H3KE71 1xPhospho [S343(99)]	0	2	643.767	1286.53	452760	1.48728e+06	446309		High	High	High	High	0.0001544	3.793e-05	3	2.52
[K].AQDVFETVSQKPHYTNK.[L]	1xPhospho [T/S/Y]	0.0083079	0.000784812	1	1	1	1	A0A0H3K994	A0A0H3K994 [130-146]		0	3	691.322	2071.95	79160.8	84575.3	110091		Peak Found	High	Peak Found	High	0.0004422	0.005025	2	23.34
[R].AQEMNIPISIEIPDEVSSINLNMIDLSR.[S]	1xPhospho [S9(100)]	4.03711e-07	0.000190712	1	2	1	1	A0A290QV88	A0A290QV88 [288-315]	A0A290QV88 1xPhospho [S296(100)]	0	3	1074.52	3221.55	NAN	NAN	NAN	NoQuanValues	High	Not Found	Not Found	High	0.0001544	3.356e-09	5.56
[R].AQEMNIPISIEIPDEVSSINLNMIDLSR.[S]	1xOxidation [M23]; 1xPhospho [S9(100)]	4.17106e-08	0.000190712	1	2	1	1	A0A290QV88	A0A290QV88 [288-315]	A0A290QV88 1xPhospho [S296(100)]	0	3	1079.85	3237.54	457594	NAN	NAN		High	Not Found	Not Found	High	0.0001544	1.09e-10	4.95	104.83
[R].AQEMNIPISIEIPDEVSSINLNMIDLSR.[S]	2xOxidation [M4; M23]; 1xPhospho [S9(100)]	1.35901e-05	0.000190712	1	2	1	1	A0A290QV88	A0A290QV88 [288-315]	A0A290QV88 1xPhospho [S296(100)]	0	3	1085.19	3253.54	395531	NAN	NAN		High	Not Found	Not Found	High	0.0001544	6.783e-07	3.41	102.05
[K].AQGVSVAPVQK.[S]	1xPhospho [S5(100)]	0.00704563	0.000627006	1	1	1	1	A0A0H3K6D2	A0A0H3K6D2 [391-401]	A0A0H3K6D2 1xPhospho [S395(100)]	0	2	582.295	1163.58	NAN	NAN	105300		Not Found	Not Found	High	High	0.0005408	0.007473	1.36	18.4
[K].AQQAAIKEEASANNLSDISQEAQEVQEAK.[K]	1xPhospho [S11(100)]	4.32561e-09	0.000190712	1	1	1	3	A0A0H3KH29	A0A0H3KH29 [261-289]	A0A0H3KH29 1xPhospho [S271(100)]	1	3	1060.83	3180.47	524846	193649	252624		High	High	High	High	0.0002421	1.058e-11	5	59.54
[K].AQQAAIKEEASANNLSDISQEAQEVQEAKK.[E]	1xPhospho [S11(100)]	3.60667e-07	0.000190712	1	1	1	2	A0A0H3KH29	A0A0H3KH29 [261-290]	A0A0H3KH29 1xPhospho [S271(100)]	2	4	827.899	3308.56	NAN	NAN	NAN	NoQuanValues	High	High	Not Found	High	0.0001544	2.831e-09	4.61
[K].AQQAAIKEEASANNLSDTSQEAQEIQEAK.[RK]	1xPhospho [S11(100)]	3.27148e-10	0.000190712	1	1	2	4	A0A0H3KH29	A0A0H3KH29 [102-130]; [155-183]	A0A0H3KH29 1xPhospho [S112(100)]; 1xPhospho [S165(100)]	1	3	1061.49	3182.45	1.32532e+06	618207	760590		High	High	High	High	0.0002421	2.678e-13	6.99	44.92
[K].AQQAAIKEEASANNLSDTSQEAQEIQEAKK.[E]	1xPhospho [S11(100)]	7.32946e-08	0.000190712	1	1	1	5	A0A0H3KH29	A0A0H3KH29 [155-184]	A0A0H3KH29 1xPhospho [S165(100)]	2	3	1104.19	3310.54	707487	NAN	216897		High	Not Found	High	High	0.0001544	2.555e-10	4.53	37.53
[K].AQQAAIKEEASANNLSDTSQEAQEVQEAK.[K]	1xPhospho [S11(100)]	1.471e-09	0.000190712	1	1	1	3	A0A0H3KH29	A0A0H3KH29 [208-236]	A0A0H3KH29 1xPhospho [S218(100)]	1	3	1056.82	3168.43	377000	NAN	293535		High	High	High	High	0.0002421	2.285e-12	5.32	39.65
[K].AQQAAIKEEASANNLSDTSQEAQEVQEAKK.[E]	1xPhospho [S11(100)]	2.30612e-07	0.000190712	1	1	1	6	A0A0H3KH29	A0A0H3KH29 [208-237]	A0A0H3KH29 1xPhospho [S218(100)]	2	3	1099.51	3296.53	290424	229572	262360		High	High	High	High	0.0001544	1.06e-08	3.8	32.84
[K].AQSEQDQAFLSK.[S]	1xPhospho [S3(100)]	3.52077e-05	0.000190712	1	1	1	3	A0A0H3K717	A0A0H3K717 [183-194]	A0A0H3K717 1xPhospho [S185(100)]	0	2	716.312	1431.62	307579	274392	278171		High	High	High	High	0.0001963	7.734e-06	2.91	27.2
[K].ARAESHLENDDDNTDIHR.[A]	1xPhospho [S5(100)]	0.000508146	0.000190712	1	1	1	2	A0A290QUM3	A0A290QUM3 [99-116]	A0A290QUM3 1xPhospho [S103(100)]	1	4	547.731	2187.91	NAN	NAN	850130		Not Found	Not Found	High	High	0.0002421	0.0002034	3.19	2.09
[R].ARSCNESIIPTSTGAAK.[A]	1xCarbamidomethyl [C4]; 1xPhospho [S3(98.6)]	0.000925316	0.000481541	1	1	2	3	A0A0H3K8Z7	A0A0H3K8Z7 [199-215]	A0A0H3K8Z7 1xPhospho [S201(98.6)]	1	3	614.952	1842.84	149932	149992	132161		High	High	High	High	0.0003681	0.0005485	2.25	24.13
[K].ASNITEQTNVLVLCAGGGTSGLLANALNK.[A]	1xCarbamidomethyl [C14]; 1xPhospho [T19(98.6)]	4.03234e-08	0.000190712	1	1	2	2	A0A0H3K9V8	A0A0H3K9V8 [461-489]	A0A0H3K9V8 1xPhospho [T479(98.6)]	0	3	989.497	2966.47	NAN	NAN	NAN	NoQuanValues	High	Not Found	Not Found	High	0.0001544	1.036e-10	6.06
[R].ASNPEEEVIAK.[A]	1xPhospho [S2(100)]	0.00408222	0.000481541	1	1	1	1	A6QEJ9	A6QEJ9 [292-302]	A6QEJ9 1xPhospho [S293(100)]	0	2	633.783	1266.56	NAN	59737.1	174155		Not Found	Peak Found	High	High	0.0003681	0.004227	1.28	27.6
[K].ASSFKPTNNVIYFK.[V]	1xPhospho [S/T/Y]	0.000216309	0.000190712	1	1	1	5	A0A290QF78	A0A290QF78 [72-85]		0	2	848.411	1695.81	495567	547983	570768		High	High	High	High	0.0002421	5.492e-05	2.8	52.29
[K].ASSIYNVELMNNESTESLR.[T]	1xPhospho [S/Y/T]	3.96196e-07	0.000190712	1	1	3	13	A0A0H3KA41	A0A0H3KA41 [78-96]		0	3	746.33	2236.98	1.79243e+06	705275	387890		High	High	High	High	0.0001544	3.259e-09	4.53	70.42
[K].ASSIYNVELMNNESTESLR.[T]	1xOxidation [M10]; 1xPhospho [S/Y/T]	2.89811e-05	0.000190712	1	1	1	7	A0A0H3KA41	A0A0H3KA41 [78-96]		0	3	751.665	2252.97	142560	160662	76210.5		High	High	High	High	0.0001544	2.138e-06	3.56	58.46
[K].ASSIYNVELMNNESTESLRTK.[L]	1xPhospho [S17(100)]	1.74415e-08	0.000190712	1	1	1	3	A0A0H3KA41	A0A0H3KA41 [78-98]	A0A0H3KA41 1xPhospho [S94(100)]	1	3	822.713	2466.12	553107	518915	473308		High	High	High	High	0.0001963	7.733e-10	6.45	57.51
[K].ASSVDVLAER.[D]	1xPhospho [S3(100)]	0.00122164	0.000481541	1	1	2	3	A6QGJ1	A6QGJ1 [8-17]	A6QGJ1 1xPhospho [S10(100)]	0	2	563.761	1126.51	91867.2	119409	114799		High	High	High	High	0.0003098	0.0007807	1.62	31.72
[K].ASSVDVLAERDK.[K]	1xPhospho [S3(100)]	0.000570599	0.000190712	1	1	2	4	A6QGJ1	A6QGJ1 [8-19]	A6QGJ1 1xPhospho [S10(100)]	1	2	685.322	1369.64	552904	654912	616743		High	High	High	High	0.0001963	0.0002439	2.87	19.15
[K].ASTSFNFDVLSER.[L]	1xPhospho [T3(97.6)]	0.000236702	0.000190712	1	1	2	3	A0A0H3K8I6	A0A0H3K8I6 [179-191]	A0A0H3K8I6 1xPhospho [T181(97.6)]	0	2	776.838	1552.67	NAN	NAN	NAN	NoQuanValues	High	High	High	High	0.0001544	5.346e-05	2.74
[K].ASTSLLQR.[Q]	1xPhospho [S4(100)]	0.00361527	0.000481541	1	2	1	2	A0A290QSC9	A0A290QSC9 [698-705]	A0A290QSC9 1xPhospho [S701(100)]	0	2	478.234	955.461	282612	309977	244470		Peak Found	High	High	High	0.0003098	0.002173	1.88	20.67
[K].ATDFIDK.[V]	1xPhospho [T2(100)]	0.0818913	0.0038225	1	1	1	2	A0A0H3K7N9	A0A0H3K7N9 [51-57]	A0A0H3K7N9 1xPhospho [T52(100)]	0	2	445.189	889.37	4.07098e+06	4665474	4.18691e+06		High	High	Peak Found	High	0.002317	0.03835	2.06	21
[R].ATDIEKTDEAIK.[V]	1xPhospho [T7(100)]	0.000910597	0.000481541	1	1	1	1	A0A0H3KAU1	A0A0H3KAU1 [283-294]	A0A0H3KAU1 1xPhospho [T289(100)]	1	3	471.888	1413.65	NAN	137102	182264		Not Found	Peak Found	High	High	0.0003681	0.0005331	2.59	10.63
[R].ATDQVTLMASEEGGTEIEEVAAK.[T]	1xPhospho [T15(100)]	6.31823e-06	0.000190712	1	1	1	3	A0A290QG30	A0A290QG30 [117-139]	A0A290QG30 1xPhospho [T131(100)]	0	2	1230.05	2459.09	551066	NAN	234436		High	Not Found	High	High	0.0002421	3.427e-07	3.62	73.61
[K].ATGVMDRKSVDEPLQTGIK.[A]	1xPhospho [S9(100)]	0.0351496	0.0023513	1	1	1	1	A0A290QIF4	A0A290QIF4 [133-151]	A0A290QIF4 1xPhospho [S141(100)]	2	3	709.018	2125.04	NAN	NAN	NAN	NoQuanValues	Not Found	Not Found	High	High	0.00114	0.03208	1.47
[K].ATLPNEDVVESDPSTTK.[A]	1xPhospho [S14(99.4)]	9.71594e-08	0.000190712	1	1	5	24	A0A0H3K8N9	A0A0H3K8N9 [349-365]	A0A0H3K8N9 1xPhospho [S362(99.4)]	0	2	941.919	1882.83	1.64301e+07	1.63434e+07	1.66261e+07		High	High	High	High	0.0002421	8.937e-10	4.66	40.32
[R].ATPQWFASISK.[V]	1xPhospho [S/T]	0.132115	0.00543065	1	1	1	1	A0A290QS10	A0A290QS10 [408-418]		0	2	658.307	1315.61	225799	314191	273846		Peak Found	High	Peak Found	High	0.003165	0.05738	1.87	64.36
[K].ATQLGTIANETIK.[E]	1xPhospho [T6(100)]	5.70891e-06	0.000190712	1	1	3	9	A0A0H3K8U0	A0A0H3K8U0 [53-65]	A0A0H3K8U0 1xPhospho [T58(100)]	0	2	720.36	1439.71	4.10468e+06	3.96155e+06	4.00952e+06		High	High	High	High	0.0002421	2.956e-07	4.16	50.73
[K].ATSNICSNQALNALASSIAMSALGK.[Q]	1xCarbamidomethyl [C6]; 1xPhospho [T/S]	2.93084e-05	0.000190712	1	2	2	3	A0A0H3KCX3	A0A0H3KCX3 [328-352]		0	3	858.412	2573.21	NAN	NAN	111815		High	High	High	High	0.0001544	2.174e-06	2.33	103.84
[K].ATVLDAVEDSSIEAGLRR.[V]	1xPhospho [S10(98.9)]	3.17055e-05	0.000190712	1	1	2	3	A0A290QIK7	A0A290QIK7 [221-238]	A0A290QIK7 1xPhospho [S230(98.9)]	1	3	661.325	1981.96	209808	217413	166198		High	High	High	High	0.0001963	6.809e-06	3.56	68.04
[K].AVAGLSEDQLK.[S]	1xPhospho [S6(100)]	0.000175256	0.000190712	1	1	1	3	A0A290QMX4	A0A290QMX4 [152-162]	A0A290QMX4 1xPhospho [S157(100)]	0	2	605.789	1210.57	318700	349946	353859		High	High	High	High	0.0001963	5.481e-05	2.4	38.87
[K].AVAINDISDEHITISQMEEAFEK.[G]	1xPhospho [S15(100)]	0.00241936	0.000481541	1	1	1	2	A0A0H3K8B7	A0A0H3K8B7 [215-237]	A0A0H3K8B7 1xPhospho [S229(100)]	0	3	890.744	2670.2	NAN	NAN	NAN	NoQuanValues	High	Not Found	High	High	0.0003681	0.002297	2.64
[K].AVEAEPWEAITSNAQAR.[R]	1xPhospho [T11(98.8)]	0.014054	0.0012322	1	1	1	2	A0A0H3KEU1	A0A0H3KEU1 [777-793]	A0A0H3KEU1 1xPhospho [T787(98.8)]	0	2	961.939	1922.86	NAN	NAN	NAN	NoQuanValues	High	Not Found	Not Found	High	0.0002854	0.01639	1.91
[R].AVESEYNHDERTEEEPSVLSR.[Q]	1xPhospho [S4(100)]	0.139732	0.0056983	1	1	1	1	A0A0H3KFQ4	A0A0H3KFQ4 [218-238]	A0A0H3KFQ4 1xPhospho [S221(100)]	1	3	852.699	2556.09	NAN	NAN	NAN	NoQuanValues	Not Found	Not Found	High	High	0.002569	0.09317	1.28
[R].AVGTNGSIMVVK.[D]	1xPhospho [S7(100)]	0.00109852	0.000481541	1	1	1	2	A6QEG4	A6QEG4 [111-122]	A6QEG4 1xPhospho [S117(100)]	0	2	628.311	1255.61	151307	232988	250001		High	High	Peak Found	High	0.0003098	0.0005646	2.57	39.37
[R].AVLELAGITDILSK.[S]	1xPhospho [S13(100)]	0.00744067	0.000627006	1	1	1	1	A0A290QUZ0	A0A290QUZ0 [113-126]	A0A290QUZ0 1xPhospho [S125(100)]	0	2	761.91	1522.81	NAN	NAN	NAN	NoQuanValues	High	Not Found	Not Found	High	0.0001544	0.008791	2.06
[K].AVIIATGAEYK.[K]	1xPhospho [Y10(97.5)]	0.0842039	0.0038225	1	1	1	1	A0A0H3K7K6	A0A0H3K7K6 [106-116]	A0A0H3K7K6 1xPhospho [Y115(97.5)]	0	2	608.304	1215.6	NAN	NAN	NAN	NoQuanValues	Not Found	Not Found	High	High	0.001876	0.06392	0.65
[R].AVLSLSDSEQEALIEQVIAQK.[L]	1xPhospho [S]	5.4942e-07	0.000190712	1	1	2	3	A0A0H3KJC5	A0A0H3KJC5 [188-208]		0	3	784.397	2351.17	213585	NAN	72253.1		High	High	High	High	0.0001544	5.334e-09	4.42	101.02
[K].AVMAATLGS.[-]	1xPhospho [S9(100)]	0.0130997	0.00107853	1	1	1	1	A0A0H3KAU0	A0A0H3KAU0 [328-336]	A0A0H3KAU0 1xPhospho [S336(100)]	0	2	450.698	900.39	249939	310240	321114		Peak Found	Peak Found	High	High	0.0006923	0.0135	2.02	44.47
[R].AVPDAPHEALLCLDATTGQNALSQAR.[N]	1xCarbamidomethyl [C12]; 1xPhospho [S23(100)]	6.29014e-07	0.000190712	1	1	1	3	A0A0H3KG31	A0A0H3KG31 [300-325]	A0A0H3KG31 1xPhospho [S322(100)]	0	3	933.775	2799.31	430870	316236	NAN		High	High	High	High	0.0001544	6.538e-09	5.9	73.71
[R].AVTDTTNDLLTANAEMLK.[Q]	1xPhospho [T]	0.0223939	0.00162844	1	2	1	1	A0A0H3KCP9	A0A0H3KCP9 [289-306]		0	2	1000.96	2000.92	NAN	NAN	NAN	NoQuanValues	High	Not Found	Not Found	High	0.0002854	0.02517	1.16
[R].AYDIYSR.[L]	1xPhospho [S6(100)]	0.00431123	0.000481541	1	1	2	3	A0A290QQY9	A0A290QQY9 [17-23]	A0A290QQY9 1xPhospho [S22(100)]	0	2	484.2	967.392	590798	940502	1.2169e+06		Peak Found	High	High	High	0.0003098	0.002611	1.73	16.76
[K].AYFTSRFA.[-]	1xPhospho [S5(100)]	0.0634678	0.00345186	1	1	1	1	A0A0H3KHB9	A0A0H3KHB9 [192-199]	A0A0H3KHB9 1xPhospho [S196(100)]	1	2	521.723	1042.44	651104	837818	821991		Peak Found	High	Peak Found	High	0.00209	0.03094	1.68	56.3
[K].AYGAELVLTPGSEAMK.[G]	1xPhospho [S12(100)]	4.60463e-07	0.000190712	1	1	1	3	A0A0H3K6E7	A0A0H3K6E7 [110-125]	A0A0H3K6E7 1xPhospho [S121(100)]	0	2	858.899	1716.79	1.09044e+06	678413	687211		High	High	High	High	0.0001544	4.084e-09	5	69.02
[K].AYGAELVLTPGSEAMK.[G]	1xOxidation [M15]; 1xPhospho [S12(100)]	3.96556e-06	0.000190712	1	1	1	3	A0A0H3K6E7	A0A0H3K6E7 [110-125]	A0A0H3K6E7 1xPhospho [S121(100)]	0	2	866.898	1732.79	498947	290952	238070		High	High	High	High	0.0002421	1.757e-07	3.58	58.44
[K].AYLENEEEDNPTIGDMIGDK.[L]	1xPhospho [T12(100)]	1.26074e-05	0.000190712	1	1	2	5	A0A0H3K8N9	A0A0H3K8N9 [366-385]	A0A0H3K8N9 1xPhospho [T377(100)]	0	3	778.321	2332.95	646191	268656	286531		High	High	Peak Found	High	0.0001544	6.07e-07	3.18	72.51
[K].AYITPGLGDAGDR.[L]	1xPhospho [Y2(100)]	0.00060718	0.000396015	1	1	1	1	A0A290QUN0	A0A290QUN0 [192-204]	A0A290QUN0 1xPhospho [Y193(100)]	0	2	693.306	1385.61	NAN	114823	125669		Not Found	Peak Found	High	High	0.0003681	0.0002714	2.41	38.51
[K].AYQFLVNEGYESISATGVSLGGLMTLK.[L]	1xPhospho [S19(100)]	5.9052e-06	0.000190712	1	1	1	1	A0A0H3K6C1	A0A0H3K6C1 [76-102]	A0A0H3K6C1 1xPhospho [S94(100)]	0	3	976.806	2928.41	282600	NAN	NAN		High	Not Found	Not Found	High	0.0001544	1.921e-07	4.28	105.32
[K].AYQFLVNEGYESISATGVSLGGLMTLK.[L]	1xOxidation [M24]; 1xPhospho [S19(100)]	9.58562e-06	0.000190712	1	1	1	1	A0A0H3K6C1	A0A0H3K6C1 [76-102]	A0A0H3K6C1 1xPhospho [S94(100)]	0	3	982.14	2944.4	708404	NAN	NAN		High	Not Found	Not Found	High	0.0001544	3.999e-07	4.47	99.66
[R].AYVGKPGDTVVDDHTDNELVSIVRR.[D]	1xPhospho [S21(100)]	3.77654e-06	0.000190712	1	1	1	2	A0A0H3K8Y5	A0A0H3K8Y5 [363-387]	A0A0H3K8Y5 1xPhospho [S383(100)]	1	4	709.596	2835.37	NAN	229825	262309		Not Found	High	High	High	0.0001963	5.163e-07	6.06	54.42
[K].CDILNSGELK.[N]	1xCarbamidomethyl [C1]; 1xPhospho [S6(100)]	9.59032e-05	0.000190712	1	1	1	2	A0A0H3K8Q4	A0A0H3K8Q4 [144-153]	A0A0H3K8Q4 1xPhospho [S149(100)]	0	2	614.769	1228.53	230312	256960	287620		Peak Found	High	High	High	0.0001963	2.621e-05	3.26	43.94
[K].CTHLVEYMDDK.[Y]	1xCarbamidomethyl [C1]; 1xPhospho [T2(100)]	0.00281699	0.000481541	1	1	1	1	A6QKC4	A6QKC4 [135-145]	A6QKC4 1xPhospho [T136(100)]	0	3	497.528	1490.57	NAN	56333.1	55019.2		Not Found	Peak Found	High	High	0.0003681	0.002775	1.47	28.42
[R].DAAYDIIQAK.[G]	1xPhospho [Y4(100)]	0.000293291	0.000190712	1	1	1	3	A0A290QNM8	A0A290QNM8 [220-229]	A0A290QNM8 1xPhospho [Y223(100)]	0	2	594.271	1187.53	918635	907116	884420		High	High	High	High	0.0001963	0.0001043	3.43	42.96
[R].DAAYEIIQAK.[G]	1xPhospho [Y4(100)]	2.09194e-05	0.000190712	1	1	1	3	A6QK89	A6QK89 [219-228]	A6QK89 1xPhospho [Y222(100)]	0	2	601.278	1201.55	275642	278820	287501		High	High	High	High	0.0001963	4.1e-06	2.88	40.35
[K].DADGNVVERDSYIAEIDASDAEK.[G]	1xPhospho [S11(100)]	0.0187318	0.00162844	1	1	1	1	A0A0H3KE75	A0A0H3KE75 [224-246]	A0A0H3KE75 1xPhospho [S234(100)]	1	3	854.703	2562.09	NAN	NAN	NAN	NoQuanValues	High	Not Found	Not Found	High	0.0002854	0.02151	1.73
[K].DADLVVITAGAPQKPGETRLQLVEK.[N]	1xPhospho [T18(100)]	0.00835415	0.000784812	1	1	1	1	A6QK89	A6QK89 [73-97]	A6QK89 1xPhospho [T90(100)]	1	3	910.153	2728.43	NAN	NAN	NAN	NoQuanValues	Not Found	High	Not Found	High	0.0004422	0.005072	2.8
[K].DAEITIYADGSDESDAIQAISDVLSK.[E]	1xPhospho [S21(100)]	2.61938e-05	0.000190712	1	1	4	6	A0A0H3K7D0	A0A0H3K7D0 [58-83]	A0A0H3K7D0 1xPhospho [S78(100)]	0	3	936.09	2806.26	1.16499e+06	NAN	NAN		High	High	Not Found	High	0.0001544	1.832e-06	3.77	105.98
[K].DAGLTNSDIDEVILVGGSTR.[I]	1xPhospho [S7(100)]	1.79738e-08	0.000190712	1	1	2	5	A6QHC3	A6QHC3 [296-315]	A6QHC3 1xPhospho [S302(100)]	0	3	704.667	2111.99	1.83584e+06	1.17065e+06	1.00972e+06		High	High	High	High	0.0001544	3.049e-11	5.43	91.78
[K].DALLHISQISK.[N]	1xPhospho [S7(100)]	1.60896e-05	0.000190712	1	1	1	3	A6QGH3	A6QGH3 [650-660]	A6QGH3 1xPhospho [S656(100)]	0	2	652.834	1304.66	1.01438e+06	1.02771e+06	949463		High	High	High	High	0.0001963	2.984e-06	4.41	60.61
[K].DALSHYFGSSGQHSSYFER.[Y]	1xPhospho [S14(99)]	2.0733e-08	0.000190712	1	1	5	10	A0A0H3KDJ0	A0A0H3KDJ0 [142-160]	A0A0H3KDJ0 1xPhospho [S155(99)]	0	3	752.311	2254.92	NAN	2.30014e+06	3.17945e+06		Not Found	High	High	High	0.0002421	9.865e-11	5.98	55.8
[K].DALSNNALVK.[G]	1xPhospho [S4(100)]	0.000446991	0.000190712	1	2	1	3	A0A290QE53	A0A290QE53 [44-53]	A0A290QE53 1xPhospho [S47(100)]	0	2	562.771	1124.53	10664760	11633536	9984119		High	High	High	High	0.0001963	0.0001776	3.05	38.61
[K].DANASVILNNLYK.[Q]	1xPhospho [S5(100)]	0.00276737	0.000481541	1	2	1	1	A0A290QCS2	A0A290QCS2 [311-323]	A0A290QCS2 1xPhospho [S315(100)]	0	2	757.864	1514.73	NAN	NAN	NAN	NoQuanValues	High	Not Found	Not Found	High	0.0001544	0.002868	2.11
[K].DAQAIINSLLESSDLTEAETQEAQK.[I]	1xPhospho [S/T]	0.132115	0.00543065	1	1	1	2	A0A0H3KAS2	A0A0H3KAS2 [121-145]		0	3	928.769	2784.28	NAN	NAN	NAN	NoQuanValues	High	Not Found	High	High	0.002569	0.08965	1.06
[K].DASQFVQYLLSNDTDNLTTSK.[A]	1xPhospho [S20(97.4)]	0.0154493	0.00162844	1	1	1	1	A0A290QGZ4	A0A290QGZ4 [64-84]	A0A290QGZ4 1xPhospho [S83(97.4)]	0	3	814.035	2440.09	106094	85828.8	92122.6		High	Peak Found	Peak Found	High	0.0002854	0.01799	0.8	102.56
[K].DATTSLMSR.[L]	1xPhospho [T3(100)]	0.00744067	0.000627006	1	1	1	1	A0A290QF10	A0A290QF10 [112-120]	A0A290QF10 1xPhospho [T114(100)]	0	2	531.221	1061.43	140751	209789	172304		Peak Found	Peak Found	High	High	0.0005408	0.007889	1.82	23.65
[K].DDHLTNQVK.[N]	1xPhospho [T5(100)]	0.0327413	0.00206895	1	1	1	2	A0A0H3KGR0	A0A0H3KGR0 [391-399]	A0A0H3KGR0 1xPhospho [T395(100)]	0	2	575.251	1149.49	NAN	231816	NAN		Not Found	High	High	High	0.001491	0.01743	1.9	8.34
[K].DDPNINPEECVVVSPDHGGVTR.[A]	1xCarbamidomethyl [C10]; 1xPhospho [T21(100)]	1.38995e-05	0.000190712	1	1	1	2	A0A0H3K6E1	A0A0H3K6E1 [164-185]	A0A0H3K6E1 1xPhospho [T184(100)]	0	3	829.364	2486.07	632602	330447	482384		High	Peak Found	High	High	0.0002421	1.051e-06	4.56	51.57
[K].DDQTNLSVNSLK.[T]	1xPhospho [S7(99)]	0.000144915	0.000190712	1	1	1	2	A0A0H3K908	A0A0H3K908 [535-546]	A0A0H3K908 1xPhospho [S541(99)]	0	2	707.318	1413.63	489953	220260	247507		Peak Found	High	High	High	0.0001963	4.333e-05	2.54	42.12
[K].DDVDTYINRSELIR.[T]	1xPhospho [S10(100)]	0.000806259	0.000481541	1	1	1	3	A0A0H3K601	A0A0H3K601 [532-545]	A0A0H3K601 1xPhospho [S541(100)]	1	3	596.941	1788.82	235684	220027	202695		High	High	High	High	0.0003098	0.0004104	2.64	58.4
[K].DDYYDVPK.[Y]	1xPhospho [Y3(100)]	0.000282051	0.000190712	1	1	2	3	A0A0H3KFQ4	A0A0H3KFQ4 [183-190]	A0A0H3KFQ4 1xPhospho [Y185(100)]	0	2	547.707	1094.41	207933	274055	276436		Peak Found	High	High	High	0.0001963	9.914e-05	2.11	26.93
[K].DEGDIYITSEQK.[K]	1xPhospho [S9(100)]	6.96973e-05	0.000190712	1	1	1	3	A0A0H3KAD5	A0A0H3KAD5 [300-311]	A0A0H3KAD5 1xPhospho [S308(100)]	0	2	739.307	1477.61	641180	756297	706230		High	High	High	High	0.0001963	1.775e-05	2.98	35.53
[K].DEGDIYITSEQKK.[L]	1xPhospho [S9(99.1)]	0.000266416	0.000190712	1	1	1	3	A0A0H3KAD5	A0A0H3KAD5 [300-312]	A0A0H3KAD5 1xPhospho [S308(99.1)]	1	2	803.356	1605.7	213485	171468	224953		High	High	High	High	0.0002421	7.522e-05	2.99	22.08
[K].DEPAHQQAPNIEKPYDPNHPDNK.[-]	1xPhospho [Y15(100)]	0.000128845	0.000190712	1	1	1	3	A0A0H3KEJ6	A0A0H3KEJ6 [675-697]	A0A0H3KEJ6 1xPhospho [Y689(100)]	0	3	912.068	2734.19	196209	381630	375729		High	High	High	High	0.0002421	2.577e-05	4.04	14.06
[K].DESFTSNSSNAQATDSVSER.[T]	1xPhospho [S16(100)]	5.55084e-11	0.000190712	1	1	8	46	A0A0H3KFX1	A0A0H3KFX1 [345-364]	A0A0H3KFX1 1xPhospho [S360(100)]	0	3	737.961	2211.87	1.48328e+07	1.24848e+07	1.38669e+07		High	High	High	High	0.0002421	2.226e-14	5.92	25.87
[K].DESFTSNSSNAQATDSVSERTHTTK.[E]	1xPhospho [T21(99)]	1.0702e-11	0.000190712	1	1	4	19	A0A0H3KFX1	A0A0H3KFX1 [345-369]	A0A0H3KFX1 1xPhospho [T365(99)]	1	3	927.397	2780.16	1.17281e+07	1.22683e+07	9.53622e+06		High	High	High	High	0.0002421	3.267e-15	9.55	16.22
[K].DESFTSNSSNAQATDSVSERTHTTKEDDIPSFIR.[N]	1xPhospho [T21(97.2)]	7.2757e-11	0.000190712	1	1	6	11	A0A0H3KFX1	A0A0H3KFX1 [345-378]	A0A0H3KFX1 1xPhospho [T365(97.2)]	2	4	963.923	3852.68	1.88665e+06	5.56817e+06	3.58424e+06		High	High	High	High	0.0001963	1.02e-12	9.04	51.22
[K].DFAPSIYQSDDR.[L]	1xPhospho [S5(100)]	0.00481794	0.000481541	1	1	1	1	A0A0H3K9T9	A0A0H3K9T9 [325-336]	A0A0H3K9T9 1xPhospho [S329(100)]	0	2	747.304	1493.59	NAN	NAN	NAN	NoQuanValues	Not Found	Not Found	High	High	0.0003681	0.005071	1.9
[K].DFASLLHEDLK.[I]	1xPhospho [S4(100)]	0.000327241	0.000190712	1	1	1	3	A6QJ86	A6QJ86 [27-37]	A6QJ86 1xPhospho [S30(100)]	0	2	684.317	1367.62	808532	1.402e+06	1.53457e+06		High	High	High	High	0.0001963	0.0001197	3.41	80.08
[K].DFSVNVISK.[S]	1xPhospho [S8(100)]	0.000989978	0.000481541	1	1	1	3	A0A290QFC4	A0A290QFC4 [131-139]	A0A290QFC4 1xPhospho [S138(100)]	0	2	544.756	1088.5	139734	169964	173195		High	High	High	High	0.0003098	0.0004978	2.42	54.32
[K].DFTYTLDPR.[V]	1xPhospho [T5(100)]	0.116374	0.00518001	1	2	1	2	A0A0H3K9Q8	A0A0H3K9Q8 [81-89]	A0A0H3K9Q8 1xPhospho [T85(100)]	0	2	604.255	1207.5	NAN	184808	211554		Not Found	High	High	High	0.003051	0.05144	1.26	58.06
[K].DFVNALPTLPDSK.[E]	1xPhospho [S12(100)]	5.43684e-06	0.000190712	1	1	2	10	A0A290QMX4	A0A290QMX4 [21-33]	A0A290QMX4 1xPhospho [S32(100)]	0	2	748.857	1496.7	6.09591e+06	4.05134e+06	4.37387e+06		High	High	High	High	0.0002421	2.763e-07	3.67	79.95
[K].DGAKVSHLSYIGDAVIGER.[T]	1xPhospho [S6(99.9)]	0.000179781	0.000190712	1	2	1	1	A0A290QQA0	A0A290QQA0 [356-374]	A0A290QQA0 1xPhospho [S361(99.9)]	1	3	689.667	2066.99	NAN	NAN	NAN	NoQuanValues	Not Found	Not Found	High	High	0.0002421	4.193e-05	2.7
[K].DGDLDSVIEQVR.[A]	1xPhospho [S6(100)]	3.21838e-05	0.000190712	1	1	1	4	A0A290QF78	A0A290QF78 [45-56]	A0A290QF78 1xPhospho [S50(100)]	0	2	713.318	1425.63	209250	197093	188794		High	High	High	High	0.0002421	3.501e-06	2.85	73.16
[K].DGEHLDLLSK.[I]	1xPhospho [S9(100)]	0.189992	0.00891836	1	1	1	2	A0A0H3K9Q9	A0A0H3K9Q9 [103-112]	A0A0H3K9Q9 1xPhospho [S111(100)]	0	2	603.774	1206.54	1095034	1443285	1.01336e+06		High	Peak Found	High	High	0.003556	0.1362	3.06	42
[R].DGGDCSLIDVEDGIVK.[L]	1xCarbamidomethyl [C5]; 1xPhospho [S6(100)]	0.00024013	0.000190712	1	1	1	3	A0A0H3K7R0	A0A0H3K7R0 [26-41]	A0A0H3K7R0 1xPhospho [S31(100)]	0	2	886.374	1771.75	NAN	NAN	NAN	NoQuanValues	High	High	High	High	0.0001544	5.493e-05	2.11
[K].DGISNTFSIVPK.[S]	1xPhospho [T6(100)]	4.29234e-05	0.000190712	1	1	4	28	A0A0H3K6G9	A0A0H3K6G9 [656-667]	A0A0H3K6G9 1xPhospho [T661(100)]	0	2	679.323	1357.64	3.06255e+07	2.3058e+07	2.2762e+07		High	High	High	High	0.0002421	9.298e-06	3.66	73.78
[R].DGTGFMQGVVVKSEVDEEVFK.[L]	1xPhospho [S13(100)]	3.00007e-07	0.000190712	1	1	1	4	A6QH05	A6QH05 [38-58]	A6QH05 1xPhospho [S50(100)]	1	3	794.03	2380.08	725950	615273	578823		High	High	High	High	0.0002421	4.451e-09	6.29	81.49
[R].DGTGFMQGVVVKSEVDEEVFK.[L]	1xOxidation [M6]; 1xPhospho [S13(100)]	5.80735e-05	0.000190712	1	1	1	2	A6QH05	A6QH05 [38-58]	A6QH05 1xPhospho [S50(100)]	1	3	799.357	2396.07	218511	103524	NAN		High	High	Not Found	High	0.0001544	6.121e-06	3.75	69.5
[K].DGTSVSITQLLER.[F]	1xPhospho [T8(99.9)]	0.197666	0.00918585	1	1	1	1	A0A0H3K7H8	A0A0H3K7H8 [416-428]	A0A0H3K7H8 1xPhospho [T423(99.9)]	0	2	749.859	1498.71	NAN	NAN	NAN	NoQuanValues	Not Found	High	Not Found	High	0.004487	0.08068	1.08
[K].DGVLTLVSLPSAIPNGAVIK.[-]	1xPhospho [S11(100)]	7.67699e-05	0.000190712	1	1	2	6	A0A0H3K743	A0A0H3K743 [638-657]	A0A0H3K743 1xPhospho [S648(100)]	0	2	1022.56	2044.11	590149	514592	527680		High	High	High	High	0.0002421	1.216e-05	2.72	103.16
[K].DGYSVEVIDLR.[T]	1xPhospho [S4(100)]	0.161604	0.00719676	1	1	1	1	A0A0H3K828	A0A0H3K828 [227-237]	A0A0H3K828 1xPhospho [S230(100)]	0	2	673.308	1345.6	95881.7	79239.3	NAN		High	Peak Found	Not Found	High	0.002789	0.1208	1.16	74.06
[K].DHKFDYSLYELANK.[L]	1xPhospho [S7(100)]	0.000943311	0.000481541	1	1	1	1	A0A290QIC2	A0A290QIC2 [306-319]	A0A290QIC2 1xPhospho [S312(100)]	1	3	608.273	1822.8	NAN	177481	199423		Not Found	Peak Found	High	High	0.0003681	0.0005642	3.15	54.62
[K].DHKVSIEDKK.[L]	1xPhospho [S5(100)]	0.132115	0.00543065	1	1	1	1	A0A0H3KB93	A0A0H3KB93 [9-18]	A0A0H3KB93 1xPhospho [S13(100)]	2	3	426.874	1278.61	NAN	475220	NAN		Not Found	High	Not Found	High	0.003165	0.0574	3.84	2.19
[R].DHYLTDDVSK.[K]	1xPhospho [S9(100)]	0.0561742	0.00303383	1	1	1	1	A0A0H3KFI8	A0A0H3KFI8 [104-113]	A0A0H3KFI8 1xPhospho [S112(100)]	0	2	636.761	1272.51	NAN	NAN	NAN	NoQuanValues	Not Found	High	Not Found	High	0.001844	0.02785	2.22
[K].DKATQLGTIANETIK.[E]	1xPhospho [T4(100)]	2.21009e-08	0.000190712	1	1	2	6	A0A0H3K8U0	A0A0H3K8U0 [51-65]	A0A0H3K8U0 1xPhospho [T54(100)]	1	2	841.923	1682.84	2.45611e+06	1.78728e+06	2.02446e+06		High	High	High	High	0.0002421	1.083e-10	5.2	47.74
[K].DKSFDEAALK.[Q]	1xPhospho [S3(100)]	0.00160558	0.000481541	1	2	1	2	A0A0H3KEJ2	A0A0H3KEJ2 [379-388]	A0A0H3KEJ2 1xPhospho [S381(100)]	1	2	602.269	1203.53	111593	184471	219828		Peak Found	High	High	High	0.0003098	0.0008887	1.87	21.13
[K].DKSSEAVFAEIK.[E]	1xPhospho [S3(100)]	0.000408921	0.000190712	1	2	1	1	A0A0H3K9X8	A0A0H3K9X8 [93-104]	A0A0H3K9X8 1xPhospho [S95(100)]	1	2	702.327	1403.65	NAN	NAN	NAN	NoQuanValues	High	Not Found	Not Found	High	0.0001544	0.0001289	1.9
[R].DKSSHQEVHENNSAYEEIDITHFAEASK.[G]	1xPhospho [S/Y/T]	4.35224e-07	0.000190712	1	1	1	5	A0A0H3K6Y7	A0A0H3K6Y7 [104-131]		1	5	659.89	3295.42	NAN	609646	423349		Not Found	High	High	High	0.0001963	3.787e-08	5.66	48.88
[K].DKVSIIVQTAETAR.[E]	1xPhospho [S4(100)]	7.73424e-05	0.000190712	1	1	1	5	A0A290QUM3	A0A290QUM3 [74-87]	A0A290QUM3 1xPhospho [S77(100)]	1	2	805.915	1610.81	292870	132953	136695		High	High	High	High	0.0002421	1.232e-05	2.58	54.15
[K].DIAASVGISEDALEPYGHYK.[A]	1xPhospho [S9(100)]	0.00049471	0.000190712	1	1	1	1	A0A290QHI3	A0A290QHI3 [20-39]	A0A290QHI3 1xPhospho [S28(100)]	0	2	1108	2215	NAN	NAN	NAN	NoQuanValues	High	Not Found	Not Found	High	0.0001544	0.0001772	1.64
[R].DIAHPINSDMR.[Q]	1xPhospho [S8(100)]	0.185006	0.00866714	1	1	1	1	A0A290QHL8	A0A290QHL8 [59-69]	A0A290QHL8 1xPhospho [S66(100)]	0	2	674.79	1348.57	NAN	NAN	NAN	NoQuanValues	Not Found	Not Found	High	High	0.004003	0.115	1.28
[K].DIAIYAPLTGEFVK.[I]	1xPhospho [T9(100)]	0.0118689	0.00107853	1	1	1	1	A0A0H3K8L8	A0A0H3K8L8 [15-28]	A0A0H3K8L8 1xPhospho [T23(100)]	0	2	808.903	1616.8	NAN	NAN	NAN	NoQuanValues	Not Found	High	Not Found	High	0.0007182	0.007072	1.98
[R].DLATSLIISER.[I]	1xPhospho [S5(100)]	0.000157649	0.000190712	1	1	1	2	A0A290QUX8	A0A290QUX8 [19-29]	A0A290QUX8 1xPhospho [S23(100)]	0	2	649.324	1297.64	364567	147178	194038		High	Peak Found	High	High	0.0001544	2.842e-05	2.75	76.27
[K].DIATVEQKPK.[M]	1xPhospho [T4(100)]	0.0588961	0.00331863	1	1	1	1	A6QHL4	A6QHL4 [150-159]	A6QHL4 1xPhospho [T153(100)]	0	2	604.8	1208.59	953106	NAN	63885.1		Peak Found	Not Found	High	High	0.001583	0.04865	1.53	10.8
[R].DLELQDVDIETPVTK.[M]	1xPhospho [T14(100)]	3.33618e-06	0.000190712	1	1	1	3	A0A290QUN0	A0A290QUN0 [47-61]	A0A290QUN0 1xPhospho [T60(100)]	0	2	897.925	1794.84	695508	272441	327357		High	High	High	High	0.0001544	2.038e-07	4.68	80.26
[K].DLGASGVLEVGNNMQAIFGPK.[S]	1xPhospho [S5(100)]	7.17437e-07	0.000190712	1	1	1	4	A6QDH3	A6QDH3 [468-488]	A6QDH3 1xPhospho [S472(100)]	0	3	733.021	2197.04	396767	NAN	109045		High	High	High	High	0.0001544	7.979e-09	4.21	103.24
[K].DIGSESTEDQAMEDIK.[Q]	1xPhospho [S6(100)]	3.31121e-06	0.000190712	1	1	2	3	P02662	P02662 [43-58]	P02662 1xPhospho [S48(100)]	0	2	924.367	1847.73	NAN	687897	NAN		High	High	Not Found	High	0.0001963	4.413e-07	3.5	54.07
[K].DIGSESTEDQAMEDIK.[Q]	1xOxidation [M12]; 1xPhospho [S4(100)]	2.1174e-06	0.000190712	1	1	3	6	P02662	P02662 [43-58]	P02662 1xPhospho [S46(100)]	0	2	932.358	1863.72	200282	745968	303568		High	High	High	High	0.0001963	2.57e-07	3.76	35.44
[K].DIGSESTEDQAMEDIK.[Q]	2xPhospho [S4(100); S6(99.1)]	2.12537e-06	0.000190712	1	1	2	19	P02662	P02662 [43-58]	P02662 2xPhospho [S46(100); S48(99.1)]	0	2	964.346	1927.69	654426	1.62933e+07	641733		High	High	High	High	0.0002421	7.236e-08	3.27	65.36
[K].DIGSESTEDQAMEDIK.[Q]	1xOxidation [M12]; 2xPhospho [S4(100); S6(99)]	1.20506e-06	0.000190712	1	1	2	28	P02662	P02662 [43-58]	P02662 2xPhospho [S46(100); S48(99)]	0	2	972.348	1943.69	617966	1.15069e+07	708024		High	High	High	High	0.0001963	1.298e-07	4.79	45.34
[K].DLGSSIENK.[D]	1xPhospho [S5(98.9)]	0.00204349	0.000481541	1	2	1	2	A0A290QDY7	A0A290QDY7 [84-92]	A0A290QDY7 1xPhospho [S88(98.9)]	0	2	521.726	1042.45	149842	199372	185613		Peak Found	High	High	High	0.0003098	0.001173	2.15	20.63
[K].DLILNVGYSHPVEIK.[A]	1xPhospho [S9(100)]	2.50489e-07	0.000190712	1	1	1	7	A0A290QJ77	A0A290QJ77 [102-116]	A0A290QJ77 1xPhospho [S110(100)]	0	2	888.952	1776.89	2.44643e+06	4.02889e+06	3.6481e+06		High	High	High	High	0.0002421	3.443e-09	6.21	75.07
[R].DLLSEYDFPGDDVPVIAGSALK.[A]	1xPhospho [S19(100)]	1.63329e-05	0.000190712	1	1	3	16	A6QEK0	A6QEK0 [156-177]	A6QEK0 1xPhospho [S174(100)]	0	3	801.046	2401.12	1.27469e+06	1.18197e+06	1.29459e+06		High	High	High	High	0.0001544	8.977e-07	2.36	102.99
[K].DLMHVNEGTEVE.[-]	1xPhospho [T9(100)]	0.108434	0.00506578	1	1	1	1	A0A0H3K9P0	A0A0H3K9P0 [97-108]	A0A0H3K9P0 1xPhospho [T105(100)]	0	2	726.79	1452.57	190998	154410	123114		Peak Found	High	Peak Found	High	0.003051	0.04858	1.83	49.21
[K].DIPFTTVK.[E]	1xPhospho [T6(99.1)]	0.124006	0.00518001	1	1	2	2	A0A0H3KGE4	A0A0H3KGE4 [89-96]	A0A0H3KGE4 1xPhospho [T94(99.1)]	0	2	500.741	1000.48	325337	408254	381970		High	Peak Found	High	High	0.002438	0.08561	1.42	53.46
[R].DIPNVSESALK.[N]	1xPhospho [S8(100)]	0.000225067	0.000190712	1	1	3	7	A6QEJ4	A6QEJ4 [811-821]	A6QEJ4 1xPhospho [S818(100)]	0	2	626.795	1252.58	1.7107e+06	1.64592e+06	1.69344e+06		High	High	High	High	0.0002421	5.836e-05	2.26	51.43
[K].DLQSSFSNK.[N]	1xPhospho [S4(99.1)]	0.00305522	0.000481541	1	1	3	6	A0A0H3K908	A0A0H3K908 [770-778]	A0A0H3K908 1xPhospho [S773(99.1)]	0	2	553.232	1105.46	825924	1.24641e+06	1.04819e+06		High	High	High	High	0.0003681	0.003048	2.18	30.63
[K].DLQSSFSNKNEDTANENRPR.[T]	1xPhospho [S7(100)]	0.00103251	0.000481541	1	1	1	2	A0A0H3K908	A0A0H3K908 [770-789]	A0A0H3K908 1xPhospho [S776(100)]	1	3	801.35	2402.04	NAN	NAN	169361		Not Found	High	High	High	0.0003681	0.0006561	2.19	16.15
[K].DIQSSGLSIL.[-]	1xPhospho [S5(98.8)]	0.127551	0.0053094	1	1	2	3	A0A0H3K955	A0A0H3K955 [228-237]	A0A0H3K955 1xPhospho [S232(98.8)]	0	2	556.765	1112.52	286162	218061	241586		High	High	High	High	0.002008	0.1017	2.38	96.53
[R].DLSEEAESGK.[A]	1xPhospho [S8(100)]	0.196371	0.00891836	1	1	1	1	A6QHP5	A6QHP5 [285-294]	A6QHP5 1xPhospho [S292(100)]	0	2	572.724	1144.44	NAN	NAN	128902		Not Found	Not Found	High	High	0.004003	0.1204	1.95	11.84
[K].DLSGVSQTQISLPFISAGENGPLHLEVNLTR.[S]	1xPhospho [S3(98.4)]	1.05281e-09	0.000190712	1	1	1	1	A6QHC3	A6QHC3 [242-272]	A6QHC3 1xPhospho [S244(98.4)]	0	3	1124.9	3372.68	NAN	NAN	NAN	NoQuanValues	High	Not Found	Not Found	High	0.0001544	4.212e-13	5.39
[K].DLTDDELGR.[I]	1xPhospho [T3(100)]	0.0073597	0.000627006	1	1	1	1	A6QJ68	A6QJ68 [47-55]	A6QJ68 1xPhospho [T49(100)]	0	2	557.227	1113.45	NAN	54103.4	97129.5		Not Found	Peak Found	High	High	0.0005408	0.007805	1.3	34.55
[K].DITPITLSTLNK.[H]	1xPhospho [T9(99.2)]	0.00263671	0.000481541	1	1	2	2	A0A0H3K9S4	A0A0H3K9S4 [227-238]	A0A0H3K9S4 1xPhospho [T235(99.2)]	0	2	698.359	1395.71	137368	82612.8	110211		High	High	Peak Found	High	0.0003098	0.001551	1.44	80.25
[R].DLTTSEIEEQIK.[S]	1xPhospho [S5(100)]	5.45071e-05	0.000190712	1	2	1	3	A0A0H3KED7	A0A0H3KED7 [12-23]	A0A0H3KED7 1xPhospho [S16(100)]	0	2	743.34	1485.67	2.06715e+06	1.31474e+06	1.79e+06		High	High	High	High	0.0001963	1.313e-05	3.64	67.26
[K].DIVAESPDLVIVGGGIANADDPVEAAK.[Q]	1xPhospho [S6(100)]	0.000168365	0.000190712	1	1	1	1	A0A0H3K770	A0A0H3K770 [175-201]	A0A0H3K770 1xPhospho [S180(100)]	0	3	905.777	2715.31	NAN	NAN	NAN	NoQuanValues	High	Not Found	Not Found	High	0.0001544	3.135e-05	2.58
[K].DIYISASQIR.[R]	1xPhospho [S7(100)]	0.000217877	0.000190712	1	1	1	3	A0A0H3KHZ8	A0A0H3KHZ8 [89-98]	A0A0H3KHZ8 1xPhospho [S95(100)]	0	2	623.297	1245.59	741724	563345	468395		High	High	High	High	0.0001963	7.178e-05	3.21	60.06
[R].DIYVNLENVSYMDSTGLGLFVGTLK.[A]	1xPhospho [S/T/Y]	6.78557e-06	0.000190712	1	1	1	1	A0A0H3K9P0	A0A0H3K9P0 [44-68]		0	3	943.454	2828.35	950311	91286.3	NAN		High	Peak Found	Not Found	High	0.0001544	2.378e-07	4.65	106.59
[R].DIYVNLENVSYMDSTGLGLFVGTLK.[A]	1xOxidation [M12]; 1xPhospho [S14(98.7)]	2.12537e-06	0.000190712	1	1	2	3	A0A0H3K9P0	A0A0H3K9P0 [44-68]	A0A0H3K9P0 1xPhospho [S57(98.7)]	0	3	948.786	2844.34	798804	193198	NAN		High	High	High	High	0.0001963	2.583e-07	3.94	106
[K].DMDTIVSLAK.[H]	1xPhospho [S7(100)]	0.00013172	0.000190712	1	1	1	2	A6QHA8	A6QHA8 [4-13]	A6QHA8 1xPhospho [S10(100)]	0	2	586.767	1172.53	313462	321182	242435		Peak Found	High	High	High	0.0002421	2.654e-05	2.88	68.06
[K].DMDTIVSLAK.[H]	1xOxidation [M2]; 1xPhospho [S7(100)]	0.0708183	0.00372735	1	1	1	2	A6QHA8	A6QHA8 [4-13]	A6QHA8 1xPhospho [S10(100)]	0	2	594.766	1188.52	172564	102701	100426		High	Peak Found	High	High	0.001876	0.05618	1.85	50.92
[R].DMGAELGVMISASHNPVADNGIK.[F]	1xPhospho [S13(100)]	5.35978e-12	0.000190712	1	1	3	111	A0A290QTJ8	A0A290QTJ8 [90-112]	A0A290QTJ8 1xPhospho [S102(100)]	0	3	802.7	2406.08	1.4999e+08	2.29633e+07	5.10869e+07		High	High	High	High	0.0002421	1.464e-15	8.43	82.25
[R].DMGAELGVMISASHNPVADNGIK.[F]	1xOxidation [M]; 1xPhospho [S13(100)]	1.00654e-12	0.000190712	1	1	5	132	A0A290QTJ8	A0A290QTJ8 [90-112]	A0A290QTJ8 1xPhospho [S102(100)]	0	3	808.029	2422.08	1.36344e+08	4.76528e+07	6.3112e+07		High	High	High	High	0.0002421	2.079e-16	9.71	72.69
[R].DMGAELGVMISASHNPVADNGIK.[F]	2xOxidation [M2; M9]; 1xPhospho [S13(100)]	9.13796e-09	0.000190712	1	1	3	84	A0A290QTJ8	A0A290QTJ8 [90-112]	A0A290QTJ8 1xPhospho [S102(100)]	0	3	813.364	2438.07	5.25091e+07	3.20908e+07	2.07322e+07		High	High	High	High	0.0001544	1.101e-11	6.82	64.32
[R].DMIRSQDPINGVSHSEWSSR.[Q]	1xPhospho [S5(100)]	0.0948406	0.00410261	1	1	1	1	A0A0H3K9Q4	A0A0H3K9Q4 [124-143]	A0A0H3K9Q4 1xPhospho [S128(100)]	1	3	794.351	2381.03	NAN	NAN	NAN	NoQuanValues	Not Found	High	Not Found	High	0.002571	0.04343	1.69
[R].DMQDQLLDSMDLERER.[G]	1xOxidation [M2]; 1xPhospho [S9(100)]	0.181333	0.00866714	1	1	1	1	A0A290QKQ3	A0A290QKQ3 [44-59]	A0A290QKQ3 1xPhospho [S52(100)]	1	3	697.291	2089.86	NAN	NAN	NAN	NoQuanValues	Not Found	Not Found	High	High	0.003883	0.1134	2.12
[K].DMQGEPNYSSQIAYEIDK.[E]	1xPhospho [S/Y]	0.000418879	0.000190712	1	1	1	1	A0A0H3KEJ6	A0A0H3KEJ6 [541-558]		0	2	1084.45	2167.89	NAN	NAN	NAN	NoQuanValues	High	Not Found	Not Found	High	0.0001544	0.0001346	2.28
[K].DNAELIASFSR.[A]	1xPhospho [S10(99.4)]	0.000561297	0.000190712	1	1	1	2	A0A290QKJ9	A0A290QKJ9 [252-262]	A0A290QKJ9 1xPhospho [S261(99.4)]	0	2	651.79	1302.57	843076	415377	481193		High	Peak Found	High	High	0.0001544	0.0002195	3.91	58.66
[K].DNDTVYTIFTSGSTGEPK.[G]	1xPhospho [T14(98.9)]	9.91156e-07	0.000190712	1	1	3	6	A0A290QEZ6	A0A290QEZ6 [135-152]	A0A290QEZ6 1xPhospho [T148(98.9)]	0	2	1006.43	2011.85	953424	660176	661841		High	High	High	High	0.0002421	2.445e-08	4.23	77.5
[K].DNFNSIASHHDNAK.[L]	1xPhospho [S8(100)]	5.73039e-06	0.000190712	1	1	2	2	A0A0H3K6G1	A0A0H3K6G1 [302-315]	A0A0H3K6G1 1xPhospho [S309(100)]	0	3	550.562	1649.67	441197	1.95755e+06	2.04739e+06		Peak Found	Peak Found	High	High	0.0002421	2.971e-07	3.91	11.67
[K].DNIAPGENDIKQSK.[Y]	1xPhospho [S13(100)]	0.00071145	0.000396015	1	1	1	3	A0A0H3KH20	A0A0H3KH20 [397-410]	A0A0H3KH20 1xPhospho [S409(100)]	1	2	804.866	1608.73	524400	390376	361225		High	High	High	High	0.0001544	0.0003324	2.99	14.76
[K].DNIEIVDCCATRLR.[V]	2xCarbamidomethyl [C8; C9]; 1xPhospho [T11(100)]	0.00115423	0.000481541	1	2	1	2	A0A290QDB7	A0A290QDB7 [446-459]	A0A290QDB7 1xPhospho [T456(100)]	1	3	605.602	1814.79	467218	413668	456030		Peak Found	High	High	High	0.0003098	0.0006019	3.33	47.29
[K].DNSVETIELK.[R]	1xPhospho [S3(100)]	0.000481577	0.000190712	1	1	1	2	A0A0H3KHU9	A0A0H3KHU9 [137-146]	A0A0H3KHU9 1xPhospho [S139(100)]	0	2	614.279	1227.55	NAN	267896	235098		Not Found	High	High	High	0.0002421	0.0001867	2.23	42.16
[K].DNTTVVDGDGDENSIDAR.[V]	1xPhospho [S14(100)]	0.000389633	0.000190712	1	1	1	3	A0A290QI81	A0A290QI81 [326-343]	A0A290QI81 1xPhospho [S339(100)]	0	2	986.892	1972.78	75185.8	84625.8	100260		High	High	High	High	0.0002421	0.0001339	1.74	31.63
[K].DNTTVVDGDGDENSIDARVSQLK.[S]	1xPhospho [S20(100)]	2.32594e-06	0.000190712	1	1	1	3	A0A290QI81	A0A290QI81 [326-348]	A0A290QI81 1xPhospho [S345(100)]	1	3	843.375	2528.11	878111	591499	567470		High	High	High	High	0.0001544	4.708e-08	5.01	53.74
[K].DQSELEHQDTIENTEQQFPPR.[N]	1xPhospho [S3(98.4)]	0.00361527	0.000481541	1	1	3	5	A6QH29	A6QH29 [31-51]	A6QH29 1xPhospho [S33(98.4)]	0	3	874.377	2621.12	NAN	NAN	NAN	NoQuanValues	High	High	High	High	0.0001544	0.003987	1.87
[K].DRNFNIEFITK.[L]	1xPhospho [T10(100)]	0.000843222	0.000481541	1	1	1	5	A0A290QFQ0	A0A290QFQ0 [40-50]	A0A290QFQ0 1xPhospho [T49(100)]	1	3	492.901	1476.69	800442	2350585	2.00378e+06		High	High	High	High	0.0003098	0.0004064	3.95	61.06
[R].DSDKPFMMPVEDVFSITGR.[G]	1xPhospho [S15(100)]	9.19585e-10	0.000190712	1	1	2	13	A6QEK0	A6QEK0 [206-224]	A6QEK0 1xPhospho [S220(100)]	0	3	750.999	2250.98	2.66552e+06	4.0881e+06	9.5217e+06		High	High	High	High	0.0002421	1.168e-12	6.31	96.42
[R].DSDKPFMMPVEDVFSITGR.[G]	1xOxidation [M]; 1xPhospho [T17(100)]	1.4821e-09	0.000190712	1	1	6	29	A6QEK0	A6QEK0 [206-224]	A6QEK0 1xPhospho [T222(100)]	0	3	756.33	2266.98	2.69946e+06	4.81478e+06	6.37419e+06		High	High	High	High	0.0002421	2.303e-12	6.02	91.01
[R].DSDKPFMMPVEDVFSITGR.[G]	2xOxidation [M7; M8]; 1xPhospho [T17(100)]	1.42379e-08	0.000190712	1	1	3	12	A6QEK0	A6QEK0 [206-224]	A6QEK0 1xPhospho [T222(100)]	0	3	761.664	2282.97	503888	1.13342e+06	1.21227e+06		High	High	High	High	0.0002421	5.787e-11	5.11	77.58
[K].DSDIATTATK.[V]	1xPhospho [T6(99.2)]	0.000322666	0.000190712	1	1	3	5	A6QJ76	A6QJ76 [60-69]	A6QJ76 1xPhospho [T65(99.2)]	0	2	551.737	1102.47	1.65471e+06	2.92504e+06	2.19076e+06		High	High	High	High	0.0001544	8.793e-05	2.97	11.87
[K].DSDYITGQTIIVDGGMR.[F]	1xPhospho [S/Y/T]	4.57407e-06	0.000190712	1	1	2	2	A0A0H3K9Z7	A0A0H3K9Z7 [240-256]		0	2	960.922	1920.84	NAN	NAN	NAN	NoQuanValues	High	Not Found	High	High	0.0001544	1.311e-07	3.5
[K].DSDYITGQTIIVDGGMR.[F]	1xOxidation [M16]; 1xPhospho [S2(97.7)]	0.00674669	0.000627006	1	1	2	3	A0A0H3K9Z7	A0A0H3K9Z7 [240-256]	A0A0H3K9Z7 1xPhospho [S241(97.7)]	0	2	968.927	1936.84	NAN	NAN	NAN	NoQuanValues	Not Found	High	High	High	0.0005408	0.007135	1.18
[K].DSEDKLTSIK.[R]	1xPhospho [T7(100)]	0.000609161	0.000396015	1	1	3	6	A0A0H3K746	A0A0H3K746 [110-119]	A0A0H3K746 1xPhospho [T116(100)]	1	2	608.276	1215.55	1.37834e+06	1.80202e+06	2.16766e+06		High	High	High	High	0.0001544	0.0002535	3.13	16.81
[R].DSEHTMSVLTITSNVVYGK.[K]	1xPhospho [S13(100)]	6.96973e-05	0.000190712	1	1	1	1	A0A0H3K6G9	A0A0H3K6G9 [591-609]	A0A0H3K6G9 1xPhospho [S603(100)]	0	3	721.001	2160.99	175580	97433.6	147834		Peak Found	Peak Found	High	High	0.0002421	1.058e-05	3.25	78.49
[R].DSFGTVTNLFEETISNK.[E]	1xPhospho [S2(100)]	1.31732e-07	0.000190712	1	2	4	35	A0A290QN31	A0A290QN31 [263-279]	A0A290QN31 1xPhospho [S264(100)]	0	2	991.443	1981.88	7.22755e+07	5.24858e+07	1.05597e+08		High	High	High	High	0.0002421	1.374e-09	4.31	100.84
[K].DSIPYALQGIDILGQAQTGTGK.[T]	1xPhospho [S2(97.9)]	0.000331876	0.000190712	1	1	1	2	A0A0H3K9R1	A0A0H3K9R1 [31-52]	A0A0H3K9R1 1xPhospho [S32(97.9)]	0	3	776.049	2326.13	NAN	75803.6	110565		Not Found	High	High	High	0.0001963	0.0001216	1.88	96.6
[K].DSLSQEQEVTR.[R]	1xPhospho [S4(100)]	0.00063751	0.000396015	1	1	1	3	A0A0H3K988	A0A0H3K988 [89-99]	A0A0H3K988 1xPhospho [S92(100)]	0	2	686.293	1371.58	411658	488762	577751		High	High	High	High	0.0001544	0.0002742	3.36	21
[K].DSLSQEQEVTRR.[F]	1xPhospho [S/T]	0.0525212	0.00303383	1	1	2	2	A0A0H3K988	A0A0H3K988 [89-100]	A0A0H3K988 1xPhospho [S92(98.7)]	1	3	509.898	1527.68	222198	743431	747603		Peak Found	High	High	High	0.001716	0.02626	2.49	14.81
[K].DSNGLTTTGVIK.[D]	1xPhospho [T6(99)]	0.000364758	0.000190712	2	2	2	5	O86488; A0A290QHU1	O86488 [986-997]; A0A290QHU1 [803-814]	O86488 1xPhospho [T991(99)]; A0A290QHU1 1xPhospho [T808(99)]	0	2	643.306	1285.6	316658	316545	296512	NotUnique	High	High	High	High	0.0002421	0.0001207	1.89	40.71
[K].DSTIFLHCLPAFHDTNTLYGQEIYEK.[Y]	1xCarbamidomethyl [C8]; 1xPhospho [Y24(99.6)]	0.00756402	0.000627006	1	1	1	1	A0A0H3KAU0	A0A0H3KAU0 [270-295]	A0A0H3KAU0 1xPhospho [Y293(99.6)]	0	3	1064.82	3192.44	NAN	NAN	NAN	NoQuanValues	Not Found	High	Not Found	High	0.0004422	0.004592	1.75
[K].DSTPDYHKESFK.[T]	1xPhospho [S10(100)]	0.00125933	0.000481541	1	1	1	2	A0A0H3K908	A0A0H3K908 [171-182]	A0A0H3K908 1xPhospho [S180(100)]	1	3	511.88	1533.63	318769	450017	498909		Peak Found	High	High	High	0.0003098	0.0008096	3.23	10.79
[R].DSYIAEIDASDAEK.[G]	1xPhospho [S10(100)]	3.22526e-06	0.000190712	1	1	1	3	A0A0H3KE75	A0A0H3KE75 [233-246]	A0A0H3KE75 1xPhospho [S242(100)]	0	2	803.831	1606.65	719658	486349	663874		High	High	High	High	0.0001544	7.716e-08	3.49	54.97
[K].DTETVFQLALPHLIK.[A]	1xPhospho [T]	0.00217121	0.000481541	1	1	2	2	A0A290QQC7	A0A290QQC7 [333-347]		0	3	602.314	1804.92	NAN	NAN	NAN	NoQuanValues	Not Found	High	High	High	0.0003681	0.001995	1.95
[K].DTGTGDTLCGEK.[N]	1xCarbamidomethyl [C9]; 1xPhospho [T4(95.3)]	0.019431	0.00162844	1	1	1	1	A6QEJ9	A6QEJ9 [382-393]	A6QEJ9 1xPhospho [T385(95.3)]	0	2	667.254	1333.5	113155	194901	135785		Peak Found	High	Peak Found	High	0.0009785	0.0111	1.38	12.67
[K].DTHENEVESTDEEIYQSEDNHQEHK.[Q]	1xPhospho [S17(100)]	2.8575e-10	0.000190712	1	1	5	20	A0A0H3K866	A0A0H3K866 [419-443]	A0A0H3K866 1xPhospho [S435(100)]	0	4	781.308	3122.21	3585255	4.00332e+06	4.02138e+06		High	High	High	High	0.0001963	5.348e-12	6.98	21.97
[K].DTIMSSTK.[N]	1xPhospho [S/T]	0.0626087	0.00345186	1	1	1	1	A0A290QGY8	A0A290QGY8 [245-252]		0	2	481.699	962.39	146881	381051	240354		Peak Found	High	Peak Found	High	0.00209	0.03048	2.03	11.87
[K].DTMTGHWEIMGLNIMQPFK.[V]	1xPhospho [T2(99)]	3.37881e-05	0.000190712	1	1	1	1	A6QDC3	A6QDC3 [84-102]	A6QDC3 1xPhospho [T85(99)]	0	3	777.011	2329.02	NAN	NAN	285324		Not Found	Not Found	High	High	0.0002421	3.747e-06	5.15	103.11
[K].DTMTGHWEIMGLNIMQPFK.[V]	1xOxidation [M]; 1xPhospho [T]	9.33317e-07	0.000190712	1	1	4	7	A6QDC3	A6QDC3 [84-102]		0	3	782.345	2345.02	181466	144122	1.72933e+06		High	High	High	High	0.0002421	2.244e-08	5.62	100.98
[K].DTMTGHWEIMGLNIMQPFK.[V]	2xOxidation [M10; M]; 1xPhospho [T2(100)]	8.18715e-06	0.000190712	1	1	3	8	A6QDC3	A6QDC3 [84-102]	A6QDC3 1xPhospho [T85(100)]	0	3	787.675	2361.01	769955	1.72849e+06	1.84288e+06		High	High	High	High	0.0002421	4.961e-07	5.18	93.57
[K].DTMTGHWEIMGLNIMQPFK.[V]	3xOxidation [M3; M10; M15]; 1xPhospho [T2(100)]	2.43028e-05	0.000190712	1	1	2	7	A6QDC3	A6QDC3 [84-102]	A6QDC3 1xPhospho [T85(100)]	0	3	793.009	2377.01	477991	1.40315e+06	981875		High	High	High	High	0.0002421	2.341e-06	5.19	83.49
[K].DTSIIDK.[Q]	1xPhospho [S3(98.6)]	0.0277288	0.00162844	1	1	1	1	A0A0H3KH20	A0A0H3KH20 [444-450]	A0A0H3KH20 1xPhospho [S446(98.6)]	0	2	436.194	871.381	102104	140952	157417		Peak Found	High	Peak Found	High	0.001226	0.01515	0.96	16.51
[K].DTWSHDVTPLPMDVFEK.[Q]	1xPhospho [T/S]	0.00105972	0.000481541	1	1	1	2	A0A0H3K777	A0A0H3K777 [47-63]		0	3	699.64	2096.9	NAN	92507.6	145668		Not Found	High	High	High	0.0003681	0.0006864	2.44	91.14
[K].DVDQLLASMQGILSENK.[R]	1xPhospho [S14(100)]	0.00368531	0.000481541	1	1	2	2	A0A290QGZ0	A0A290QGZ0 [136-152]	A0A290QGZ0 1xPhospho [S149(100)]	0	3	647.639	1940.9	123190	NAN	92470.1		Peak Found	High	High	High	0.0003098	0.002219	1.4	105.08
[K].DVDQLLASMQGILSENKRSDA.[-]	1xPhospho [S]	0.0019795	0.000481541	1	1	1	1	A0A290QGZ0	A0A290QGZ0 [136-156]		2	3	790.706	2370.1	NAN	NAN	NAN	NoQuanValues	Not Found	Not Found	High	High	0.0003681	0.001766	2.42
[K].DVETRLEFGSPK.[S]	1xPhospho [T4(100)]	0.0109511	0.00107853	1	1	3	5	A0A0H3K910	A0A0H3K910 [82-93]	A0A0H3K910 1xPhospho [T85(100)]	1	2	729.337	1457.67	634279	777277	632046		High	High	High	High	0.0006923	0.01143	1.9	40.18
[K].DVGPIGDTLSDLMSK.[L]	1xPhospho [S10(99.2)]	1.38475e-05	0.000190712	1	2	2	5	A0A0H3KCP9	A0A0H3KCP9 [82-96]	A0A0H3KCP9 1xPhospho [S91(99.2)]	0	2	814.371	1627.73	437923	405002	170570		High	High	High	High	0.0001544	6.985e-07	3.45	92.7
[K].DVLAIGVSER.[T]	1xPhospho [S8(100)]	0.000775853	0.000396015	1	1	1	3	A6QKC4	A6QKC4 [225-234]	A6QKC4 1xPhospho [S232(100)]	0	2	569.779	1138.55	201151	NAN	159135		High	High	High	High	0.0001963	0.0003645	3.1	54.9
[K].DVLIIEDILETGTTLK.[S]	1xPhospho [T14(98.9)]	6.09559e-05	0.000190712	1	2	2	2	A0A290QDY7	A0A290QDY7 [93-108]	A0A290QDY7 1xPhospho [T106(98.9)]	0	2	926.98	1852.96	549381	35641.7	81691.2		High	Peak Found	High	High	0.0001544	6.585e-06	4.04	106.06
[R].DVNEQFSERPIHVK.[Q]	1xPhospho [S7(100)]	0.00277967	0.000481541	1	1	1	1	A0A290QMU4	A0A290QMU4 [459-472]	A0A290QMU4 1xPhospho [S465(100)]	0	3	593.28	1777.83	NAN	214909	245499		Not Found	Peak Found	High	High	0.0003681	0.00272	2.65	27.69
[K].DVNGLVSK.[Q]	1xPhospho [S7(100)]	0.0424691	0.00263207	1	1	1	2	A0A0H3K9M8	A0A0H3K9M8 [275-282]	A0A0H3K9M8 1xPhospho [S281(100)]	0	2	456.215	911.423	306582	325736	335019		Peak Found	High	High	High	0.001716	0.02182	1.59	19.01
[R].DVPSEAEAQSHR.[L]	1xPhospho [S4(100)]	0.000413163	0.000190712	1	1	1	5	A6QGG3	A6QGG3 [13-24]	A6QGG3 1xPhospho [S16(100)]	0	2	703.291	1405.57	551500	730157	617766		High	High	High	High	0.0002421	0.0001468	2.75	10.34
[K].DVSDFTEVPQER.[D]	1xPhospho [S3(100)]	0.00408222	0.000481541	1	2	1	3	A0A290QSC9	A0A290QSC9 [197-208]	A0A290QSC9 1xPhospho [S199(100)]	0	2	751.315	1501.62	148473	131028	135568		High	High	High	High	0.0004422	0.003543	1.72	52.06
[R].DVTDEASFLSSITYHITQATNEGK.[L]	1xPhospho [S10(98.9)]	6.79059e-09	0.000190712	1	1	2	3	A0A0H3K9F3	A0A0H3K9F3 [78-101]	A0A0H3K9F3 1xPhospho [S87(98.9)]	0	3	903.074	2707.21	796586	406323	533065		High	High	High	High	0.0002421	2.016e-11	5.92	99.3
[R].DVTGTVNSIPLIASSIMSK.[K]	1xPhospho [S/T]	2.73381e-06	0.000190712	1	1	2	6	A0A0H3K9S0	A0A0H3K9S0 [169-187]		0	2	1007	2013	383598	250740	222554		High	High	High	High	0.0001544	6.012e-08	3.76	98.19
[K].DVVEEVFDDRDEVDLSTALVK.[N]	1xPhospho [S16(98.5)]	0.000255227	0.000190712	1	1	1	1	A0A0H3K8E2	A0A0H3K8E2 [64-84]	A0A0H3K8E2 1xPhospho [S79(98.5)]	1	3	825.05	2473.14	413844	NAN	NAN		High	Not Found	Not Found	High	0.0001544	6.034e-05	3.49	92.95
[K].DVVNQAVNTSAPR.[M]	1xPhospho [S10(100)]	1.57906e-05	0.000190712	1	1	2	3	Q53653	Q53653 [200-212]	Q53653 1xPhospho [S209(100)]	0	2	725.839	1450.67	920113	1.55723e+06	764929		Peak Found	High	High	High	0.0001963	2.922e-06	3.82	28.93
[K].DYEPEELESVVEHEIQSK.[-]	1xPhospho [S17(100)]	0.000150876	0.000190712	1	1	1	3	A0A290QHV1	A0A290QHV1 [183-200]	A0A290QHV1 1xPhospho [S199(100)]	0	3	747.325	2239.96	463189	392098	276665		High	High	High	High	0.0002421	3.234e-05	4.4	87.03
[K].DYGLTFSPCNTK.[G]	1xCarbamidomethyl [C9]; 1xPhospho [S7(100)]	8.87252e-05	0.000190712	1	2	1	3	A0A290QJV9	A0A290QJV9 [397-408]	A0A290QJV9 1xPhospho [S403(100)]	0	2	741.802	1482.6	4283500	3.72943e+06	4122625		High	High	High	High	0.0001544	1.19e-05	3.66	59.3
[K].EADRIYVIAAGTSYHAGLVGK.[E]	1xPhospho [T/S/Y]	0.0024504	0.000481541	1	1	2	2	A0A0H3KE75	A0A0H3KE75 [290-310]		1	3	757.711	2271.12	NAN	133776	NAN		Not Found	High	High	High	0.0003098	0.001433	2.12	57.17
[K].EADSGIFYYQNAK.[K]	1xPhospho [S4(100)]	0.000424665	0.000190712	1	1	1	3	A0A0H3KAT9	A0A0H3KAT9 [135-147]	A0A0H3KAT9 1xPhospho [S138(100)]	0	2	793.333	1585.66	NAN	NAN	NAN	NoQuanValues	High	High	High	High	0.0002421	0.0001533	1.79
[R].EAEIVAGAGQKGAVTIATNMAGRGTDIK.[L]	1xPhospho [T]	0.020662	0.00162844	1	1	1	1	A6QF62	A6QF62 [473-500]		2	4	703.1	2809.39	NAN	NAN	NAN	NoQuanValues	Not Found	High	Not Found	High	0.0009785	0.01169	6.08
[R].EAFEQMVEDQSPEDK.[-]	1xPhospho [S11(100)]	0.000126963	0.000190712	1	1	1	3	A0A0H3KEP1	A0A0H3KEP1 [520-534]	A0A0H3KEP1 1xPhospho [S530(100)]	0	2	931.363	1861.72	280009	128535	192704		High	High	High	High	0.0002421	2.516e-05	2.76	50.65
[K].EAGEVIDPYGGTK.[E]	1xPhospho [Y9(100)]	0.00011201	0.000190712	1	1	1	3	A0A0H3K9M3	A0A0H3K9M3 [105-117]	A0A0H3K9M3 1xPhospho [Y113(100)]	0	2	708.309	1415.61	422705	463696	445202		High	High	High	High	0.0001544	2.933e-05	2.48	25.08
[K].EAGSAVDAVFESIQNSLAK.[G]	1xPhospho [S12(100)]	1.7376e-08	0.000190712	1	1	3	17	A0A0H3K873	A0A0H3K873 [20-38]	A0A0H3K873 1xPhospho [S31(100)]	0	2	1008.47	2015.93	2.41164e+06	1.67336e+06	1.97281e+06		High	High	High	High	0.0001544	5.393e-11	4.32	104.26
[K].EAHSLEELYK.[M]	1xPhospho [S4(100)]	0.000479957	0.000190712	1	1	1	3	A0A290QU10	A0A290QU10 [335-344]	A0A290QU10 1xPhospho [S338(100)]	0	2	649.787	1298.57	294116	292548	263430		High	High	High	High	0.0001963	0.0001951	2.52	30.17
[K].EAIDAGFTSVMIDASHSPFEENVATTK.[K]	1xPhospho [T/S]	0.00261384	0.000481541	1	1	1	1	A0A0H3K9T2	A0A0H3K9T2 [95-121]		0	3	983.104	2947.31	NAN	NAN	NAN	NoQuanValues	High	Not Found	Not Found	High	0.0001544	0.002668	2.05
[K].EAIEHIFEELGGTEGLLIASK.[V]	1xPhospho [S20(100)]	0.00960912	0.00107853	1	1	1	1	A0A290QGD5	A0A290QGD5 [185-205]	A0A290QGD5 1xPhospho [S204(100)]	0	3	779.384	2336.14	NAN	NAN	NAN	NoQuanValues	Not Found	Not Found	High	High	0.0006923	0.01009	1.91
[K].EAIHNRESQSTTGIGEGIAIPHAK.[V]	1xPhospho [S/T]	0.000457756	0.000190712	1	1	1	2	A0A0H3K6P9	A0A0H3K6P9 [46-69]		1	4	649.818	2596.25	71503.5	272848	376728		Peak Found	High	High	High	0.0001963	0.0001833	3.11	32.77
[K].EALISEIK.[D]	1xPhospho [S5(100)]	0.00372097	0.000481541	1	1	1	2	A0A0H3KDE4	A0A0H3KDE4 [851-858]	A0A0H3KDE4 1xPhospho [S855(100)]	0	2	491.747	982.486	189092	209490	173395		High	Peak Found	High	High	0.0001544	0.004111	1.8	55.38
[K].EALPSDAVIHFIGSLQSR.[K]	1xPhospho [S17(100)]	0.00113904	0.000481541	1	2	2	3	A0A290QKB7	A0A290QKB7 [63-80]	A0A290QKB7 1xPhospho [S79(100)]	0	3	674.002	2019.99	NAN	NAN	NAN	NoQuanValues	Not Found	High	High	High	0.0003098	0.0005912	1.52
[K].EALPSDAVIHFIGSLQSRK.[V]	1xPhospho [S17(100)]	0.0112696	0.00107853	1	2	1	2	A0A290QKB7	A0A290QKB7 [63-81]	A0A290QKB7 1xPhospho [S79(100)]	1	3	716.699	2148.08	NAN	151892	178643		Not Found	High	High	High	0.0006923	0.01173	2.97	86.77
[K].EAISTIGEK.[L]	1xPhospho [S/T]	0.0012941	0.000481541	1	1	2	5	A0A290QH20	A0A290QH20 [128-136]		0	2	514.239	1027.47	2.67389e+06	3.39798e+06	3506954		High	High	High	High	0.0003098	0.0006891	3.05	22.79
[K].EAQAETDKSAAVSNEEPK.[A]	1xPhospho [S9(100)]	2.8899e-10	0.000190712	1	1	1	7	A0A0H3KH29	A0A0H3KH29 [185-202]; [238-255]	A0A0H3KH29 1xPhospho [S193(100)]; 1xPhospho [S246(100)]	1	3	661.957	1983.85	2582716	2.63425e+06	3.69151e+06		High	High	High	High	0.0002421	2.242e-13	6.16	8.81
[K].EASVSHVEIER.[A]	1xPhospho [S3(100)]	0.000682286	0.000396015	1	1	1	1	A6QJ86	A6QJ86 [48-58]	A6QJ86 1xPhospho [S50(100)]	0	2	668.3	1335.59	340884	409300	310304		Peak Found	Peak Found	High	High	0.0003681	0.0003296	2.05	17.42
[K].EATVDAEAQHDAEQQVAEAHAEASK.[Q]	1xPhospho [S24(100)]	4.98365e-10	0.000190712	1	1	2	10	A0A0H3K6Y4	A0A0H3K6Y4 [252-276]	A0A0H3K6Y4 1xPhospho [S275(100)]	0	3	905.726	2715.15	4.53966e+06	3.41909e+06	3.34971e+06		High	High	High	High	0.0001544	1.029e-12	7.8	35.36
[R].EAVGIQDLPSTLYTALK.[A]	1xPhospho [T14(100)]	4.82949e-08	0.000190712	1	2	4	11	A0A290QNT6	A0A290QNT6 [383-399]	A0A290QNT6 1xPhospho [T396(100)]	0	2	949.977	1898.95	3.86314e+06	3.5438e+06	3.74055e+06		High	High	High	High	0.0002421	3.298e-10	5.37	98.01
[R].EAVVNDETPGNAIHTEVIDSEENDEDGRIEVR.[Q]	1xPhospho [T15(100)]	3.43798e-06	0.000190712	1	2	1	2	A0A290QCS2	A0A290QCS2 [838-869]	A0A290QCS2 1xPhospho [T852(100)]	1	4	908.655	3631.6	NAN	NAN	NAN	NoQuanValues	Not Found	High	High	High	0.0001963	4.612e-07	4.81
[K].EAYVDIAK.[E]	1xPhospho [Y3(100)]	0.00103251	0.000481541	1	1	1	3	A0A0H3KAU0	A0A0H3KAU0 [200-207]	A0A0H3KAU0 1xPhospho [Y202(100)]	0	2	494.723	988.439	469631	539965	553802		High	High	High	High	0.0003098	0.0005244	2.31	21.32
[K].EDDIPSFIR.[N]	1xPhospho [S6(100)]	0.00414317	0.000481541	1	1	1	6	A0A0H3KFX1	A0A0H3KFX1 [370-378]	A0A0H3KFX1 1xPhospho [S375(100)]	0	2	586.255	1171.5	6.37803e+06	4668614	5.66338e+06		High	High	High	High	0.0003098	0.002635	2.72	68.9
[K].EDDIPSFIRNREER.[R]	1xPhospho [S6(100)]	0.00596494	0.000627006	1	1	1	3	A0A0H3KFX1	A0A0H3KFX1 [370-383]	A0A0H3KFX1 1xPhospho [S375(100)]	2	3	619.283	1855.83	193106	2228461	1.24758e+06		Peak Found	High	High	High	0.0004422	0.003633	3.02	44.89
[R].EDDNPETVANRLSVNIK.[Q]	1xPhospho [S13(100)]	1.08498e-05	0.000190712	1	1	1	6	A0A0H3K9W6	A0A0H3K9W6 [161-177]	A0A0H3K9W6 1xPhospho [S173(100)]	1	3	665.313	1993.92	2.00017e+06	1.00828e+06	1.4858e+06		High	High	High	High	0.0002421	7.401e-07	4.25	51.94
[R].EDKQSQAATASATELPYAVLEAMGGK.[A]	1xPhospho [T/S/Y]	0.000127431	0.000190712	1	1	1	2	A6QDH3	A6QDH3 [413-438]		1	3	916.095	2746.26	NAN	NAN	254858		Not Found	High	High	High	0.0001963	3.702e-05	2.93	95.73
[K].EDQISATEAIEK.[A]	1xPhospho [S/T]	0.00013565	0.000190712	1	1	3	6	A0A0H3K6Y4	A0A0H3K6Y4 [223-234]		0	2	707.313	1413.61	393840	397768	435798		High	High	High	High	0.0002421	2.769e-05	2.64	35.2
[K].EDRRSSVVIDAEK.[H]	1xPhospho [S5(100)]	0.000100258	0.000190712	1	1	3	6	A0A0H3KA40	A0A0H3KA40 [393-405]	A0A0H3KA40 1xPhospho [S397(100)]	2	3	528.586	1583.74	1.73855e+06	4.35469e+06	2.74912e+06		Peak Found	High	High	High	0.0002421	1.785e-05	4.37	9.87
[K].EDVDAYLNGGAPTASNESAASATSEEVAETPAAPAAVTLEGDFPETTEK.[I]	1xPhospho [S/T/Y]	1.35752e-07	0.000190712	1	1	1	4	A0A0H3KC41	A0A0H3KC41 [156-204]		0	4	1241.05	4961.19	3.28007e+06	1532327	2124935		High	High	High	High	0.0001963	9.245e-09	5.44	92.9
[K].EEAEDVKNDESTDE.[-]	1xPhospho [S/T]	0.00348016	0.000481541	1	1	1	2	A0A290QKJ8	A0A290QKJ8 [63-76]		1	2	845.303	1689.6	NAN	219837	NAN		Not Found	High	High	High	0.0003098	0.00209	2.62	9.72
[K].EEAPAEQAPVATQTEEVDENR.[T]	1xPhospho [T12(100)]	1.83837e-08	0.000190712	1	1	3	11	A0A0H3KC41	A0A0H3KC41 [102-122]	A0A0H3KC41 1xPhospho [T113(100)]	0	3	798.345	2393.01	1.48083e+06	NAN	1.58449e+06		High	High	High	High	0.0002421	8.349e-11	5.73	34.48
[K].EEAPAEQAPVATQTEEVDENRTVK.[A]	1xPhospho [T22(100)]	1.39204e-08	0.000190712	1	1	3	6	A0A0H3KC41	A0A0H3KC41 [102-125]	A0A0H3KC41 1xPhospho [T123(100)]	1	3	907.748	2721.23	986862	683756	357609		High	High	High	High	0.0001963	5.872e-10	6.03	31.41
[K].EEASANNLSDISQEAQEVQEAK.[K]	1xPhospho [S9(100)]	6.52341e-08	0.000190712	1	1	3	6	A0A0H3KH29	A0A0H3KH29 [268-289]	A0A0H3KH29 1xPhospho [S276(100)]	0	3	824.026	2470.06	1.03757e+06	738774	875524		High	High	High	High	0.0001544	2.141e-10	4.51	62.96
[K].EEASANNLSDISQEAQEVQEAKK.[E]	1xPhospho [S12(100)]	5.49521e-10	0.000190712	1	1	3	9	A0A0H3KH29	A0A0H3KH29 [268-290]	A0A0H3KH29 1xPhospho [S279(100)]	1	3	866.723	2598.16	2.68271e+06	1.73908e+06	1.86621e+06		High	High	High	High	0.0002421	5.6e-13	5.82	51.58
[K].EEASANNLSDTSQEAQEIQEAK.[RK]	1xPhospho [S9(100)]	3.95728e-08	0.000190712	1	1	4	15	A0A0H3KH29	A0A0H3KH29 [109-130]; [162-183]	A0A0H3KH29 1xPhospho [S117(100)]; 1xPhospho [S170(100)]	0	3	824.687	2472.04	3.7249e+06	2.50412e+06	3.00606e+06		High	High	High	High	0.0001544	1.007e-10	4.09	43.59
[K].EEASANNLSDTSQEAQEIQEAKK.[E]	1xPhospho [T11(100)]	1.58202e-11	0.000190712	1	1	4	12	A0A0H3KH29	A0A0H3KH29 [162-184]	A0A0H3KH29 1xPhospho [T172(100)]	1	3	867.385	2600.14	3.22125e+06	2.69657e+06	2.66575e+06		High	High	High	High	0.0002421	7.071e-14	6.21	33.26
[K].EEASANNLSDTSQEAQEIQEAKR.[E]	1xPhospho [T11(100)]	1.28815e-10	0.000190712	1	1	5	10	A0A0H3KH29	A0A0H3KH29 [109-131]	A0A0H3KH29 1xPhospho [T119(100)]	1	3	876.719	2628.14	1.06112e+06	1.09682e+06	1.20268e+06		High	High	High	High	0.0002421	7.118e-14	6.84	34.73
[K].EEASANNLSDTSQEAQEVQEAK.[K]	1xPhospho [S4(100)]	8.49625e-07	0.000190712	1	1	3	8	A0A0H3KH29	A0A0H3KH29 [215-236]	A0A0H3KH29 1xPhospho [S218(100)]	0	3	820.014	2458.03	747465	771512	1.01354e+06		High	High	High	High	0.0001544	1.029e-08	2.98	36.68
[K].EEASANNLSDTSQEAQEVQEAKK.[E]	1xPhospho [T11(100)]	1.20697e-11	0.000190712	1	1	5	12	A0A0H3KH29	A0A0H3KH29 [215-237]	A0A0H3KH29 1xPhospho [T225(100)]	1	3	862.714	2586.12	2.88838e+06	3.01017e+06	2.87242e+06		High	High	High	High	0.0002421	3.77e-15	7.28	27.31
[K].EEATQLEPVKQSDIDAFISLNQQENEIK.[N]	1xPhospho [T4(97.5)]	0.00312601	0.000481541	1	1	1	2	A0A0H3K8Z9	A0A0H3K8Z9 [300-327]	A0A0H3K8Z9 1xPhospho [T303(97.5)]	1	3	1099.52	3296.56	NAN	NAN	NAN	NoQuanValues	High	Not Found	High	High	0.0001544	0.003334	2.01
[K].EEGHEVAGFTTSENGQQK.[L]	1xPhospho [T11(98.3)]	0.0013722	0.000481541	1	1	1	1	A0A0H3KIN8	A0A0H3KIN8 [23-40]	A0A0H3KIN8 1xPhospho [T33(98.3)]	0	3	676.618	2027.83	NAN	710578	NAN		Not Found	High	Not Found	High	0.0003098	0.0007392	2.03	16.7
[K].EEISDSVRRDPIHR.[Q]	1xPhospho [S]	0.0201594	0.00162844	1	1	3	4	A0A290QJ40	A0A290QJ40 [104-117]		2	3	596.951	1788.84	NAN	1.50068e+06	1.29322e+06		Not Found	High	High	High	0.0009785	0.01144	2.71	12.63
[R].EELSEQYR.[A]	1xPhospho [S4(100)]	0.0468922	0.00276366	1	1	1	1	A0A0H3K6G9	A0A0H3K6G9 [217-224]	A0A0H3K6G9 1xPhospho [S220(100)]	0	2	567.228	1133.45	134408	114283	NAN		Peak Found	High	Not Found	High	0.001716	0.02381	1.54	16.99
[K].EELSLAYSPGVAEPCK.[D]	1xCarbamidomethyl [C15]; 1xPhospho [S4(100)]	0.115555	0.00518001	1	1	1	1	A0A0H3K8Z1	A0A0H3K8Z1 [30-45]	A0A0H3K8Z1 1xPhospho [S33(100)]	0	2	915.409	1829.8	NAN	NAN	NAN	NoQuanValues	Not Found	Not Found	High	High	0.002302	0.08114	1.03
[K].EEPAKEEAPAEQAPVATQTEEVDENR.[T]	1xPhospho [T19(100)]	1.82708e-10	0.000190712	1	1	2	8	A0A0H3KC41	A0A0H3KC41 [97-122]	A0A0H3KC41 1xPhospho [T115(100)]	1	3	983.099	2947.28	2.76841e+06	2.55375e+06	3.35504e+06		High	High	High	High	0.0002421	1.17e-13	6.59	30.78
[K].EEPAKEEAPAEQAPVATQTEEVDENRTVK.[A]	1xPhospho [T27(100)]	9.61802e-07	0.000190712	1	1	4	8	A0A0H3KC41	A0A0H3KC41 [97-125]	A0A0H3KC41 1xPhospho [T123(100)]	2	4	819.63	3275.5	1.17437e+06	860732	475386		High	High	High	High	0.0002421	2.345e-08	5.6	28.85
[K].EESYFFNISK.[Y]	1xPhospho [S9(100)]	0.000493052	0.000190712	1	1	1	3	A0A0H3K743	A0A0H3K743 [167-176]	A0A0H3K743 1xPhospho [S175(100)]	0	2	672.281	1343.56	567622	451482	458491		High	High	High	High	0.0001963	0.0002016	2.88	69.89
[K].EETDWLSK.[H]	1xPhospho [S7(100)]	0.0168998	0.00162844	1	1	1	2	A0A0H3K9N2	A0A0H3K9N2 [103-110]	A0A0H3K9N2 1xPhospho [S109(100)]	0	2	544.22	1087.43	183186	265856	234025		Peak Found	High	High	High	0.001226	0.01385	1.89	35.06
[K].EETLSTAQLDFLLPER.[F]	1xPhospho [T3(100)]	8.18289e-07	0.000190712	1	1	1	7	A0A290QS42	A0A290QS42 [483-498]	A0A290QS42 1xPhospho [T485(100)]	0	2	971.462	1941.92	457875	387442	485799		High	High	High	High	0.0001963	8.126e-08	3.97	96.64
[K].EETTQTQSVAPNTGEEGMSSASTQSTK.[T]	1xPhospho [T3(98.6)]	1.35243e-07	0.000190712	1	1	6	11	A0A0H3K6H7	A0A0H3K6H7 [19-45]	A0A0H3K6H7 1xPhospho [T21(98.6)]	0	3	956.068	2866.19	236206	136202	264304		High	High	High	High	0.0002421	1.433e-09	3.7	26.7
[K].EEVDANDVEGGSLK.[I]	1xPhospho [S12(100)]	1.69571e-05	0.000190712	1	1	1	2	A0A0H3K645	A0A0H3K645 [313-326]	A0A0H3K645 1xPhospho [S324(100)]	0	2	771.322	1541.64	187232	170056	200756		High	Peak Found	High	High	0.0002421	1.402e-06	3.17	29.86
[K].EFAQLNGEEINEQPSNFK.[D]	1xPhospho [S15(100)]	8.3737e-06	0.000190712	1	1	1	3	A0A290QGM8	A0A290QGM8 [352-369]	A0A290QGM8 1xPhospho [S366(100)]	0	3	725.32	2173.94	540979	156213	NAN		High	High	Not Found	High	0.0001544	3.259e-07	4.18	61.92
[K].EFFGSSQLSQFMDQANPLAELTHK.[R]	1xOxidation [M12]; 1xPhospho [S/T]	0.028807	0.00162844	1	1	1	1	A6QEJ4	A6QEJ4 [459-482]		0	3	941.089	2821.25	NAN	NAN	NAN	NoQuanValues	Not Found	High	Not Found	High	0.001226	0.01564	1.25
[R].EFIQLNYTLYEGNDSFLAGPTEATSK.[L]	1xPhospho [S15(100)]	2.89231e-06	0.000190712	1	1	3	3	A0A0H3K6G9	A0A0H3K6G9 [28-53]	A0A0H3K6G9 1xPhospho [S42(100)]	0	3	996.79	2988.36	1.46138e+06	88963	NAN		High	High	High	High	0.0001544	6.547e-08	5.75	97.98
[R].EFNPIIENALDTTTK.[N]	1xPhospho [T14(96)]	0.0020682	0.000481541	1	1	3	3	A0A0H3K6R4	A0A0H3K6R4 [278-292]	A0A0H3K6R4 1xPhospho [T291(96)]	0	3	595.948	1785.83	118586	129186	160275		Peak Found	High	High	High	0.0003098	0.001189	2.29	78.8
[R].EFSFEPK.[A]	1xPhospho [S3(100)]	0.0639021	0.00345186	1	1	1	2	A0A290QDD2	A0A290QDD2 [132-138]	A0A290QDD2 1xPhospho [S134(100)]	0	2	482.197	963.386	4.57099e+06	4938179	4.89302e+06		High	High	Peak Found	High	0.00209	0.031	1.61	44.93
[K].EFTAPLITNDGVTIAK.[E]	1xPhospho [T3(100)]	0.00162338	0.000481541	1	1	1	2	A0A290QI81	A0A290QI81 [42-57]	A0A290QI81 1xPhospho [T44(100)]	0	2	885.438	1769.87	NAN	NAN	NAN	NoQuanValues	High	High	Not Found	High	0.0001544	0.00136	1.41
[K].EFVQGFATNIGGRTSHSAIMSR.[S]	1xPhospho [S/T]	0.0250625	0.00162844	1	1	1	1	A0A0H3K822	A0A0H3K822 [176-197]		1	3	816.047	2446.13	NAN	NAN	NAN	NoQuanValues	Not Found	Not Found	High	High	0.0009841	0.02406	2.68
[R].EFYEKPSVK.[R]	1xPhospho [S7(100)]	0.0011466	0.000481541	1	1	1	2	A6QHB8	A6QHB8 [36-44]	A6QHB8 1xPhospho [S42(100)]	0	2	603.776	1206.54	586872	921245	948155		Peak Found	High	High	High	0.0003098	0.0005963	2.37	18.54
[K].EGDRVVFQQYAGTEVK.[R]	1xPhospho [Y/T]	0.020409	0.00162844	1	1	1	1	A6QIM8	A6QIM8 [60-75]		1	3	635.964	1905.87	NAN	NAN	NAN	NoQuanValues	High	Not Found	Not Found	High	0.0002854	0.02324	1.73
[K].EGEFSRQNVTNALETVK.[D]	1xPhospho [S/T]	0.00063958	0.000396015	1	1	2	5	A0A0H3KAX8	A0A0H3KAX8 [105-121]		1	3	667.981	2001.93	386749	352421	309696		High	High	High	High	0.0001963	0.0002831	3.26	53.68
[R].EGGRTVGSGVVTEIIK.[-]	1xPhospho [T5(100)]	7.53569e-05	0.000190712	1	1	1	4	A6QEK0	A6QEK0 [379-394]	A6QEK0 1xPhospho [T383(100)]	1	2	841.43	1681.85	955000	629758	667817		High	High	High	High	0.0002421	1.186e-05	2.67	54.28
[K].EGLYTIPTAEVPLTNFYR.[N]	1xPhospho [T8(98.5)]	0.0119376	0.00107853	1	1	2	3	A0A290QDD2	A0A290QDD2 [224-241]	A0A290QDD2 1xPhospho [T231(98.5)]	0	2	1082.52	2164.04	270812	153491	493027		Peak Found	High	High	High	0.0006923	0.01241	1.71	97.75
[K].EGVQIQNESK.[T]	1xPhospho [S9(100)]	0.00494289	0.000481541	1	1	1	2	A6QF62	A6QF62 [347-356]	A6QF62 1xPhospho [S355(100)]	0	2	606.269	1211.53	281131	458427	387295		Peak Found	High	High	High	0.0003681	0.005187	2.93	11.67
[K].EGVSTSEIVK.[K]	1xPhospho [S6(99.4)]	0.000360964	0.000190712	1	1	1	2	A0A0H3K8I8	A0A0H3K8I8 [135-144]	A0A0H3K8I8 1xPhospho [S140(99.4)]	0	2	564.763	1128.52	1.51239e+06	1.88222e+06	1.78154e+06		High	High	Peak Found	High	0.0001963	0.0001355	2.95	34.41
[K].EHASSVFNGIGYIK.[H]	1xPhospho [S4(98.2)]	0.0436024	0.00263207	1	1	2	2	A0A0H3KFA1	A0A0H3KFA1 [322-335]	A0A0H3KFA1 1xPhospho [S325(98.2)]	0	2	801.372	1601.74	NAN	107600	91990.8		Not Found	High	High	High	0.001716	0.02234	1.01	60.76
[R].EHDPAYIEK.[K]	1xPhospho [Y6(100)]	0.0024504	0.000481541	1	1	1	2	A0A0H3K7G8	A0A0H3K7G8 [82-90]	A0A0H3K7G8 1xPhospho [Y87(100)]	0	2	591.248	1181.49	505113	713290	864685		Peak Found	High	High	High	0.0003681	0.002336	2.8	8.47
[K].EKATDFIDK.[V]	1xPhospho [T4(100)]	0.000471924	0.000190712	1	1	1	7	A0A0H3K7N9	A0A0H3K7N9 [49-57]	A0A0H3K7N9 1xPhospho [T52(100)]	1	2	573.758	1146.51	5.33491e+07	70843248	52109076		High	High	High	High	0.0002421	0.0001805	3.22	20.07
[K].EKDEIYMKPDFSDEDGIR.[A]	1xPhospho [Y6(100)]	1.0447e-06	0.000190712	1	1	1	2	A0A0H3KCP0	A0A0H3KCP0 [98-115]	A0A0H3KCP0 1xPhospho [Y103(100)]	1	3	756.325	2266.96	151895	187327	215715		Peak Found	High	High	High	0.0001963	1.091e-07	3.58	49.67
[K].EKDEIYMKPDFSDEDGIR.[A]	1xOxidation [M7]; 1xPhospho [Y6(99.9)]	0.00740006	0.000627006	1	1	1	2	A0A0H3KCP0	A0A0H3KCP0 [98-115]	A0A0H3KCP0 1xPhospho [Y103(99.9)]	1	3	761.66	2282.95	66837.9	126917	113241		Peak Found	High	High	High	0.0004422	0.0045	1.82	35.04
[K].EKDSQLNEIDNK.[M]	1xPhospho [S4(100)]	9.72706e-07	0.000190712	1	1	1	4	A0A290QDD2	A0A290QDD2 [85-96]	A0A290QDD2 1xPhospho [S88(100)]	1	2	756.833	1512.66	952974	997354	1.245e+06		High	High	High	High	0.0001963	1.002e-07	4.59	12.1
[K].EKGTEITSIFYPK.[M]	1xPhospho [T4(100)]	0.000434959	0.000190712	1	1	1	4	A0A0H3K6G1	A0A0H3K6G1 [19-31]	A0A0H3K6G1 1xPhospho [T22(100)]	1	2	796.885	1592.76	382867	493771	525212		High	High	High	High	0.0001963	0.0001719	2.33	62.11
[K].EKQSIIDQIK.[K]	1xPhospho [S4(100)]	0.00191821	0.000481541	1	1	1	3	A0A0H3KAU1	A0A0H3KAU1 [102-111]	A0A0H3KAU1 1xPhospho [S105(100)]	1	2	641.325	1281.65	412490	262693	389741		High	High	High	High	0.0003098	0.001094	2.35	25.3
[K].EKQSVLDEIRETEK.[Y]	1xPhospho [S4(100)]	0.00263671	0.000481541	1	1	1	1	A0A0H3K7R9	A0A0H3K7R9 [88-101]	A0A0H3K7R9 1xPhospho [S91(100)]	2	3	595.287	1783.85	NAN	259978	236431		Not Found	High	Peak Found	High	0.0003098	0.001553	2.11	30.64
[K].EKSDDGLIEHLVYYSQR.[M]	1xPhospho [S3(100)]	0.000865099	0.000481541	1	1	1	2	A0A0H3K6C1	A0A0H3K6C1 [120-136]	A0A0H3K6C1 1xPhospho [S122(100)]	1	3	711.325	2131.97	NAN	106173	NAN		Not Found	High	High	High	0.0003098	0.0004191	2.54	70.33
[K].EKSNEGVIVAVGTGR.[L]	1xPhospho [S3(100)]	6.4458e-05	0.000190712	1	1	1	3	A6QIM8	A6QIM8 [32-46]	A6QIM8 1xPhospho [S34(100)]	1	2	798.394	1595.78	174299	NAN	NAN		High	High	High	High	0.0001544	7.194e-06	2.83	29.27
[K].EIAEILKSEGFIK.[N]	1xPhospho [S8(100)]	0.00010442	0.000190712	1	1	1	5	A6QJ78	A6QJ78 [35-47]	A6QJ78 1xPhospho [S42(100)]	1	2	778.903	1556.8	364491	617828	594709		High	High	High	High	0.0002421	1.895e-05	3.28	71.49
[R].ELANISAGR.[A]	1xPhospho [S6(100)]	0.0015997	0.000481541	1	1	1	1	A0A290QFS8	A0A290QFS8 [22-30]	A0A290QFS8 1xPhospho [S27(100)]	0	2	505.737	1010.47	649909	770329	845903		Peak Found	Peak Found	High	High	0.0003681	0.001305	2.72	20.78
[K].EIDIPASK.[V]	1xPhospho [S7(100)]	0.0218444	0.00162844	1	1	1	3	A0A0H3K873	A0A0H3K873 [68-75]	A0A0H3K873 1xPhospho [S74(100)]	0	2	476.723	952.439	1.78665e+06	2.23478e+06	2.24233e+06		High	High	High	High	0.0009841	0.02141	2.13	24.23
[R].ELENITGHTIADSTGEIK.[R]	1xPhospho [S/T]	0.0101112	0.00107853	1	1	1	2	A0A0H3K6N5	A0A0H3K6N5 [22-39]		0	3	669.979	2007.93	NAN	NAN	NAN	NoQuanValues	Not Found	High	High	High	0.000586	0.006088	2.86
[R].ELESFAQFGSDLDEFTASK.[L]	1xPhospho [S10(100)]	1.0088e-07	0.000190712	1	1	2	6	A0A290QIF4	A0A290QIF4 [391-409]	A0A290QIF4 1xPhospho [S400(100)]	0	2	1100.97	2200.93	NAN	NAN	NAN	NoQuanValues	High	High	High	High	0.0001544	4.133e-10	4.71
[R].ELFDNDSRDSFPLLTK.[V]	1xPhospho [S/T]	0.000824534	0.000481541	1	1	2	2	A0A0H3KFC5	A0A0H3KFC5 [66-81]		1	3	659.639	1976.9	NAN	NAN	197731		Not Found	High	High	High	0.0003681	0.0004524	2.6	81.22
[K].EIFNNLLSK.[Q]	1xPhospho [S8(100)]	0.113933	0.00518001	1	1	1	2	A0A0H3KDC4	A0A0H3KDC4 [107-115]	A0A0H3KDC4 1xPhospho [S114(100)]	0	2	579.284	1157.56	NAN	195810	NAN		Not Found	High	High	High	0.003051	0.05405	1.39	65.29
[K].ELGADAIINSK.[D]	1xPhospho [S10(100)]	4.65997e-05	0.000190712	1	1	1	2	A0A0H3KB93	A0A0H3KB93 [204-214]	A0A0H3KB93 1xPhospho [S213(100)]	0	2	605.79	1210.57	271225	271703	307489		Peak Found	High	High	High	0.0001963	1.084e-05	3.01	41.31
[K].ELGAKYTPTSILYFNLK.[N]	1xPhospho [Y/T/S]	0.00205992	0.000481541	1	1	1	2	A0A0H3K8W5	A0A0H3K8W5 [230-246]		1	3	680.016	2038.03	NAN	748215	793289		Not Found	High	High	High	0.0003681	0.001858	1.24	87.84
[K].ELGARTFDEE.[-]	1xPhospho [T6(100)]	0.00231962	0.000481541	1	1	1	3	A0A0H3K988	A0A0H3K988 [157-166]	A0A0H3K988 1xPhospho [T162(100)]	1	2	623.753	1246.5	821599	908087	995351		High	High	High	High	0.0003098	0.001351	2.41	30.38
[K].EIGWGSQIR.[S]	1xPhospho [S6(100)]	0.00348016	0.000481541	1	1	1	2	A0A0H3KF54	A0A0H3KF54 [278-286]	A0A0H3KF54 1xPhospho [S283(100)]	0	2	563.258	1125.51	73331	212763	169068		Peak Found	High	High	High	0.0003098	0.002088	1.73	48.6
[K].EIGYICAK.[V]	1xCarbamidomethyl [C6]; 1xPhospho [Y4(100)]	0.00689432	0.000627006	1	1	1	2	A0A0H3K984	A0A0H3K984 [14-21]	A0A0H3K984 1xPhospho [Y17(100)]	0	2	517.225	1033.44	154471	195414	NAN		Peak Found	High	High	High	0.0004422	0.004193	1.1	22.22
[R].ELINNIQSGQR.[I]	1xPhospho [S8(100)]	9.19781e-06	0.000190712	1	1	1	3	A0A0H3KGW9	A0A0H3KGW9 [33-43]	A0A0H3KGW9 1xPhospho [S40(100)]	0	2	676.322	1351.64	4563349	4.77043e+06	4.76283e+06		High	High	High	High	0.0001963	1.518e-06	3.9	28.87
[K].EILPFTAQAFDPK.[K]	1xPhospho [T6(100)]	0.135875	0.00543065	1	1	1	2	A0A0H3K6Y2	A0A0H3K6Y2 [7-19]	A0A0H3K6Y2 1xPhospho [T12(100)]	0	2	778.875	1556.74	NAN	NAN	NAN	NoQuanValues	Not Found	High	High	High	0.003165	0.05852	1.19
[K].EIISDIESK.[N]	1xPhospho [S8(100)]	0.00102251	0.000481541	1	1	2	6	A0A0H3K9B0	A0A0H3K9B0 [47-55]	A0A0H3K9B0 1xPhospho [S54(100)]	0	2	557.258	1113.51	5.13243e+06	5.34532e+06	5.47155e+06		High	High	High	High	0.0003098	0.000517	3.23	36.04
[K].ELLSDMVSEK.[V]	1xPhospho [S8(100)]	0.000437941	0.000190712	1	1	2	4	A0A0H3K866	A0A0H3K866 [334-343]	A0A0H3K866 1xPhospho [S341(100)]	0	2	615.77	1230.53	483995	461794	472694		Peak Found	High	High	High	0.0001963	0.0001732	2.82	51.78
[K].ELLSSATVDQLK.[D]	1xPhospho [S5(100)]	5.07774e-05	0.000190712	1	2	1	2	A0A290QVQ7	A0A290QVQ7 [33-44]	A0A290QVQ7 1xPhospho [S37(100)]	0	2	692.343	1383.68	354387	218473	226614		High	Peak Found	High	High	0.0002421	6.714e-06	2.51	65.21
[K].EIISVDISSLEAGTQYR.[G]	1xPhospho [T14(100)]	1.82096e-05	0.000190712	1	1	1	2	A0A0H3KAL9	A0A0H3KAL9 [156-172]	A0A0H3KAL9 1xPhospho [T169(100)]	0	2	980.965	1960.93	NAN	NAN	NAN	NoQuanValues	High	Not Found	High	High	0.0001544	1.057e-06	3.55
[K].EIITENPFLSDFYEDISK.[W]	1xPhospho [T4(100)]	4.77535e-08	0.000190712	1	2	2	10	A0A0H3KB53	A0A0H3KB53 [49-66]	A0A0H3KB53 1xPhospho [T52(100)]	0	3	747.339	2240	541306	473054	670846		High	High	High	High	0.0001963	2.615e-09	3.74	101.87
[K].EINMLDSYLFQLATNK.[E]	1xPhospho [S7(100)]	1.35392e-05	0.000190712	1	1	2	5	A0A0H3KF72	A0A0H3KF72 [44-59]	A0A0H3KF72 1xPhospho [S50(100)]	0	2	990.465	1979.92	NAN	NAN	53943.4		High	High	High	High	0.0001544	6.735e-07	2.8	104.78
[K].EINMLDSYLFQLATNK.[E]	1xOxidation [M4]; 1xPhospho [S7(98.7)]	0.00163539	0.000481541	1	1	1	4	A0A0H3KF72	A0A0H3KF72 [44-59]	A0A0H3KF72 1xPhospho [S50(98.7)]	0	2	998.466	1995.91	NAN	53183.7	35899.8		High	High	Peak Found	High	0.0003098	0.001041	1.41	100.36
[R].ELPFGSDGVFTPEAFVER.[T]	1xPhospho [S6(100)]	1.16082e-05	0.000190712	1	1	1	5	A0A0H3K743	A0A0H3K743 [338-355]	A0A0H3K743 1xPhospho [S343(100)]	0	2	1038.97	2076.93	519286	767555	721514		High	High	High	High	0.0002421	1.385e-06	2.97	101.59
[K].EIRDLTTSEIEEQIK.[S]	1xPhospho [S8(100)]	5.50842e-08	0.000190712	1	2	4	20	A0A0H3KED7	A0A0H3KED7 [9-23]	A0A0H3KED7 1xPhospho [S16(100)]	1	2	942.454	1883.9	1.43225e+07	9.97885e+06	9.24299e+06		High	High	High	High	0.0002421	3.983e-10	5.49	63.04
[K].EISEELNEEEK.[K]	1xPhospho [S3(100)]	0.0021103	0.000481541	1	1	1	2	A0A0H3K8T0	A0A0H3K8T0 [58-68]	A0A0H3K8T0 1xPhospho [S60(100)]	0	2	714.792	1428.58	NAN	131226	NAN		Not Found	High	High	High	0.0003681	0.00192	1.72	29.35
[K].EISEELNEEEKK.[S]	1xPhospho [S3(100)]	0.171821	0.00759422	1	1	1	2	A0A0H3K8T0	A0A0H3K8T0 [58-69]	A0A0H3K8T0 1xPhospho [S60(100)]	1	2	778.837	1556.67	NAN	NAN	NAN	NoQuanValues	High	Not Found	High	High	0.003044	0.1263	1.17
[K].ELSNTTIQK.[E]	1xPhospho [T5(99.2)]	0.00394426	0.000481541	1	2	2	5	A0A0H3KCP9	A0A0H3KCP9 [22-30]	A0A0H3KCP9 1xPhospho [T26(99.2)]	0	2	557.265	1113.52	1.10557e+06	1500999	1.35425e+06		High	High	High	High	0.0003098	0.002378	2.27	14.95
[K].EISPVSGGDVNEAYR.[V]	1xPhospho [S6(100)]	0.00390591	0.000481541	1	1	1	1	A0A0H3KF91	A0A0H3KF91 [16-30]	A0A0H3KF91 1xPhospho [S21(100)]	0	2	836.863	1672.72	NAN	NAN	NAN	NoQuanValues	Not Found	Not Found	High	High	0.0003681	0.004026	0.94
[K].ELSQYINVDNR.[V]	1xPhospho [S3(100)]	0.000486467	0.000190712	1	1	1	2	A0A290QIC2	A0A290QIC2 [235-245]	A0A290QIC2 1xPhospho [S237(100)]	0	2	715.821	1430.63	187180	152462	208542		High	Peak Found	High	High	0.0002421	0.0001901	1.72	58.98
[K].EISSCSNCTDFQAR.[R]	2xCarbamidomethyl [C5; C8]; 1xPhospho [S/T]	0.000128845	0.000190712	1	1	3	6	A0A290QDD2	A0A290QDD2 [349-362]		0	2	877.829	1754.65	566001	347831	563201		High	High	High	High	0.0001544	2.078e-05	2.59	25.95
[K].ELTYSVIVPESHPNMPSTVTEAYR.[V]	1xPhospho [S17(98.3)]	0.000675717	0.000396015	1	1	3	4	A0A0H3K8B7	A0A0H3K8B7 [87-110]	A0A0H3K8B7 1xPhospho [S103(98.3)]	0	3	934.101	2800.29	NAN	NAN	NAN	NoQuanValues	High	High	High	High	0.0001963	0.0003047	3.29
[K].EIVSEGTDFPDFDAALAAYK.[N]	1xPhospho [S4(98.8)]	6.43358e-07	0.000190712	1	1	3	8	A0A0H3K8R4	A0A0H3K8R4 [143-162]	A0A0H3K8R4 1xPhospho [S146(98.8)]	0	2	1120	2238.98	NAN	83206.2	94659.2		High	High	High	High	0.0002421	1.321e-08	2.89	98.14
[K].EMEEIGLSTGLPLVLHGGTGIPTK.[D]	1xPhospho [T19(100)]	4.38585e-10	0.000190712	1	1	3	9	A0A0H3K9T2	A0A0H3K9T2 [194-217]	A0A0H3K9T2 1xPhospho [T212(100)]	0	3	843.762	2529.27	4.76789e+06	3.76689e+06	7.03866e+06		High	High	High	High	0.0001544	3.302e-13	6.67	91.47
[K].EMEEIGLSTGLPLVLHGGTGIPTK.[D]	1xOxidation [M2]; 1xPhospho [T23(100)]	2.09194e-05	0.000190712	1	1	1	2	A0A0H3K9T2	A0A0H3K9T2 [194-217]	A0A0H3K9T2 1xPhospho [T216(100)]	0	3	849.098	2545.26	2.28661e+06	2.14036e+06	1.39199e+06		High	High	Peak Found	High	0.0001963	4.116e-06	5.05	87.38
[K].EMEEIGLSTGLPLVLHGGTGIPTKDIQK.[A]	1xPhospho [T23(100)]	3.88361e-08	0.000190712	1	1	1	5	A0A0H3K9T2	A0A0H3K9T2 [194-221]	A0A0H3K9T2 1xPhospho [T216(100)]	1	3	1005.18	3013.53	155909	621369	986281		High	High	High	High	0.0002421	2.412e-10	6.44	84.66
[K].EMEEIGLSTGLPLVLHGGTGIPTKDIQK.[A]	1xOxidation [M2]; 1xPhospho [T23(100)]	2.35871e-07	0.000190712	1	1	1	3	A0A0H3K9T2	A0A0H3K9T2 [194-221]	A0A0H3K9T2 1xPhospho [T216(100)]	1	4	758.137	3029.53	173395	338188	250080		Peak Found	High	High	High	0.0002421	1.155e-08	6.59	80.4
[R].EMESTTAIGMNVAIPHAK.[S]	1xPhospho [S/T]	1.63816e-07	0.000190712	1	1	2	5	A0A0H3KAP1	A0A0H3KAP1 [553-570]		0	3	660.638	1979.9	2.45197e+06	2.18219e+06	2.4619e+06		High	High	High	High	0.0001963	1.162e-08	5.53	59.24
[R].EMESTTAIGMNVAIPHAK.[S]	1xOxidation [M]; 1xPhospho [S/T]	4.16033e-07	0.000190712	1	1	2	11	A0A0H3KAP1	A0A0H3KAP1 [553-570]		0	2	998.448	1995.89	2.02452e+06	1.68143e+06	1.53087e+06		High	High	High	High	0.0002421	7.086e-09	4.64	52.29
[R].EMESTTAIGMNVAIPHAK.[S]	2xOxidation [M2; M10]; 1xPhospho [S/T]	3.21838e-05	0.000190712	1	1	1	3	A0A0H3KAP1	A0A0H3KAP1 [553-570]		0	3	671.3	2011.89	437727	364933	380026		High	High	High	High	0.0002421	3.493e-06	3.25	38.64
[K].EMGALTVGVVTRPFSFEGR.[K]	1xPhospho [T/S]	0.134926	0.00543065	1	1	1	1	A0A0H3KFX1	A0A0H3KFX1 [123-141]		0	3	711.678	2133.02	NAN	70154.3	172461		Not Found	Peak Found	High	High	0.002569	0.09084	1.98	83.59
[K].EMGALTVGVVTRPFSFEGR.[K]	1xOxidation [M2]; 1xPhospho [T/S]	0.00343116	0.000481541	1	1	2	2	A0A0H3KFX1	A0A0H3KFX1 [123-141]		0	3	717.009	2149.01	231412	185043	222136		Peak Found	High	High	High	0.0003098	0.002058	2.2	76.61
[K].EMGALTVGVVTRPFSFEGRK.[R]	1xPhospho [T11(98)]	0.000773371	0.000396015	1	1	1	2	A0A0H3KFX1	A0A0H3KFX1 [123-142]	A0A0H3KFX1 1xPhospho [T133(98)]	1	3	754.376	2261.11	NAN	386447	381407		Not Found	High	High	High	0.0001963	0.0003627	3.44	72.18
[K].EMGALTVGVVTRPFSFEGRK.[R]	1xOxidation [M2]; 1xPhospho [S15(99.9)]	0.00194853	0.000481541	1	1	1	2	A0A0H3KFX1	A0A0H3KFX1 [123-142]	A0A0H3KFX1 1xPhospho [S137(99.9)]	1	3	759.709	2277.11	NAN	280754	252464		Not Found	High	High	High	0.0003681	0.00172	2.44	64.49
[K].EMSVLELNDLVK.[A]	1xPhospho [S3(100)]	3.72395e-05	0.000190712	1	1	1	1	A6QEJ2	A6QEJ2 [13-24]	A6QEJ2 1xPhospho [S15(100)]	0	2	735.351	1469.7	NAN	NAN	NAN	NoQuanValues	High	Not Found	Not Found	High	0.0001544	3.128e-06	2.95
[K].ENDANWETVLPK.[V]	1xPhospho [T8(100)]	0.0859842	0.0038225	1	1	1	3	A0A0H3KCR3	A0A0H3KCR3 [66-77]	A0A0H3KCR3 1xPhospho [T73(100)]	0	2	748.327	1495.65	195550	126933	136220		High	High	High	High	0.001227	0.07596	1.45	62.62
[K].ENEIDVSK.[S]	1xPhospho [S7(100)]	0.109203	0.00506578	1	1	1	1	A0A0H3K6F9	A0A0H3K6F9 [133-140]	A0A0H3K6F9 1xPhospho [S139(100)]	0	2	507.214	1013.42	274228	375964	294986		Peak Found	High	Peak Found	High	0.003051	0.04893	2.4	12.82
[K].ENESIAFQSK.[E]	1xPhospho [S4(100)]	0.0034967	0.000481541	1	1	1	2	A0A0H3KDE2	A0A0H3KDE2 [188-197]	A0A0H3KDE2 1xPhospho [S191(100)]	0	2	616.763	1232.52	NAN	200396	211752		Not Found	High	High	High	0.0003098	0.002096	1.88	22.65
[R].ENEVISKSELLEK.[V]	1xPhospho [S8(100)]	6.7348e-06	0.000190712	1	1	1	6	A0A290QQU5	A0A290QQU5 [168-180]	A0A290QQU5 1xPhospho [S175(100)]	1	2	799.389	1597.77	820484	673677	693016		High	High	High	High	0.0002421	3.747e-07	3.42	39.93
[R].ENHIVDDNPDNDINTPSLSK.[T]	1xPhospho [S19(100)]	1.16805e-07	0.000190712	1	1	3	7	A0A0H3KFI8	A0A0H3KFI8 [296-315]	A0A0H3KFI8 1xPhospho [S314(100)]	0	3	773.004	2317	703409	632291	901180		High	High	High	High	0.0001544	5.467e-09	4.58	43.6
[K].ENLEAATHCVTR.[L]	1xCarbamidomethyl [C9]; 1xPhospho [T11(100)]	1.78044e-05	0.000190712	1	2	2	10	A0A290QE53	A0A290QE53 [19-30]	A0A290QE53 1xPhospho [T29(100)]	0	2	740.815	1480.63	2.81801e+06	3.53824e+06	4.64883e+06		High	High	High	High	0.0002421	1.502e-06	3.55	18.32
[K].ENLEAATHCVTRLR.[L]	1xCarbamidomethyl [C9]; 1xPhospho [T11(100)]	0.00602861	0.000627006	1	2	2	3	A0A290QE53	A0A290QE53 [19-32]	A0A290QE53 1xPhospho [T29(100)]	1	3	583.94	1749.81	855639	750968	1.32631e+06		High	High	High	High	0.0003681	0.006368	3.04	35.54
[K].ENILNQVMSL.[-]	1xPhospho [S9(100)]	0.12141	0.00518001	1	1	1	2	A0A0H3KCK7	A0A0H3KCK7 [653-662]	A0A0H3KCK7 1xPhospho [S661(100)]	0	2	620.786	1240.56	184986	62035.8	138385		Peak Found	High	High	High	0.002438	0.08395	1.85	102.25
[R].ENPGPSTLK.[R]	1xPhospho [S6(99.1)]	0.123135	0.00518001	1	1	1	1	A0A0H3K8S4	A0A0H3K8S4 [87-95]	A0A0H3K8S4 1xPhospho [S92(99.1)]	0	2	511.732	1022.46	206112	452150	748380		Peak Found	Peak Found	High	High	0.002438	0.08479	2.06	15.79
[K].ENSEHFNVEIAK.[-]	1xPhospho [S3(100)]	0.000176537	0.000190712	1	1	1	5	A0A290QFQ0	A0A290QFQ0 [61-72]	A0A290QFQ0 1xPhospho [S63(100)]	0	3	499.552	1496.64	2.05589e+06	2.08253e+06	1.67732e+06		High	High	High	High	0.0001963	5.546e-05	2.78	32.15
[R].ENTGALTIQDLIDK.[I]	1xPhospho [T3(100)]	0.000126497	0.000190712	1	1	1	1	A0A290QHJ0	A0A290QHJ0 [376-389]	A0A290QHJ0 1xPhospho [T378(100)]	0	2	805.887	1610.77	NAN	NAN	NAN	NoQuanValues	High	Not Found	Not Found	High	0.0001544	2.02e-05	2.04
[R].ENTQSLYVEAQTEEQVR.[R]	1xPhospho [T3(100)]	0.000215529	0.000190712	1	1	2	5	A0A290QFQ0	A0A290QFQ0 [19-35]	A0A290QFQ0 1xPhospho [T21(100)]	0	3	701.978	2103.92	540948	162941	179998		High	High	High	High	0.0001544	4.634e-05	2.91	51.13
[R].ENTQSLYVEAQTEEQVRR.[Y]	1xPhospho [T3(100)]	0.000134657	0.000190712	1	1	1	7	A0A290QFQ0	A0A290QFQ0 [19-36]	A0A290QFQ0 1xPhospho [T21(100)]	1	3	754.012	2260.02	4.90619e+06	2.89434e+06	3.9592e+06		High	High	High	High	0.0001544	2.221e-05	3.72	40.84
[K].ENTTTTLFVYEKPK.[S]	1xPhospho [Y10(100)]	0.0149973	0.00138426	1	2	1	1	A0A290QCG4	A0A290QCG4 [5-18]	A0A290QCG4 1xPhospho [Y14(100)]	0	3	584.284	1750.83	NAN	NAN	NAN	NoQuanValues	High	Not Found	Not Found	High	0.0002854	0.01742	1.83
[K].ENVKPSTDKTATEDTSVILEEK.[K]	1xPhospho [T10(100)]	2.72079e-07	0.000190712	1	1	1	2	A0A290QHU1	A0A290QHU1 [134-155]	A0A290QHU1 1xPhospho [T143(100)]	1	3	838.73	2514.19	345068	286299	328673		High	Peak Found	High	High	0.0001544	2.758e-09	5.06	34.94
[K].ENVPFTAGVRQSDQLNALK.[S]	1xPhospho [S12(98.7)]	6.74023e-05	0.000190712	1	1	2	3	A0A0H3KI18	A0A0H3KI18 [23-41]	A0A0H3KI18 1xPhospho [S34(98.7)]	1	3	723.023	2167.05	442070	326368	375760		High	High	High	High	0.0002421	1.007e-05	2.92	58.2
[R].ENYYINESDAQSVR.[Q]	1xPhospho [S8(100)]	2.83563e-07	0.000190712	1	1	1	3	A0A290QMU4	A0A290QMU4 [338-351]	A0A290QMU4 1xPhospho [S345(100)]	0	2	884.365	1767.72	316020	292608	392590		High	High	High	High	0.0002421	4.117e-09	3.72	40.94
[K].EQELSQKFEER.[K]	1xPhospho [S5(100)]	0.00708405	0.000627006	1	1	1	5	A0A0H3KH29	A0A0H3KH29 [61-71]	A0A0H3KH29 1xPhospho [S65(100)]	1	2	751.829	1502.65	2140471	2.54528e+06	3598865		High	High	High	High	0.0005408	0.008077	3.05	17.9
[K].EQELSQKFEERK.[T]	1xPhospho [S5(100)]	4.29234e-05	0.000190712	1	1	1	3	A0A0H3KH29	A0A0H3KH29 [61-72]	A0A0H3KH29 1xPhospho [S65(100)]	2	3	544.255	1630.75	726008	1242722	604173		High	High	High	High	0.0002421	5.285e-06	3.75	10.27
[K].EQLIFPEIDYDK.[V]	1xPhospho [Y10(100)]	0.000191245	0.000190712	1	1	1	2	A6QJ80	A6QJ80 [134-145]	A6QJ80 1xPhospho [Y143(100)]	0	2	795.361	1589.71	344646	281351	191332		High	Peak Found	High	High	0.0002421	4.589e-05	2.19	79.47
[K].EQLIFPEIDYDKVSK.[V]	1xPhospho [S14(100)]	2.06081e-05	0.000190712	1	1	1	6	A6QJ80	A6QJ80 [134-148]	A6QJ80 1xPhospho [S147(100)]	1	3	635.309	1903.91	1.58029e+06	1.58071e+06	1.87632e+06		High	High	High	High	0.0001963	4.036e-06	4.39	73.98
[R].EQLSTSEENSK.[K]	1xPhospho [S6(100)]	5.49151e-05	0.000190712	1	1	1	2	P02663	P02663 [126-136]	P02663 1xPhospho [S131(100)]	0	2	666.272	1331.54	NAN	3.11437e+06	NAN		Not Found	High	Not Found	High	0.0001963	1.325e-05	2.43	2.88
[R].EQLSTSEENSK.[K]	2xPhospho [S4(98.6); S6(98.5)]	0.00044094	0.000190712	1	1	2	5	P02663	P02663 [126-136]	P02663 2xPhospho [S129(98.6); S131(98.5)]	0	2	706.254	1411.5	NAN	1.0773e+06	NAN		Not Found	High	Not Found	High	0.0001963	0.0001748	2.7	11.02
[K].EQNGAAMSLGR.[T]	1xPhospho [S8(100)]	5.21211e-05	0.000190712	1	1	1	3	A0A0H3K6G9	A0A0H3K6G9 [264-274]	A0A0H3K6G9 1xPhospho [S271(100)]	0	2	607.254	1213.5	295855	332495	353262		High	High	High	High	0.0002421	6.973e-06	3.14	18.86
[K].EQNGAAMSLGR.[T]	1xOxidation [M7]; 1xPhospho [S8(100)]	0.000282051	0.000190712	1	1	1	1	A0A0H3K6G9	A0A0H3K6G9 [264-274]	A0A0H3K6G9 1xPhospho [S271(100)]	0	2	615.252	1229.5	NAN	145639	NAN		Not Found	High	Not Found	High	0.0001963	9.932e-05	2.45	8.14
[K].EQNSDSIDEETVTK.[K]	1xPhospho [S6(98.9)]	0.00971826	0.00107853	1	2	1	1	A0A0H3KCB3	A0A0H3KCB3 [130-143]	A0A0H3KCB3 1xPhospho [S135(98.9)]	0	2	837.841	1674.67	NAN	NAN	NAN	NoQuanValues	Not Found	Not Found	High	High	0.0006923	0.01019	1.2
[K].EQNSDSIDEETVTKK.[E]	1xPhospho [T11(98.2)]	0.00048975	0.000190712	1	2	2	3	A0A0H3KCB3	A0A0H3KCB3 [130-144]	A0A0H3KCB3 1xPhospho [T140(98.2)]	1	3	601.595	1802.77	NAN	273893	148913		Not Found	High	High	High	0.0002421	0.0001915	2.9	10.64
[K].EQPDSVFKEDAGR.[G]	1xPhospho [S5(100)]	0.0621839	0.00345186	1	2	1	1	A0A290QJY4	A0A290QJY4 [145-157]	A0A290QJY4 1xPhospho [S149(100)]	1	2	779.335	1557.66	94526.4	99165.6	132368		Peak Found	Peak Found	High	High	0.001583	0.05059	1.18	30.86
[R].EQQLDVISR.[T]	1xPhospho [S8(100)]	0.00233912	0.000481541	1	1	1	7	A0A0H3K6G9	A0A0H3K6G9 [735-743]	A0A0H3K6G9 1xPhospho [S742(100)]	0	2	584.274	1167.54	29261188	35321320	54151404		High	High	High	High	0.0003098	0.001456	2.65	30.79
[R].EQQLDVISRTFHESM.[-]	1xPhospho [S8(100)]	4.80126e-05	0.000190712	1	1	3	11	A0A0H3K6G9	A0A0H3K6G9 [735-749]	A0A0H3K6G9 1xPhospho [S742(100)]	1	3	633.948	1899.83	1.51048e+07	1.43176e+07	6.88874e+06		High	High	High	High	0.0001544	4.597e-06	4.01	70.68
[R].EQQLDVISRTFHESM.[-]	1xOxidation [M15]; 1xPhospho [S8(99.3)]	2.01497e-05	0.000190712	1	1	3	11	A0A0H3K6G9	A0A0H3K6G9 [735-749]	A0A0H3K6G9 1xPhospho [S742(99.3)]	1	3	639.28	1915.83	16883670	10087217	6057053		High	High	High	High	0.0002421	1.787e-06	4.44	58.44
[K].EQRITIQSSSSLSDEEIDR.[M]	1xPhospho [T5(100)]	0.000152542	0.000190712	1	1	1	2	A6QHC3	A6QHC3 [466-484]	A6QHC3 1xPhospho [T470(100)]	1	3	758.349	2273.03	NAN	218040	160662		Not Found	High	High	High	0.0002421	3.295e-05	2.67	44.27
[K].EQSLPANVTQVVVPDTLR.[V]	1xPhospho [S/T]	0.157226	0.0070599	1	1	1	1	A0A0H3K7Y4	A0A0H3K7Y4 [69-86]		0	3	682.68	2046.03	NAN	NAN	NAN	NoQuanValues	Not Found	High	Not Found	High	0.003775	0.06613	1.15
[K].EQVGALASNIR.[S]	1xPhospho [S8(100)]	0.000163518	0.000190712	1	1	1	3	A0A290QJ77	A0A290QJ77 [139-149]	A0A290QJ77 1xPhospho [S146(100)]	0	2	619.301	1237.59	501758	516987	466679		High	High	High	High	0.0001963	5.039e-05	2.87	36.41
[K].ERGITINTSHIEYQTDK.[R]	1xPhospho [T5(100)]	1.45397e-05	0.000190712	1	1	4	7	A6QEK0	A6QEK0 [58-74]	A6QEK0 1xPhospho [T62(100)]	1	3	695.66	2084.96	781843	1.30653e+06	998884		High	High	High	High	0.0002421	1.126e-06	4.95	34.72
[R].ERLSPSEVTAIADALGQLR.[H]	1xPhospho [S6(100)]	6.25923e-08	0.000190712	1	1	3	7	A0A0H3KDS2	A0A0H3KDS2 [46-64]	A0A0H3KDS2 1xPhospho [S51(100)]	1	3	702.692	2106.06	NAN	NAN	296792		High	High	High	High	0.0002421	4.771e-10	5.16	96.15
[R].ERLSPSEVTAIADALGQLRHE.[-]	1xPhospho [S6(100)]	1.9281e-09	0.000190712	1	1	2	2	A0A0H3KDS2	A0A0H3KDS2 [46-66]	A0A0H3KDS2 1xPhospho [S51(100)]	2	3	791.39	2372.16	NAN	297606	NAN		High	High	Not Found	High	0.0001963	5.382e-11	6.75	89.25
[K].ESATDYFER.[L]	1xPhospho [T4(100)]	0.146718	0.00596816	1	1	1	1	A0A290QEY5	A0A290QEY5 [478-486]	A0A290QEY5 1xPhospho [T481(100)]	0	2	599.225	1197.45	NAN	NAN	NAN	NoQuanValues	Not Found	Not Found	High	High	0.002569	0.09675	1.11
[K].ESGLLGLSGTSSDLRDLSEEAESGK.[A]	1xPhospho [S23(100)]	7.28303e-07	0.000190712	1	1	4	15	A6QHP5	A6QHP5 [270-294]	A6QHP5 1xPhospho [S292(100)]	1	3	873.068	2617.19	699204	1.1392e+06	477955		High	High	High	High	0.0002421	1.578e-08	3.26	77.97
[R].ESGQLIYDAQR.[K]	1xPhospho [Y7(100)]	0.14877	0.00596816	1	1	1	1	A0A0H3KC36	A0A0H3KC36 [496-506]	A0A0H3KC36 1xPhospho [Y502(100)]	0	2	680.302	1359.59	NAN	146951	149997		Not Found	Peak Found	High	High	0.002717	0.09776	1.06	26.94
[R].ESGQLIYDAQRK.[I]	1xPhospho [Y7(100)]	0.150847	0.00623719	1	1	1	2	A0A0H3KC36	A0A0H3KC36 [496-507]	A0A0H3KC36 1xPhospho [Y502(100)]	1	2	744.348	1487.69	NAN	NAN	178359		High	Not Found	High	High	0.003149	0.1069	0.95	16.51
[K].ESPTSILIEAEESK.[I]	1xPhospho [S5(99)]	6.91807e-05	0.000190712	1	1	2	7	A0A0H3K7S4	A0A0H3K7S4 [145-158]	A0A0H3K7S4 1xPhospho [S149(99)]	0	2	806.87	1612.74	1.77666e+06	1.04613e+06	882196		High	High	High	High	0.0001963	1.753e-05	2.79	81.13
[K].ESPTSILIEAEESKIPEIK.[N]	1xPhospho [S13(100)]	5.83469e-07	0.000190712	1	1	1	3	A0A0H3K7S4	A0A0H3K7S4 [145-163]	A0A0H3K7S4 1xPhospho [S157(100)]	1	3	731.703	2193.09	557871	543569	539568		High	High	High	High	0.0002421	1.149e-08	5.45	84.83
[R].ESQSTTGIGEGIAIPHAK.[V]	1xPhospho [S2(97.5)]	1.40783e-08	0.000190712	1	1	3	22	A0A0H3K6P9	A0A0H3K6P9 [52-69]	A0A0H3K6P9 1xPhospho [S53(97.5)]	0	3	625.966	1875.88	5.77544e+07	4.88086e+07	6.58547e+07		High	High	High	High	0.0002421	1.427e-10	5.13	45.29
[K].ESSVQTLIMK.[H]	1xPhospho [S3(100)]	0.000286091	0.000190712	1	1	1	2	A0A290QLZ5	A0A290QLZ5 [129-138]	A0A290QLZ5 1xPhospho [S131(100)]	0	2	608.288	1215.57	NAN	276618	272429		Not Found	High	High	High	0.0001963	0.0001008	2.07	48.45
[K].ESVIPSSVTK.[R]	1xPhospho [T9(98)]	0.0178432	0.00162844	1	1	3	4	A0A0H3KCK7	A0A0H3KCK7 [598-607]	A0A0H3KCK7 1xPhospho [T606(98)]	0	2	563.774	1126.54	327632	561535	590577		Peak Found	High	High	High	0.0009841	0.01786	2.04	32.78
[K].ESYHLFDK.[A]	1xPhospho [Y3(99.2)]	0.000856829	0.000481541	1	2	2	3	A0A290QVQ7	A0A290QVQ7 [211-218]	A0A290QVQ7 1xPhospho [Y213(99.2)]	0	2	559.731	1118.46	236428	562416	440136		High	High	High	High	0.0003098	0.0004147	1.75	19.95
[K].ETEASSEVKPTSTQDTSQK.[D]	1xPhospho [S5(96.4)]	0.000100258	0.000190712	1	1	1	1	Q32PI4	Q32PI4 [47-65]	Q32PI4 1xPhospho [S51(96.4)]	0	3	711.647	2132.92	NAN	NAN	NAN	NoQuanValues	Not Found	Not Found	High	High	0.0002421	1.791e-05	2.99
[K].ETGEITESTEK.[A]	1xPhospho [S/T]	0.000191245	0.000190712	1	1	2	3	A0A0H3KFD1	A0A0H3KFD1 [735-745]		0	2	652.269	1303.53	291875	529097	450297		High	High	High	High	0.0002421	4.592e-05	3.53	9.57
[K].ETGLNPSEIDEVIIGNVLQAGQGQNPAR.[I]	1xPhospho [S7(97.9)]	5.07774e-05	0.000190712	1	1	2	2	A0A0H3K675	A0A0H3K675 [40-67]	A0A0H3K675 1xPhospho [S46(97.9)]	0	3	1000.48	2999.45	NAN	NAN	NAN	NoQuanValues	High	High	Not Found	High	0.0001544	4.999e-06	2.93
[K].ETLDELVSYIR.[T]	1xPhospho [S8(100)]	2.50423e-05	0.000190712	1	1	1	3	A6QDV0	A6QDV0 [103-113]	A6QDV0 1xPhospho [S110(100)]	0	2	709.334	1417.66	NAN	NAN	NAN	NoQuanValues	High	High	High	High	0.0001963	5.118e-06	3.18
[R].ETLIDAMEHPEEYPQLTIR.[V]	1xPhospho [T17(100)]	1.48566e-07	0.000190712	1	1	3	6	A0A0H3K6G9	A0A0H3K6G9 [703-721]	A0A0H3K6G9 1xPhospho [T719(100)]	0	3	789.035	2365.08	189082	1.28048e+06	1.7435e+06		High	High	High	High	0.0002421	1.64e-09	5.43	89.18
[R].ETLIDAMEHPEEYPQLTIR.[V]	1xOxidation [M7]; 1xPhospho [T17(100)]	0.00276737	0.000481541	1	1	1	3	A0A0H3K6G9	A0A0H3K6G9 [703-721]	A0A0H3K6G9 1xPhospho [T719(100)]	0	3	794.365	2381.07	171271	206525	175541		High	High	High	High	0.0003098	0.001638	2.61	68.29
[K].ETLSNIEVEVSAK.[T]	1xPhospho [S4(100)]	0.00020194	0.000190712	1	1	2	3	A0A290QCT0	A0A290QCT0 [70-82]	A0A290QCT0 1xPhospho [S73(100)]	0	2	749.855	1498.7	494717	209034	245110		High	High	Peak Found	High	0.0001963	6.539e-05	2.31	65.33
[K].ETNLEKVSR.[K]	1xPhospho [T2(98.1)]	0.108434	0.00506578	1	1	1	1	A0A0H3KGP0	A0A0H3KGP0 [45-53]	A0A0H3KGP0 1xPhospho [T46(98.1)]	1	2	578.274	1155.54	143847	205964	200107		Peak Found	High	Peak Found	High	0.003051	0.04859	0.97	21.03
[K].ETTGSEFSSNLAAHIDQYDIDAMTGIR.[A]	1xPhospho [S5(95.3)]	0.00844751	0.000784812	1	1	1	1	A0A0H3KAU1	A0A0H3KAU1 [256-282]	A0A0H3KAU1 1xPhospho [S260(95.3)]	0	3	1008.11	3022.31	NAN	NAN	NAN	NoQuanValues	High	Not Found	Not Found	High	0.0001544	0.009996	1.45
[K].ETTHKDDEYIYH.[-]	1xPhospho [Y9(98.1)]	0.000832492	0.000481541	1	1	3	4	A0A0H3K7E7	A0A0H3K7E7 [128-139]	A0A0H3K7E7 1xPhospho [Y136(98.1)]	1	3	544.219	1630.64	257527	600079	1.03827e+06		Peak Found	High	High	High	0.0003098	0.0003999	2.27	8.25
[K].ETTKPSTETTEDNHVLGR.[E]	1xPhospho [S/T]	2.83848e-06	0.000190712	1	1	1	2	A6QD41	A6QD41 [96-113]		0	3	698.981	2094.93	88002.6	201638	211957		Peak Found	High	High	High	0.0002421	1.094e-07	3.07	11.3
[K].ETVELSYDAVNR.[I]	1xPhospho [S6(100)]	0.00928981	0.000944029	1	1	1	3	A0A0H3KAA8	A0A0H3KAA8 [62-73]	A0A0H3KAA8 1xPhospho [S67(100)]	0	2	738.325	1475.64	NAN	NAN	NAN	NoQuanValues	High	High	High	High	0.0007182	0.007239	1.47
[K].ETVGNVTDNK.[EN]	1xPhospho [T7(100)]	0.000372454	0.000190712	2	2	2	7	A0A0H3K8J1; A0A0H3K7N9	A0A0H3K8J1 [16-25]; A0A0H3K7N9 [16-25]	A0A0H3K8J1 1xPhospho [T22(100)]; A0A0H3K7N9 1xPhospho [T22(100)]	0	2	578.748	1156.49	2.40347e+07	37238379	33313465	NotUnique	High	High	High	High	0.0002421	0.000125	3.67	8.46
[K].EVAAYRADISEFVPPYVEK.[A]	1xPhospho [S10(100)]	0.0344743	0.0023513	1	1	2	2	A6QFX8	A6QFX8 [135-153]	A6QFX8 1xPhospho [S144(100)]	1	3	755.027	2263.07	142088	147262	NAN		High	High	Not Found	High	0.0004225	0.03655	1.19	76.52
[K].EVAQLSNVR.[A]	1xPhospho [S6(100)]	0.0015997	0.000481541	1	1	1	3	A0A0H3KAF3	A0A0H3KAF3 [252-260]	A0A0H3KAF3 1xPhospho [S257(100)]	0	2	548.263	1095.52	487167	626997	508665		High	High	High	High	0.0001544	0.001327	2.26	23.54
[K].EVASNSELVQSSR.[S]	1xPhospho [S]	0.0453645	0.00276366	1	1	1	1	P08779	P08779 [318-330]		0	2	743.333	1485.66	NAN	NAN	NAN	NoQuanValues	High	Not Found	Not Found	High	0.0005598	0.04598	0.83
[K].EVHVVPGDADNSQSVK.[T]	1xPhospho [S12(97.2)]	0.0902966	0.0038225	1	1	1	1	A0A0H3K7L1	A0A0H3K7L1 [109-124]	A0A0H3K7L1 1xPhospho [S120(97.2)]	0	3	587.599	1760.79	NAN	NAN	NAN	NoQuanValues	Not Found	Not Found	High	High	0.002009	0.06739	1.9
[K].EVPQNMLSQLADGGWPQPIVDAYGEK.[G]	1xPhospho [S8(100)]	0.124884	0.0053094	1	1	1	1	A0A0H3K705	A0A0H3K705 [122-147]	A0A0H3K705 1xPhospho [S129(100)]	0	3	974.782	2922.34	NAN	NAN	76085.4		Not Found	Not Found	High	High	0.002438	0.08603	0.82	103.8
[K].EVQPFIEAYEREHNGGSNK.[K]	1xPhospho [Y9(100)]	0.000442446	0.000190712	1	1	1	2	A6QIT4	A6QIT4 [258-276]	A6QIT4 1xPhospho [Y266(100)]	1	3	762.004	2284	NAN	NAN	NAN	NoQuanValues	Not Found	High	High	High	0.0002421	0.0001628	1.96
[K].EVRDSIFREK.[M]	1xPhospho [S5(100)]	0.010054	0.00107853	1	1	1	2	A0A0H3K6I4	A0A0H3K6I4 [128-137]	A0A0H3K6I4 1xPhospho [S132(100)]	2	3	453.553	1358.65	NAN	2.20793e+06	1.78176e+06		Not Found	High	High	High	0.000586	0.00604	2.77	15.69
[K].EVSMGYDHVYTPVLANVDLYK.[T]	1xPhospho [S/Y/T]	9.76946e-05	0.000190712	1	1	1	3	A0A290QS42	A0A290QS42 [285-305]		0	3	831.718	2493.14	NAN	NAN	102462		High	High	High	High	0.0002421	1.727e-05	2.44	87.64
[K].EVSPEELAQLTQQGGNHSAEQSAQAFQQAAQR.[Q]	1xPhospho [S18(100)]	2.01978e-11	0.000190712	1	1	4	19	A0A0H3KAL9	A0A0H3KAL9 [38-69]	A0A0H3KAL9 1xPhospho [S55(100)]	0	4	880.405	3518.59	4.89084e+06	3.72412e+06	3.23727e+06		High	High	High	High	0.0002421	6.419e-14	6.22	66.09
[R].EVVISPGSR.[S]	1xPhospho [S8(100)]	0.00143615	0.000481541	1	1	1	3	A0A290QEY5	A0A290QEY5 [26-34]	A0A290QEY5 1xPhospho [S33(100)]	0	2	512.247	1023.49	1.36004e+06	1.7325e+06	2.2446e+06		High	High	High	High	0.0001544	0.001122	2.62	20.57
[K].EVVSETENNSTTENNSTNPIK.[K]	1xPhospho [T11(92.1)]	0.0521704	0.00303383	1	1	1	1	A0A290QHU1	A0A290QHU1 [73-93]	A0A290QHU1 1xPhospho [T83(92.1)]	0	3	796.35	2387.02	NAN	NAN	NAN	NoQuanValues	Not Found	Not Found	High	High	0.00144	0.04413	1.04
[K].EVVSQFGSLDVLVNNAGITR.[D]	1xPhospho [S4(98.6)]	1.8495e-06	0.000190712	1	1	2	6	A0A0H3KCE2	A0A0H3KCE2 [73-92]	A0A0H3KCE2 1xPhospho [S76(98.6)]	0	3	733.367	2198.09	314364	113915	155939		High	High	High	High	0.0001544	3.33e-08	3.85	99.43
[K].EYAIVNLDQLNK.[F]	1xPhospho [Y2(100)]	0.0219804	0.00162844	1	1	1	1	A6QJ73	A6QJ73 [73-84]	A6QJ73 1xPhospho [Y74(100)]	0	2	750.359	1499.71	NAN	NAN	NAN	NoQuanValues	Not Found	High	Not Found	High	0.001226	0.01232	1.43
[K].EYGLIDEVMVPETK.[-]	1xPhospho [T13(100)]	7.5919e-05	0.000190712	1	1	1	3	A0A290QQY9	A0A290QQY9 [182-195]	A0A290QQY9 1xPhospho [T194(100)]	0	2	851.887	1702.76	538356	312617	NAN		High	High	High	High	0.0001544	9.23e-06	3.77	81.18
[K].EYGLIDEVMVPETK.[-]	1xOxidation [M9]; 1xPhospho [T13(100)]	0.00383059	0.000481541	1	1	1	2	A0A290QQY9	A0A290QQY9 [182-195]	A0A290QQY9 1xPhospho [T194(100)]	0	2	859.882	1718.76	NAN	NAN	NAN	NoQuanValues	High	High	Not Found	High	0.0003098	0.002311	1.67
[K].EYMAQTDIDGALVGGASLK.[V]	1xPhospho [T6(100)]	0.000980445	0.000481541	1	1	1	1	A0A290QMX4	A0A290QMX4 [223-241]	A0A290QMX4 1xPhospho [T228(100)]	0	2	1009.96	2018.91	NAN	NAN	NAN	NoQuanValues	High	Not Found	Not Found	High	0.0001544	0.0005879	1.7
[K].EYQLIILAPQVASNYEDIK.[Q]	1xPhospho [S13(100)]	1.72854e-06	0.000190712	1	1	1	6	A0A0H3K9V8	A0A0H3K9V8 [514-532]	A0A0H3K9V8 1xPhospho [S526(100)]	0	3	763.047	2287.13	NAN	254207	213210		High	High	High	High	0.0002421	5.381e-08	3.89	95.7
[K].EYVTIDDSVSNLAER.[I]	1xPhospho [S10(100)]	8.18715e-06	0.000190712	1	1	1	3	A0A0H3K7K4	A0A0H3K7K4 [10-24]	A0A0H3K7K4 1xPhospho [S19(100)]	0	2	895.896	1790.78	369133	132395	NAN		High	High	High	High	0.0002421	4.943e-07	3.22	64.79
[R].FAGFGGSSDGQDYETIRK.[T]	1xPhospho [S/Y/T]	1.12624e-06	0.000190712	1	1	3	6	A0A0H3K6F4	A0A0H3K6F4 [670-687]		1	3	672.287	2014.85	210483	367776	300954		High	High	High	High	0.0002421	2.934e-08	3.69	47.46
[K].FANYAASK.[E]	1xPhospho [S7(100)]	0.00195621	0.000481541	1	1	1	3	A0A0H3KFB6	A0A0H3KFB6 [145-152]	A0A0H3KFB6 1xPhospho [S151(100)]	0	2	476.202	951.397	1.88086e+06	2383529	2633019		High	High	High	High	0.0003098	0.001118	2.85	12.57
[K].FATSDWMK.[V]	1xPhospho [S4(99.2)]	0.00100935	0.000481541	1	1	2	6	A0A290QEX2	A0A290QEX2 [51-58]	A0A290QEX2 1xPhospho [S54(99.2)]	0	2	533.208	1065.41	322181	382679	469769		High	High	High	High	0.0003098	0.0005096	1.85	57.82
[K].FDSDIQLEYNGK.[K]	1xPhospho [S3(100)]	5.75196e-06	0.000190712	1	1	2	4	A0A0H3K7D0	A0A0H3K7D0 [29-40]	A0A0H3K7D0 1xPhospho [S31(100)]	0	2	754.818	1508.63	917567	523932	550137		High	High	High	High	0.0001963	8.618e-07	3.68	53.12
[K].FDSDIQLEYNGKK.[V]	1xPhospho [Y9(100)]	0.00200317	0.000481541	1	1	2	6	A0A0H3K7D0	A0A0H3K7D0 [29-41]	A0A0H3K7D0 1xPhospho [Y37(100)]	1	2	818.867	1636.73	146916	116708	121786		High	High	High	High	0.0003098	0.001583	1.92	31.32
[K].FDSQPEYK.[K]	1xPhospho [Y7(100)]	0.00410241	0.000481541	1	2	2	2	A0A0H3K8E6	A0A0H3K8E6 [399-406]	A0A0H3K8E6 1xPhospho [Y405(100)]	0	2	547.216	1093.42	NAN	138098	139888		Not Found	High	High	High	0.0003098	0.002484	2.05	10.57
[K].FDYSLYELANK.[L]	1xPhospho [S4(100)]	0.000520152	0.000190712	1	1	2	2	A0A290QIC2	A0A290QIC2 [309-319]	A0A290QIC2 1xPhospho [S312(100)]	0	2	721.815	1442.62	528517	355139	298152		High	Peak Found	High	High	0.0001544	0.0001935	3.05	71.65
[R].FEEATIETDK.[T]	1xPhospho [T5(100)]	0.000322666	0.000190712	1	1	1	1	A0A0H3K974	A0A0H3K974 [250-259]	A0A0H3K974 1xPhospho [T254(100)]	0	2	631.763	1262.52	116783	197506	157795		Peak Found	Peak Found	High	High	0.0002421	0.0001005	2.33	26.06
[K].FEELSDSLIRR.[T]	1xPhospho [S7(100)]	0.00704563	0.000627006	1	1	1	4	A6QHC3	A6QHC3 [275-285]	A6QHC3 1xPhospho [S281(100)]	1	3	482.232	1444.68	462713	997208	906293		Peak Found	High	High	High	0.0004422	0.004285	2.57	49.96
[K].FEEMPQLESSFYK.[L]	1xPhospho [S9(99.1)]	0.0504545	0.00290818	1	1	2	3	A0A0H3KAA6	A0A0H3KAA6 [145-157]	A0A0H3KAA6 1xPhospho [S153(99.1)]	0	2	857.86	1714.71	197080	NAN	NAN		High	High	High	High	0.002317	0.03736	1.74	79
[K].FEERKTQLEETVAYTK.[E]	1xPhospho [T6(100)]	1.35904e-06	0.000190712	1	1	2	5	A0A0H3KH29	A0A0H3KH29 [68-83]	A0A0H3KH29 1xPhospho [T73(100)]	2	3	684.661	2051.97	428822	882201	728177		High	High	High	High	0.0001963	1.499e-07	5.82	31.79
[K].FEGEGCSISMASASMMTQAVK.[G]	1xCarbamidomethyl [C6]; 1xPhospho [S7(98.8)]	3.29879e-06	0.000190712	1	1	2	3	A0A0H3K7P3	A0A0H3K7P3 [61-81]	A0A0H3K7P3 1xPhospho [S67(98.8)]	0	2	1151.47	2301.93	335023	NAN	NAN		High	High	Not Found	High	0.0001544	8.004e-08	2.61	76.94
[R].FEIHGDNLTITDAIR.[N]	1xPhospho [T9(100)]	0.00120939	0.000481541	1	1	1	2	A0A0H3K7L7	A0A0H3K7L7 [4-18]	A0A0H3K7L7 1xPhospho [T12(100)]	0	3	598.952	1794.84	NAN	253318	272494		Not Found	High	High	High	0.0003098	0.0006357	3.3	70.93
[K].FESQLMK.[A]	1xPhospho [S3(100)]	0.00426844	0.000481541	1	1	1	3	A0A0H3KA77	A0A0H3KA77 [13-19]	A0A0H3KA77 1xPhospho [S15(100)]	0	2	481.706	962.405	533350	598379	686310		High	High	High	High	0.0003098	0.002586	2.07	39.43
[K].FESQLMK.[A]	1xOxidation [M6]; 1xPhospho [S3(100)]	0.0182815	0.00162844	1	1	1	2	A0A0H3KA77	A0A0H3KA77 [13-19]	A0A0H3KA77 1xPhospho [S15(100)]	0	2	489.704	978.4	184214	222178	169104		Peak Found	High	High	High	0.0009785	0.01052	1.4	20.82
[K].FEVKSNDEPAK.[-]	1xPhospho [S5(100)]	0.000100629	0.000190712	1	1	1	2	A0A0H3KGL8	A0A0H3KGL8 [231-241]	A0A0H3KGL8 1xPhospho [S235(100)]	1	2	672.299	1343.59	262617	342299	417147		Peak Found	High	High	High	0.0002421	1.797e-05	3.35	9.97
[K].FGATIGIIGGGQLGKMMAQSAQKMGYK.[V]	1xPhospho [T4(100)]	0.21234	0.00957442	1	1	1	1	A0A0H3KFM7	A0A0H3KFM7 [8-34]	A0A0H3KFM7 1xPhospho [T11(100)]	2	5	565.484	2823.38	NAN	2.54756e+06	NAN		Not Found	High	Not Found	High	0.004846	0.08554	7.21	2.17
[K].FGAVYQYGDIK.[S]	1xPhospho [Y5(100)]	8.5645e-06	0.000190712	1	1	2	9	A0A0H3K7K6	A0A0H3K7K6 [74-84]	A0A0H3K7K6 1xPhospho [Y78(100)]	0	2	670.8	1340.59	12247801	9.44399e+06	9.68769e+06		High	High	High	High	0.0002421	5.27e-07	2.26	46.9
[K].FGILPETEYEINK.[V]	1xPhospho [Y9(100)]	0.0029865	0.000481541	1	3	2	3	A0A0H3K5X4	A0A0H3K5X4 [138-150]	A0A0H3K5X4 1xPhospho [Y146(100)]	0	2	816.88	1632.76	238354	162723	205325		High	High	High	High	0.0003098	0.001773	1.75	73.55
[K].FGMDSYGHSQLPSDGLK.[R]	1xPhospho [S9(100)]	4.21836e-08	0.000190712	1	1	2	6	A0A0H3KE27	A0A0H3KE27 [169-185]	A0A0H3KE27 1xPhospho [S177(100)]	0	2	959.904	1918.8	539472	297044	439194		High	High	High	High	0.0002421	2.714e-10	5.62	51.59
[K].FGMDSYGHSQLPSDGLK.[R]	1xOxidation [M3]; 1xPhospho [S9(100)]	4.96814e-06	0.000190712	1	1	2	5	A0A0H3KE27	A0A0H3KE27 [169-185]	A0A0H3KE27 1xPhospho [S177(100)]	0	3	645.604	1934.8	196644	236987	205667		High	High	High	High	0.0002421	2.425e-07	3.16	38.75
[R].FGQDTDIANTVAFLASDK.[A]	1xPhospho [T/S]	0.195082	0.00891836	1	1	2	2	A0A0H3KCE2	A0A0H3KCE2 [210-227]		0	2	996.951	1992.9	NAN	NAN	NAN	NoQuanValues	Not Found	High	High	High	0.00542	0.0983	0.5
[K].FGQSIREEGPQSHMK.[K]	1xPhospho [S4(100)]	4.38891e-06	0.000190712	1	1	1	3	A0A290QG69	A0A290QG69 [29-43]	A0A290QG69 1xPhospho [S32(100)]	1	3	604.269	1810.79	218055	1.17111e+06	1.25401e+06		High	High	High	High	0.0001963	6.208e-07	4.92	17.52
[K].FGQSIREEGPQSHMK.[K]	1xOxidation [M14]; 1xPhospho [S4(100)]	0.000181095	0.000190712	1	1	1	2	A0A290QG69	A0A290QG69 [29-43]	A0A290QG69 1xPhospho [S32(100)]	1	3	609.602	1826.79	NAN	353688	333211		Not Found	High	High	High	0.0001963	5.708e-05	2.48	10.6
[R].FGTQYTTR.[L]	1xPhospho [T3(100)]	0.00817088	0.000627006	1	1	1	1	A0A0H3KEU1	A0A0H3KEU1 [641-648]	A0A0H3KEU1 1xPhospho [T643(100)]	0	2	527.224	1053.44	165011	190688	166582		Peak Found	High	Peak Found	High	0.0004422	0.004965	2.1	23.68
[K].FHNGINVIGTGQTYTSGIK.[N]	1xPhospho [T/S/Y]	0.0478357	0.00276366	1	1	1	1	A0A0H3K866	A0A0H3K866 [24-42]		0	3	696.338	2087	NAN	129108	123214		Not Found	Peak Found	High	High	0.00144	0.04119	1.54	53.11
[K].FKNSDNEQVK.[N]	1xPhospho [S4(100)]	0.196371	0.00891836	1	1	1	1	A0A0H3KGW2	A0A0H3KGW2 [14-23]	A0A0H3KGW2 1xPhospho [S17(100)]	1	2	644.783	1288.56	NAN	786990	NAN		Not Found	High	Not Found	High	0.004487	0.07999	1.82	2.23
[K].FKTTDYEK.[Q]	1xPhospho [T4(100)]	0.0065672	0.000627006	1	1	1	2	A0A0H3KEP6	A0A0H3KEP6 [10-17]	A0A0H3KEP6 1xPhospho [T13(100)]	1	2	556.24	1111.47	NAN	331306	404052		Not Found	High	High	High	0.0005408	0.006947	2.41	9.57
[K].FLDEYGVSYEPIDIVQHTPTINEFK.[T]	1xPhospho [S8(100)]	3.43063e-08	0.000190712	1	1	1	2	A0A0H3KF92	A0A0H3KF92 [19-43]	A0A0H3KF92 1xPhospho [S26(100)]	0	3	1012.14	3034.41	NAN	199828	261900		Not Found	High	High	High	0.0002421	2.03e-10	5.6	96.14
[R].FIEDFSIK.[I]	1xPhospho [S6(100)]	0.00172296	0.000481541	1	1	1	3	A0A0H3K695	A0A0H3K695 [145-152]	A0A0H3K695 1xPhospho [S150(100)]	0	2	539.746	1078.49	386596	256220	215720		High	High	High	High	0.0003098	0.000967	1.79	65.64
[K].FIFVTGGVVSSLGK.[G]	1xPhospho [S10(100)]	8.58268e-08	0.000190712	1	1	1	3	A6QIX1	A6QIX1 [4-17]	A6QIX1 1xPhospho [S13(100)]	0	2	745.887	1490.77	1197410	1.56875e+06	1.20775e+06		High	High	High	High	0.0001963	5.308e-09	3.98	90.48
[K].FIGGVVNDPHKPVVAILGGAKVSDK.[I]	1xPhospho [S23(100)]	0.00192573	0.000481541	1	1	1	1	A6QF82	A6QF82 [182-206]	A6QF82 1xPhospho [S204(100)]	1	4	650.101	2597.39	NAN	243751	246169		Not Found	High	Peak Found	High	0.0003098	0.001097	3.03	61.43
[K].FLGLTLTPNK.[H]	1xPhospho [T5(100)]	0.00117356	0.000481541	1	1	1	2	A0A0H3K8I4	A0A0H3K8I4 [506-515]	A0A0H3K8I4 1xPhospho [T510(100)]	0	2	592.311	1183.61	177878	180159	203202		Peak Found	High	High	High	0.0003098	0.0006128	1.59	85.51
[K].FILSTSDDSDYICK.[Y]	1xCarbamidomethyl [C13]; 1xPhospho [S6(100)]	0.000127901	0.000190712	1	1	1	3	A0A0H3KHK4	A0A0H3KHK4 [41-54]	A0A0H3KHK4 1xPhospho [S46(100)]	0	2	872.362	1743.72	NAN	145663	117254		High	High	High	High	0.0001544	2.052e-05	2.8	70.48
[K].FINSLEK.[-]	1xPhospho [S4(100)]	0.00898227	0.000784812	1	1	1	3	A6QGD2	A6QGD2 [71-77]	A6QGD2 1xPhospho [S74(100)]	0	2	465.72	930.433	2.56354e+06	2556414	2539669		High	High	High	High	0.0004422	0.005421	1.96	31.99
[R].FIQGVIEGASPASNVTSHQLEELELNQK.[L]	1xPhospho [S/T]	0.00923775	0.000944029	1	1	1	1	A0A290QNZ9	A0A290QNZ9 [55-82]		0	3	1040.18	3118.51	NAN	NAN	NAN	NoQuanValues	High	Not Found	Not Found	High	0.0002854	0.01095	1.22
[K].FLQSMIEALK.[S]	1xPhospho [S4(100)]	0.000324946	0.000190712	1	1	1	3	A0A0H3K6G1	A0A0H3K6G1 [350-359]	A0A0H3K6G1 1xPhospho [S353(100)]	0	2	630.31	1259.61	391458	634930	657130		High	High	High	High	0.0001963	0.0001186	2.46	100.67
[R].FLSEEELPIFRSFMEDTSESK.[A]	1xPhospho [S12(100)]	5.78575e-05	0.000190712	1	1	1	2	A0A0H3K7Z8	A0A0H3K7Z8 [195-215]	A0A0H3K7Z8 1xPhospho [S206(100)]	1	3	867.72	2601.15	NAN	147087	172549		Not Found	High	High	High	0.0002421	8.115e-06	3.11	98.96
[R].FLSEEELPIFRSFMEDTSESK.[A]	1xOxidation [M14]; 1xPhospho [S12(97.5)]	0.0132536	0.00107853	1	1	1	1	A0A0H3K7Z8	A0A0H3K7Z8 [195-215]	A0A0H3K7Z8 1xPhospho [S206(97.5)]	1	3	873.051	2617.14	NAN	124812	NAN		Not Found	High	Not Found	High	0.0007182	0.007838	1.46	91.64
[K].FLTSLNAFPVDRENPGPSTLK.[R]	1xPhospho [S18(100)]	1.91596e-08	0.000190712	1	1	2	6	A0A0H3K8S4	A0A0H3K8S4 [75-95]	A0A0H3K8S4 1xPhospho [S92(100)]	1	3	795.06	2383.17	2.36825e+06	3771135	3.34476e+06		High	High	High	High	0.0002421	8.818e-11	7.37	76.21
[R].FIVGSVSESIVR.[H]	1xPhospho [S7(100)]	1.08092e-05	0.000190712	1	1	4	10	A0A0H3K910	A0A0H3K910 [122-133]	A0A0H3K910 1xPhospho [S128(100)]	0	2	686.847	1372.69	5.86857e+06	4.02716e+06	3.01287e+06		High	High	High	High	0.0001963	1.848e-06	3.16	67.54
[K].FNGIIPISQLSTHHIDSPSEVVK.[E]	1xPhospho [S/T]	5.98309e-05	0.000190712	1	1	3	7	A0A0H3K8N9	A0A0H3K8N9 [40-62]		0	3	866.768	2598.3	NAN	NAN	254673		Not Found	High	High	High	0.0002421	8.491e-06	3.07	72.24
[K].FNHSEREMGK.[A]	1xOxidation [M8]; 1xPhospho [S4(100)]	0.169507	0.00759422	1	1	1	1	A0A0H3KAP1	A0A0H3KAP1 [364-373]	A0A0H3KAP1 1xPhospho [S367(100)]	1	3	444.179	1330.52	NAN	392905	369982		Not Found	High	Peak Found	High	0.004134	0.07061	1.93	2.07
[K].FNSAIEASK.[V]	1xPhospho [S3(100)]	0.000312585	0.000190712	1	1	1	2	A0A0H3K822	A0A0H3K822 [45-53]	A0A0H3K822 1xPhospho [S47(100)]	0	2	523.731	1046.46	822148	1.17962e+06	1.15475e+06		Peak Found	High	High	High	0.0001963	0.0001129	3.2	14.74
[K].FNTEVTENLMK.[K]	1xPhospho [T3(100)]	0.000433475	0.000190712	1	1	1	3	A6QJ80	A6QJ80 [8-18]	A6QJ80 1xPhospho [T10(100)]	0	2	703.304	1405.61	272851	284846	437623		High	High	High	High	0.0001963	0.0001706	2.97	56.12
[K].FNTEVTENLMK.[K]	1xOxidation [M10]; 1xPhospho [T3(100)]	0.000773371	0.000396015	1	1	1	3	A6QJ80	A6QJ80 [8-18]	A6QJ80 1xPhospho [T10(100)]	0	2	711.304	1421.6	145012	169856	141170		High	High	High	High	0.0001963	0.0003635	1.88	37.93
[K].FNYSSVMEVPK.[I]	1xPhospho [S4(98.7)]	0.0019795	0.000481541	1	1	2	3	A6QJ80	A6QJ80 [20-30]	A6QJ80 1xPhospho [S23(98.7)]	0	2	690.799	1380.59	305208	253738	188971		High	High	High	High	0.0001544	0.001819	1.83	68.42
[K].FQSEEQQQTEDELQDK.[I]	1xPhospho [S3(100)]	2.24356e-08	0.000190712	1	1	1	25	P02666	P02666 [33-48]	P02666 1xPhospho [S35(100)]	0	3	687.947	2061.83	4.67553e+06	2.46569e+08	3.05611e+06		High	High	High	High	0.0002421	3.284e-10	4.27	32.45
[K].FRETSYTSR.[V]	1xPhospho [T4(99)]	0.074834	0.0038225	1	1	2	3	A0A0H3KF20	A0A0H3KF20 [103-111]	A0A0H3KF20 1xPhospho [T106(99)]	1	2	613.764	1226.52	NAN	1.92163e+06	1.9288e+06		Not Found	High	High	High	0.002317	0.03555	2.48	9.08
[K].FSASAAEAIDAK.[G]	1xPhospho [S4(100)]	9.26713e-06	0.000190712	1	1	1	3	A6QJ73	A6QJ73 [128-139]	A6QJ73 1xPhospho [S131(100)]	0	2	630.779	1260.55	641099	430921	508617		High	High	High	High	0.0001963	1.533e-06	2.91	40.6
[K].FSIDFDESQSIGK.[R]	1xPhospho [S8(100)]	1.67735e-06	0.000190712	1	1	2	5	A6QHA8	A6QHA8 [397-409]	A6QHA8 1xPhospho [S404(100)]	0	2	776.833	1552.66	1.58776e+06	205442	566582		High	High	High	High	0.0002421	5.159e-08	3.73	72.79
[K].FSTSIGLGMYDR.[L]	1xPhospho [S4(98.9)]	0.000986789	0.000481541	1	2	2	3	A0A290QJV9	A0A290QJV9 [116-127]	A0A290QJV9 1xPhospho [S119(98.9)]	0	2	713.807	1426.61	529784	162251	377098		High	Peak Found	High	High	0.0001544	0.0005925	2.32	72.23
[K].FSTSIGLGMYDR.[L]	1xOxidation [M9]; 1xPhospho [S4(98.8)]	0.0034967	0.000481541	1	2	2	3	A0A290QJV9	A0A290QJV9 [116-127]	A0A290QJV9 1xPhospho [S119(98.8)]	0	2	721.805	1442.6	219075	117502	139346		High	High	High	High	0.0001544	0.003824	1.75	61.97
[K].FTEYDNKTDESIEK.[G]	1xPhospho [T8(100)]	5.74092e-08	0.000190712	1	1	3	18	A0A0H3K8U0	A0A0H3K8U0 [93-106]	A0A0H3K8U0 1xPhospho [T100(100)]	1	2	899.876	1798.74	7.02332e+06	6.97071e+06	6.93072e+06		High	High	High	High	0.0001963	3.265e-09	3.38	19.7
[K].FTGQSACFR.[S]	1xCarbamidomethyl [C7]; 1xPhospho [S5(100)]	0.00030387	0.000190712	1	1	1	3	A0A290QDD2	A0A290QDD2 [254-262]	A0A290QDD2 1xPhospho [S258(100)]	0	2	577.228	1153.45	324134	367656	366134		High	High	High	High	0.0001544	7.968e-05	2.37	24.28
[K].FTGQSACFRSEAGSAGR.[D]	1xCarbamidomethyl [C7]; 1xPhospho [S10(100)]	0.000228335	0.000190712	1	1	1	2	A0A290QDD2	A0A290QDD2 [254-270]	A0A290QDD2 1xPhospho [S263(100)]	1	3	623.595	1868.77	187611	453983	469890		Peak Found	High	High	High	0.0002421	5.965e-05	3.5	18.08
[R].FTQAGSEVSALLGR.[M]	1xPhospho [S9(100)]	8.1259e-06	0.000190712	1	1	2	6	A0A290QJ40	A0A290QJ40 [254-267]	A0A290QJ40 1xPhospho [S262(100)]	0	2	758.364	1515.72	1.09759e+06	626410	610892		High	High	High	High	0.0001544	3.123e-07	3.91	70.69
[K].FVEGSMLPK.[I]	1xPhospho [S5(100)]	0.0180608	0.00162844	1	2	1	1	A0A290QJY4	A0A290QJY4 [267-275]	A0A290QJY4 1xPhospho [S271(100)]	0	2	544.248	1087.49	126928	120612	128434		Peak Found	High	Peak Found	High	0.0009785	0.0104	1.33	49.06
[K].FVEGTKED.[-]	1xPhospho [T5(100)]	0.0647805	0.00345186	1	1	1	1	A0A290QHM0	A0A290QHM0 [426-433]	A0A290QHM0 1xPhospho [T430(100)]	1	2	502.702	1004.4	870617	1.78279e+06	2.14773e+06		Peak Found	High	Peak Found	High	0.00209	0.03142	2.11	9.22
[K].FVELMEQGNPSLRK.[V]	1xPhospho [S11(100)]	0.000373751	0.000190712	1	1	1	2	A0A290QEF1	A0A290QEF1 [50-63]	A0A290QEF1 1xPhospho [S60(100)]	1	3	576.611	1727.82	NAN	212458	237504		Not Found	High	High	High	0.0002421	0.0001254	3.88	45.12
[K].FVETSRFDHVMNEFNGEVK.[-]	1xPhospho [T4(99)]	2.43028e-05	0.000190712	1	1	2	2	A6QEF5	A6QEF5 [172-190]	A6QEF5 1xPhospho [T175(99)]	1	3	789.013	2365.03	NAN	372588	342081		Not Found	High	High	High	0.0002421	3.729e-06	4.51	68.65
[K].FVLGSVSHK.[V]	1xPhospho [S5(100)]	0.00381204	0.000481541	1	1	1	2	A0A0H3K8R0	A0A0H3K8R0 [116-124]	A0A0H3K8R0 1xPhospho [S120(100)]	0	2	527.261	1053.51	1.92823e+06	3.33578e+06	1.06081e+06		Peak Found	High	High	High	0.0003098	0.002302	2	25.02
[R].FVSGLEFVK.[R]	1xPhospho [S3(100)]	0.000901883	0.000481541	1	1	1	3	A0A0H3KFS4	A0A0H3KFS4 [223-231]	A0A0H3KFS4 1xPhospho [S225(100)]	0	2	553.27	1105.53	317568	399194	463343		High	High	High	High	0.0003681	0.0005231	2.14	76.41
[R].FVVFSDEK.[Q]	1xPhospho [S5(100)]	0.00241936	0.000481541	1	1	1	3	A0A290QFT9	A0A290QFT9 [459-466]	A0A290QFT9 1xPhospho [S463(100)]	0	2	525.731	1050.45	1.08019e+06	1.19259e+06	1.66567e+06		High	High	High	High	0.0003681	0.002288	2.13	49.03
[R].FYNLSEIAR.[Q]	1xPhospho [S5(100)]	0.0120764	0.00107853	1	1	1	2	A0A0H3K988	A0A0H3K988 [101-109]	A0A0H3K988 1xPhospho [S105(100)]	0	2	596.774	1192.54	NAN	113831	135251		Not Found	High	High	High	0.0006923	0.01256	2.05	72.68
[R].FYPTCSEYTR.[E]	1xCarbamidomethyl [C5]; 1xPhospho [Y2(100)]	0.0211785	0.00162844	1	1	1	3	A0A290QHP6	A0A290QHP6 [26-35]	A0A290QHP6 1xPhospho [Y27(100)]	0	2	702.27	1403.53	NAN	123065	148060		High	High	High	High	0.001116	0.01202	1.06	26.95
[K].GAAIGAGTAGLAGGAASK.[S]	1xPhospho [S17(100)]	1.34413e-09	0.000190712	1	1	2	8	A6QH29	A6QH29 [265-282]	A6QH29 1xPhospho [S281(100)]	0	2	740.862	1480.72	6.93604e+06	6.80412e+06	6.89461e+06		High	High	High	High	0.0002421	2.006e-12	5.56	31.79
[R].GALDTSGVDGRR.[Q]	1xPhospho [S6(100)]	0.00295957	0.000481541	1	1	1	5	A0A290QHS0	A0A290QHS0 [113-124]	A0A290QHS0 1xPhospho [S118(100)]	1	2	642.291	1283.57	922968	1.70903e+06	1.42889e+06		High	High	High	High	0.0003681	0.002934	2.44	12.16
[K].GALSSLSSVAK.[I]	1xPhospho [S7(99.4)]	4.4724e-05	0.000190712	1	1	5	29	A0A0H3K6G9	A0A0H3K6G9 [638-648]	A0A0H3K6G9 1xPhospho [S644(99.4)]	0	2	550.274	1099.54	1.27285e+08	1.55593e+08	1.58748e+08		High	High	High	High	0.0002421	5.591e-06	2.98	44.6
[K].GANTTPETVSLTK.[K]	1xPhospho [T8(96.8)]	0.0796466	0.0038225	1	1	1	1	A0A0H3K7Y4	A0A0H3K7Y4 [149-161]	A0A0H3K7Y4 1xPhospho [T156(96.8)]	0	2	699.828	1398.65	NAN	127142	159364		Not Found	Peak Found	High	High	0.001876	0.06125	1.64	26.94
[R].GAVVLPNGTGK.[S]	1xPhospho [T9(100)]	0.0342524	0.0023513	1	1	1	1	A0A290QE20	A0A290QE20 [61-71]	A0A290QE20 1xPhospho [T69(100)]	0	2	546.777	1092.54	NAN	53815.4	66904.6		Not Found	High	Peak Found	High	0.001613	0.01811	1.13	23.24
[K].GAYIRSDVTAK.[T]	1xPhospho [S6(100)]	5.67891e-05	0.000190712	1	1	1	3	A0A0H3K9M8	A0A0H3K9M8 [250-260]	A0A0H3K9M8 1xPhospho [S255(100)]	1	2	630.801	1260.6	433898	1.27034e+06	1.10515e+06		Peak Found	High	High	High	0.0002421	7.867e-06	3.98	13.01
[K].GDDSVTQLILPIRTY.[-]	1xPhospho [T14(100)]	9.07203e-05	0.000190712	1	1	2	5	A0A0H3K645	A0A0H3K645 [363-377]	A0A0H3K645 1xPhospho [T376(100)]	1	2	885.937	1770.87	1.11038e+06	1.07132e+06	899341		High	High	High	High	0.0001544	1.502e-05	3.5	91.96
[K].GDICLIGCSTSEVIGEK.[I]	2xCarbamidomethyl [C4; C8]; 1xPhospho [S/T]	0.00868604	0.000784812	1	1	1	2	A6QIV8	A6QIV8 [20-36]		0	2	959.415	1917.83	NAN	NAN	NAN	NoQuanValues	High	Not Found	Not Found	High	0.0001544	0.01029	1.33
[R].GDLGLTVGR.[N]	1xPhospho [T6(100)]	0.00359802	0.000481541	1	1	1	3	A6QH18	A6QH18 [103-111]	A6QH18 1xPhospho [T108(100)]	0	2	484.235	967.461	147617	144482	148540		High	High	High	High	0.0003098	0.002165	1.81	39.04
[K].GDSFDYETTK.[S]	1xPhospho [T9(99.1)]	0.000312585	0.000190712	1	1	2	3	A6QIR1	A6QIR1 [87-96]	A6QIR1 1xPhospho [T95(99.1)]	0	2	621.732	1242.46	277142	348110	358600		High	High	High	High	0.0001963	0.0001126	3.28	23.27
[K].GDVALFFGLSGTGK.[T]	1xPhospho [S/T]	6.15428e-06	0.000190712	1	1	3	4	A6QHX1	A6QHX1 [229-242]		0	2	724.844	1448.68	2.50406e+06	625668	1.16788e+06		High	High	High	High	0.0001544	8.106e-07	4.85	90.62
[K].GEAYFVDNNSLR.[V]	1xPhospho [Y4(100)]	2.0531e-05	0.000190712	1	1	1	3	A0A0H3K7Z9	A0A0H3K7Z9 [117-128]	A0A0H3K7Z9 1xPhospho [Y120(100)]	0	2	732.812	1464.62	195388	262013	222628		High	High	High	High	0.0001544	1.269e-06	2.31	42.02
[K].GEETNRVEGFESGADDYIVKPFSPR.[E]	1xPhospho [S23(100)]	3.19469e-11	0.000190712	1	1	1	5	A0A0H3KGL8	A0A0H3KGL8 [83-107]	A0A0H3KGL8 1xPhospho [S105(100)]	1	3	960.433	2879.29	406089	2.01397e+06	1.48527e+06		High	High	High	High	0.0002421	1.168e-14	6.91	66.63
[K].GELNLAYSR.[L]	1xPhospho [S8(100)]	0.169507	0.00759422	1	1	1	1	A0A0H3K7H8	A0A0H3K7H8 [307-315]	A0A0H3K7H8 1xPhospho [S314(100)]	0	2	551.75	1102.49	NAN	NAN	NAN	NoQuanValues	Not Found	High	Not Found	High	0.004134	0.07071	1.53
[K].GELSRTLNER.[M]	1xPhospho [T6(100)]	0.00685707	0.000627006	1	1	2	6	A0A290QJ77	A0A290QJ77 [31-40]	A0A290QJ77 1xPhospho [T36(100)]	1	2	627.795	1254.58	1.73177e+06	2.61303e+06	1.87157e+06		High	High	High	High	0.0004422	0.004179	2.7	9.68
[K].GEMVDMTTTDNGLTR.[L]	1xPhospho [T8(97.3)]	0.00140615	0.000481541	1	1	1	1	A0A0H3KC48	A0A0H3KC48 [427-441]	A0A0H3KC48 1xPhospho [T434(97.3)]	0	2	860.849	1720.69	NAN	NAN	NAN	NoQuanValues	Not Found	Not Found	High	High	0.0003681	0.001072	2.09
[K].GENISRPSVPESFR.[V]	1xPhospho [S5(100)]	3.16523e-06	0.000190712	1	1	1	5	A6QEJ4	A6QEJ4 [1116-1129]	A6QEJ4 1xPhospho [S1120(100)]	0	2	827.883	1654.76	987642	865730	761180		High	High	High	High	0.0001963	4.169e-07	4.67	38.63
[K].GESIAIIGPSGSGK.[S]	1xPhospho [S]	0.00302749	0.000481541	1	1	1	2	A0A0H3KAB0	A0A0H3KAB0 [28-41]		0	2	676.826	1352.65	77982.7	NAN	107746		High	Not Found	High	High	0.0003681	0.003009	2.23	43.36
[R].GEVLPTK.[N]	1xPhospho [T6(100)]	0.178917	0.00827509	1	1	1	3	A6QJ86	A6QJ86 [204-210]	A6QJ86 1xPhospho [T209(100)]	0	2	412.202	823.396	1.65112e+06	2.56845e+06	3.01284e+06		High	High	High	High	0.005204	0.08904	2.27	16.26
[K].GEYSLVDLNR.[Q]	1xPhospho [Y3(100)]	0.00205168	0.000481541	1	1	1	1	A6QIC7	A6QIC7 [134-143]	A6QIC7 1xPhospho [Y136(100)]	0	2	623.28	1245.55	NAN	NAN	NAN	NoQuanValues	Not Found	High	Not Found	High	0.0003098	0.001176	1.4
[K].GFIAALDQSGGSTPK.[A]	1xPhospho [S9(100)]	1.2037e-07	0.000190712	1	1	3	12	A0A290QKJ9	A0A290QKJ9 [14-28]	A0A290QKJ9 1xPhospho [S22(100)]	0	2	764.855	1528.7	1.62665e+07	14236520	1.24418e+07		High	High	High	High	0.0002421	1.21e-09	5.06	56.42
[K].GFIKSELGSR.[M]	1xPhospho [S5(100)]	0.000720657	0.000396015	1	1	1	2	A6QGG9	A6QGG9 [72-81]	A6QGG9 1xPhospho [S76(100)]	1	2	587.287	1173.57	NAN	490630	478342		Not Found	High	High	High	0.0001963	0.0003308	2.07	27.36
[R].GFSQQAVEDLAK.[F]	1xPhospho [S3(100)]	5.80735e-05	0.000190712	1	1	1	3	A0A0H3KAU0	A0A0H3KAU0 [114-125]	A0A0H3KAU0 1xPhospho [S116(100)]	0	2	686.812	1372.61	1436011	867074	1.17199e+06		High	High	High	High	0.0001963	1.421e-05	3.81	56.97
[R].GFSSGSAVVSGGSR.[R]	1xPhospho [S6(100)]	0.000118819	0.000190712	1	2	1	2	P35908	P35908 [21-34]	P35908 1xPhospho [S26(100)]	0	2	667.792	1334.57	397704	340004	297011		High	High	Peak Found	High	0.0001544	1.831e-05	3.3	22.56
[R].GFVVDYSNK.[E]	1xPhospho [S7(100)]	0.00854203	0.000784812	1	1	1	1	A0A0H3KEE5	A0A0H3KEE5 [75-83]	A0A0H3KEE5 1xPhospho [S81(100)]	0	2	554.739	1108.47	113571	163396	126760		Peak Found	Peak Found	High	High	0.0006923	0.009034	2.01	38.25
[K].GGGRPDMAQGGGTQPENISK.[S]	1xPhospho [S19(100)]	3.91754e-07	0.000190712	1	1	1	2	A6QHF9	A6QHF9 [845-864]	A6QHF9 1xPhospho [S863(100)]	0	3	679.634	2036.89	NAN	207601	202001		Not Found	High	High	High	0.0002421	6.498e-09	4.47	13.17
[K].GGGYYVEYR.[T]	1xPhospho [Y4(100)]	0.00231962	0.000481541	1	2	1	2	A0A290QJV9	A0A290QJV9 [159-167]	A0A290QJV9 1xPhospho [Y162(100)]	0	2	572.23	1143.45	NAN	NAN	129146		High	Not Found	High	High	0.0003681	0.002178	1.67	24.78
[K].GGLTDTFTNAFSSGNNVTQGVSVEVGEK.[Q]	1xPhospho [T4(100)]	1.18574e-07	0.000190712	1	1	6	22	A0A0H3KI52	A0A0H3KI52 [68-95]	A0A0H3KI52 1xPhospho [T71(100)]	0	3	965.768	2895.3	1.66454e+07	798682	3.86809e+06		High	High	High	High	0.0002421	1.183e-09	5.2	86.01
[R].GGMPSEGGFGVTVATLK.[-]	1xPhospho [S5(100)]	1.45962e-06	0.000190712	1	1	1	4	A0A290QG38	A0A290QG38 [766-782]	A0A290QG38 1xPhospho [S770(100)]	0	2	844.393	1687.78	1.37819e+06	724302	999443		High	High	High	High	0.0002421	4.242e-08	2.87	74.76
[R].GGMPSEGGFGVTVATLK.[-]	1xOxidation [M3]; 1xPhospho [S5(100)]	5.0025e-05	0.000190712	1	1	1	2	A0A290QG38	A0A290QG38 [766-782]	A0A290QG38 1xPhospho [S770(100)]	0	2	852.387	1703.77	560406	419975	403816		High	Peak Found	High	High	0.0001544	4.887e-06	2.18	65.35
[R].GGMWDMDTK.[V]	1xPhospho [T8(100)]	0.000243604	0.000190712	1	1	1	3	A0A0H3K6G9	A0A0H3K6G9 [69-77]	A0A0H3K6G9 1xPhospho [T76(100)]	0	2	560.695	1120.38	890372	1.18546e+06	1.03488e+06		High	High	High	High	0.0001963	8.259e-05	2.86	44.23
[R].GGMWDMDTK.[V]	1xOxidation [M3]; 1xPhospho [T8(100)]	0.0170018	0.00162844	1	1	1	2	A0A0H3K6G9	A0A0H3K6G9 [69-77]	A0A0H3K6G9 1xPhospho [T76(100)]	0	2	568.692	1136.38	138909	185439	204262		Peak Found	High	High	High	0.0009785	0.009821	1.84	25.18
[K].GHDDDSSSKEEPAKEEAPAEQAPVATQTEEVDENR.[T]	1xPhospho [T26(100)]	8.99217e-13	0.000190712	1	1	3	19	A0A0H3KC41	A0A0H3KC41 [88-122]	A0A0H3KC41 1xPhospho [T113(100)]	2	4	969.666	3875.64	9.99001e+06	1.23042e+07	1.2379e+07		High	High	High	High	0.0002421	1.82e-16	8.29	25.72
[R].GHGGYVGEDQIPR.[L]	1xPhospho [Y5(100)]	0.00102251	0.000481541	1	1	1	1	A0A0H3K801	A0A0H3K801 [81-93]	A0A0H3K801 1xPhospho [Y85(100)]	0	3	488.88	1464.63	149101	166492	229838		Peak Found	Peak Found	High	High	0.0003681	0.0006454	2.21	18.57
[K].GHGHLSSYEFEPDK.[E]	1xPhospho [S7(100)]	5.53991e-06	0.000190712	1	1	1	2	A6QIU8	A6QIU8 [199-212]	A6QIU8 1xPhospho [S205(100)]	0	3	561.566	1682.68	NAN	1.23604e+06	1.12765e+06		Not Found	High	High	High	0.0002421	2.836e-07	5.01	23.55
[K].GHLHSVESLGTVDGPGLR.[Y]	1xPhospho [S/T]	0.000580033	0.000190712	1	1	2	2	A0A0H3KDM3	A0A0H3KDM3 [4-21]		0	3	637.638	1910.91	NAN	148719	171937		Not Found	High	High	High	0.0002421	0.000252	2.9	42.28
[K].GHVYNGISGGQFK.[D]	1xPhospho [S8(100)]	0.0397735	0.00263207	1	1	1	1	A0A0H3K8W5	A0A0H3K8W5 [163-175]	A0A0H3K8W5 1xPhospho [S170(100)]	0	2	722.322	1443.64	87418.8	113326	112698		Peak Found	Peak Found	High	High	0.00144	0.03551	1.6	25.49
[K].GKSELLEK.[V]	1xPhospho [S3(100)]	0.0013627	0.000481541	1	1	1	2	A0A0H3KAH6	A0A0H3KAH6 [82-89]	A0A0H3KAH6 1xPhospho [S84(100)]	1	2	492.244	983.481	NAN	657870	638208		Not Found	High	High	High	0.0003098	0.0007354	2.98	8.91
[K].GLAISGGDVGGSK.[N]	1xPhospho [S12(100)]	5.29047e-05	0.000190712	1	2	2	5	A0A290QJV9	A0A290QJV9 [409-421]	A0A290QJV9 1xPhospho [S420(100)]	0	2	599.279	1197.55	909870	1.29583e+06	1.26811e+06		High	High	High	High	0.0001963	1.267e-05	3.81	29.26
[K].GIALVLATGGSGMVK.[S]	1xPhospho [T8(98.5)]	0.00372097	0.000481541	1	1	1	1	A0A0H3KDE4	A0A0H3KDE4 [198-212]	A0A0H3KDE4 1xPhospho [T205(98.5)]	0	2	727.378	1453.75	NAN	NAN	NAN	NoQuanValues	High	Not Found	Not Found	High	0.0001544	0.004112	2.19
[K].GLDATVVTSVAK.[T]	1xPhospho [T8(99.3)]	4.19545e-06	0.000190712	1	1	2	4	A0A0H3KB93	A0A0H3KB93 [230-241]	A0A0H3KB93 1xPhospho [T237(99.3)]	0	2	620.813	1240.62	1.97783e+06	1.62364e+06	2.29066e+06		High	High	High	High	0.0002421	1.904e-07	3.82	47.64
[K].GLDATVVTSVAKTPFNQAVDVVK.[A]	1xPhospho [T13(100)]	0.000255227	0.000190712	1	1	1	3	A0A0H3KB93	A0A0H3KB93 [230-252]	A0A0H3KB93 1xPhospho [T242(100)]	1	3	813.756	2439.25	NAN	NAN	NAN	NoQuanValues	High	High	High	High	0.0001544	6.036e-05	3.02
[K].GLDDHESVGIGGAIVR.[N]	1xPhospho [S7(100)]	1.80735e-05	0.000190712	1	1	1	5	A0A0H3K7X1	A0A0H3K7X1 [79-94]	A0A0H3K7X1 1xPhospho [S85(100)]	0	2	837.895	1674.78	583810	396455	428378		High	High	High	High	0.0002421	2.035e-06	3.52	50.53
[K].GIDVNIQEMDIASAK.[E]	1xPhospho [S13(100)]	0.0764025	0.0038225	1	1	1	1	A6QHF9	A6QHF9 [624-638]	A6QHF9 1xPhospho [S636(100)]	0	2	842.388	1683.77	245083	NAN	NAN		High	Not Found	Not Found	High	0.001095	0.06958	2.32	73.13
[K].GLEVGQIVESGAEADIK.[V]	1xPhospho [S10(100)]	0.0211785	0.00162844	1	1	1	2	A6QJ89	A6QJ89 [109-125]	A6QJ89 1xPhospho [S118(100)]	0	2	897.928	1794.85	NAN	NAN	NAN	NoQuanValues	High	High	Not Found	High	0.0002854	0.02398	0.84
[K].GIGDSVQTLNSSVDR.[V]	1xPhospho [S11(99.4)]	3.65696e-08	0.000190712	1	1	4	8	A0A0H3K8T4	A0A0H3K8T4 [85-99]	A0A0H3K8T4 1xPhospho [S95(99.4)]	0	2	814.372	1627.73	1.6509e+06	1.65928e+06	2.26764e+06		High	High	High	High	0.0002421	2.221e-10	5.29	46.03
[K].GIGDSVQTLNSSVDRVTNSITHNISQNEDK.[I]	1xPhospho [S19(96.3)]	7.94213e-10	0.000190712	1	1	2	20	A0A0H3K8T4	A0A0H3K8T4 [85-114]	A0A0H3K8T4 1xPhospho [S103(96.3)]	1	4	827.89	3308.54	3.26586e+06	2.87882e+06	2.60826e+06		High	High	High	High	0.0002421	9.469e-13	7.7	79.23
[R].GLGSSAAVAVAFVR.[A]	1xPhospho [S4(100)]	4.27633e-05	0.000190712	1	1	1	2	A0A0H3KEQ1	A0A0H3KEQ1 [98-111]	A0A0H3KEQ1 1xPhospho [S101(100)]	0	2	692.852	1384.7	NAN	NAN	NAN	NoQuanValues	High	High	Not Found	High	0.0001544	8.352e-06	2.22
[K].GIIEQIPPMYSSVK.[V]	1xPhospho [S/Y]	0.135875	0.00543065	1	1	1	1	A6QGH0	A6QGH0 [111-124]		0	2	821.403	1641.8	129371	211601	228611		High	Peak Found	Peak Found	High	0.002008	0.1062	1.47	73.96
[K].GILSQSAEAK.[S]	1xPhospho [S6(98.9)]	0.0154493	0.00162844	1	1	2	3	A0A0H3K9C1	A0A0H3K9C1 [35-44]	A0A0H3K9C1 1xPhospho [S40(98.9)]	0	2	542.259	1083.51	341871	347703	363294		Peak Found	High	High	High	0.0009841	0.01576	1.79	19.36
[K].GINESVVGK.[A]	1xPhospho [S5(100)]	0.0199133	0.00162844	1	1	1	2	A0A0H3K8Q3	A0A0H3K8Q3 [53-61]	A0A0H3K8Q3 1xPhospho [S57(100)]	0	2	491.735	982.461	383207	NAN	NAN		High	Not Found	High	High	0.0009841	0.01977	2.41	17.52
[K].GIPGSSVTVVDDEGNSVPANTK.[G]	1xPhospho [S/T]	9.30199e-06	0.000190712	1	2	2	5	A0A290QPK8	A0A290QPK8 [344-365]		0	3	741.676	2223.02	1.36482e+06	308220	551037		High	High	High	High	0.0001544	3.819e-07	3.17	48.82
[K].GIPHLYVTNNSTK.[T]	1xPhospho [T/S/Y]	0.00504565	0.000481541	1	1	1	2	A0A0H3K7Q5	A0A0H3K7Q5 [36-48]		0	2	762.366	1523.73	99990.5	272764	352483		Peak Found	Peak Found	High	High	0.0003681	0.005308	1.11	34.6
[R].GISVTSSVMQFDYDDYK.[I]	1xPhospho [S3(100)]	2.2547e-07	0.000190712	1	1	1	2	A0A290QEX2	A0A290QEX2 [64-80]	A0A290QEX2 1xPhospho [S66(100)]	0	2	1017.92	2034.84	336376	NAN	128312		High	Not Found	High	High	0.0002421	2.959e-09	3.58	86.31
[R].GISVTSSVMQFDYDDYK.[I]	1xOxidation [M9]; 1xPhospho [S3(100)]	0.000913521	0.000481541	1	1	1	1	A0A290QEX2	A0A290QEX2 [64-80]	A0A290QEX2 1xPhospho [S66(100)]	0	2	1025.92	2050.84	NAN	NAN	NAN	NoQuanValues	High	Not Found	Not Found	High	0.0001544	0.0005167	1.61
[R].GITINTSHIEYQTDK.[R]	1xPhospho [S7(100)]	1.67106e-06	0.000190712	1	1	5	17	A6QEK0	A6QEK0 [60-74]	A6QEK0 1xPhospho [S66(100)]	0	2	900.416	1799.82	1.89312e+06	1.73592e+06	2.18918e+06		High	High	High	High	0.0001544	1.811e-07	3.94	42.91
[K].GITTFDLVQNKLTEDQDEPDYELITFK.[S]	1xPhospho [T13(100)]	2.4212e-05	0.000190712	1	1	1	1	A0A0H3KH51	A0A0H3KH51 [184-210]	A0A0H3KH51 1xPhospho [T196(100)]	1	3	1084.85	3252.52	NAN	NAN	NAN	NoQuanValues	Not Found	Not Found	High	High	0.0002421	2.329e-06	2.99
[R].GLTVAEVTDLRSQLR.[E]	1xPhospho [S12(100)]	0.00106318	0.000481541	1	1	1	3	A0A290QDP5	A0A290QDP5 [32-46]	A0A290QDP5 1xPhospho [S43(100)]	1	3	579.968	1737.89	NAN	NAN	152803		High	High	High	High	0.0003681	0.0006873	2.37	65.92
[R].GITVNAVAPGFIVSDMTDALSDELK.[E]	1xPhospho [S/T]	0.0955094	0.00410261	1	1	1	1	A0A0H3KCE2	A0A0H3KCE2 [174-198]		0	3	881.755	2643.26	NAN	NAN	NAN	NoQuanValues	High	Not Found	Not Found	High	0.001355	0.08205	1.3
[K].GITWGEETLMEYLENPK.[K]	1xOxidation [M10]; 1xPhospho [T8(100)]	0.192524	0.00891836	1	1	1	2	P62894	P62894 [57-73]	P62894 1xPhospho [T64(100)]	0	3	702.642	2105.91	NAN	NAN	127131		High	Not Found	High	High	0.003556	0.1378	1.25	43.18
[K].GIYPSSANYTTDLHSLGQYVQEGR.[R]	1xPhospho [S/Y/T]	0.00322869	0.000481541	1	1	1	1	A0A290QFC4	A0A290QFC4 [293-316]		0	3	912.754	2736.23	NAN	NAN	260787		Not Found	Not Found	High	High	0.0003681	0.003249	1.59	79.58
[R].GMGSLGAMEK.[G]	1xPhospho [S4(100)]	0.000248014	0.000190712	1	1	1	2	A0A0H3K695	A0A0H3K695 [389-398]	A0A0H3K695 1xPhospho [S392(100)]	0	2	530.714	1060.42	280368	341519	250422		Peak Found	High	High	High	0.0002421	6.751e-05	2.95	33.99
[R].GNASNFTQLAGMR.[G]	1xPhospho [S4(100)]	4.30841e-05	0.000190712	1	2	1	3	A0A0H3K6G0	A0A0H3K6G0 [740-752]	A0A0H3K6G0 1xPhospho [S743(100)]	0	2	723.814	1446.62	549795	441000	379897		High	High	High	High	0.0002421	5.311e-06	2.75	56.77
[K].GNEALAQEVADQVGIELGKCSVK.[R]	1xCarbamidomethyl [C20]; 1xPhospho [S21(100)]	3.83372e-06	0.000190712	1	1	1	3	A0A0H3K6E1	A0A0H3K6E1 [18-40]	A0A0H3K6E1 1xPhospho [S38(100)]	1	3	832.399	2495.18	313939	NAN	184109		High	High	High	High	0.0002421	1.679e-07	3.26	85.12
[R].GNIDTRLEK.[L]	1xPhospho [T5(100)]	0.012288	0.00107853	1	1	1	2	A6QHK4	A6QHK4 [148-156]	A6QHK4 1xPhospho [T152(100)]	1	2	563.269	1125.53	337836	280815	314042		Peak Found	High	High	High	0.0006923	0.01277	2.66	10.14
[R].GNPTVEVEVLTESGAFGR.[A]	1xPhospho [S13(100)]	1.0126e-07	0.000190712	1	1	1	4	A6QF85	A6QF85 [17-34]	A6QF85 1xPhospho [S29(100)]	0	3	647.97	1941.9	1.07773e+06	166320	347231		High	High	High	High	0.0001544	4.139e-10	5.18	77.81
[K].GNTTEALVESLAK.[A]	1xPhospho [S10(100)]	2.92509e-06	0.000190712	1	1	2	4	A0A0H3KDE4	A0A0H3KDE4 [791-803]	A0A0H3KDE4 1xPhospho [S800(100)]	0	2	706.835	1412.67	696843	475687	406668		High	High	High	High	0.0002421	2.149e-07	3.71	56.21
[K].GNVKETVGNVTDNK.[EN]	1xPhospho [T6(100)]	9.3928e-08	0.000190712	2	2	1	6	A0A0H3K8J1; A0A0H3K7N9	A0A0H3K8J1 [12-25]; A0A0H3K7N9 [12-25]	A0A0H3K8J1 1xPhospho [T17(100)]; A0A0H3K7N9 1xPhospho [T17(100)]	1	2	777.862	1554.72	4.36086e+06	6.64214e+06	5.96399e+06	NotUnique	High	High	High	High	0.0001544	5.381e-10	5.73	9.8
[K].GNVVESIYNYPTHQTFFSSSDK.[L]	1xPhospho [S19(96.8)]	1.531e-07	0.000190712	1	1	2	3	A0A0H3K8L5	A0A0H3K8L5 [35-56]	A0A0H3K8L5 1xPhospho [S53(96.8)]	0	3	867.383	2600.13	568834	1.25042e+06	1.20017e+06		High	High	High	High	0.0002421	1.711e-09	5.83	75.23
[R].GPTLTEILEGLK.[F]	1xPhospho [T3(100)]	0.00918602	0.000944029	1	2	1	2	A2I7N0	A2I7N0 [87-98]	A2I7N0 1xPhospho [T89(100)]	0	2	675.85	1350.69	NAN	58740.9	63893.6		Not Found	High	High	High	0.0006923	0.009689	1.38	96.41
[R].GQGVQVVTVFGGMPIER.[Q]	1xPhospho [T8(100)]	0.0693729	0.00372735	1	1	1	1	A0A0H3K9R1	A0A0H3K9R1 [95-111]	A0A0H3K9R1 1xPhospho [T102(100)]	0	2	927.447	1853.9	NAN	NAN	NAN	NoQuanValues	High	Not Found	Not Found	High	0.0009637	0.06458	1.37
[K].GQSLGAVDGHK.[V]	1xPhospho [S3(100)]	0.000126963	0.000190712	1	1	1	3	A0A0H3KBL1	A0A0H3KBL1 [172-182]	A0A0H3KBL1 1xPhospho [S174(100)]	0	2	574.759	1148.51	NAN	1.27028e+06	1.56642e+06		High	High	High	High	0.0002421	2.516e-05	3.38	8.58
[R].GQVLAAPGSITPHTEFK.[A]	1xPhospho [S/T]	2.68897e-05	0.000190712	1	1	4	15	A6QEK0	A6QEK0 [290-306]		0	3	611.636	1832.89	1.15452e+06	784544	1.17119e+06		High	High	High	High	0.0002421	2.706e-06	4	52.41
[K].GRGYALAEQNNTSDLPIGVIPVDSLYSPVER.[V]	1xPhospho [T/S/Y]	5.41646e-06	0.000190712	1	1	1	1	A0A290QJG8	A0A290QJG8 [145-175]		1	3	1137.56	3410.66	NAN	NAN	NAN	NoQuanValues	Not Found	High	Not Found	High	0.0001963	7.989e-07	3.32
[K].GSLGGGFSSGGFSGGSFSR.[G]	1xPhospho [S16(98.6)]	0.00101263	0.000481541	1	1	1	1	P13645	P13645 [41-59]	P13645 1xPhospho [S56(98.6)]	0	2	894.373	1787.74	NAN	NAN	NAN	NoQuanValues	Not Found	High	Not Found	High	0.0003098	0.0005107	2.78
[K].GSNDRYFQEDK.[A]	1xPhospho [Y6(100)]	0.00663834	0.000627006	1	1	2	3	A0A0H3K695	A0A0H3K695 [399-409]	A0A0H3K695 1xPhospho [Y404(100)]	1	2	719.786	1438.56	NAN	420699	117833		Not Found	High	High	High	0.0004422	0.004039	1.98	2.7
[K].GTEITSIFYPK.[M]	1xPhospho [S6(100)]	0.000151429	0.000190712	1	1	1	3	A0A0H3K6G1	A0A0H3K6G1 [21-31]	A0A0H3K6G1 1xPhospho [S26(100)]	0	2	668.315	1335.62	622047	589073	402320		High	High	High	High	0.0001963	4.591e-05	3.26	77.36
[R].GTFIIDPDGVVQASEINADGIGRDASTLAHK.[I]	1xPhospho [S/T]	9.91156e-07	0.000190712	1	1	1	4	A0A0H3K6Y2	A0A0H3K6Y2 [123-153]		1	4	812.647	3247.56	NAN	NAN	473940		Not Found	High	High	High	0.0001963	1.022e-07	5.68	86.32
[K].GTFSTGGQYQIIIGSGTVNK.[V]	1xPhospho [T5(100)]	1.02525e-06	0.000190712	1	1	3	6	A0A0H3KIJ0	A0A0H3KIJ0 [53-72]	A0A0H3KIJ0 1xPhospho [T57(100)]	0	3	703.339	2108.01	600731	NAN	145547		High	High	High	High	0.0001544	1.369e-08	2.8	70.69
[R].GTGSWNLGEPPHEGTQK.[I]	1xPhospho [T/S]	0.0149973	0.00138426	1	1	1	1	A0A290QSV1	A0A290QSV1 [40-56]		0	3	625.606	1874.81	NAN	NAN	NAN	NoQuanValues	Not Found	High	Not Found	High	0.0008584	0.008778	1.49
[K].GTNFDVLPLIYQLPNESVK.[F]	1xPhospho [S17(100)]	2.03776e-05	0.000190712	1	1	1	6	A0A0H3K9F3	A0A0H3K9F3 [152-170]	A0A0H3K9F3 1xPhospho [S168(100)]	0	2	1114.05	2227.1	435023	425386	360916		High	High	High	High	0.0001963	3.975e-06	4.27	102.64
[K].GTNIGSISLDNIAPVFIDVANK.[E]	1xPhospho [S6(100)]	2.24087e-09	0.000190712	1	1	4	8	A0A0H3K7A0	A0A0H3K7A0 [27-48]	A0A0H3K7A0 1xPhospho [S32(100)]	0	3	780.061	2338.17	917452	312709	795767		High	High	High	High	0.0002421	4.154e-12	5.45	105.19
[K].GTSFGASTLLENK.[L]	1xPhospho [S/T]	0.000242731	0.000190712	1	1	3	5	A0A290QGW9	A0A290QGW9 [84-96]		0	2	702.818	1404.64	177396	109884	112651		High	High	High	High	0.0002421	6.539e-05	1.47	61.37
[K].GTTTEDIAQSISPGLR.[K]	1xPhospho [S12(100)]	0.00121346	0.000481541	1	1	1	4	A0A290QS42	A0A290QS42 [19-34]	A0A290QS42 1xPhospho [S30(100)]	0	3	575.94	1725.81	668120	466723	527338		High	Peak Found	High	High	0.0003681	0.0008556	3.02	56.49
[K].GTTTEDIAQSISPGLRK.[K]	1xPhospho [S12(100)]	3.3662e-05	0.000190712	1	1	1	3	A0A290QS42	A0A290QS42 [19-35]	A0A290QS42 1xPhospho [S30(100)]	1	3	618.638	1853.9	342223	135778	224402		High	High	High	High	0.0001544	2.673e-06	4.43	42.46
[K].GTVSGEIADGK.[Y]	1xPhospho [S4(100)]	0.000357205	0.000190712	1	1	1	3	A0A0H3K7L3	A0A0H3K7L3 [133-143]	A0A0H3K7L3 1xPhospho [S136(100)]	0	2	557.245	1113.48	1.08002e+06	1.37053e+06	1.85515e+06		High	High	High	High	0.0001963	0.0001336	2.67	16.99
[R].GVANIGVKPTFHDPNK.[A]	1xPhospho [T10(100)]	0.000242731	0.000190712	1	1	1	3	A0A0H3K8A3	A0A0H3K8A3 [240-255]	A0A0H3K8A3 1xPhospho [T249(100)]	0	3	591.961	1773.87	199180	64695.4	149548		High	High	High	High	0.0001544	5.587e-05	3.15	31.72
[K].GVAPFSDNQDAVFFRSFSVDQR.[Y]	1xPhospho [S16(98.8)]	1.0847e-06	0.000190712	1	1	2	3	A0A0H3K6C6	A0A0H3K6C6 [71-92]	A0A0H3K6C6 1xPhospho [S86(98.8)]	1	3	857.055	2569.15	276494	1.34784e+06	918122		High	High	High	High	0.0002421	3.27e-08	4.19	85.37
[R].GVEIQSDLVEASK.[S]	1xPhospho [S12(100)]	4.85742e-06	0.000190712	1	1	1	3	A6QGA1	A6QGA1 [258-270]	A6QGA1 1xPhospho [S269(100)]	0	2	727.843	1454.68	376152	181939	235336		High	High	High	High	0.0001963	7.014e-07	3.92	46.26
[K].GVEIVTEAMAK.[S]	1xPhospho [T6(100)]	4.6426e-05	0.000190712	1	1	1	3	A0A0H3K7Z9	A0A0H3K7Z9 [231-241]	A0A0H3K7Z9 1xPhospho [T236(100)]	0	2	614.289	1227.57	237744	NAN	325034		High	High	High	High	0.0002421	5.918e-06	2.55	50.46
[K].GVEIVTEAMAK.[S]	1xOxidation [M9]; 1xPhospho [T6(100)]	0.0003204	0.000190712	1	1	1	2	A0A0H3K7Z9	A0A0H3K7Z9 [231-241]	A0A0H3K7Z9 1xPhospho [T236(100)]	0	2	622.286	1243.56	222966	224204	191996		Peak Found	High	High	High	0.0002421	9.948e-05	2.57	32.27
[K].GVGGFNTILK.[E]	1xPhospho [T7(100)]	0.0132536	0.00107853	1	1	1	1	A0A0H3K7V7	A0A0H3K7V7 [200-209]	A0A0H3K7V7 1xPhospho [T206(100)]	0	2	543.273	1085.54	404969	282510	425097		High	Peak Found	Peak Found	High	0.0002854	0.01552	1.37	59.53
[K].GVGIENICPFSRDGQMR.[V]	1xCarbamidomethyl [C8]; 1xPhospho [S11(100)]	0.00214482	0.000481541	1	2	1	1	A0A0H3K8E6	A0A0H3K8E6 [363-379]	A0A0H3K8E6 1xPhospho [S373(100)]	1	3	672.632	2015.88	NAN	206418	161529		Not Found	High	Peak Found	High	0.0003098	0.001236	2.62	60.56
[K].GVHVVIDQSK.[F]	1xPhospho [S9(100)]	0.00165364	0.000481541	1	2	1	4	A0A290QJV9	A0A290QJV9 [254-263]	A0A290QJV9 1xPhospho [S262(100)]	0	2	581.288	1161.57	12988810	6.19711e+06	5.5044e+06		High	High	High	High	0.0003098	0.0009213	3.14	15.31
[K].GVNLPGVRVSLPGITEK.[D]	1xPhospho [S10(100)]	0.00267153	0.000481541	1	1	1	3	A0A0H3K8Q4	A0A0H3K8Q4 [157-173]	A0A0H3K8Q4 1xPhospho [S166(100)]	1	2	908.491	1815.97	347086	261801	506400		High	Peak Found	High	High	0.0003681	0.002597	2.12	81.27
[R].GVSYCAVCDGAFFK.[N]	2xCarbamidomethyl [C5; C8]; 1xPhospho [S3(98.8)]	0.000259834	0.000190712	1	1	1	1	A0A0H3K7K6	A0A0H3K7K6 [130-143]	A0A0H3K7K6 1xPhospho [S132(98.8)]	0	2	830.829	1660.65	NAN	NAN	NAN	NoQuanValues	High	Not Found	Not Found	High	0.0001544	6.193e-05	1.7
[K].GVTAIVGPNGSGK.[S]	1xPhospho [S11(100)]	0.029363	0.00162844	1	1	1	1	A0A0H3K892	A0A0H3K892 [26-38]	A0A0H3K892 1xPhospho [S36(100)]	0	2	618.803	1236.6	78120.1	88919.4	75357.5		Peak Found	High	Peak Found	High	0.001226	0.01584	1.4	31.56
[K].GVTELTAEER.[L]	1xPhospho [T3(100)]	0.000346142	0.000190712	1	1	1	2	A6QEJ4	A6QEJ4 [849-858]	A6QEJ4 1xPhospho [T851(100)]	0	2	592.763	1184.52	260476	326500	329161		Peak Found	High	High	High	0.0001963	0.0001285	2.92	32.35
[K].GVTLAQASSKDSDIATTATK.[V]	1xPhospho [S12(100)]	3.83085e-10	0.000190712	1	1	2	7	A6QJ76	A6QJ76 [50-69]	A6QJ76 1xPhospho [S61(100)]	1	2	1022.99	2044.98	1.65723e+06	1.6894e+06	1.65028e+06		High	High	High	High	0.0002421	3.353e-13	5.9	30.19
[R].GYALAEQNNTSDLPIGVIPVDSLYSPVER.[V]	1xPhospho [T/S/Y]	2.0143e-07	0.000190712	1	1	1	3	A0A290QJG8	A0A290QJG8 [147-175]		0	3	1066.52	3197.54	NAN	251927	501629		High	High	High	High	0.0002421	2.52e-09	4.52	100.88
[R].GYDSAGIAVVNDDNTTVFK.[E]	1xPhospho [S4(100)]	0.00167216	0.000481541	1	1	1	1	A0A0H3KE75	A0A0H3KE75 [28-46]	A0A0H3KE75 1xPhospho [S31(100)]	0	2	1033.46	2065.91	NAN	NAN	NAN	NoQuanValues	High	Not Found	Not Found	High	0.0001544	0.001424	1.93
[K].GYQLGIVTSDTK.[K]	1xPhospho [S9(98.4)]	0.0003204	0.000190712	1	1	1	1	A0A0H3K6G3	A0A0H3K6G3 [115-126]	A0A0H3K6G3 1xPhospho [S123(98.4)]	0	2	681.32	1361.63	298921	NAN	205188		Peak Found	Not Found	High	High	0.0002421	9.931e-05	2.75	49.13
[R].GYQSPYMVTDSDK.[M]	1xPhospho [T9(100)]	6.25661e-05	0.000190712	1	1	1	3	A0A290QI81	A0A290QI81 [196-208]	A0A290QI81 1xPhospho [T204(100)]	0	2	785.811	1570.61	129085	162421	144741		High	High	High	High	0.0002421	1.045e-05	3.07	37.52
[R].GYSVSVFNR.[S]	1xPhospho [S3(100)]	0.00507173	0.000627006	1	1	1	2	A0A0H3KGN1	A0A0H3KGN1 [25-33]	A0A0H3KGN1 1xPhospho [S27(100)]	0	2	554.745	1108.48	NAN	82954	98949.7		Not Found	High	High	High	0.0003681	0.005353	1.26	48.79
[R].GYSVSVFNRSSEK.[T]	1xPhospho [S10(100)]	2.86573e-05	0.000190712	1	1	3	11	A0A0H3KGN1	A0A0H3KGN1 [25-37]	A0A0H3KGN1 1xPhospho [S34(100)]	1	2	770.346	1539.68	6.9626e+06	6.68732e+06	6.0715e+06		High	High	High	High	0.0002421	3.279e-06	3.67	31.39
[K].HAGAQVVTASTDSVDFLKPIK.[T]	1xPhospho [T8(96.1)]	0.00162338	0.000481541	1	1	1	1	A0A0H3K973	A0A0H3K973 [53-73]	A0A0H3K973 1xPhospho [T60(96.1)]	0	3	755.386	2264.13	NAN	NAN	NAN	NoQuanValues	Not Found	High	Not Found	High	0.0003098	0.0008998	2.22
[K].HAVDFSQINILDYDDKK.[S]	1xPhospho [S6(100)]	4.69845e-09	0.000190712	1	1	1	3	A0A0H3KHB9	A0A0H3KHB9 [56-72]	A0A0H3KHB9 1xPhospho [S61(100)]	1	3	700.991	2100.96	NAN	930852	759213		High	High	High	High	0.0001963	1.577e-10	5.92	71.21
[K].HDFNQQDLIEIPIVYGSK.[Y]	1xPhospho [S17(100)]	0.0279054	0.00162844	1	1	1	1	A0A0H3K7J3	A0A0H3K7J3 [87-104]	A0A0H3K7J3 1xPhospho [S103(100)]	0	3	732.686	2196.04	NAN	100246	97067.3		Not Found	High	Peak Found	High	0.001226	0.01519	1.85	86.83
[R].HEASIIQQR.[Q]	1xPhospho [S4(100)]	0.000803681	0.000396015	1	1	1	2	A0A290QFT9	A0A290QFT9 [476-484]	A0A290QFT9 1xPhospho [S479(100)]	0	2	581.274	1161.54	NAN	326298	364062		Not Found	High	High	High	0.0003681	0.0004317	2.59	9.61
[R].HELLDSVFLWQSGQK.[Y]	1xPhospho [S12(100)]	0.000179128	0.000190712	1	1	1	2	A0A0H3KF44	A0A0H3KF44 [46-60]	A0A0H3KF44 1xPhospho [S57(100)]	0	3	622.963	1866.88	NAN	72015.3	90027.7		Not Found	High	High	High	0.0002421	4.159e-05	3.43	88.13
[K].HELLILCTGSQGEPMAALSR.[I]	1xCarbamidomethyl [C7]; 1xPhospho [S10(100)]	0.000143329	0.000190712	1	1	2	2	A0A0H3KC36	A0A0H3KC36 [291-310]	A0A0H3KC36 1xPhospho [S300(100)]	0	3	755.026	2263.06	NAN	164837	198916		Not Found	High	High	High	0.0002421	3.014e-05	3.1	80.3
[K].HFGSVDPIEGTKPTTK.[N]	1xPhospho [T11(94.3)]	0.029363	0.00162844	1	1	1	1	A6QEL9	A6QEL9 [15-30]	A6QEL9 1xPhospho [T25(94.3)]	0	3	598.621	1793.85	NAN	NAN	NAN	NoQuanValues	Not Found	High	Not Found	High	0.001226	0.01585	1.33
[K].HFTSYIYDSK.[K]	1xPhospho [S4(99.1)]	0.00383059	0.000481541	1	2	1	1	A0A0H3K7G2	A0A0H3K7G2 [88-97]	A0A0H3K7G2 1xPhospho [S91(99.1)]	0	2	670.782	1340.56	NAN	NAN	NAN	NoQuanValues	Not Found	High	Not Found	High	0.0003098	0.002312	2.08
[K].HGMTPIICVGETDEERESGK.[A]	1xCarbamidomethyl [C8]; 1xPhospho [S18(97.8)]	0.0136473	0.0012322	1	1	1	1	A0A290QMX4	A0A290QMX4 [121-140]	A0A290QMX4 1xPhospho [S138(97.8)]	1	3	775.666	2324.99	NAN	237217	233300		Not Found	High	Peak Found	High	0.0007182	0.008044	2.12	37.88
[K].HGMTPIICVGETDEERESGK.[A]	1xCarbamidomethyl [C8]; 1xOxidation [M3]; 1xPhospho [T/S]	0.0129478	0.00107853	1	1	2	2	A0A290QMX4	A0A290QMX4 [121-140]		1	3	781	2340.98	NAN	154640	125004		Not Found	High	High	High	0.0007182	0.007682	2.35	27.04
[K].HLDACITR.[L]	1xCarbamidomethyl [C5]; 1xPhospho [T7(100)]	0.0178432	0.00162844	2	2	1	2	A0A290QKY1; A6QDH3	A0A290QKY1 [456-463]; A6QDH3 [443-450]	A0A290QKY1 1xPhospho [T462(100)]; A6QDH3 1xPhospho [T449(100)]	0	2	533.231	1065.45	1.4605e+06	2.94716e+06	2.81425e+06	NotUnique	High	High	Peak Found	High	0.0009785	0.01025	2.18	11.12
[K].HLENSGENL.[-]	1xPhospho [S5(100)]	0.00988455	0.00107853	1	1	1	2	A0A0H3K8C7	A0A0H3K8C7 [101-109]	A0A0H3K8C7 1xPhospho [S105(100)]	0	2	546.722	1092.44	149743	170590	203778		Peak Found	High	High	High	0.000586	0.005958	2.09	13.98
[K].HLGGFPISGQFLACTNPQVIEQHDAK.[V]	1xCarbamidomethyl [C14]; 1xPhospho [S8(96.5)]	0.00596494	0.000627006	1	1	1	1	A0A0H3KJ25	A0A0H3KJ25 [262-287]	A0A0H3KJ25 1xPhospho [S269(96.5)]	0	3	982.131	2944.38	NAN	NAN	NAN	NoQuanValues	Not Found	High	Not Found	High	0.0004422	0.003623	1.3
[K].HIGTPGEVLEPGQQVNVK.[I]	1xPhospho [T4(100)]	0.0035469	0.000481541	1	1	1	3	A0A0H3K8N9	A0A0H3K8N9 [315-332]	A0A0H3K8N9 1xPhospho [T318(100)]	0	3	661.33	1981.97	202365	162175	175214		High	High	High	High	0.0003681	0.003615	2.26	45.81
[R].HIIGSTNPSEASPGSIR.[G]	1xPhospho [S/T]	7.8209e-05	0.000190712	1	1	4	8	A6QH18	A6QH18 [86-102]		0	2	901.927	1802.84	147587	397032	800276		Peak Found	High	High	High	0.0002421	1.248e-05	2.82	27.58
[R].HLLNYLR.[S]	1xPhospho [Y5(100)]	0.0975461	0.00423039	1	1	1	1	A0A290QGF3	A0A290QGF3 [65-71]	A0A290QGF3 1xPhospho [Y69(100)]	0	2	504.755	1008.5	NAN	329700	308345		Not Found	High	Peak Found	High	0.002827	0.04447	1.52	32.61
[R].HLNFNPQSK.[D]	1xPhospho [S8(100)]	0.0258643	0.00162844	1	1	1	2	A0A0H3KCK7	A0A0H3KCK7 [46-54]	A0A0H3KCK7 1xPhospho [S53(100)]	0	2	582.763	1164.52	NAN	243409	214802		Not Found	High	High	High	0.001226	0.01424	2.25	13.86
[R].HIPSEYTER.[L]	1xPhospho [S4(100)]	0.113933	0.00518001	1	1	1	2	A0A290QGD5	A0A290QGD5 [70-78]	A0A290QGD5 1xPhospho [S73(100)]	0	2	606.258	1211.51	515820	858593	780336		Peak Found	High	High	High	0.003051	0.05075	1.76	13.12
[K].HLVTVEEK.[-]	1xPhospho [T4(100)]	0.00110576	0.000481541	1	1	1	3	A0A290QTR4	A0A290QTR4 [52-59]	A0A290QTR4 1xPhospho [T55(100)]	0	2	517.75	1034.49	415954	723590	677510		High	High	High	High	0.0003098	0.0005699	3.15	11.91
[R].HNIESIDSK.[E]	1xPhospho [S8(100)]	0.0083079	0.000784812	1	1	1	2	A0A0H3KHU9	A0A0H3KHU9 [208-216]	A0A0H3KHU9 1xPhospho [S215(100)]	0	2	561.745	1122.48	NAN	430484	646938		Not Found	High	High	High	0.0005408	0.008774	3.2	9.04
[K].HPFFEYAR.[S]	1xPhospho [Y6(100)]	0.00188853	0.000481541	1	1	1	2	A0A0H3K7W8	A0A0H3K7W8 [104-111]	A0A0H3K7W8 1xPhospho [Y109(100)]	0	2	573.742	1146.48	157506	1.85927e+06	1.42946e+06		Peak Found	High	High	High	0.0003098	0.00107	1.89	28.88
[K].HQDSSEYSIVVLGQQGVDFLK.[N]	1xPhospho [S/Y]	6.16409e-05	0.000190712	1	1	1	1	A6QIU8	A6QIU8 [107-127]		0	3	810.385	2429.14	NAN	NAN	NAN	NoQuanValues	Not Found	Not Found	High	High	0.0002421	8.854e-06	2.86
[R].HQFGEAASLLETEIEK.[F]	1xPhospho [S8(100)]	0.0229587	0.00162844	1	1	1	1	A0A290QMU4	A0A290QMU4 [161-176]	A0A290QMU4 1xPhospho [S168(100)]	0	3	627.959	1881.86	NAN	NAN	NAN	NoQuanValues	Not Found	High	Not Found	High	0.001226	0.01282	1.6
[R].HSINTTTALSEMPIGK.[S]	1xOxidation [M12]; 1xPhospho [S/T]	0.200276	0.00931687	1	1	1	1	A0A0H3K6A7	A0A0H3K6A7 [78-93]		0	2	898.417	1795.83	NAN	NAN	NAN	NoQuanValues	Not Found	Not Found	High	High	0.004003	0.1226	0.9
[K].HSTGGVGDTTTLVLAPLVAAVDVPVAK.[M]	1xPhospho [T11(98.2)]	5.89395e-08	0.000190712	1	1	2	3	A0A0H3K9S0	A0A0H3K9S0 [82-108]	A0A0H3K9S0 1xPhospho [T92(98.2)]	0	3	890.134	2668.4	232953	252607	374218		High	High	High	High	0.0002421	1.051e-09	5.82	100.19
[R].HSTNEQLSLDEINNTIK.[F]	1xPhospho [T3(99.3)]	8.83405e-09	0.000190712	1	1	1	6	A0A290QF60	A0A290QF60 [6-22]	A0A290QF60 1xPhospho [T8(99.3)]	0	3	679.316	2035.93	808825	530960	761468		High	High	High	High	0.0001544	1.045e-11	4.68	55.92
[K].HSTQVIVGTHVQQVADEIEK.[H]	1xPhospho [T9(100)]	0.000106761	0.000190712	1	1	1	3	A0A0H3KH20	A0A0H3KH20 [467-486]	A0A0H3KH20 1xPhospho [T475(100)]	0	3	766.708	2298.11	152043	199311	201796		High	High	High	High	0.0001544	1.554e-05	3.17	50.01
[K].HTQGLNIPGM.[-]	1xPhospho [T2(100)]	0.00302749	0.000481541	1	1	1	2	A6QED3	A6QED3 [96-105]	A6QED3 1xPhospho [T97(100)]	0	2	574.251	1147.5	1.07102e+06	971510	1.13372e+06		Peak Found	High	High	High	0.0003098	0.001798	2.8	59.05
[K].HTQGLNIPGM.[-]	1xOxidation [M10]; 1xPhospho [T2(100)]	0.00248197	0.000481541	1	1	1	6	A6QED3	A6QED3 [96-105]	A6QED3 1xPhospho [T97(100)]	0	2	582.25	1163.49	990019	910009	751795		High	High	High	High	0.0003098	0.001456	2.66	33.99
[K].HTVFGQIIDGETTLEDIANTK.[V]	1xPhospho [T20(100)]	2.19387e-11	0.000190712	1	1	2	6	A0A0H3K705	A0A0H3K705 [157-177]	A0A0H3K705 1xPhospho [T176(100)]	0	3	794.71	2382.12	492117	1.10106e+06	1.02701e+06		High	High	High	High	0.0002421	7.572e-15	8.29	84.58
[R].HVSDEELINYAK.[L]	1xPhospho [S3(100)]	0.00019334	0.000190712	1	1	1	2	A0A0H3KEV4	A0A0H3KEV4 [436-447]	A0A0H3KEV4 1xPhospho [S438(100)]	0	2	749.332	1497.66	NAN	NAN	161738		High	Not Found	High	High	0.0002421	4.675e-05	2.69	39.03
[R].HYGGLQGLNK.[D]	1xPhospho [Y2(100)]	0.109978	0.00506578	1	1	1	1	A6QJQ5	A6QJQ5 [89-98]	A6QJQ5 1xPhospho [Y90(100)]	0	2	583.771	1166.54	219528	212537	240466		High	Peak Found	Peak Found	High	0.001886	0.09126	1.61	11.36
[K].HYIEEEYATEQSR.[F]	1xPhospho [Y2(100)]	0.0133313	0.00107853	1	1	1	1	A0A0H3KAB3	A0A0H3KAB3 [7-19]	A0A0H3KAB3 1xPhospho [Y8(100)]	0	2	867.852	1734.7	NAN	NAN	NAN	NoQuanValues	Not Found	Not Found	High	High	0.0006923	0.01377	1.07
[R].HYSQPAQDTGNVTNEITIK.[D]	1xPhospho [S3(100)]	3.25921e-10	0.000190712	1	1	2	8	A0A290QDE2	A0A290QDE2 [120-138]	A0A290QDE2 1xPhospho [S122(100)]	0	3	732.671	2196	989969	678603	728917		High	High	High	High	0.0002421	2.662e-13	6.98	42.54
[K].KADSILAASGVSDDAAK.[A]	1xPhospho [S9(100)]	4.19813e-12	0.000190712	1	1	3	18	A0A0H3K9V8	A0A0H3K9V8 [444-460]	A0A0H3K9V8 1xPhospho [S452(100)]	1	3	566.936	1698.79	9.09318e+06	8.79084e+06	9.50299e+06		High	High	High	High	0.0002421	1.1e-15	7.56	32.28
[K].KASQTNNPLESLFGGAIPNFGQNNEDEEEPPTEEIK.[T]	1xPhospho [S/T]	0.00274299	0.000481541	1	1	1	1	A0A290QS68	A0A290QS68 [146-181]		1	4	1006.71	4023.81	NAN	NAN	NAN	NoQuanValues	Not Found	Not Found	High	High	0.0003681	0.00268	2.03
[R].KASSVDVLAERDK.[K]	1xPhospho [S3(99.2)]	2.94716e-06	0.000190712	1	1	2	2	A6QGJ1	A6QGJ1 [7-19]	A6QGJ1 1xPhospho [S9(99.2)]	2	3	499.915	1497.73	349388	612380	500390		High	Peak Found	High	High	0.0002421	1.152e-07	4.36	12.67
[K].KDDQTNLSVNSLK.[T]	1xPhospho [S8(100)]	1.35392e-05	0.000190712	1	1	2	7	A0A0H3K908	A0A0H3K908 [534-546]	A0A0H3K908 1xPhospho [S541(100)]	1	2	771.365	1541.72	672454	1.26619e+06	1.08561e+06		High	High	High	High	0.0002421	1.161e-06	3.78	26.56
[K].KDTHENEVESTDEEIYQSEDNHQEHK.[Q]	1xPhospho [T3(100)]	4.2829e-11	0.000190712	1	1	1	2	A0A0H3K866	A0A0H3K866 [418-443]	A0A0H3K866 1xPhospho [T420(100)]	1	4	813.331	3250.31	NAN	895633	878094		Not Found	High	High	High	0.0001963	5.372e-13	7.88	20.02
[K].KEAGSAVDAVFESIQNSLAK.[G]	1xPhospho [S5(100)]	0.000989978	0.000481541	1	1	1	1	A0A0H3K873	A0A0H3K873 [19-38]	A0A0H3K873 1xPhospho [S23(100)]	1	3	715.347	2144.03	NAN	NAN	NAN	NoQuanValues	Not Found	High	Not Found	High	0.0003098	0.0004968	2.48
[R].KETLENYIR.[R]	1xPhospho [T3(100)]	0.152948	0.00623719	1	1	1	2	A0A290QLZ5	A0A290QLZ5 [434-442]	A0A290QLZ5 1xPhospho [T436(100)]	1	2	623.299	1245.59	161312	139046	187557		Peak Found	High	High	High	0.002863	0.09958	1.84	30.89
[K].KFGAVYQYGDIK.[S]	1xPhospho [Y6(100)]	1.67551e-07	0.000190712	1	1	3	11	A0A0H3K7K6	A0A0H3K7K6 [73-84]	A0A0H3K7K6 1xPhospho [Y78(100)]	1	3	490.234	1468.69	9.91605e+06	1.50068e+07	1.47067e+07		High	High	High	High	0.0002421	1.938e-09	4.56	36.06
[K].KFNYSSVMEVPK.[I]	1xPhospho [S5(99.5)]	1.77461e-06	0.000190712	1	1	2	4	A6QJ80	A6QJ80 [19-30]	A6QJ80 1xPhospho [S23(99.5)]	1	2	754.846	1508.69	616370	655571	725771		High	High	High	High	0.0002421	5.612e-08	3.99	53.89
[K].KFTDLNSPQK.[R]	1xPhospho [T3(100)]	0.000375052	0.000190712	1	1	1	3	A0A290QHS0	A0A290QHS0 [34-43]	A0A290QHS0 1xPhospho [T36(100)]	1	2	629.298	1257.59	477216	297147	NAN		High	High	High	High	0.0002421	0.0001262	2.75	12.06
[K].KFTVSDMLTVGK.[Q]	1xPhospho [S5(100)]	1.68304e-05	0.000190712	1	1	2	5	A0A0H3K8I5	A0A0H3K8I5 [24-35]	A0A0H3K8I5 1xPhospho [S28(100)]	1	2	703.343	1405.68	745686	768628	1226153		High	High	High	High	0.0002421	1.383e-06	3.99	68.94
[R].KGEMVDMTTTDNGLTR.[L]	1xPhospho [T]	0.000246241	0.000190712	1	1	2	5	A0A0H3KC48	A0A0H3KC48 [426-441]		1	3	616.934	1848.79	NAN	298208	339879		High	High	High	High	0.0001963	8.367e-05	3.19	35.14
[R].KGEMVDMTTTDNGLTR.[L]	1xOxidation [M7]; 1xPhospho [T]	0.168359	0.00759422	1	1	1	1	A0A0H3KC48	A0A0H3KC48 [426-441]		1	3	622.267	1864.78	NAN	NAN	100271		Not Found	Not Found	High	High	0.003149	0.1071	1.31	19.5
[K].KHESELTELDR.[A]	1xPhospho [S4(100)]	0.000633389	0.000396015	1	1	1	2	A0A0H3K7C9	A0A0H3K7C9 [19-29]	A0A0H3K7C9 1xPhospho [S22(100)]	1	3	479.552	1436.64	215812	416506	489099		Peak Found	High	High	High	0.0001963	0.0002797	3.58	12.83
[R].KLEEINDIFEEMENGTITGR.[M]	1xPhospho [T18(100)]	0.000811439	0.000481541	1	1	1	1	A0A0H3KB93	A0A0H3KB93 [312-331]	A0A0H3KB93 1xPhospho [T329(100)]	1	3	806.7	2418.09	NAN	NAN	NAN	NoQuanValues	Not Found	Not Found	High	High	0.0003681	0.0004399	2.72
[K].KIEKFQSEEQQQTEDELQDK.[I]	1xPhospho [S7(100)]	2.2018e-08	0.000190712	1	1	1	2	P02666	P02666 [29-48]	P02666 1xPhospho [S35(100)]	2	3	854.054	2560.15	NAN	520689	NAN		Not Found	High	Not Found	High	0.0001963	1.024e-09	6.42	26.79
[K].KIESLLSR.[V]	1xPhospho [S4(100)]	0.00116191	0.000481541	1	1	2	5	A6QES8	A6QES8 [103-110]	A6QES8 1xPhospho [S106(100)]	1	2	513.274	1025.54	1.64607e+06	4.23976e+06	4.61592e+06		High	High	High	High	0.0003098	0.0006059	2.99	34.56
[K].KLISVDDNFR.[N]	1xPhospho [S4(100)]	0.000565002	0.000190712	1	1	1	2	A0A0H3KDJ0	A0A0H3KDJ0 [86-95]	A0A0H3KDJ0 1xPhospho [S89(100)]	1	2	643.812	1286.61	NAN	494830	537185		Not Found	High	High	High	0.0002421	0.0002415	3.18	46.01
[K].KLSEYGLQLR.[E]	1xPhospho [S3(100)]	0.00143109	0.000481541	1	1	1	3	A0A290QPJ4	A0A290QPJ4 [43-52]	A0A290QPJ4 1xPhospho [S45(100)]	1	2	643.829	1286.65	102574	305093	311537		High	High	High	High	0.0003681	0.001106	2.45	45.08
[K].KLSNENFVSK.[A]	1xPhospho [S3(100)]	0.000716039	0.000396015	1	1	1	2	A6QHJ8	A6QHJ8 [835-844]	A6QHJ8 1xPhospho [S837(100)]	1	2	623.298	1245.59	193967	229645	254110		Peak Found	High	High	High	0.0001963	0.0003284	3.02	13.67
[K].KLSNFLK.[D]	1xPhospho [S3(100)]	0.0233926	0.00162844	1	1	1	3	A0A0H3K746	A0A0H3K746 [103-109]	A0A0H3K746 1xPhospho [S105(100)]	1	2	465.246	929.486	826273	3.49971e+06	3.29265e+06		High	High	High	High	0.001226	0.01305	2.52	30.25
[R].KISSGVGVER.[T]	1xPhospho [S3(100)]	0.000806259	0.000481541	1	1	1	2	A6QGE1	A6QGE1 [65-74]	A6QGE1 1xPhospho [S67(100)]	1	2	556.279	1111.55	359241	365429	386282		Peak Found	High	High	High	0.0001963	0.0003829	2.53	8.9
[K].KIVSDLCYK.[Q]	1xCarbamidomethyl [C7]; 1xPhospho [S4(100)]	0.0764025	0.0038225	1	1	1	2	A6QD96	A6QD96 [55-63]	A6QD96 1xPhospho [S58(100)]	1	2	603.286	1205.56	102743	166708	193481		Peak Found	High	High	High	0.002317	0.03613	1.84	31.16
[K].KIVSDLDLK.[G]	1xPhospho [S4(100)]	0.000417443	0.000190712	1	1	1	3	A6QF82	A6QF82 [4-12]	A6QF82 1xPhospho [S7(100)]	1	2	555.795	1110.58	702758	1.40128e+06	1.32872e+06		High	High	High	High	0.0001963	0.0001627	3.55	40.82
[K].KNDVSETETVNIDNK.[D]	1xPhospho [T9(100)]	1.79278e-07	0.000190712	1	1	4	14	A0A0H3KH29	A0A0H3KH29 [367-381]	A0A0H3KH29 1xPhospho [T375(100)]	1	3	595.935	1785.79	2.05362e+06	1.83447e+06	2.13474e+06		High	High	High	High	0.0002421	2.135e-09	5.06	17.83
[R].KNEIETLPFDQNLAQLSK.[L]	1xPhospho [S17(100)]	0.00167216	0.000481541	1	1	2	4	A0A290QMU4	A0A290QMU4 [38-55]	A0A290QMU4 1xPhospho [S54(100)]	1	3	723.359	2168.06	71565.7	251769	334817		High	High	High	High	0.0003681	0.001393	1.71	74.17
[R].KNESLEDALRR.[F]	1xPhospho [S4(100)]	0.000845926	0.000481541	1	1	1	2	A6QHB8	A6QHB8 [8-18]	A6QHB8 1xPhospho [S11(100)]	2	3	470.896	1410.67	247058	1.07664e+06	1.36297e+06		Peak Found	High	High	High	0.0003098	0.0004079	2.49	17.44
[K].KPLASSTWQACVDPVGGEGINYVTK.[R]	1xCarbamidomethyl [C11]; 1xPhospho [T7(97.2)]	3.83546e-09	0.000190712	1	2	1	2	A0A0H3KA68	A0A0H3KA68 [212-236]	A0A0H3KA68 1xPhospho [T218(97.2)]	0	3	919.77	2757.3	405905	385184	349477		Peak Found	High	High	High	0.0002421	9.402e-11	4.69	71.89
[K].KPTALIILDGFANRESEHGNAVK.[L]	1xPhospho [S16(100)]	4.02812e-05	0.000190712	1	1	1	2	A0A0H3K7M9	A0A0H3K7M9 [4-26]	A0A0H3K7M9 1xPhospho [S19(100)]	1	4	640.83	2560.29	NAN	396233	234534		Not Found	High	High	High	0.0001963	9.093e-06	3.98	60.48
[K].KRDDNFIAGHSMGGYGTIK.[F]	1xPhospho [S11(100)]	2.58399e-06	0.000190712	1	1	1	4	A0A0H3KFB7	A0A0H3KFB7 [111-129]	A0A0H3KFB7 1xPhospho [S121(100)]	2	4	537.498	2146.97	NAN	396385	366606		Not Found	High	High	High	0.0001963	3.263e-07	5.13	33.7
[K].KRDDNFIAGHSMGGYGTIK.[F]	1xOxidation [M12]; 1xPhospho [S11(100)]	0.000186442	0.000190712	1	1	1	3	A0A0H3KFB7	A0A0H3KFB7 [111-129]	A0A0H3KFB7 1xPhospho [S121(100)]	2	3	721.66	2162.97	NAN	254431	224073		High	High	High	High	0.0001963	5.921e-05	3.11	21.74
[K].KSEGYLESELTIISK.[S]	1xPhospho [S2(98.7)]	0.000821899	0.000481541	1	1	1	3	A0A0H3K6Y7	A0A0H3K6Y7 [21-35]	A0A0H3K6Y7 1xPhospho [S22(98.7)]	1	2	888.935	1776.87	104301	103667	105513		High	High	High	High	0.0003098	0.0003935	2.46	70.45
[R].KSSLRDTYFNINQR.[G]	1xPhospho [S/T/Y]	1.08092e-05	0.000190712	1	1	2	2	A0A0H3K9G3	A0A0H3K9G3 [274-287]		2	3	607.959	1821.86	NAN	786829	581902		Not Found	High	High	High	0.0001963	1.843e-06	4.04	33.41
[K].KTIDDVSAVSEVK.[Y]	1xPhospho [T2(100)]	0.0011204	0.000481541	1	1	1	3	A0A0H3K9S1	A0A0H3K9S1 [54-66]	A0A0H3K9S1 1xPhospho [T55(100)]	1	2	735.856	1470.71	NAN	139155	97220.1		High	High	High	High	0.0003681	0.0007491	1.65	27.96
[K].KTNSSVVVEDNPAIR.[G]	1xPhospho [T2(100)]	1.70275e-06	0.000190712	1	1	2	6	A0A290QTR4	A0A290QTR4 [30-44]	A0A290QTR4 1xPhospho [T31(100)]	1	2	854.916	1708.83	995113	990370	1.03413e+06		High	High	High	High	0.0001963	1.974e-07	4.41	25.75
[K].KTVDMESTEVFTK.[K]	1xPhospho [S7(99.6)]	7.1844e-09	0.000190712	1	1	1	2	P02663	P02663 [137-149]	P02663 1xPhospho [S143(99.6)]	1	3	532.241	1594.71	NAN	3.32869e+06	NAN		Not Found	High	Not Found	High	0.0001963	2.638e-10	5.99	34.57
[K].KTVDMESTEVFTK.[K]	1xOxidation [M5]; 1xPhospho [S7(99.6)]	6.40198e-08	0.000190712	1	1	1	2	P02663	P02663 [137-149]	P02663 1xPhospho [S143(99.6)]	1	2	805.855	1610.7	NAN	3.89887e+06	39688.8		Not Found	High	Peak Found	High	0.0001963	3.722e-09	5.1	18.99
[R].KVDLQQNDAPETQK.[E]	1xPhospho [T12(100)]	7.34217e-05	0.000190712	1	1	1	1	A6QEJ4	A6QEJ4 [1166-1179]	A6QEJ4 1xPhospho [T1177(100)]	1	3	565.265	1693.78	392109	304775	NAN		Peak Found	High	Not Found	High	0.0001963	1.89e-05	4.35	9.13
[R].KVDLQQNDAPETQKEVTD.[-]	1xPhospho [T12(100)]	8.3381e-07	0.000190712	1	1	1	6	A6QEJ4	A6QEJ4 [1166-1183]	A6QEJ4 1xPhospho [T1177(100)]	2	3	713.327	2137.96	1.0564e+06	1.15808e+06	1.2151e+06		High	High	High	High	0.0002421	1.906e-08	4.4	19.32
[K].KVEVINTDAK.[K]	1xPhospho [T7(100)]	0.00121754	0.000481541	1	1	1	1	A0A0H3K8I5	A0A0H3K8I5 [14-23]	A0A0H3K8I5 1xPhospho [T20(100)]	1	2	598.801	1196.59	NAN	NAN	NAN	NoQuanValues	Not Found	Not Found	High	High	0.0003681	0.0008566	2.67
[K].KYEMPIIMLTAKDSEIDK.[V]	1xPhospho [S14(98.6)]	0.00786088	0.000627006	1	1	1	1	A0A290QDE2	A0A290QDE2 [71-88]	A0A290QDE2 1xPhospho [S84(98.6)]	2	3	735.694	2205.06	NAN	149196	82559.7		Not Found	High	Peak Found	High	0.0004422	0.004773	3.35	71.99
[K].LAAESIENPQVR.[S]	1xPhospho [S5(100)]	0.00116966	0.000481541	1	1	1	2	A6QKC4	A6QKC4 [73-84]	A6QKC4 1xPhospho [S77(100)]	0	2	703.838	1406.67	203054	145750	164088		High	Peak Found	High	High	0.0001544	0.0007984	2.2	36.82
[K].LAAESIENPQVRSEFIDDVLAESK.[K]	1xPhospho [S13(100)]	3.62522e-09	0.000190712	1	1	1	3	A6QKC4	A6QKC4 [73-96]	A6QKC4 1xPhospho [S85(100)]	1	3	914.107	2740.31	1788734	1.70718e+06	1.83882e+06		High	High	High	High	0.0001963	1.157e-10	6.08	89.36
[K].LAAESIENPQVRSEFIDDVLAESKK.[T]	1xPhospho [S13(100)]	1.10818e-07	0.000190712	1	1	1	2	A6QKC4	A6QKC4 [73-97]	A6QKC4 1xPhospho [S85(100)]	2	3	956.804	2868.4	NAN	595191	475312		Not Found	High	High	High	0.0002421	1.077e-09	5.08	82.31
[R].LADSEVLVCTVIGFPLGASTTATK.[A]	1xCarbamidomethyl [C9]; 1xPhospho [S/T]	0.00756402	0.000627006	2	2	1	1	A0A0H3K6B0; A0A0H3KE62	A0A0H3K6B0 [50-73]; A0A0H3KE62 [50-73]		0	3	844.087	2530.25	NAN	NAN	NAN	NoQuanValues	High	Not Found	Not Found	High	0.0001544	0.008897	1.47
[R].IADYTLSQLK.[S]	1xPhospho [S7(100)]	0.00180316	0.000481541	1	1	1	3	A0A0H3KH17	A0A0H3KH17 [71-80]	A0A0H3KH17 1xPhospho [S77(100)]	0	2	616.302	1231.6	241988	165018	177562		High	High	High	High	0.0003098	0.001381	1.72	57.58
[K].IAEAEAAGADYVGEAEYVQK.[I]	1xPhospho [Y11(100)]	9.33317e-07	0.000190712	1	1	1	1	A0A290QE20	A0A290QE20 [84-103]	A0A290QE20 1xPhospho [Y94(100)]	0	2	1082.48	2163.95	NAN	NAN	NAN	NoQuanValues	High	Not Found	Not Found	High	0.0001544	1.188e-08	2.96
[R].IAEEAGAVAVMALERVPSDIR.[A]	1xPhospho [S18(100)]	0.114741	0.00518001	1	1	1	1	A6QEH1	A6QEH1 [34-54]	A6QEH1 1xPhospho [S51(100)]	1	3	759.715	2277.13	NAN	NAN	NAN	NoQuanValues	Not Found	Not Found	High	High	0.002302	0.08073	2.51
[K].IAEGDITWRK.[V]	1xPhospho [T7(100)]	0.00318416	0.000481541	1	1	1	2	A0A0H3KCF1	A0A0H3KCF1 [536-545]	A0A0H3KCF1 1xPhospho [T542(100)]	1	2	634.806	1268.6	224309	281368	277808		Peak Found	High	High	High	0.0003098	0.001905	2.49	27.49
[K].IAETVRSEYVVEVQGTVTK.[R]	1xPhospho [T/S/Y]	0.00181007	0.000481541	1	1	1	1	A0A290QH84	A0A290QH84 [62-80]		1	3	730.033	2188.09	NAN	NAN	NAN	NoQuanValues	Not Found	Not Found	High	High	0.0003681	0.001555	2.51
[R].IAFAVSSQTDSR.[T]	1xPhospho [S/T]	0.00156506	0.000481541	1	2	1	1	A0A290QSC9	A0A290QSC9 [597-608]		0	2	681.308	1361.61	114903	NAN	114440		High	Not Found	Peak Found	High	0.0001544	0.001283	2.03	36.38
[K].LAGEGTVVTVLNAISEQDAQASIK.[A]	1xPhospho [S15(100)]	0.000407515	0.000190712	1	1	2	4	A0A0H3K8R0	A0A0H3K8R0 [25-48]	A0A0H3K8R0 1xPhospho [S39(100)]	0	3	832.085	2494.24	157442	159806	152483		High	High	High	High	0.0001544	0.0001282	2.77	97.45
[R].LAIAPTQSISYVQNATSSVMPIVDQIER.[R]	1xPhospho [S8(97.6)]	4.93963e-08	0.000190712	1	2	2	3	A0A290QPP4	A0A290QPP4 [577-604]	A0A290QPP4 1xPhospho [S584(97.6)]	0	3	1037.86	3111.54	430813	138466	262524		High	High	High	High	0.0002421	3.402e-10	4.45	102.39
[R].LAIAPTQSISYVQNATSSVMPIVDQIER.[R]	1xOxidation [M20]; 1xPhospho [T/S/Y]	3.31619e-05	0.000190712	1	2	1	2	A0A290QPP4	A0A290QPP4 [577-604]		0	3	1043.18	3127.54	NAN	NAN	NAN	NoQuanValues	Not Found	High	High	High	0.0001963	7.183e-06	2.96
[K].IAITFSEEENVDR.[I]	1xPhospho [S6(100)]	9.33698e-06	0.000190712	1	1	1	3	A0A0H3K9Q9	A0A0H3K9Q9 [113-125]	A0A0H3K9Q9 1xPhospho [S118(100)]	0	2	801.855	1602.7	477784	229919	167621		High	High	High	High	0.0001544	3.852e-07	3.22	60.41
[K].IAITFSEEENVDRIVQAK.[S]	1xPhospho [S6(100)]	0.0507926	0.00303383	1	1	1	1	A0A0H3K9Q9	A0A0H3K9Q9 [113-130]	A0A0H3K9Q9 1xPhospho [S118(100)]	1	3	714.683	2142.05	100310	104023	NAN		High	Peak Found	Not Found	High	0.0008333	0.05056	2.21	77.01
[R].LANEILDAANNTGGAVK.[K]	1xPhospho [T12(100)]	5.60269e-06	0.000190712	1	1	1	4	A6QEJ8	A6QEJ8 [120-136]	A6QEJ8 1xPhospho [T131(100)]	0	2	875.925	1750.84	682749	512468	536038		High	High	High	High	0.0002421	2.882e-07	3.82	50.98
[K].IAPAIAAGNTIVIQPSSSTPLSLLEVAK.[I]	1xPhospho [S17(98.3)]	2.16895e-08	0.000190712	1	1	2	3	A0A0H3K677	A0A0H3K677 [169-196]	A0A0H3K677 1xPhospho [S185(98.3)]	0	3	947.855	2841.54	889017	353893	442153		High	High	High	High	0.0002421	1.057e-10	5.83	103.03
[K].LAPLGVFAFICTTIITFGASALLPLLK.[L]	1xCarbamidomethyl [C11]; 2xPhospho [T/S]	0.150847	0.00623719	1	1	1	1	A0A0H3KIJ5	A0A0H3KIJ5 [204-230]		0	3	1003.19	3007.58	NAN	NAN	NAN	NoQuanValues	Not Found	High	Not Found	High	0.003654	0.0641	1.85
[K].IAPTIQKFDILDADDEEDQNLK.[L]	1xPhospho [T4(100)]	1.94082e-05	0.000190712	1	1	1	3	A6QIX2	A6QIX2 [91-112]	A6QIX2 1xPhospho [T94(100)]	1	3	871.078	2611.22	196883	168359	241298		High	High	High	High	0.0001544	1.162e-06	3.14	81.14
[K].IAQSVNETMIAQLTSPTPVVQDQIAQR.[F]	1xPhospho [S4(100)]	7.42263e-10	0.000190712	1	1	1	3	A0A0H3K6U2	A0A0H3K6U2 [146-172]	A0A0H3K6U2 1xPhospho [S149(100)]	0	3	1006.84	3018.5	852387	376909	451178		High	High	High	High	0.0001544	3.296e-12	6.39	90.83
[K].IAQSVNETMIAQLTSPTPVVQDQIAQR.[F]	1xOxidation [M9]; 1xPhospho [S/T]	0.00099639	0.000481541	1	1	1	1	A0A0H3K6U2	A0A0H3K6U2 [146-172]		0	3	1012.17	3034.49	NAN	NAN	NAN	NoQuanValues	High	Not Found	Not Found	High	0.0001544	0.0006052	1.72
[R].LASELGTAMK.[G]	1xPhospho [T7(100)]	0.00011201	0.000190712	1	1	1	3	A6QEH1	A6QEH1 [268-277]	A6QEH1 1xPhospho [T274(100)]	0	2	550.756	1100.51	205348	435113	411791		High	High	High	High	0.0001963	3.169e-05	3.44	30.29
[R].LASELGTAMK.[G]	1xOxidation [M9]; 1xPhospho [T7(100)]	0.000913521	0.000481541	1	1	1	1	A6QEH1	A6QEH1 [268-277]	A6QEH1 1xPhospho [T274(100)]	0	2	558.754	1116.5	83734.6	140599	150797		Peak Found	Peak Found	High	High	0.0003681	0.0005347	2	14.87
[R].LASESVVENMFTPVHDDNLK.[N]	1xPhospho [S5(100)]	1.45626e-08	0.000190712	1	1	1	2	A0A0H3K8K6	A0A0H3K8K6 [139-158]	A0A0H3K8K6 1xPhospho [S143(100)]	0	3	775.688	2325.05	307035	278548	382503		High	Peak Found	High	High	0.0002421	5.97e-11	4.26	81.9
[R].LAYEINDFK.[D]	1xPhospho [Y3(100)]	0.000131237	0.000190712	1	1	1	2	A6QE47	A6QE47 [48-56]	A6QE47 1xPhospho [Y50(100)]	0	2	596.768	1192.53	242195	245151	214457		Peak Found	High	High	High	0.0002421	2.644e-05	1.83	44.42
[K].LDDTGFLVNFSHLK.[K]	1xPhospho [S11(100)]	2.49807e-06	0.000190712	1	1	1	2	A0A0H3KF14	A0A0H3KF14 [56-69]	A0A0H3KF14 1xPhospho [S66(100)]	0	2	843.403	1685.79	NAN	192955	112207		Not Found	High	High	High	0.0002421	9.098e-08	4.46	82.82
[K].IDETAQLSTVK.[N]	1xPhospho [T9(98.7)]	0.113933	0.00518001	1	1	1	1	A0A0H3K861	A0A0H3K861 [264-274]	A0A0H3K861 1xPhospho [T272(98.7)]	0	2	642.808	1284.61	NAN	129793	139793		Not Found	Peak Found	High	High	0.002302	0.08013	1.44	31.24
[K].IDEVLSFR.[H]	1xPhospho [S6(100)]	0.00123821	0.000481541	1	1	1	3	A0A0H3KIR5	A0A0H3KIR5 [67-74]	A0A0H3KIR5 1xPhospho [S72(100)]	0	2	529.747	1058.49	247395	189032	309827		High	High	High	High	0.0003098	0.000749	1.93	59.46
[K].IDEVLSFRHLDLFTDQEK.[V]	1xPhospho [S6(100)]	0.109978	0.00506578	1	1	1	1	A0A0H3KIR5	A0A0H3KIR5 [67-84]	A0A0H3KIR5 1xPhospho [S72(100)]	1	3	762.37	2285.08	NAN	139549	NAN		Not Found	High	Not Found	High	0.003051	0.0492	1.93	85.76
[K].IDFSSILETFK.[D]	1xPhospho [S4(100)]	4.65997e-05	0.000190712	1	1	2	6	A0A0H3K988	A0A0H3K988 [78-88]	A0A0H3K988 1xPhospho [S81(100)]	0	2	690.33	1379.65	1.47374e+06	2.58975e+06	6.10341e+06		High	High	High	High	0.0002421	5.931e-06	2.68	105.78
[K].LDLDISNIELINPATSELK.[A]	1xPhospho [S6(100)]	8.12162e-07	0.000190712	1	1	1	6	A0A0H3KB72	A0A0H3KB72 [60-78]	A0A0H3KB72 1xPhospho [S65(100)]	0	2	1089.55	2178.09	492398	111316	265830		High	High	High	High	0.0002421	1.844e-08	4.27	102.61
[K].IDISNEVIASVVGGK.[A]	1xPhospho [S10(100)]	2.22942e-07	0.000190712	1	1	1	2	A0A0H3KCE0	A0A0H3KCE0 [12-26]	A0A0H3KCE0 1xPhospho [S21(100)]	0	2	790.903	1580.79	356957	154866	180009		High	Peak Found	High	High	0.0001544	1.367e-09	4.79	77.68
[R].LDISSDSHPFYTGR.[Q]	1xPhospho [S7(100)]	2.5524e-07	0.000190712	1	1	4	11	A6QIW4	A6QIW4 [48-61]	A6QIW4 1xPhospho [S54(100)]	0	2	837.867	1674.72	224626	901248	1.19573e+06		High	High	High	High	0.0002421	3.529e-09	4.36	46.04
[R].LDMSEYSDTTAVSK.[M]	1xPhospho [S13(100)]	1.37291e-07	0.000190712	1	1	5	10	A0A0H3KAL9	A0A0H3KAL9 [484-497]	A0A0H3KAL9 1xPhospho [S496(100)]	0	2	813.835	1626.66	1.24491e+06	1.24182e+06	1.23136e+06		High	High	High	High	0.0002421	1.459e-09	4.91	40.58
[R].LDMSEYSDTTAVSK.[M]	1xOxidation [M3]; 1xPhospho [T9(99.3)]	3.46391e-06	0.000190712	1	1	3	6	A0A0H3KAL9	A0A0H3KAL9 [484-497]	A0A0H3KAL9 1xPhospho [T492(99.3)]	0	2	821.831	1642.66	558997	503241	458743		High	High	High	High	0.0001963	4.657e-07	4.05	22.65
[K].IDNDLPSETLNDETIK.[-]	1xPhospho [S/T]	6.78557e-06	0.000190712	1	1	3	5	A0A0H3KIZ0	A0A0H3KIZ0 [184-199]		0	2	948.928	1896.85	416983	209241	271943		High	High	High	High	0.0002421	3.781e-07	2.89	57.76
[K].LDPAAASSITCAGVTTYK.[A]	1xCarbamidomethyl [C11]; 1xPhospho [S8(100)]	1.23895e-08	0.000190712	1	1	5	12	A0A0H3KB93	A0A0H3KB93 [135-152]	A0A0H3KB93 1xPhospho [S142(100)]	0	2	953.439	1905.87	389838	239642	273255		High	High	High	High	0.0002421	4.75e-11	4.11	54.46
[K].IDPDVEVDKGTDALQNLK.[A]	1xPhospho [T11(100)]	3.12976e-06	0.000190712	1	1	1	3	A0A0H3KEE5	A0A0H3KEE5 [107-124]	A0A0H3KEE5 1xPhospho [T117(100)]	1	2	1025.49	2049.97	734026	473625	409530		High	Peak Found	High	High	0.0001544	7.366e-08	3.37	55.6
[R].LDQPQNISIDK.[I]	1xPhospho [S8(100)]	0.0996288	0.00423039	1	1	1	1	A0A0H3K7X7	A0A0H3K7X7 [1079-1089]	A0A0H3K7X7 1xPhospho [S1086(100)]	0	2	675.819	1350.63	NAN	NAN	NAN	NoQuanValues	Not Found	Not Found	High	High	0.002009	0.07254	1.09
[R].LDSEAEIAYIK.[E]	1xPhospho [S3(100)]	5.89457e-05	0.000190712	1	1	1	2	A0A0H3K743	A0A0H3K743 [522-532]	A0A0H3K743 1xPhospho [S524(100)]	0	2	666.31	1331.61	238425	204354	281854		Peak Found	High	High	High	0.0001963	1.443e-05	2.72	55.67
[K].IDSLATEAR.[E]	1xPhospho [S3(100)]	0.000483203	0.000190712	1	1	1	3	A6QKK1	A6QKK1 [575-583]	A6QKK1 1xPhospho [S577(100)]	0	2	528.241	1055.48	1.05162e+06	1148782	1.14287e+06		High	High	High	High	0.0002421	0.0001873	2.65	22.09
[K].IDSNSESLK.[A]	1xPhospho [S3(100)]	0.00111305	0.000481541	1	1	2	2	A0A0H3K6Y4	A0A0H3K6Y4 [142-150]	A0A0H3K6Y4 1xPhospho [S144(100)]	0	2	536.731	1072.46	768248	1.27108e+06	1.05094e+06		Peak Found	High	High	High	0.0003098	0.0005746	2.46	9.71
[R].IDTEPYSVHLAGELK.[N]	1xPhospho [S7(100)]	1.08906e-05	0.000190712	1	1	1	4	A0A0H3KBU2	A0A0H3KBU2 [42-56]	A0A0H3KBU2 1xPhospho [S48(100)]	0	3	584.613	1751.83	534177	409854	540573		High	High	High	High	0.0002421	1.154e-06	4.02	57.99
[K].LDVDENPSTAAK.[Y]	1xPhospho [S8(99.5)]	1.27015e-06	0.000190712	1	1	2	5	A0A0H3K7L0	A0A0H3K7L0 [55-66]	A0A0H3K7L0 1xPhospho [S62(99.5)]	0	2	670.294	1339.58	9185208	10065167	9487072		High	High	High	High	0.0002421	3.477e-08	4.1	21.73
[K].LDVDENPSTAAKYEVMSIPTLIVFK.[D]	1xPhospho [S/T/Y]	0.000465581	0.000190712	1	1	1	1	A0A0H3K7L0	A0A0H3K7L0 [55-79]		1	3	954.139	2860.41	NAN	NAN	NAN	NoQuanValues	Not Found	Not Found	High	High	0.0002421	0.0001772	1.92
[K].IDVDRTYIEPQQFQSK.[K]	1xPhospho [T6(100)]	0.0071616	0.000627006	1	1	1	2	A0A0H3K978	A0A0H3K978 [32-47]	A0A0H3K978 1xPhospho [T37(100)]	1	3	682.988	2046.95	NAN	NAN	NAN	NoQuanValues	Not Found	High	High	High	0.0004422	0.004348	1.84
[K].LDVNEGDTFTFDK.[V]	1xPhospho [T10(100)]	0.0073597	0.000627006	1	1	1	2	A0A290QS13	A0A290QS13 [25-37]	A0A290QS13 1xPhospho [T34(100)]	0	2	790.829	1580.65	NAN	NAN	NAN	NoQuanValues	High	Not Found	High	High	0.0001544	0.008692	2.14
[K].IDVTTSQK.[I]	1xPhospho [T5(99.2)]	0.00067354	0.000396015	1	1	2	4	A0A0H3K682	A0A0H3K682 [255-262]	A0A0H3K682 1xPhospho [T259(99.2)]	0	2	486.226	971.445	860040	1.42704e+06	1.55722e+06		Peak Found	High	High	High	0.0003681	0.0003221	2.79	9.21
[R].IEAVLSEAERSPNEK.[Y]	1xPhospho [S6(100)]	0.00844751	0.000784812	1	1	1	4	A0A0H3K8E2	A0A0H3K8E2 [158-172]	A0A0H3K8E2 1xPhospho [S163(100)]	1	3	584.613	1751.82	342781	365134	321751		High	High	High	High	0.0004422	0.005117	1.6	31.76
[K].IEDDPSHPEYIVTR.[R]	1xPhospho [S6(100)]	0.00113154	0.000481541	1	1	1	3	A0A290QDE2	A0A290QDE2 [209-222]	A0A290QDE2 1xPhospho [S214(100)]	0	3	584.26	1750.77	92957.9	106670	106271		High	High	High	High	0.0003681	0.0007648	2.29	37.17
[R].IEDELFETAKYDGIK.[S]	1xPhospho [T8(100)]	8.6574e-07	0.000190712	1	1	1	6	A6QF85	A6QF85 [413-427]	A6QF85 1xPhospho [T420(100)]	1	3	617.62	1850.85	613145	679159	749434		High	High	High	High	0.0002421	2.846e-08	5.14	59.58
[K].LEDTHSEGSTQDANDLAENAEVK.[K]	1xPhospho [S9(99)]	8.3185e-09	0.000190712	1	1	3	7	A0A0H3KG31	A0A0H3KG31 [32-54]	A0A0H3KG31 1xPhospho [S40(99)]	0	3	851.692	2553.06	339557	459228	465878		High	High	High	High	0.0001963	3.156e-10	5.36	30.96
[R].IEDVDTEYFK.[T]	1xPhospho [T6(100)]	0.038496	0.0023513	1	1	1	1	A0A0H3K9M9	A0A0H3K9M9 [13-22]	A0A0H3K9M9 1xPhospho [T18(100)]	0	2	669.779	1338.55	NAN	NAN	NAN	NoQuanValues	Not Found	High	Not Found	High	0.001613	0.02008	1.68
[K].LEGAHLDYEK.[E]	1xPhospho [Y8(100)]	9.62588e-05	0.000190712	1	1	1	7	A0A290QFQ0	A0A290QFQ0 [51-60]	A0A290QFQ0 1xPhospho [Y58(100)]	0	2	627.774	1254.54	3.7793e+06	4.44157e+06	5.065e+06		High	High	High	High	0.0001544	1.909e-05	2.95	12.97
[K].IEKFQSEEQQQTEDELQDK.[I]	1xPhospho [S6(100)]	3.07702e-05	0.000190712	1	1	1	1	P02666	P02666 [30-48]	P02666 1xPhospho [S35(100)]	1	3	811.357	2432.05	NAN	NAN	NAN	NoQuanValues	Not Found	High	Not Found	High	0.0001963	6.55e-06	3.51
[K].LELWAMPTEDEAVISTYNK.[L]	1xPhospho [T16(99.1)]	5.35e-05	0.000190712	1	1	3	6	A6QEK3	A6QEK3 [108-126]	A6QEK3 1xPhospho [T123(99.1)]	0	2	1145.52	2290.03	661048	290709	658775		High	High	High	High	0.0001544	5.917e-06	3.63	94.95
[K].LELWAMPTEDEAVISTYNK.[L]	1xOxidation [M6]; 1xPhospho [S15(100)]	0.0392571	0.00263207	1	1	2	2	A6QEK3	A6QEK3 [108-126]	A6QEK3 1xPhospho [S122(100)]	0	3	769.349	2306.03	152808	77480.7	83628.3		High	High	Peak Found	High	0.0004225	0.04074	1.87	84.68
[R].IENLTPSNFFNSASEDTITK.[I]	1xPhospho [S7(100)]	1.15647e-05	0.000190712	1	1	2	5	A0A0H3K7B2	A0A0H3K7B2 [615-634]	A0A0H3K7B2 1xPhospho [S621(100)]	0	3	770.016	2308.04	155630	124939	134389		High	High	High	High	0.0001544	5.32e-07	3.45	90.13
[K].IEQQIADIFSK.[Y]	1xPhospho [S10(100)]	9.66158e-05	0.000190712	1	1	1	2	A0A0H3K8Q9	A0A0H3K8Q9 [161-171]	A0A0H3K8Q9 1xPhospho [S170(100)]	0	2	686.332	1371.66	1.2206e+06	942361	883519		High	Peak Found	High	High	0.0002421	1.693e-05	3.45	66.83
[K].LESAGVIESR.[S]	1xPhospho [S3(100)]	0.000106761	0.000190712	1	1	1	1	A0A290QGD5	A0A290QGD5 [224-233]	A0A290QGD5 1xPhospho [S226(100)]	0	2	570.769	1140.53	NAN	139956	116673		Not Found	High	Peak Found	High	0.0001963	2.985e-05	2.57	26.54
[K].IESANENDVDFYNLLK.[K]	1xPhospho [S3(100)]	0.00300008	0.000481541	1	1	1	1	A0A0H3KHS8	A0A0H3KHS8 [68-83]	A0A0H3KHS8 1xPhospho [S70(100)]	0	2	982.444	1963.87	NAN	NAN	NAN	NoQuanValues	High	Not Found	Not Found	High	0.0001544	0.00318	0.78
[K].LESLNEVTEAIAANKDSILK.[A]	1xPhospho [S17(100)]	0.120556	0.00518001	1	1	1	1	A0A0H3KEM7	A0A0H3KEM7 [21-40]	A0A0H3KEM7 1xPhospho [S37(100)]	1	3	746.714	2238.13	NAN	NAN	NAN	NoQuanValues	Not Found	Not Found	High	High	0.002438	0.08357	1.54
[K].IETADEKTNETTEEIQAK.[V]	1xPhospho [T8(100)]	9.80044e-07	0.000190712	1	1	1	3	A0A0H3K8P0	A0A0H3K8P0 [74-91]	A0A0H3K8P0 1xPhospho [T81(100)]	1	3	710.652	2129.95	NAN	203292	442193		High	High	High	High	0.0002421	2.401e-08	4.3	17.05
[K].LETETQNYSTR.[I]	1xPhospho [T5(100)]	0.00063958	0.000396015	1	1	1	1	A0A0H3KHZ8	A0A0H3KHZ8 [158-168]	A0A0H3KHZ8 1xPhospho [T162(100)]	0	2	711.302	1421.59	NAN	187037	201847		Not Found	Peak Found	High	High	0.0003681	0.0002957	2.54	12.15
[K].LEYQNPGGSVK.[D]	1xPhospho [S9(100)]	0.00321376	0.000481541	1	1	1	1	A0A0H3K6E7	A0A0H3K6E7 [36-46]	A0A0H3K6E7 1xPhospho [S44(100)]	0	2	636.286	1271.57	NAN	309815	378022		Not Found	High	Peak Found	High	0.0003098	0.001921	2.13	20.55
[K].LFDSGFQK.[I]	1xPhospho [S4(100)]	0.00172945	0.000481541	1	1	1	3	A0A0H3K9M8	A0A0H3K9M8 [197-204]	A0A0H3K9M8 1xPhospho [S200(100)]	0	2	511.224	1021.44	1.09988e+06	1.32015e+06	1.10811e+06		High	High	High	High	0.0003681	0.001459	2.44	44.28
[R].LFEGFSMGNPR.[I]	1xPhospho [S6(100)]	3.60068e-05	0.000190712	1	1	1	3	A0A0H3K7S4	A0A0H3K7S4 [123-133]	A0A0H3K7S4 1xPhospho [S128(100)]	0	2	667.785	1334.56	598652	821262	753540		High	High	High	High	0.0001963	7.934e-06	3.27	69.21
[R].LFEGFSMGNPR.[I]	1xOxidation [M7]; 1xPhospho [S6(100)]	0.000302796	0.000190712	1	1	1	2	A0A0H3K7S4	A0A0H3K7S4 [123-133]	A0A0H3K7S4 1xPhospho [S128(100)]	0	2	675.782	1350.55	292905	272008	204683		Peak Found	High	High	High	0.0001963	0.0001084	2.28	51.13
[K].IFEPFYTGSNK.[Y]	1xPhospho [S9(99.5)]	0.000241861	0.000190712	1	1	1	2	A0A0H3K9P3	A0A0H3K9P3 [822-832]	A0A0H3K9P3 1xPhospho [S830(99.5)]	0	2	691.805	1382.6	205279	280200	313841		Peak Found	High	High	High	0.0001963	8.18e-05	2.95	64.88
[K].LFGSVSTK.[Q]	1xPhospho [S4(100)]	0.00175577	0.000481541	1	1	3	11	A0A290QCT0	A0A290QCT0 [89-96]	A0A290QCT0 1xPhospho [S92(100)]	0	2	459.72	918.433	1.18138e+07	61885107	6.32476e+07		High	High	High	High	0.0003098	0.000987	1.51	29.17
[K].IFLNGEFVSPSEAK.[V]	1xPhospho [S11(100)]	1.00273e-05	0.000190712	1	1	2	3	A0A0H3K935	A0A0H3K935 [4-17]	A0A0H3K935 1xPhospho [S14(100)]	0	2	809.384	1617.76	855093	607223	645864		High	Peak Found	High	High	0.0002421	6.625e-07	3.43	69.53
[K].LFITYSDIEAR.[G]	1xPhospho [S6(100)]	0.000795996	0.000396015	1	1	1	2	A6QFK8	A6QFK8 [13-23]	A6QFK8 1xPhospho [S18(100)]	0	2	704.332	1407.66	NAN	NAN	NAN	NoQuanValues	Not Found	High	High	High	0.0001963	0.0003765	1.9
[K].LFNQGMILGEGNEKMSK.[S]	1xPhospho [S16(100)]	0.00803637	0.000627006	1	1	1	1	A6QHU1	A6QHU1 [564-580]	A6QHU1 1xPhospho [S579(100)]	1	3	659.303	1975.9	NAN	185240	215060		Not Found	Peak Found	High	High	0.0005408	0.008505	3.7	56.84
[K].IFPHTPYTK.[K]	1xPhospho [Y7(98.3)]	0.00494289	0.000481541	1	1	1	2	A6QJ85	A6QJ85 [68-76]	A6QJ85 1xPhospho [Y74(98.3)]	0	2	592.281	1183.55	NAN	225005	238193		Not Found	High	High	High	0.0003681	0.005196	1.35	18.2
[K].LFRPAAKEDYDNL.[-]	1xPhospho [Y10(100)]	0.0179517	0.00162844	1	1	1	3	A0A0H3K819	A0A0H3K819 [179-191]	A0A0H3K819 1xPhospho [Y188(100)]	1	2	816.378	1631.75	153432	428207	448661		Peak Found	High	High	High	0.0009785	0.01035	2.37	36.05
[K].IFSEVEPNPSTNTVYK.[G]	1xPhospho [S10(98.4)]	0.00469673	0.000481541	1	1	3	3	A0A0H3KDE4	A0A0H3KDE4 [521-536]	A0A0H3KDE4 1xPhospho [S530(98.4)]	0	2	952.937	1904.87	NAN	NAN	NAN	NoQuanValues	High	High	High	High	0.0003681	0.004935	2
[R].LFSYGDAQR.[Y]	1xPhospho [S3(100)]	0.000420319	0.000190712	1	2	2	5	A0A0H3K8E6	A0A0H3K8E6 [338-346]	A0A0H3K8E6 1xPhospho [S340(100)]	0	2	568.742	1136.48	340752	416332	411080		High	High	High	High	0.0001963	0.0001644	1.93	22.83
[K].IFTDYRK.[T]	1xPhospho [T3(100)]	0.0896667	0.0038225	1	1	2	3	A0A0H3K6G9	A0A0H3K6G9 [137-143]	A0A0H3K6G9 1xPhospho [T139(100)]	1	2	511.739	1022.47	2.20166e+06	5.9932e+06	4.04657e+06		High	High	Peak Found	High	0.002317	0.04134	2.15	26.41
[R].LFVDQIVSFVNNSPYEHLK.[-]	1xPhospho [S8(100)]	9.38155e-09	0.000190712	1	1	1	2	A0A0H3K6G8	A0A0H3K6G8 [170-188]	A0A0H3K6G8 1xPhospho [S177(100)]	0	3	777.048	2329.13	NAN	487092	672279		Not Found	High	High	High	0.0002421	3.19e-11	5.53	100.65
[K].IFVHESER.[K]	1xPhospho [S6(100)]	0.0996288	0.00423039	1	1	1	2	A0A0H3K8K6	A0A0H3K8K6 [184-191]	A0A0H3K8K6 1xPhospho [S189(100)]	0	2	548.745	1096.48	63165.6	125870	144836		Peak Found	High	High	High	0.002944	0.04536	1.38	11.42
[R].LFVIGGGDSAVEEGTFLTK.[F]	1xPhospho [S9(99.9)]	0.0121465	0.00107853	1	1	1	2	A0A0H3K7K6	A0A0H3K7K6 [147-165]	A0A0H3K7K6 1xPhospho [S155(99.9)]	0	2	1010.49	2019.97	121785	134222	171549		Peak Found	High	High	High	0.0007182	0.007213	1.6	93.17
[K].LFVSLNR.[A]	1xPhospho [S4(100)]	0.00596494	0.000627006	1	2	1	1	A0A0H3K8E6	A0A0H3K8E6 [143-149]	A0A0H3K8E6 1xPhospho [S146(100)]	0	2	464.736	928.465	315448	385637	442937		High	Peak Found	Peak Found	High	0.0001544	0.006967	1.36	55.98
[K].LFVVSSK.[K]	1xPhospho [S6(99.2)]	0.0160121	0.00162844	1	2	1	2	A0A290QDT3	A0A290QDT3 [106-112]	A0A290QDT3 1xPhospho [S111(99.2)]	0	2	430.22	859.433	1.02257e+06	1286166	1.20697e+06		High	High	Peak Found	High	0.0009785	0.009316	2.35	36.8
[R].IGAADDLVSGK.[S]	1xPhospho [S9(100)]	0.0245944	0.00162844	1	1	1	1	A0A290QFV4	A0A290QFV4 [645-655]	A0A290QFV4 1xPhospho [S653(100)]	0	2	563.263	1125.52	NAN	99054.7	66495.8		Not Found	High	Peak Found	High	0.001226	0.0136	1.6	28.88
[K].LGADPMTFLGLGGIGDLIVTCTSTHSR.[N]	1xCarbamidomethyl [C21]; 1xOxidation [M6]; 1xPhospho [T7(100)]	0.213713	0.00997883	1	1	2	5	A6QH23	A6QH23 [230-256]	A6QH23 1xPhospho [T236(100)]	0	3	962.457	2885.36	189936	NAN	NAN		High	High	High	High	0.006372	0.1105	1.52	45.85
[K].LGANFEYSVSTLHDR.[L]	1xPhospho [S10(99.2)]	4.68083e-09	0.000190712	1	1	3	9	A6QEJ9	A6QEJ9 [140-154]	A6QEJ9 1xPhospho [S149(99.2)]	0	2	894.903	1788.8	542938	691693	850939		High	High	High	High	0.0002421	1.188e-11	4.11	49.68
[R].IGASAGVQIMQGLEADSDY.[-]	1xPhospho [S4(100)]	0.000406114	0.000190712	2	2	1	1	A0A0H3K6B0; A0A0H3KE62	A0A0H3K6B0 [202-220]; A0A0H3KE62 [202-220]	A0A0H3K6B0 1xPhospho [S205(100)]; A0A0H3KE62 1xPhospho [S205(100)]	0	2	1002.93	2004.86	345536	NAN	76802.7	NotUnique	High	Not Found	Peak Found	High	0.0001544	0.0001275	3.98	101.33
[R].IGDDSNALYLYEK.[E]	1xPhospho [S5(100)]	8.30682e-07	0.000190712	1	1	2	4	A0A0H3K988	A0A0H3K988 [144-156]	A0A0H3K988 1xPhospho [S148(100)]	0	2	790.851	1580.69	683338	551208	582842		High	High	High	High	0.0002421	1.901e-08	4.89	60.25
[K].IGDTIEVK.[I]	1xPhospho [T4(100)]	0.00042905	0.000190712	1	1	1	2	A6QGH3	A6QGH3 [672-679]	A6QGH3 1xPhospho [T675(100)]	0	2	477.731	954.454	269680	310974	303587		Peak Found	High	High	High	0.0001963	0.0001688	2.93	26.3
[R].LGESVQVR.[I]	1xPhospho [S4(100)]	0.00258001	0.000481541	1	1	1	1	A0A0H3K8K6	A0A0H3K8K6 [197-204]	A0A0H3K8K6 1xPhospho [S200(100)]	0	2	484.234	967.461	NAN	147901	91464.6		Not Found	Peak Found	High	High	0.0003681	0.002485	1.82	19.64
[K].IGETHEGASQMDWMEQEQDR.[G]	1xPhospho [T4(100)]	3.63887e-09	0.000190712	1	1	3	10	A6QEJ9	A6QEJ9 [40-59]	A6QEJ9 1xPhospho [T43(100)]	0	3	819.655	2456.95	5.18875e+06	5.85337e+06	8.25455e+06		High	High	High	High	0.0002421	8.308e-12	6.26	49.53
[K].IGETHEGASQMDWMEQEQDR.[G]	1xOxidation [M]; 1xPhospho [S9(100)]	5.23947e-09	0.000190712	1	1	6	19	A6QEJ9	A6QEJ9 [40-59]	A6QEJ9 1xPhospho [S48(100)]	0	3	824.986	2472.94	1.76869e+06	2.82842e+06	3.62096e+06		High	High	High	High	0.0002421	1.39e-11	5.45	35.56
[K].IGETHEGASQMDWMEQEQDR.[G]	2xOxidation [M11; M14]; 1xPhospho [T4(98.8)]	1.44852e-05	0.000190712	1	1	3	8	A6QEJ9	A6QEJ9 [40-59]	A6QEJ9 1xPhospho [T43(98.8)]	0	3	830.317	2488.94	714626	976454	1.01766e+06		High	High	High	High	0.0002421	1.199e-06	2.93	23.12
[K].LGFGPSGK.[E]	1xPhospho [S6(100)]	0.0013486	0.000481541	1	2	1	2	A0A290QNR9	A0A290QNR9 [122-129]	A0A290QNR9 1xPhospho [S127(100)]	0	2	421.694	842.381	284315	314071	294862		Peak Found	High	High	High	0.0003098	0.0007249	1.97	24.49
[R].LGFYAPTAGQEASQLASQYALEK.[E]	1xPhospho [S13(99.9)]	0.00653197	0.000627006	1	1	1	1	A0A0H3K7D7	A0A0H3K7D7 [74-96]	A0A0H3K7D7 1xPhospho [S86(99.9)]	0	3	841.732	2523.18	144228	131692	188949		High	Peak Found	Peak Found	High	0.0001544	0.007651	1.57	84.98
[R].IGGVEVSTK.[H]	1xPhospho [S/T]	0.00562839	0.000627006	1	1	2	3	A6QF47	A6QF47 [250-258]		0	2	485.236	969.465	281208	393273	612135		High	High	High	High	0.0001544	0.006529	1.66	17.13
[R].LGGYDAVGPVLQGLNSPVNDLSR.[G]	1xPhospho [S22(100)]	0.0217094	0.00162844	1	1	1	1	A0A0H3KB72	A0A0H3KB72 [286-308]	A0A0H3KB72 1xPhospho [S307(100)]	0	3	807.73	2421.18	NAN	NAN	NAN	NoQuanValues	Not Found	Not Found	High	High	0.0009841	0.02125	2
[K].IGHDIQPVETPIFELK.[H]	1xPhospho [T10(100)]	1.18281e-05	0.000190712	1	1	1	1	A0A0H3K991	A0A0H3K991 [276-291]	A0A0H3K991 1xPhospho [T285(100)]	0	3	639.323	1915.96	NAN	95027.2	183763		Not Found	Peak Found	High	High	0.0002421	8.352e-07	3.64	71.29
[K].LGLATGGTMTDLYEQLVK.[L]	1xPhospho [T8(100)]	1.08498e-05	0.000190712	1	1	1	2	A6QEM2	A6QEM2 [32-49]	A6QEM2 1xPhospho [T39(100)]	0	2	995.491	1989.96	NAN	98863.2	96282.1		Not Found	High	High	High	0.0001963	1.858e-06	3.25	98.9
[R].LGLDDSTPIESK.[M]	1xPhospho [S6(99.5)]	1.16957e-05	0.000190712	1	1	1	3	A6QF62	A6QF62 [567-578]	A6QF62 1xPhospho [S572(99.5)]	0	2	677.811	1354.61	794852	894304	754066		High	High	High	High	0.0001963	2.029e-06	3.7	45.53
[K].LGISDGDVEETEDAPK.[S]	1xPhospho [T11(100)]	1.55591e-06	0.000190712	1	1	1	3	A0A290QFU5	A0A290QFU5 [326-341]	A0A290QFU5 1xPhospho [T336(100)]	0	2	877.871	1754.74	622348	774990	589575		High	High	High	High	0.0002421	4.65e-08	3.61	41.3
[K].LGISDGDVEETEDAPKSLFDEE.[-]	1xPhospho [S17(100)]	1.11235e-07	0.000190712	1	1	1	4	A0A290QFU5	A0A290QFU5 [326-347]	A0A290QFU5 1xPhospho [S342(100)]	1	2	1238.02	2475.03	1.34247e+06	730756	809343		High	High	High	High	0.0001544	4.78e-10	6.99	80.8
[R].LGISLSGTGK.[E]	1xPhospho [S6(100)]	5.98309e-05	0.000190712	1	1	2	3	A0A290QPJ4	A0A290QPJ4 [15-24]	A0A290QPJ4 1xPhospho [S20(100)]	0	2	506.757	1012.51	771899	698152	662219		High	High	High	High	0.0002421	8.484e-06	2.97	44.24
[R].IGISSYLSTQSDIEVVGEGASGK.[E]	1xPhospho [S/Y/T]	0.00406215	0.000481541	1	1	1	2	A0A0H3K9D7	A0A0H3K9D7 [16-38]		0	3	793.047	2377.12	NAN	NAN	NAN	NoQuanValues	High	Not Found	High	High	0.0003681	0.004203	1.24
[K].IGMTQVFGENGELIPVTVVEAK.[E]	1xPhospho [T4(100)]	2.29747e-07	0.000190712	1	1	1	5	A0A290QIU7	A0A290QIU7 [10-31]	A0A290QIU7 1xPhospho [T13(100)]	0	3	804.402	2411.19	394736	407213	330733		High	High	High	High	0.0002421	3.038e-09	5.55	101.27
[K].IGMTQVFGENGELIPVTVVEAK.[E]	1xOxidation [M3]; 1xPhospho [T4(100)]	0.000311483	0.000190712	1	1	1	3	A0A290QIU7	A0A290QIU7 [10-31]	A0A290QIU7 1xPhospho [T13(100)]	0	3	809.734	2427.19	NAN	NAN	NAN	NoQuanValues	High	High	High	High	0.0001963	0.0001125	2.47
[K].IGNSVFK.[I]	1xPhospho [S4(100)]	0.0124313	0.00107853	1	1	1	3	A0A0H3KFN5	A0A0H3KFN5 [15-21]	A0A0H3KFN5 1xPhospho [S18(100)]	0	2	422.702	844.396	2826828	2.69161e+06	2620677		High	High	High	High	0.0009785	0.009728	2.14	27.16
[K].IGNSVFKIENVDGK.[G]	1xPhospho [S4(100)]	6.64715e-08	0.000190712	1	1	1	6	A0A0H3KFN5	A0A0H3KFN5 [15-28]	A0A0H3KFN5 1xPhospho [S18(100)]	1	2	800.393	1599.78	1.53694e+06	1.04734e+06	1.20264e+06		High	High	High	High	0.0002421	5.188e-10	4.52	52.96
[K].LGPPSEEDYAQPSSPK.[-]	1xPhospho [S5(100)]	0.000137658	0.000190712	1	1	1	1	P28800	P28800 [477-492]	P28800 1xPhospho [S481(100)]	0	2	891.386	1781.76	NAN	NAN	133695		Not Found	Not Found	High	High	0.0002421	2.841e-05	2.04	36.23
[K].IGPYDKDENIDFLR.[E]	1xPhospho [Y4(100)]	2.38518e-05	0.000190712	1	1	1	3	A6QIR1	A6QIR1 [99-112]	A6QIR1 1xPhospho [Y102(100)]	1	3	592.27	1774.8	250373	306003	340803		High	High	High	High	0.0002421	2.279e-06	2.5	58.7
[K].LGSEIRK.[H]	1xPhospho [S3(100)]	0.0836192	0.0038225	1	1	1	2	A0A0H3KHU9	A0A0H3KHU9 [71-77]	A0A0H3KHU9 1xPhospho [S73(100)]	1	2	441.726	882.444	459579	735293	613969		Peak Found	High	High	High	0.002317	0.03912	1.88	9.67
[K].IGSLVMATTHYPELK.[A]	1xPhospho [T/S/Y]	0.132115	0.00543065	1	1	1	1	A0A290QG38	A0A290QG38 [441-455]		0	3	580.619	1739.84	NAN	56794	92453.8		Not Found	Peak Found	High	High	0.002569	0.08967	1.06	59.69
[R].LGSQATYLPLK.[V]	1xPhospho [S3(100)]	2.45776e-05	0.000190712	1	1	1	3	A0A0H3K9X7	A0A0H3K9X7 [254-264]	A0A0H3K9X7 1xPhospho [S256(100)]	0	2	635.825	1270.64	989010	912429	934126		High	High	High	High	0.0002421	2.382e-06	3.79	63.4
[K].LGSTADASEFENKEPYDVLIVGGGPASGSAAIYTAR.[K]	1xPhospho [S/T/Y]	8.26879e-05	0.000190712	1	1	1	1	A0A0H3KAU1	A0A0H3KAU1 [191-226]		1	3	1231.92	3693.73	NAN	NAN	NAN	NoQuanValues	Not Found	Not Found	High	High	0.0002421	1.357e-05	2.74
[R].IGVLTVVEGSTDEEAAR.[D]	1xPhospho [T11(99)]	1.12202e-06	0.000190712	1	1	2	3	A0A290QH20	A0A290QH20 [163-179]	A0A290QH20 1xPhospho [T173(99)]	0	2	913.431	1825.86	282513	202228	216537		High	High	High	High	0.0001963	1.191e-07	3.72	66.9
[R].IGVLTVVEGSTDEEAARDVAMHIAAINPK.[Y]	1xPhospho [S/T]	0.0769332	0.0038225	1	1	1	1	A0A290QH20	A0A290QH20 [163-191]		1	4	772.388	3086.52	NAN	46160988	NAN		Not Found	High	Not Found	High	0.002317	0.03638	0.93	92.83
[K].LHLNDLHDSEISLISTSGTFSDR.[M]	1xPhospho [S/T]	6.82434e-08	0.000190712	1	1	2	4	A0A0H3K6Y7	A0A0H3K6Y7 [38-60]		0	3	879.745	2637.22	NAN	396119	518137		Not Found	High	High	High	0.0001963	4.015e-09	4.83	73.14
[K].LHLNDLHDSEISLISTSGTFSDRMTK.[L]	1xOxidation [M24]; 1xPhospho [S/T]	0.169507	0.00759422	1	1	1	1	A0A0H3K6Y7	A0A0H3K6Y7 [38-63]		1	4	754.107	3013.4	NAN	NAN	NAN	NoQuanValues	Not Found	High	Not Found	High	0.004134	0.07049	1.97
[K].IKPGDTIVEPTSGNTGIGLAFVCAAK.[G]	1xCarbamidomethyl [C23]; 1xPhospho [T15(100)]	1.20823e-07	0.000190712	1	1	2	6	A0A0H3K6E7	A0A0H3K6E7 [63-88]	A0A0H3K6E7 1xPhospho [T77(100)]	0	3	899.443	2696.34	1.02172e+06	1.11214e+06	1.14704e+06		High	High	High	High	0.0002421	1.216e-09	5.04	80.64
[K].LKSADEFIK.[D]	1xPhospho [S3(100)]	0.00358088	0.000481541	1	1	1	1	A0A0H3K7C0	A0A0H3K7C0 [132-140]	A0A0H3K7C0 1xPhospho [S134(100)]	1	2	565.777	1130.55	101365	120501	122256		Peak Found	Peak Found	High	High	0.0003681	0.003664	1.89	25.24
[K].LKSELNPTPK.[W]	1xPhospho [S3(100)]	0.00179628	0.000481541	1	1	1	2	A0A0H3KD61	A0A0H3KD61 [565-574]	A0A0H3KD61 1xPhospho [S567(100)]	1	2	603.81	1206.61	NAN	149945	198086		Not Found	High	High	High	0.0003098	0.001012	1.59	13.63
[R].IKSSLEIAADDGIK.[I]	1xPhospho [S3(100)]	1.01409e-05	0.000190712	1	1	2	4	A0A0H3KF51	A0A0H3KF51 [82-95]	A0A0H3KF51 1xPhospho [S84(100)]	1	2	770.388	1539.77	71939.7	99573.5	150583		High	High	High	High	0.0002421	6.702e-07	3.08	41.81
[K].IKVETNGSSGIK.[N]	1xPhospho [S8(99.2)]	0.000362225	0.000190712	1	1	2	5	A0A0H3K6P9	A0A0H3K6P9 [212-223]	A0A0H3K6P9 1xPhospho [S219(99.2)]	1	2	656.829	1312.65	422139	954297	1.12866e+06		High	High	High	High	0.0002421	0.0001197	2.82	11.6
[R].IIAAVGGMDNIDSVMNCMTR.[V]	1xCarbamidomethyl [C17]; 1xPhospho [S13(100)]	7.23292e-06	0.000190712	1	1	1	3	A0A0H3KA42	A0A0H3KA42 [11-30]	A0A0H3KA42 1xPhospho [S23(100)]	0	3	749.993	2247.96	NAN	115541	95446.1		High	Peak Found	High	High	0.0002421	4.146e-07	3.19	93.22
[R].IIAAVGGMDNIDSVMNCMTRVR.[I]	1xCarbamidomethyl [C17]; 1xPhospho [S/T]	0.00338302	0.000481541	1	1	1	2	A0A0H3KA42	A0A0H3KA42 [11-32]		1	3	835.051	2503.13	NAN	NAN	NAN	NoQuanValues	Not Found	High	High	High	0.0003681	0.003435	2.44
[R].IIAEHDYQPNQFAQSLR.[A]	1xPhospho [S15(97.4)]	0.0961832	0.00423039	1	1	1	1	A0A0H3KE18	A0A0H3KE18 [38-54]	A0A0H3KE18 1xPhospho [S52(97.4)]	0	3	703.996	2109.98	NAN	NAN	NAN	NoQuanValues	High	Not Found	Not Found	High	0.001355	0.08268	0.24
[R].IIARPYVGEPGNFTR.[T]	1xPhospho [Y6(100)]	0.0202838	0.00162844	1	1	1	1	A6QDC3	A6QDC3 [194-208]	A6QDC3 1xPhospho [Y199(100)]	0	3	590.63	1769.87	NAN	136227	108899		Not Found	Peak Found	High	High	0.0009841	0.02003	1.14	43.08
[K].IIASCSFAK.[H]	1xCarbamidomethyl [C5]; 1xPhospho [S6(100)]	0.000790913	0.000396015	1	2	2	4	A0A0H3KAG0	A0A0H3KAG0 [74-82]	A0A0H3KAG0 1xPhospho [S79(100)]	0	2	538.746	1076.48	815532	2.03089e+06	1.75249e+06		High	High	High	High	0.0003681	0.0004214	1.92	29.51
[R].LLASNLTSVPER.[F]	1xPhospho [S8(100)]	1.51523e-05	0.000190712	1	1	1	3	A0A290QMU4	A0A290QMU4 [434-445]	A0A290QMU4 1xPhospho [S441(100)]	0	2	690.35	1379.69	1.58716e+06	1.2608e+06	1.24069e+06		High	High	High	High	0.0002421	1.193e-06	3.46	50.62
[R].LICDVYK.[T]	1xCarbamidomethyl [C3]; 1xPhospho [Y6(100)]	0.0155416	0.00162844	1	2	1	2	A0A290QNT6	A0A290QNT6 [94-100]	A0A290QNT6 1xPhospho [Y99(100)]	0	2	495.721	990.437	121332	157426	155368		Peak Found	High	High	High	0.0009841	0.01581	1.08	22.44
[K].IIDIPSDVTVTFDGNHVTVK.[G]	1xPhospho [S6(98.5)]	9.3796e-05	0.000190712	1	1	2	2	A0A290QJ77	A0A290QJ77 [8-27]	A0A290QJ77 1xPhospho [S13(98.5)]	0	3	750.707	2250.11	365830	72338.2	250570		High	Peak Found	High	High	0.0001544	1.497e-05	2.46	86.13
[R].LLDIVDKSTPMMEAFK.[E]	1xPhospho [S8(100)]	5.63405e-08	0.000190712	1	1	2	7	A0A0H3KFX1	A0A0H3KFX1 [169-184]	A0A0H3KFX1 1xPhospho [S176(100)]	1	3	639.974	1917.91	2.73465e+06	5.37243e+06	7.17026e+06		High	High	High	High	0.0002421	4.111e-10	6.28	83.62
[R].LLDIVDKSTPMMEAFK.[E]	1xOxidation [M]; 1xPhospho [S8(99.3)]	4.31965e-07	0.000190712	1	1	3	12	A0A0H3KFX1	A0A0H3KFX1 [169-184]	A0A0H3KFX1 1xPhospho [S176(99.3)]	1	3	645.307	1933.91	2.90237e+06	3.71917e+06	3.46063e+06		High	High	High	High	0.0002421	7.485e-09	5.13	72.08
[R].LLDIVDKSTPMMEAFK.[E]	2xOxidation [M11; M12]; 1xPhospho [S8(98.8)]	7.47989e-05	0.000190712	1	1	2	9	A0A0H3KFX1	A0A0H3KFX1 [169-184]	A0A0H3KFX1 1xPhospho [S176(98.8)]	1	2	975.454	1949.9	1.22537e+06	1.11804e+06	928496		High	High	High	High	0.0002421	1.171e-05	3.42	56.78
[R].IIDQLEQLGYVSSANGSKPR.[D]	1xPhospho [S/Y]	2.28612e-08	0.000190712	1	1	2	2	A0A0H3K908	A0A0H3K908 [1243-1262]		0	3	752.375	2255.11	145096	NAN	297392		Peak Found	High	High	High	0.0002421	1.137e-10	5.62	62.16
[R].IIDQLEQLGYVSSANGSKPRDVYVTEADLNKE.[-]	1xPhospho [S/T/Y]	0.00388691	0.000481541	1	1	1	1	A0A0H3K908	A0A0H3K908 [1243-1274]		2	3	1211.26	3631.75	NAN	NAN	NAN	NoQuanValues	Not Found	High	Not Found	High	0.0003098	0.00235	2.54
[K].ILDSYLENGK.[L]	1xPhospho [S4(100)]	0.00227181	0.000481541	1	1	1	1	A0A0H3K7W8	A0A0H3K7W8 [79-88]	A0A0H3K7W8 1xPhospho [S82(100)]	0	2	616.286	1231.56	84093.9	130903	129172		Peak Found	Peak Found	High	High	0.0003681	0.002118	1.56	53.52
[K].LLDYAEAGDNIGALLR.[G]	1xPhospho [Y4(100)]	1.24362e-08	0.000190712	1	1	1	5	A6QEK0	A6QEK0 [265-280]	A6QEK0 1xPhospho [Y268(100)]	0	2	892.435	1783.86	1.15941e+06	859905	866853		High	High	High	High	0.0002421	4.767e-11	4.4	88.63
[K].LIEAVTK.[S]	1xPhospho [T6(100)]	0.00431123	0.000481541	1	1	1	3	A6QGE1	A6QGE1 [6-12]	A6QGE1 1xPhospho [T11(100)]	0	2	427.225	853.443	1.42188e+06	1.68875e+06	1.61904e+06		High	High	High	High	0.0001544	0.004891	2.39	18.02
[K].LIEDGTMSSK.[I]	1xPhospho [S9(99.1)]	0.000523626	0.000190712	1	1	2	4	A6QIC7	A6QIC7 [375-384]	A6QIC7 1xPhospho [S383(99.1)]	0	2	580.749	1160.49	625192	830720	846000		High	High	High	High	0.0001963	0.0002184	2.39	20.68
[K].LIEDGTMSSK.[I]	1xOxidation [M7]; 1xPhospho [S/T]	0.0160121	0.00162844	1	1	1	2	A6QIC7	A6QIC7 [375-384]		0	2	588.747	1176.49	NAN	233983	197327		Not Found	High	High	High	0.0009785	0.009332	1.73	10.59
[K].ILEEANVSADTR.[V]	1xPhospho [S8(100)]	1.90594e-06	0.000190712	1	1	1	2	A6QJ68	A6QJ68 [33-44]	A6QJ68 1xPhospho [S40(100)]	0	2	699.32	1397.63	720193	612309	733580		High	Peak Found	High	High	0.0002421	6.211e-08	3.65	30.74
[R].LLEGEDAHLSSSQFSSGSQSSR.[D]	1xPhospho [S18(100)]	7.32946e-08	0.000190712	1	2	1	3	P02533	P02533 [418-439]	P02533 1xPhospho [S435(100)]	0	3	797.015	2389.03	658425	1303732	375110		High	High	High	High	0.0001963	4.383e-09	5.57	39.87
[R].LLEGEDAHLSSSQFSSGSQSSRDVTSSSR.[Q]	1xPhospho [S21(90.1)]	0.00209333	0.000481541	1	1	2	2	P02533	P02533 [418-446]	P02533 1xPhospho [S438(90.1)]	1	3	1041.13	3121.37	NAN	NAN	NAN	NoQuanValues	Not Found	High	Not Found	High	0.0003098	0.001204	2.9
[K].LLEIGDTTQSELAK.[S]	1xPhospho [S10(100)]	3.62365e-06	0.000190712	1	1	1	3	A0A0H3KJC5	A0A0H3KJC5 [137-150]	A0A0H3KJC5 1xPhospho [S146(100)]	0	2	799.389	1597.77	1185375	847274	890278		High	High	High	High	0.0002421	3.119e-07	3.91	59.8
[K].ILELMEAVDTYIPTPER.[D]	1xPhospho [T/Y]	0.0379974	0.0023513	1	1	1	1	A6QEK0	A6QEK0 [189-205]		0	2	1035.5	2069.99	NAN	NAN	NAN	NoQuanValues	Not Found	High	Not Found	High	0.001613	0.01981	1.15
[R].IIEIYGPESSGK.[T]	1xPhospho [S9(99)]	7.4245e-05	0.000190712	1	1	2	3	A0A290QFU5	A0A290QFU5 [60-71]	A0A290QFU5 1xPhospho [S68(99)]	0	2	686.822	1372.64	1.66892e+06	1380373	1.57895e+06		High	High	High	High	0.0001544	8.916e-06	3.24	46.94
[R].LIEPSAFYHTLQHFTGSK.[E]	1xPhospho [S5(100)]	0.000824534	0.000481541	1	1	1	1	A0A0H3KFV8	A0A0H3KFV8 [244-261]	A0A0H3KFV8 1xPhospho [S248(100)]	0	3	719.345	2156.02	NAN	116113	60838.1		Not Found	High	Peak Found	High	0.0003098	0.0003942	2.87	87.7
[R].LLEQGYDVQTTIRDLSK.[A]	1xPhospho [S16(100)]	0.00808093	0.000627006	1	1	1	2	A0A0H3K658	A0A0H3K658 [22-38]	A0A0H3K658 1xPhospho [S37(100)]	1	3	687.008	2059.01	511138	333763	285276		High	High	Peak Found	High	0.0004422	0.004889	3.63	60
[R].IIEQIGTYNPTSANAPEIK.[V]	1xPhospho [T/S/Y]	5.23223e-07	0.000190712	1	1	4	11	A6QGD8	A6QGD8 [33-51]		0	3	713.688	2139.04	548772	NAN	NAN		High	High	High	High	0.0001544	4.943e-09	4.5	63.71
[K].LLESKPVQIVDVR.[T]	1xPhospho [S4(100)]	3.72395e-05	0.000190712	1	1	1	4	A0A0H3K8U3	A0A0H3K8U3 [13-25]	A0A0H3K8U3 1xPhospho [S16(100)]	0	2	788.428	1575.85	933961	974868	1.23514e+06		High	High	High	High	0.0002421	4.311e-06	3.06	54.7
[K].LIESLAYK.[Y]	1xPhospho [S4(100)]	0.169507	0.00759422	1	1	1	3	A0A0H3K9K0	A0A0H3K9K0 [42-49]	A0A0H3K9K0 1xPhospho [S45(100)]	0	2	508.757	1016.51	222163	237322	242691		High	High	High	High	0.003149	0.1075	1.05	50.67
[R].IIFATFASNIYR.[V]	1xPhospho [S8(100)]	0.0172079	0.00162844	1	1	1	1	A0A0H3KC36	A0A0H3KC36 [226-237]	A0A0H3KC36 1xPhospho [S233(100)]	0	2	748.371	1495.73	NAN	202647	180144		Not Found	High	Peak Found	High	0.0009785	0.009944	2.11	89.54
[R].ILFEVAGVSEEVAR.[E]	1xPhospho [S9(100)]	1.81414e-05	0.000190712	1	1	1	3	A6QJ85	A6QJ85 [102-115]	A6QJ85 1xPhospho [S110(100)]	0	2	799.896	1598.78	426591	214293	235079		High	High	High	High	0.0001544	1.052e-06	3.39	80.23
[K].LIFSIPGSTGAVK.[L]	1xPhospho [S8(99.2)]	0.000262636	0.000190712	1	1	2	3	A0A0H3K9Z2	A0A0H3K9Z2 [136-148]	A0A0H3K9Z2 1xPhospho [S143(99.2)]	0	2	685.36	1369.71	525940	442029	348021		High	High	High	High	0.0001544	6.313e-05	2.56	77.95
[K].ILGAILFEQTMDREVESK.[Y]	1xPhospho [S17(100)]	0.00114282	0.000481541	1	1	1	2	A0A290QKJ9	A0A290QKJ9 [68-85]	A0A290QKJ9 1xPhospho [S84(100)]	1	3	720.35	2159.05	NAN	278968	304633		Not Found	High	High	High	0.0003098	0.0005946	4.06	86.83
[K].ILGAILFEQTMDREVESK.[Y]	1xOxidation [M11]; 1xPhospho [S17(98.7)]	0.0955094	0.00410261	1	1	1	1	A0A290QKJ9	A0A290QKJ9 [68-85]	A0A290QKJ9 1xPhospho [S84(98.7)]	1	3	725.685	2175.04	NAN	169357	122090		Not Found	High	Peak Found	High	0.002571	0.04375	2.24	73.73
[R].ILGMGDVLSLIEK.[A]	1xPhospho [S9(100)]	3.72395e-05	0.000190712	1	1	1	1	A0A0H3K7R7	A0A0H3K7R7 [295-307]	A0A0H3K7R7 1xPhospho [S303(100)]	0	2	734.379	1467.75	NAN	NAN	677467		Not Found	Not Found	High	High	0.0002421	4.307e-06	3.26	105.77
[R].ILGMGDVLSLIEK.[A]	1xOxidation [M4]; 1xPhospho [S9(100)]	0.0539502	0.00303383	1	1	1	1	A0A0H3K7R7	A0A0H3K7R7 [295-307]	A0A0H3K7R7 1xPhospho [S303(100)]	0	2	742.378	1483.75	NAN	117741	NAN		Not Found	High	Not Found	High	0.001716	0.02686	1.53	94.61
[K].IIGNEFVYVFDDEASK.[L]	1xPhospho [Y8(100)]	0.000949393	0.000481541	1	1	1	1	A6QE71	A6QE71 [301-316]	A6QE71 1xPhospho [Y308(100)]	0	2	963.428	1925.86	NAN	NAN	NAN	NoQuanValues	Not Found	High	Not Found	High	0.0003098	0.000471	1.34
[K].ILGNGSLDK.[K]	1xPhospho [S6(100)]	0.00176244	0.000481541	1	1	1	3	A6QJ73	A6QJ73 [111-119]	A6QJ73 1xPhospho [S116(100)]	0	2	498.742	996.476	1.99141e+06	2.59813e+06	2555560		High	High	High	High	0.0003098	0.0009915	2.18	23.03
[K].IIGQDQAVEMVSR.[A]	1xPhospho [S12(100)]	0.00060127	0.000396015	1	1	1	3	A0A0H3KAL9	A0A0H3KAL9 [422-434]	A0A0H3KAL9 1xPhospho [S433(100)]	0	2	763.357	1525.71	149132	NAN	178488		High	High	High	High	0.0003681	0.0002674	2.73	45.2
[K].IIGSDRVK.[R]	1xPhospho [S4(100)]	0.00609307	0.000627006	1	1	1	3	A6QEH1	A6QEH1 [4-11]	A6QEH1 1xPhospho [S7(100)]	1	2	484.252	967.497	348459	3.72691e+06	3.04585e+06		High	High	High	High	0.0004422	0.00371	1.92	8.73
[K].IIGVLDIDAPITDRFDDNDK.[E]	1xPhospho [T12(100)]	0.187486	0.00891836	1	1	1	1	A0A0H3K914	A0A0H3K914 [120-139]	A0A0H3K914 1xPhospho [T131(100)]	1	3	775.705	2325.1	NAN	NAN	NAN	NoQuanValues	Not Found	High	Not Found	High	0.004487	0.07711	1.52
[K].IILAADVGGTTCK.[L]	1xCarbamidomethyl [C12]; 1xPhospho [T]	0.000999614	0.000481541	1	1	1	2	A0A0H3K8S3	A0A0H3K8S3 [4-16]		0	2	699.839	1398.67	149474	114574	126123		Peak Found	High	High	High	0.0003681	0.0006212	2.39	45.52
[K].LIIAEISGVGSDYPLSR.[E]	1xPhospho [S7(100)]	1.72665e-07	0.000190712	1	1	2	11	A0A0H3KDE4	A0A0H3KDE4 [332-348]	A0A0H3KDE4 1xPhospho [S338(100)]	0	2	935.469	1869.94	970261	1.02357e+06	1.16817e+06		High	High	High	High	0.0002421	2.025e-09	4.5	86.4
[K].LILAINAGSSSLK.[F]	1xPhospho [S9(98.1)]	1.03331e-05	0.000190712	1	1	2	6	A6QHP5	A6QHP5 [4-16]	A6QHP5 1xPhospho [S12(98.1)]	0	2	683.869	1366.73	954142	623899	725100		High	High	High	High	0.0002421	6.912e-07	3.44	69.11
[K].IIIATPQQWMTHTK.[D]	1xPhospho [T]	0.00517768	0.000627006	1	1	1	2	A0A0H3KDQ2	A0A0H3KDQ2 [49-62]		0	3	583.292	1747.86	52565.8	108829	86411.3		Peak Found	High	High	High	0.0003681	0.005468	1.54	61.45
[R].IILIARSSD.[-]	1xPhospho [S]	0.0250625	0.00162844	1	2	1	5	A0A0H3K868	A0A0H3K868 [227-235]		1	2	534.278	1067.55	677282	791946	496464		High	High	High	High	0.001226	0.01386	2.01	44.72
[K].LLIILSPSGAYYGGETLKPTK.[I]	1xPhospho [T16(99.9)]	0.00176244	0.000481541	1	1	1	2	A0A0H3KEL9	A0A0H3KEL9 [157-177]	A0A0H3KEL9 1xPhospho [T172(99.9)]	0	3	767.741	2301.21	NAN	NAN	NAN	NoQuanValues	Not Found	High	High	High	0.0003098	0.0009917	1.52
[R].LLLSEAFDVAPR.[S]	1xPhospho [S4(100)]	0.000195456	0.000190712	1	1	1	1	A0A290QNM8	A0A290QNM8 [158-169]	A0A290QNM8 1xPhospho [S161(100)]	0	2	705.855	1410.7	NAN	NAN	NAN	NoQuanValues	Not Found	High	Not Found	High	0.0001963	6.281e-05	1.46
[K].LLNDLYLNEESYTK.[M]	1xPhospho [S11(100)]	9.98633e-07	0.000190712	1	1	1	10	A0A0H3K6R4	A0A0H3K6R4 [228-241]	A0A0H3K6R4 1xPhospho [S238(100)]	0	2	897.913	1794.82	1.07167e+07	1.02746e+07	1.0272e+07		High	High	High	High	0.0002421	3.742e-08	4.79	72.45
[R].IINEPTAAALAYGLDKTDKDEK.[V]	1xPhospho [T6(98.1)]	0.00408222	0.000481541	1	1	2	2	A6QHC3	A6QHC3 [142-163]	A6QHC3 1xPhospho [T147(98.1)]	2	3	819.404	2456.2	NAN	NAN	NAN	NoQuanValues	Not Found	High	High	High	0.0003098	0.002464	1.68
[K].LLNETSDISVTK.[I]	1xPhospho [S/T]	0.0297402	0.00162844	1	1	2	2	A0A0H3KFB3	A0A0H3KFB3 [141-152]		0	2	700.341	1399.67	101027	NAN	200069		High	Not Found	High	High	0.0002854	0.03222	1.14	44.05
[R].ILNGESTEEFEYVDR.[G]	1xPhospho [S6(99)]	6.53545e-06	0.000190712	1	1	2	3	A0A0H3KFB6	A0A0H3KFB6 [336-350]	A0A0H3KFB6 1xPhospho [S341(99)]	0	2	940.905	1880.79	NAN	NAN	NAN	NoQuanValues	High	High	High	High	0.0001963	1.002e-06	3.51
[K].IINIETGK.[I]	1xPhospho [T6(100)]	0.00923775	0.000944029	1	1	1	2	A0A0H3K8K6	A0A0H3K8K6 [278-285]	A0A0H3K8K6 1xPhospho [T283(100)]	0	2	484.247	967.486	183600	201766	223991		Peak Found	High	High	High	0.0006923	0.00972	1.87	23.95
[R].IINQDAPIYQSETNYHSK.[D]	1xPhospho [S17(100)]	2.35024e-10	0.000190712	1	1	4	26	A0A0H3KAP1	A0A0H3KAP1 [96-113]	A0A0H3KAP1 1xPhospho [S112(100)]	0	2	1100.99	2200.99	1.21805e+07	1.0094e+07	1.1636e+07		High	High	High	High	0.0001544	1.071e-12	5.76	28.73
[R].LLNYITPDK.[V]	1xPhospho [T6(100)]	0.00112781	0.000481541	1	1	1	3	A0A0H3K7Q2	A0A0H3K7Q2 [208-216]	A0A0H3K7Q2 1xPhospho [T213(100)]	0	2	578.786	1156.56	386221	559168	496307		High	High	High	High	0.0003681	0.00076	2.72	44.67
[K].IIPEDTVVFSSSPIPGNTK.[S]	1xPhospho [S10(96.1)]	0.0055696	0.000627006	1	1	1	3	A0A0H3KC36	A0A0H3KC36 [321-339]	A0A0H3KC36 1xPhospho [S330(96.1)]	0	2	1041.01	2081.02	326869	400645	520325		High	Peak Found	High	High	0.0001544	0.006471	1.7	75.09
[K].ILQLVNNDVLAAEFGSK.[A]	1xPhospho [S16(100)]	1.9795e-09	0.000190712	1	1	1	6	A0A0H3K7W9	A0A0H3K7W9 [453-469]	A0A0H3K7W9 1xPhospho [S468(100)]	0	2	955.986	1910.96	1.54663e+06	491129	806224		High	High	High	High	0.0002421	3.486e-12	6	92.15
[K].LISATEEMK.[A]	1xPhospho [S3(100)]	0.000486467	0.000190712	1	1	1	3	A0A290QDD2	A0A290QDD2 [41-49]	A0A290QDD2 1xPhospho [S43(100)]	0	2	551.249	1101.49	1.61159e+06	1637575	1.57267e+06		High	High	High	High	0.0001963	0.0001984	2.32	36.26
[K].LISATEEMK.[A]	1xOxidation [M8]; 1xPhospho [S3(100)]	0.000865099	0.000481541	1	1	1	2	A0A290QDD2	A0A290QDD2 [41-49]	A0A290QDD2 1xPhospho [S43(100)]	0	2	559.246	1117.48	331172	409882	386670		Peak Found	High	High	High	0.0003098	0.0004197	2.18	18.21
[R].IISEAIELSK.[H]	1xPhospho [S3(100)]	0.000154792	0.000190712	1	1	1	3	A0A0H3K7W8	A0A0H3K7W8 [259-268]	A0A0H3K7W8 1xPhospho [S261(100)]	0	2	591.804	1182.6	350853	277469	240328		High	High	High	High	0.0001963	4.716e-05	2.02	70.7
[K].LISELEEYIK.[N]	1xPhospho [S3(100)]	0.000217091	0.000190712	1	1	1	3	A0A0H3KA10	A0A0H3KA10 [105-114]	A0A0H3KA10 1xPhospho [S107(100)]	0	2	658.823	1316.64	170554	132449	207728		High	High	High	High	0.0002421	5.537e-05	2.94	100.12
[K].ILSGELDSQTGHVSLGK.[N]	1xPhospho [S14(100)]	0.000513263	0.000190712	1	1	1	2	A0A0H3KCP0	A0A0H3KCP0 [46-62]	A0A0H3KCP0 1xPhospho [S59(100)]	0	3	607.63	1820.88	NAN	174671	175603		Not Found	High	High	High	0.0002421	0.0002061	3.49	45.3
[K].IISGGNSSMLPQLLYNDLGK.[I]	1xPhospho [S3(95.3)]	0.00218905	0.000481541	1	1	2	2	A0A0H3KE98	A0A0H3KE98 [190-209]	A0A0H3KE98 1xPhospho [S192(95.3)]	0	2	1100.54	2200.07	700224	382840	438041		High	High	Peak Found	High	0.0003098	0.001266	1.8	75.41
[K].LLSGLADKK.[G]	1xPhospho [S3(100)]	0.00372097	0.000481541	1	1	1	2	A0A0H3K8U2	A0A0H3K8U2 [62-70]	A0A0H3K8U2 1xPhospho [S64(100)]	1	2	512.775	1024.54	71812.2	257714	193628		Peak Found	High	High	High	0.0003098	0.002238	2.04	35.45
[K].IISISETPNHNTMK.[I]	1xPhospho [S5(100)]	3.65496e-05	0.000190712	1	1	2	6	A0A0H3KCR3	A0A0H3KCR3 [3-16]	A0A0H3KCR3 1xPhospho [S7(100)]	0	3	555.595	1664.77	2335047	2.03417e+06	2.19836e+06		High	High	High	High	0.0001544	3.037e-06	3.22	31.41
[K].IISISETPNHNTMK.[I]	1xOxidation [M13]; 1xPhospho [S5(98.9)]	8.6132e-05	0.000190712	1	1	1	6	A0A0H3KCR3	A0A0H3KCR3 [3-16]	A0A0H3KCR3 1xPhospho [S7(98.9)]	0	2	840.886	1680.77	1.02493e+06	926473	987244		High	High	High	High	0.0001963	2.292e-05	2.47	22.49
[K].ILSQEDYFDK.[K]	1xPhospho [S3(100)]	0.000271213	0.000190712	1	1	3	4	A6QES8	A6QES8 [73-82]	A6QES8 1xPhospho [S75(100)]	0	2	669.288	1337.57	319546	286464	193885		High	High	High	High	0.0001963	9.46e-05	2.17	64.21
[K].LLSTAGAYWR.[G]	1xPhospho [S3(98.3)]	0.106913	0.00493142	1	1	1	1	A0A290QS42	A0A290QS42 [197-206]	A0A290QS42 1xPhospho [S199(98.3)]	0	2	609.289	1217.57	NAN	NAN	NAN	NoQuanValues	Not Found	Not Found	High	High	0.002153	0.07656	0.75
[K].LISTDSYEHN.[-]	1xPhospho [S6(100)]	0.00252492	0.000481541	1	1	1	1	A0A0H3K6P7	A0A0H3K6P7 [151-160]	A0A0H3K6P7 1xPhospho [S156(100)]	0	2	629.753	1258.5	NAN	401125	353824		Not Found	Peak Found	High	High	0.0003681	0.002425	1.87	22.67
[K].LISVDDNFR.[N]	1xPhospho [S3(100)]	0.00181007	0.000481541	1	1	1	2	A0A0H3KDJ0	A0A0H3KDJ0 [87-95]	A0A0H3KDJ0 1xPhospho [S89(100)]	0	2	579.764	1158.52	NAN	143859	127969		Not Found	High	High	High	0.0003098	0.001023	1.54	55.31
[K].LISVSLPR.[V]	1xPhospho [S3(100)]	0.0521704	0.00303383	1	1	1	1	A6QJ80	A6QJ80 [103-110]	A6QJ80 1xPhospho [S105(100)]	0	2	482.765	964.523	NAN	71304.9	101333		Not Found	Peak Found	High	High	0.00144	0.04407	0.93	63.23
[K].LLTDAYK.[D]	1xPhospho [T3(100)]	0.0344743	0.0023513	1	1	1	1	A6QI23	A6QI23 [271-277]	A6QI23 1xPhospho [T273(100)]	0	2	452.214	903.422	NAN	139601	189658		Not Found	Peak Found	High	High	0.00114	0.03151	1.08	38.03
[R].ILTEMNSDRTVGTIVTR.[V]	1xPhospho [S7(100)]	0.000986789	0.000481541	1	2	1	2	A0A290QJY4	A0A290QJY4 [97-113]	A0A290QJY4 1xPhospho [S103(100)]	1	3	662.662	1985.97	125437	509697	433928		Peak Found	High	High	High	0.0003098	0.0004959	2.68	50.07
[R].ILTEMNSDRTVGTIVTR.[V]	1xOxidation [M5]; 1xPhospho [S7(100)]	0.00113154	0.000481541	1	2	1	3	A0A290QJY4	A0A290QJY4 [97-113]	A0A290QJY4 1xPhospho [S103(100)]	1	3	667.993	2001.97	217788	222079	184367		High	High	High	High	0.0003098	0.0005877	2.42	39.73
[K].LLTGEDGEHAVLSR.[Y]	1xPhospho [T3(100)]	1.66479e-06	0.000190712	1	1	1	4	A0A0H3K6Y7	A0A0H3K6Y7 [64-77]	A0A0H3K6Y7 1xPhospho [T66(100)]	0	2	788.874	1576.74	1.99729e+06	2.35701e+06	2551857		High	High	High	High	0.0002421	5.106e-08	4.45	41.34
[K].LLTGEDGEHAVLSRYNLAPDELEK.[Y]	1xPhospho [S13(100)]	0.000572475	0.000190712	1	1	2	4	A0A0H3K6Y7	A0A0H3K6Y7 [64-87]	A0A0H3K6Y7 1xPhospho [S76(100)]	1	4	688.081	2749.31	129079	940772	459154		Peak Found	High	High	High	0.0002421	0.0002463	3.63	68.33
[R].ILTQLTGYVAADK.[D]	1xPhospho [T6(98.5)]	0.0044205	0.000481541	1	1	1	1	A0A290QG38	A0A290QG38 [252-264]	A0A290QG38 1xPhospho [T257(98.5)]	0	2	736.873	1472.74	NAN	NAN	NAN	NoQuanValues	Not Found	Not Found	High	High	0.0003681	0.004612	1.23
[R].LLVAAAIGISK.[D]	1xPhospho [S10(100)]	0.000212436	0.000190712	1	1	1	3	A0A0H3K695	A0A0H3K695 [220-230]	A0A0H3K695 1xPhospho [S229(100)]	0	2	568.328	1135.65	516211	217576	319358		High	High	High	High	0.0001544	5.711e-05	2.78	69.61
[R].LLVISPYDK.[T]	1xPhospho [S5(100)]	0.000856829	0.000481541	1	1	3	5	A0A290QFS8	A0A290QFS8 [63-71]	A0A290QFS8 1xPhospho [S67(100)]	0	2	564.291	1127.57	737297	778104	719887		High	High	High	High	0.0003098	0.000415	2.21	49.31
[K].ILVNSGVLPESR.[I]	1xPhospho [S11(100)]	9.13951e-05	0.000190712	1	1	1	1	A0A290QV45	A0A290QV45 [49-60]	A0A290QV45 1xPhospho [S59(100)]	0	2	682.353	1363.7	292902	366890	373338		Peak Found	Peak Found	High	High	0.0002421	1.568e-05	3.43	52.25
[K].ILVTGGDSAIGR.[A]	1xPhospho [S8(100)]	0.00281699	0.000481541	1	1	1	1	A0A0H3KEP6	A0A0H3KEP6 [51-62]	A0A0H3KEP6 1xPhospho [S58(100)]	0	2	619.811	1238.61	NAN	NAN	NAN	NoQuanValues	Not Found	Not Found	High	High	0.0003681	0.002774	1.66
[K].LLWASCR.[E]	1xCarbamidomethyl [C6]; 1xPhospho [S5(100)]	0.00359802	0.000481541	1	1	1	3	A0A0H3K955	A0A0H3K955 [174-180]	A0A0H3K955 1xPhospho [S178(100)]	0	2	493.22	985.433	786121	1.37505e+06	1747630		High	High	High	High	0.0003098	0.002164	2.19	49.26
[R].ILYSAFDLVEQR.[S]	1xPhospho [S4(100)]	9.44933e-05	0.000190712	1	1	1	1	A6QEJ8	A6QEJ8 [42-53]	A6QEJ8 1xPhospho [S45(100)]	0	2	767.372	1533.73	NAN	NAN	NAN	NoQuanValues	Not Found	High	Not Found	High	0.0001963	2.566e-05	2.68
[K].ILYSPASDQNYR.[Y]	1xPhospho [S4(100)]	0.00928981	0.000944029	1	1	1	3	A0A0H3KAX8	A0A0H3KAX8 [129-140]	A0A0H3KAX8 1xPhospho [S132(100)]	0	2	753.834	1506.66	10187801	7680629	9633180		High	High	High	High	0.0006923	0.009786	1.7	39.13
[R].ILYYTGR.[I]	1xPhospho [T5(100)]	0.00194853	0.000481541	1	1	2	5	A6QEJ9	A6QEJ9 [30-36]	A6QEJ9 1xPhospho [T34(100)]	0	2	483.229	965.449	506936	581809	630188		High	High	High	High	0.0003098	0.001112	2.07	24.8
[R].LMEISSYR.[G]	1xPhospho [S5(99.4)]	0.00111305	0.000481541	1	1	1	3	A6QJ68	A6QJ68 [80-87]	A6QJ68 1xPhospho [S84(99.4)]	0	2	539.736	1078.46	460084	683169	579443		High	High	High	High	0.0003681	0.0007412	1.91	44.65
[K].IMGILNVTPDSLSDGGK.[F]	1xPhospho [S13(98.5)]	0.0497854	0.00276366	1	1	1	1	A0A0H3K750	A0A0H3K750 [6-22]	A0A0H3K750 1xPhospho [S18(98.5)]	0	2	898.929	1796.85	NAN	NAN	NAN	NoQuanValues	Not Found	High	Not Found	High	0.001716	0.02507	1.44
[R].LMVNEDGTLSSK.[I]	1xPhospho [S/T]	0.000372454	0.000190712	1	1	2	3	A6QHU1	A6QHU1 [634-645]		0	2	687.304	1373.6	636035	496064	558964		High	High	High	High	0.0001963	0.0001407	2.59	40.94
[K].LNAAVEGTDLESK.[S]	1xPhospho [S12(100)]	5.66189e-07	0.000190712	1	1	1	3	A0A0H3K8D3	A0A0H3K8D3 [39-51]	A0A0H3K8D3 1xPhospho [S50(100)]	0	2	713.827	1426.65	1.97003e+06	1.78513e+06	1.81134e+06		High	High	High	High	0.0002421	1.102e-08	4.55	33.21
[K].LNADLSPK.[F]	1xPhospho [S6(100)]	0.000311483	0.000190712	1	1	1	2	A0A0H3KDC8	A0A0H3KDC8 [85-92]	A0A0H3KDC8 1xPhospho [S90(100)]	0	2	469.223	937.439	465130	613065	592715		Peak Found	High	High	High	0.0001963	0.0001121	2.52	20.57
[R].LNDVEQTNTPGSLNPK.[F]	1xPhospho [S12(100)]	1.08092e-05	0.000190712	1	1	3	11	A0A290QGU9	A0A290QGU9 [56-71]	A0A290QGU9 1xPhospho [S67(100)]	0	2	903.918	1806.83	1.26063e+06	1.26386e+06	1.21658e+06		High	High	High	High	0.0002421	9.875e-07	2.79	31.71
[R].LNEEIIKNSHK.[S]	1xPhospho [S9(100)]	0.000304947	0.000190712	1	1	1	1	A0A290QF10	A0A290QF10 [297-307]	A0A290QF10 1xPhospho [S305(100)]	1	3	468.901	1404.69	NAN	345663	757198		Not Found	Peak Found	High	High	0.0002421	9.204e-05	3.64	9.21
[R].LNEEIIKNSHKSEE.[-]	1xPhospho [S9(100)]	3.47695e-06	0.000190712	1	1	1	5	A0A290QF10	A0A290QF10 [297-310]	A0A290QF10 1xPhospho [S305(100)]	2	2	875.408	1749.81	1.18101e+06	2.15798e+06	2.68326e+06		High	High	High	High	0.0002421	1.698e-07	6.55	10.64
[K].LNEGSTEIEGFK.[F]	1xPhospho [T6(97.9)]	0.0175223	0.00162844	1	1	1	1	A0A0H3KGQ4	A0A0H3KGQ4 [112-123]	A0A0H3KGQ4 1xPhospho [T117(97.9)]	0	2	702.306	1403.61	886517	NAN	NAN		High	Not Found	Not Found	High	0.0002854	0.02021	1.46	43.55
[K].INEYTGSNNEEK.[K]	1xPhospho [S7(100)]	2.28885e-05	0.000190712	1	1	3	7	A0A0H3KGW2	A0A0H3KGW2 [29-40]	A0A0H3KGW2 1xPhospho [S35(100)]	0	2	739.296	1477.58	3341120	5.63688e+06	5.49065e+06		High	High	High	High	0.0001963	4.588e-06	3.96	9.35
[R].LNIMGINTAEEFSER.[L]	1xPhospho [S13(100)]	0.00944797	0.00107853	1	1	1	1	A0A290QF10	A0A290QF10 [282-296]	A0A290QF10 1xPhospho [S294(100)]	0	2	902.4	1803.8	169622	102071	170223		High	Peak Found	Peak Found	High	0.0002854	0.01114	2.71	82.49
[R].LNIMGINTAEEFSERLNEEIIK.[N]	1xPhospho [S13(98.2)]	0.0961832	0.00423039	1	1	1	1	A0A290QF10	A0A290QF10 [282-303]	A0A290QF10 1xPhospho [S294(98.2)]	1	3	881.765	2643.27	185666	NAN	NAN		High	Not Found	Not Found	High	0.001355	0.08287	2.02	91.27
[R].LNIMGINTAEEFSERLNEEIIK.[N]	1xOxidation [M4]; 1xPhospho [S13(100)]	0.00632503	0.000627006	1	1	1	1	A0A290QF10	A0A290QF10 [282-303]	A0A290QF10 1xPhospho [S294(100)]	1	3	887.096	2659.27	388994	NAN	321702		High	Not Found	Peak Found	High	0.0001544	0.00739	3.12	82.05
[K].LNLNAVIFMPVTTPLQK.[V]	1xOxidation [M9]; 2xPhospho [T12(100); T13(100)]	0.020409	0.00162844	1	1	1	1	A0A0H3K9Q3	A0A0H3K9Q3 [95-111]	A0A0H3K9Q3 2xPhospho [T106(100); T107(100)]	0	3	692.337	2075	NAN	NAN	NAN	NoQuanValues	Not Found	Not Found	High	High	0.0009841	0.02014	2.16
[K].LNPSDLSAPPGVK.[I]	1xPhospho [S7(100)]	0.00315491	0.000481541	1	1	2	5	A0A0H3KCZ3	A0A0H3KCZ3 [82-94]	A0A0H3KCZ3 1xPhospho [S88(100)]	0	2	687.836	1374.67	376170	526534	556595		High	High	High	High	0.0003681	0.003163	1.7	44.79
[R].LNSVVDAVK.[G]	1xPhospho [S3(100)]	0.000123278	0.000190712	1	1	1	1	A0A0H3K8T4	A0A0H3K8T4 [76-84]	A0A0H3K8T4 1xPhospho [S78(100)]	0	2	512.758	1024.51	210216	215851	290642		Peak Found	Peak Found	High	High	0.0002421	2.415e-05	2.81	31.07
[K].LNTNENYTGLK.[K]	1xPhospho [T8(100)]	5.17773e-06	0.000190712	1	1	2	4	A6QFD6	A6QFD6 [19-29]	A6QFD6 1xPhospho [T26(100)]	0	2	673.803	1346.6	604855	584226	511920		High	High	High	High	0.0002421	5.005e-07	3.87	26.39
[K].LNVESSEIIK.[K]	1xPhospho [S6(100)]	6.02784e-05	0.000190712	1	1	1	2	A0A290QFT9	A0A290QFT9 [141-150]	A0A290QFT9 1xPhospho [S146(100)]	0	2	606.299	1211.59	1.0516e+06	924635	1.00244e+06		High	High	Peak Found	High	0.0001963	1.484e-05	2.56	47.08
[K].LNVESSEIIKK.[L]	1xPhospho [S6(100)]	7.31493e-05	0.000190712	1	1	1	4	A0A290QFT9	A0A290QFT9 [141-151]	A0A290QFT9 1xPhospho [S146(100)]	1	2	670.347	1339.69	3.75488e+06	3.40046e+06	2.89728e+06		High	High	High	High	0.0002421	1.806e-05	4.07	31.43
[K].INVNTENQIASAK.[A]	1xPhospho [T5(100)]	1.11781e-06	0.000190712	1	1	2	9	A0A0H3K9T2	A0A0H3K9T2 [230-242]	A0A0H3K9T2 1xPhospho [T234(100)]	0	2	741.354	1481.7	10821349	1.06876e+07	1.03382e+07		High	High	High	High	0.0002421	2.898e-08	4.44	26.24
[R].LPDNFKTYCAK.[M]	1xCarbamidomethyl [C9]; 1xPhospho [T7(100)]	0.00133011	0.000481541	1	1	1	2	A0A0H3K6G9	A0A0H3K6G9 [375-385]	A0A0H3K6G9 1xPhospho [T381(100)]	1	3	479.547	1436.63	194350	303371	449585		Peak Found	High	High	High	0.0003681	0.0009848	2.52	25.73
[R].IPEMTYNFK.[R]	1xPhospho [T5(98.8)]	0.00928981	0.000944029	1	1	1	1	A0A0H3KHD4	A0A0H3KHD4 [259-267]	A0A0H3KHD4 1xPhospho [T263(98.8)]	0	2	611.764	1222.52	NAN	NAN	NAN	NoQuanValues	Not Found	High	Not Found	High	0.0004422	0.005596	1.04
[R].IPLSSEILAEFEK.[I]	1xPhospho [S5(99)]	0.000389633	0.000190712	1	1	1	2	A0A0H3K6F9	A0A0H3K6F9 [154-166]	A0A0H3K6F9 1xPhospho [S158(99)]	0	2	778.385	1555.77	147697	114226	122501		Peak Found	High	High	High	0.0002421	0.0001339	1.28	99.85
[K].IPIVNTKGESTIPLIK.[K]	1xPhospho [T6(95.1)]	0.0996288	0.00423039	1	1	1	1	A0A0H3K955	A0A0H3K955 [91-106]	A0A0H3K955 1xPhospho [T96(95.1)]	1	3	601.673	1803	68064.4	NAN	97637.8		Peak Found	Not Found	High	High	0.002009	0.07248	1.75	68.46
[R].IPNLISDDVPQGESDEDNVEVK.[K]	1xPhospho [S14(100)]	9.91513e-05	0.000190712	1	1	2	5	A0A290QDD2	A0A290QDD2 [104-125]	A0A290QDD2 1xPhospho [S117(100)]	0	3	831.372	2492.11	363380	270850	268567		High	High	High	High	0.0002421	1.762e-05	2.41	71.64
[K].IPTSEIK.[N]	1xPhospho [S4(100)]	0.108434	0.00506578	1	1	1	2	A0A0H3KE94	A0A0H3KE94 [23-29]	A0A0H3KE94 1xPhospho [S26(100)]	0	2	434.215	867.422	2.02103e+06	2.14748e+06	2.05837e+06		High	Peak Found	High	High	0.001757	0.09025	2.23	19.09
[K].IPYDCCK.[D]	2xCarbamidomethyl [C5; C6]; 1xPhospho [Y3(100)]	0.0156344	0.00162844	1	1	1	2	A0A0H3K6G9	A0A0H3K6G9 [649-655]	A0A0H3K6G9 1xPhospho [Y651(100)]	0	2	518.188	1035.37	418780	583579	542381		Peak Found	High	High	High	0.0009785	0.009134	1.56	8.79
[K].LQELYDLGIDPFGSK.[F]	1xPhospho [S14(100)]	0.00143109	0.000481541	1	2	1	1	A0A0H3KEK1	A0A0H3KEK1 [36-50]	A0A0H3KEK1 1xPhospho [S49(100)]	0	2	887.917	1774.83	NAN	NAN	NAN	NoQuanValues	Not Found	High	Not Found	High	0.0003098	0.0007767	2.93
[K].LQITLTR.[S]	1xPhospho [T6(100)]	0.155075	0.00637273	1	1	1	2	A0A290QTR4	A0A290QTR4 [4-10]	A0A290QTR4 1xPhospho [T9(100)]	0	2	462.75	924.491	249277	265562	321836		High	High	Peak Found	High	0.003654	0.06537	1.86	42.35
[K].LQNVANQLSQDSVK.[V]	1xPhospho [S]	0.000358454	0.000190712	1	1	2	3	A0A0H3KAF8	A0A0H3KAF8 [43-56]		0	2	812.388	1623.77	235701	156213	163852		High	High	High	High	0.0002421	0.0001178	2.68	34.36
[K].LQQFSGNLER.[A]	1xPhospho [S5(100)]	0.0196705	0.00162844	1	1	1	2	A6QGF3	A6QGF3 [73-82]	A6QGF3 1xPhospho [S77(100)]	0	2	636.292	1271.58	NAN	587886	597544		Not Found	High	High	High	0.0009841	0.01952	2.09	32.85
[R].LQQLSNEYILGGVNSPSR.[S]	1xPhospho [S17(99.2)]	7.4245e-05	0.000190712	1	1	2	4	A0A290QSM9	A0A290QSM9 [9-26]	A0A290QSM9 1xPhospho [S25(99.2)]	0	3	685.669	2054.99	135353	NAN	151838		High	High	High	High	0.0002421	1.159e-05	3.3	67.67
[K].LQSELDRVDK.[K]	1xPhospho [S3(100)]	0.000199033	0.000190712	1	1	1	3	A6QHJ8	A6QHJ8 [825-834]	A6QHJ8 1xPhospho [S827(100)]	1	2	641.805	1282.6	935496	1.07599e+06	1.0647e+06		High	High	High	High	0.0001963	6.427e-05	3.26	26.57
[K].IQSFVNSYDK.[L]	1xPhospho [S7(100)]	0.000323804	0.000190712	1	1	1	2	A0A0H3KBV6	A0A0H3KBV6 [126-135]	A0A0H3KBV6 1xPhospho [S132(100)]	0	2	640.783	1280.56	212655	210289	226908		Peak Found	High	High	High	0.0002421	0.0001008	2.58	36.64
[R].LQSHIENLQNR.[G]	1xPhospho [S3(100)]	9.59032e-05	0.000190712	1	1	1	3	A0A0H3K972	A0A0H3K972 [101-111]	A0A0H3K972 1xPhospho [S103(100)]	0	2	716.341	1431.67	258434	264679	318199		High	High	High	High	0.0002421	1.675e-05	2.33	17.77
[R].LQSHIENLQNRGEDIGNEISK.[-]	1xPhospho [S3(100)]	0.000453115	0.000190712	1	1	2	4	A0A0H3K972	A0A0H3K972 [101-121]	A0A0H3K972 1xPhospho [S103(100)]	1	3	825.392	2474.17	458345	1.04126e+06	857896		High	High	High	High	0.0001544	0.0001531	2.98	43.91
[R].IQYGGSVKPNNIK.[E]	1xPhospho [S6(100)]	2.6689e-05	0.000190712	1	1	1	4	A0A290QMX4	A0A290QMX4 [210-222]	A0A290QMX4 1xPhospho [S215(100)]	0	2	749.377	1497.75	584965	801622	1.2324e+06		High	High	High	High	0.0002421	2.67e-06	3.99	19.34
[R].LRDHDEDELSHYSNATTDIEYK.[F]	1xPhospho [S10(100)]	1.43086e-07	0.000190712	1	1	1	3	A6QHA8	A6QHA8 [262-283]	A6QHA8 1xPhospho [S271(100)]	1	4	683.544	2731.15	NAN	445184	368839		Not Found	High	High	High	0.0001963	9.852e-09	6.21	38.1
[R].LREELSEQYR.[A]	1xPhospho [S6(100)]	0.000746567	0.000396015	1	1	2	11	A0A0H3K6G9	A0A0H3K6G9 [215-224]	A0A0H3K6G9 1xPhospho [S220(100)]	1	2	701.822	1402.64	1.65986e+07	2.48207e+07	2.72086e+07		High	High	High	High	0.0001963	0.0003466	4.2	18.62
[R].LRLTVYDESK.[V]	1xPhospho [T4(100)]	0.000693367	0.000396015	1	1	1	4	A0A0H3KEP1	A0A0H3KEP1 [475-484]	A0A0H3KEP1 1xPhospho [T478(100)]	1	2	652.318	1303.63	246769	280360	280232		Peak Found	High	High	High	0.0001963	0.0003153	2.35	34.17
[K].IRPVISSDYYGKE.[-]	1xPhospho [S6(99)]	0.000382943	0.000190712	1	1	2	6	A0A290QNM4	A0A290QNM4 [60-72]	A0A290QNM4 1xPhospho [S65(99)]	1	2	803.878	1606.75	457060	360316	528649		High	High	High	High	0.0002421	0.0001306	3	39.11
[R].LRSGYEDAVDYNR.[Y]	1xPhospho [S3(100)]	8.36135e-05	0.000190712	1	1	1	5	A0A0H3KAI2	A0A0H3KAI2 [259-271]	A0A0H3KAI2 1xPhospho [S261(100)]	1	2	819.352	1637.7	292638	387782	332841		High	High	High	High	0.0002421	1.378e-05	2.68	24.43
[K].LSDVASFK.[E]	1xPhospho [S6(100)]	0.000627252	0.000396015	1	1	1	3	A0A0H3K6P9	A0A0H3K6P9 [38-45]	A0A0H3K6P9 1xPhospho [S43(100)]	0	2	473.718	946.428	6511520	6.94169e+06	6423163		High	High	High	High	0.0001963	0.0002759	2.84	31.08
[K].LSEASVGKDTMTGHWEIMGLNIMQPFK.[V]	1xPhospho [T10(100)]	7.61249e-14	0.000190712	1	1	4	6	A6QDC3	A6QDC3 [76-102]	A6QDC3 1xPhospho [T85(100)]	1	3	1034.15	3100.43	1.06613e+06	1.40687e+06	2.13279e+06		High	High	High	High	0.0002421	1.027e-17	9.48	95.55
[K].LSEASVGKDTMTGHWEIMGLNIMQPFK.[V]	1xOxidation [M]; 1xPhospho [T10(98.8)]	1.57018e-11	0.000190712	1	1	8	27	A6QDC3	A6QDC3 [76-102]	A6QDC3 1xPhospho [T85(98.8)]	1	3	1039.48	3116.43	2.49898e+06	1.03801e+07	1.79322e+07		High	High	High	High	0.0002421	5.116e-15	8.21	92.56
[K].LSEASVGKDTMTGHWEIMGLNIMQPFK.[V]	2xOxidation [M18; M]; 1xPhospho [T/S]	4.89088e-10	0.000190712	1	1	9	68	A6QDC3	A6QDC3 [76-102]		1	3	1044.82	3132.42	2.46746e+06	4.1939e+07	3.04688e+07		High	High	High	High	0.0002421	4.757e-13	7.7	84.34
[K].LSEASVGKDTMTGHWEIMGLNIMQPFK.[V]	3xOxidation [M11; M18; M23]; 1xPhospho [T10(98.4)]	1.30923e-09	0.000190712	1	1	5	63	A6QDC3	A6QDC3 [76-102]	A6QDC3 1xPhospho [T85(98.4)]	1	3	1050.14	3148.42	3.44779e+06	7.27248e+07	3.9119e+07		High	High	High	High	0.0002421	2.104e-11	6.67	89.3
[K].LSEASVGKDTMTGHWEIMGLNIMQPFK.[V]	2xPhospho [T10(100); T12(100)]	0.00161148	0.000481541	1	1	3	14	A6QDC3	A6QDC3 [76-102]	A6QDC3 2xPhospho [T85(100); T87(100)]	1	3	1060.81	3180.4	6072925	5.45766e+07	1.32939e+07		High	High	High	High	0.0003098	0.000895	3.7	71.14
[K].LSEASVGKDTMTGHWEIMGLNIMQPFK.[V]	1xOxidation [M23]; 2xPhospho [S5(98.3); T/S]	0.00216237	0.000481541	1	1	2	3	A6QDC3	A6QDC3 [76-102]	A6QDC3 2xPhospho [S80(98.3); T/S]	1	4	799.857	3196.4	NAN	186826	NAN		Not Found	High	Not Found	High	0.0003098	0.001248	2.09	73
[K].ISEFDDVDK.[A]	1xPhospho [S2(100)]	0.000281049	0.000190712	1	1	1	3	A0A0H3K7S8	A0A0H3K7S8 [232-240]	A0A0H3K7S8 1xPhospho [S233(100)]	0	2	574.232	1147.46	283095	366919	311559		High	High	High	High	0.0001963	9.875e-05	2.21	34.54
[K].LSESDDEVNNQKPLTLPEEQK.[L]	1xPhospho [T15(100)]	0.123135	0.00518001	1	1	1	1	A0A0H3KFI8	A0A0H3KFI8 [228-248]	A0A0H3KFI8 1xPhospho [T242(100)]	0	3	831.714	2493.14	NAN	NAN	NAN	NoQuanValues	Not Found	Not Found	High	High	0.002438	0.08479	1.92
[K].ISEVANNVQSTVK.[Y]	1xPhospho [S/T]	3.53396e-05	0.000190712	1	1	1	2	A0A0H3KCE0	A0A0H3KCE0 [82-94]		0	2	734.857	1468.7	NAN	155328	187230		Not Found	High	High	High	0.0002421	4.316e-06	3.1	26.17
[K].LSEYGLQLR.[E]	1xPhospho [Y4(100)]	0.00169097	0.000481541	1	1	1	2	A0A290QPJ4	A0A290QPJ4 [44-52]	A0A290QPJ4 1xPhospho [Y47(100)]	0	2	579.782	1158.56	NAN	NAN	NAN	NoQuanValues	Not Found	High	High	High	0.0003098	0.0009458	1.41
[K].LSGEALAGEK.[G]	1xPhospho [S2(100)]	0.000442446	0.000190712	1	1	1	6	A0A290QNQ6	A0A290QNQ6 [14-23]	A0A290QNQ6 1xPhospho [S15(100)]	0	2	527.749	1054.48	1.50505e+07	1.648e+07	1.30631e+07		High	High	High	High	0.0001963	0.0001756	3.26	18.97
[K].LSGILMDENVR.[E]	1xPhospho [S2(100)]	6.51819e-05	0.000190712	1	1	1	6	A0A0H3K6P9	A0A0H3K6P9 [120-130]	A0A0H3K6P9 1xPhospho [S121(100)]	0	2	663.81	1326.61	8465063	9355641	13030677		High	High	High	High	0.0002421	1.063e-05	3.33	60.28
[K].LSGILMDENVR.[E]	1xOxidation [M6]; 1xPhospho [S2(100)]	9.55488e-05	0.000190712	1	1	1	15	A0A0H3K6P9	A0A0H3K6P9 [120-130]	A0A0H3K6P9 1xPhospho [S121(100)]	0	2	671.808	1342.61	3.79725e+06	3.6895e+06	4.26297e+06		High	High	High	High	0.0002421	1.668e-05	2.4	47.89
[K].LSGILMDENVREK.[L]	1xPhospho [S2(100)]	2.52639e-06	0.000190712	1	1	1	9	A0A0H3K6P9	A0A0H3K6P9 [120-132]	A0A0H3K6P9 1xPhospho [S121(100)]	1	3	528.588	1583.75	8.28031e+06	9.80358e+06	6.37402e+06		High	High	High	High	0.0002421	9.267e-08	4.29	43.99
[K].LSGILMDENVREK.[L]	1xOxidation [M6]; 1xPhospho [S2(100)]	1.47617e-06	0.000190712	1	1	1	5	A0A0H3K6P9	A0A0H3K6P9 [120-132]	A0A0H3K6P9 1xPhospho [S121(100)]	1	2	800.374	1599.74	3.85384e+06	4.29834e+06	2.29242e+06		High	High	High	High	0.0001963	1.658e-07	4.14	33.45
[R].ISLISISNTVDK.[I]	1xPhospho [S/T]	0.00216237	0.000481541	1	1	1	2	A0A0H3KCW8	A0A0H3KCW8 [111-122]		0	2	685.352	1369.7	171707	176476	NAN		High	High	Not Found	High	0.0003098	0.001246	2.48	71.43
[R].ISISTSGGSFR.[N]	1xPhospho [S/T]	0.000662754	0.000396015	1	1	1	3	P13647	P13647 [74-84]		0	2	596.273	1191.54	NAN	123774	98053.2		High	High	High	High	0.0001963	0.0002968	2.3	41.57
[K].LSNFLKDSEDK.[L]	1xPhospho [S8(100)]	9.91513e-05	0.000190712	1	1	1	4	A0A0H3K746	A0A0H3K746 [104-114]	A0A0H3K746 1xPhospho [S111(100)]	1	2	688.312	1375.61	930619	1.06515e+06	1.10119e+06		High	High	High	High	0.0002421	1.762e-05	3.53	25.65
[K].LSNSYTTDEVK.[G]	1xPhospho [S4(100)]	1.5039e-05	0.000190712	1	1	1	3	A0A290QIH5	A0A290QIH5 [156-166]	A0A290QIH5 1xPhospho [S159(100)]	0	2	668.786	1336.57	436938	357487	409452		High	High	High	High	0.0002421	1.177e-06	2.77	20.81
[R].LSPSEVTAIADALGQLR.[H]	1xPhospho [S4(100)]	1.39896e-07	0.000190712	1	1	2	7	A0A0H3KDS2	A0A0H3KDS2 [48-64]	A0A0H3KDS2 1xPhospho [S51(100)]	0	2	910.961	1820.92	4.68537e+06	2.4051e+06	2.17898e+06		High	High	High	High	0.0002421	1.501e-09	4.74	105.02
[R].LSPSEVTAIADALGQLRHE.[-]	1xPhospho [S4(100)]	9.34778e-12	0.000190712	1	1	1	9	A0A0H3KDS2	A0A0H3KDS2 [48-66]	A0A0H3KDS2 1xPhospho [S51(100)]	1	3	696.343	2087.02	830077	1.63096e+06	562604		High	High	High	High	0.0002421	2.79e-15	6.72	97.69
[K].ISQVVQWSNVAMEIADK.[W]	1xPhospho [S8(100)]	1.531e-07	0.000190712	1	1	1	3	A0A0H3K8T4	A0A0H3K8T4 [115-131]	A0A0H3K8T4 1xPhospho [S122(100)]	0	2	999.474	1997.94	299103	196702	223562		High	High	High	High	0.0001544	8.26e-10	4.42	89.92
[R].LSSEVASILR.[G]	1xPhospho [S3(100)]	6.35051e-05	0.000190712	1	1	2	5	A6QJ60	A6QJ60 [29-38]	A6QJ60 1xPhospho [S31(100)]	0	2	577.795	1154.58	444677	396594	379478		High	High	High	High	0.0002421	9.271e-06	2.37	69.83
[K].ISSGVGVER.[T]	1xPhospho [S3(100)]	0.00177587	0.000481541	1	1	1	1	A6QGE1	A6QGE1 [66-74]	A6QGE1 1xPhospho [S68(100)]	0	2	492.231	983.456	1.47025e+06	1.61927e+06	1.50499e+06		Peak Found	Peak Found	High	High	0.0003681	0.001519	2.67	13.09
[K].LSSPATLNSR.[V]	1xPhospho [S9(100)]	0.000400553	0.000190712	1	1	3	7	P00761 SWISS-PROT:P00761	P00761 SWISS-PROT:P00761 [98-107]	P00761 SWISS-PROT:P00761 1xPhospho [S106(100)]	0	2	563.269	1125.53	3.47167e+06	5.26925e+06	7.67841e+06		High	High	High	High	0.0002421	0.0001397	3.14	19.76
[K].LSTSGHILTNEFQQTEDK.[H]	1xPhospho [T/S]	7.57252e-09	0.000190712	1	1	1	6	A0A0H3K8R2	A0A0H3K8R2 [293-310]		0	2	1064.48	2127.96	475943	472146	364229		High	High	High	High	0.0002421	2.349e-11	4.74	49.2
[K].ISTSTQSEIANFSGLLGR.[V]	1xPhospho [S7(99.9)]	2.95287e-05	0.000190712	1	1	1	1	A0A0H3KEV4	A0A0H3KEV4 [183-200]	A0A0H3KEV4 1xPhospho [S189(99.9)]	0	2	980.971	1960.94	NAN	NAN	NAN	NoQuanValues	High	Not Found	Not Found	High	0.0001544	2.196e-06	2.36
[K].ISVPGMTECPNCGEYK.[L]	2xCarbamidomethyl [C9; C12]; 1xPhospho [T7(100)]	0.000468743	0.000190712	1	1	2	3	A0A290QFU1	A0A290QFU1 [22-37]	A0A290QFU1 1xPhospho [T28(100)]	0	2	961.381	1921.75	NAN	NAN	NAN	NoQuanValues	High	Not Found	High	High	0.0002421	0.0001785	1.4
[K].LSYIGSTVK.[T]	1xPhospho [S/T/Y]	0.000411744	0.000190712	1	1	2	6	A0A290QEX1	A0A290QEX1 [167-175]		0	2	524.26	1047.51	1.14068e+06	1.20434e+06	1.09054e+06		High	High	High	High	0.0001963	0.0001601	2.44	37.19
[K].LTETEIEASK.[S]	1xPhospho [T4(100)]	0.000117947	0.000190712	1	1	3	8	A0A0H3K6P9	A0A0H3K6P9 [639-648]	A0A0H3K6P9 1xPhospho [T642(100)]	0	2	600.774	1200.54	6.12982e+06	7.08217e+06	7.45056e+06		High	High	High	High	0.0001544	1.811e-05	3.5	18.74
[K].LTETEIEASKSMDE.[-]	1xPhospho [S11(100)]	1.12624e-06	0.000190712	1	1	1	3	A0A0H3K6P9	A0A0H3K6P9 [639-652]	A0A0H3K6P9 1xPhospho [S649(100)]	1	2	831.844	1662.68	1.19149e+06	1.04338e+06	1.05277e+06		High	High	High	High	0.0002421	2.925e-08	5.71	35.93
[K].LTETEIEASKSMDE.[-]	1xOxidation [M12]; 1xPhospho [S11(100)]	0.000181755	0.000190712	1	1	1	3	A0A0H3K6P9	A0A0H3K6P9 [639-652]	A0A0H3K6P9 1xPhospho [S649(100)]	1	2	839.842	1678.68	512341	259204	441411		High	High	High	High	0.0001963	5.735e-05	2.85	25.21
[K].LTFSDEVVEK.[I]	1xPhospho [S4(100)]	7.53569e-05	0.000190712	1	1	1	3	A0A0H3KI52	A0A0H3KI52 [42-51]	A0A0H3KI52 1xPhospho [S45(100)]	0	2	623.784	1246.56	552068	492006	576208		High	High	High	High	0.0001544	9.099e-06	2.65	49.46
[R].LTGIPVSQMDDNDIER.[L]	1xPhospho [S7(100)]	1.20054e-06	0.000190712	1	1	1	4	A0A0H3KAL9	A0A0H3KAL9 [395-410]	A0A0H3KAL9 1xPhospho [S401(100)]	0	2	941.925	1882.83	667577	430872	542620		High	High	High	High	0.0002421	3.216e-08	2.78	64.2
[R].LTGIPVSQMDDNDIER.[L]	1xOxidation [M9]; 1xPhospho [S7(100)]	0.000285076	0.000190712	1	1	1	2	A0A0H3KAL9	A0A0H3KAL9 [395-410]	A0A0H3KAL9 1xPhospho [S401(100)]	0	2	949.915	1898.82	NAN	NAN	NAN	NoQuanValues	Not Found	High	High	High	0.0002421	8.294e-05	1.56
[R].LTGIPVSQMDDNDIERLK.[N]	1xPhospho [S7(100)]	0.00325883	0.000481541	1	1	1	1	A0A0H3KAL9	A0A0H3KAL9 [395-412]	A0A0H3KAL9 1xPhospho [S401(100)]	1	3	708.671	2124	145458	112326	NAN		High	Peak Found	Not Found	High	0.0001544	0.003515	2.02	67.82
[K].LTGVFGHPVSDRENSMTAGPR.[G]	1xPhospho [T17(97.7)]	0.024136	0.00162844	1	2	1	2	A0A0H3K8E6	A0A0H3K8E6 [10-30]	A0A0H3K8E6 1xPhospho [T26(97.7)]	1	3	770.023	2308.05	NAN	NAN	NAN	NoQuanValues	Not Found	High	High	High	0.0009841	0.0233	1.78
[K].ITGYQSIEADDIR.[A]	1xPhospho [T/Y/S]	0.209614	0.00943864	1	1	1	1	A0A0H3KA29	A0A0H3KA29 [602-614]		0	2	780.851	1560.69	NAN	NAN	NAN	NoQuanValues	Not Found	Not Found	High	High	0.00429	0.1269	0.51
[R].LTHQSIDNAALLK.[Y]	1xPhospho [S5(100)]	0.0013486	0.000481541	1	1	1	4	A0A0H3KI69	A0A0H3KI69 [112-124]	A0A0H3KI69 1xPhospho [S116(100)]	0	2	752.381	1503.76	NAN	187290	245288		High	High	High	High	0.0003681	0.001007	1.6	34.51
[K].LTKSIMAELEALYPPSYSSYIDFLYTCR.[Q]	1xCarbamidomethyl [C27]; 1xPhospho [T2(96.1)]	0.176526	0.00800186	1	1	1	1	A0A0H3KAM1	A0A0H3KAM1 [133-160]	A0A0H3KAM1 1xPhospho [T134(96.1)]	1	4	853.652	3411.59	311991	226050	342185		Peak Found	Peak Found	High	High	0.003589	0.1111	2.12	72.26
[K].ITLNDLRSGK.[E]	1xPhospho [S8(100)]	0.0738076	0.0038225	1	1	1	2	A0A0H3K8I6	A0A0H3K8I6 [204-213]	A0A0H3K8I6 1xPhospho [S211(100)]	1	2	598.805	1196.6	169163	208784	138843		Peak Found	High	High	High	0.002317	0.04064	1.8	28.13
[R].ITIQSSSSLSDEEIDR.[M]	1xPhospho [S7(100)]	5.68321e-07	0.000190712	1	1	5	13	A6QHC3	A6QHC3 [469-484]	A6QHC3 1xPhospho [S475(100)]	0	2	930.418	1859.83	2.54261e+06	988456	992746		High	High	High	High	0.0002421	1.786e-08	3.6	52.46
[K].ITLSESREGMTSDTYTK.[V]	1xPhospho [S4(98.7)]	0.191255	0.00891836	1	1	2	3	A0A0H3KCR3	A0A0H3KCR3 [17-33]	A0A0H3KCR3 1xPhospho [S20(98.7)]	1	3	666.963	1998.87	NAN	NAN	86905.5		High	Not Found	High	High	0.004003	0.1183	1.33	32.83
[K].LTIVNVIDSR.[T]	1xPhospho [S9(100)]	7.45352e-06	0.000190712	1	1	1	3	A0A0H3K910	A0A0H3K910 [35-44]	A0A0H3K910 1xPhospho [S43(100)]	0	2	605.317	1209.62	293222	413087	529386		High	High	High	High	0.0001963	1.179e-06	3.75	65.71
[K].LTNENYTIK.[A]	1xPhospho [T7(100)]	0.000543082	0.000190712	1	2	1	2	A0A290QJV9	A0A290QJV9 [214-222]	A0A290QJV9 1xPhospho [T220(100)]	0	2	588.27	1175.53	227959	298171	283083		Peak Found	High	High	High	0.0001963	0.0002289	2.49	21.5
[R].ITQASVSDLK.[S]	1xPhospho [S7(98.7)]	0.0244406	0.00162844	1	1	1	1	A0A0H3KI28	A0A0H3KI28 [441-450]	A0A0H3KI28 1xPhospho [S447(98.7)]	0	2	571.278	1141.55	73191.8	166725	162946		Peak Found	Peak Found	High	High	0.0009841	0.02358	2.39	29.67
[K].LTREQQLDVISR.[T]	1xPhospho [T2(100)]	0.00344739	0.000481541	1	1	1	2	A0A0H3K6G9	A0A0H3K6G9 [732-743]	A0A0H3K6G9 1xPhospho [T733(100)]	1	3	513.262	1537.77	91006.5	138917	133784		Peak Found	High	High	High	0.0003098	0.002065	2.28	30.31
[K].LTTSLVNEFVSNSNQDTANTTDPFK.[I]	1xPhospho [T2(96.5)]	0.000235853	0.000190712	1	1	2	3	A0A290QU56	A0A290QU56 [129-153]	A0A290QU56 1xPhospho [T130(96.5)]	0	3	941.762	2823.27	NAN	NAN	NAN	NoQuanValues	High	High	High	High	0.0002421	6.265e-05	2.41
[K].ITVFTYK.[R]	1xPhospho [T/Y]	0.0871934	0.0038225	1	1	1	1	A0A290QS13	A0A290QS13 [71-77]		0	2	476.233	951.459	NAN	NAN	NAN	NoQuanValues	Not Found	Not Found	High	High	0.002009	0.06556	0.66
[K].LTVSSLNGVAQINAK.[N]	1xPhospho [S5(100)]	0.000884712	0.000481541	1	1	2	3	A0A0H3K7X7	A0A0H3K7X7 [611-625]	A0A0H3K7X7 1xPhospho [S615(100)]	0	2	797.916	1594.82	NAN	NAN	NAN	NoQuanValues	Not Found	High	High	High	0.0003681	0.0005073	1.24
[K].ITVSTNDVEAKETDTLR.[I]	1xPhospho [T13(100)]	0.000214752	0.000190712	1	1	2	3	A0A0H3KGZ4	A0A0H3KGZ4 [160-176]	A0A0H3KGZ4 1xPhospho [T172(100)]	1	3	657.981	1971.93	137834	84756.1	NAN		High	High	High	High	0.0001544	4.595e-05	2.94	36.09
[K].ITVVPSDSIPADQEGMDIGPNTVK.[L]	1xPhospho [S/T]	9.76368e-07	0.000190712	1	1	2	4	A6QF82	A6QF82 [280-303]		0	3	855.071	2563.2	714870	384600	440353		High	High	High	High	0.0001963	1.005e-07	3.94	76.33
[K].ITVVPSDSIPADQEGMDIGPNTVK.[L]	1xOxidation [M16]; 1xPhospho [T2(99.9)]	0.000961683	0.000481541	1	1	2	2	A6QF82	A6QF82 [280-303]	A6QF82 1xPhospho [T281(99.9)]	0	3	860.406	2579.19	383288	239773	215922		High	Peak Found	High	High	0.0003681	0.0005849	1.87	66.3
[R].LTVYDESK.[V]	1xPhospho [S7(100)]	0.00453315	0.000481541	1	1	1	3	A0A0H3KEP1	A0A0H3KEP1 [477-484]	A0A0H3KEP1 1xPhospho [S483(100)]	0	2	517.726	1034.44	222026	344903	379887		High	High	High	High	0.0003098	0.002747	2.27	20.36
[K].ITYTMIGDPSQTITR.[N]	1xPhospho [S/T/Y]	0.000348573	0.000190712	1	1	1	4	A0A0H3K6Y2	A0A0H3K6Y2 [94-108]		0	2	888.918	1776.82	NAN	NAN	NAN	NoQuanValues	High	High	High	High	0.0002421	0.0001126	2.19
[K].LVAIENEDGSYSDRIK.[L]	1xPhospho [S12(100)]	0.000259834	0.000190712	1	1	1	2	A0A0H3K9A0	A0A0H3K9A0 [332-347]	A0A0H3K9A0 1xPhospho [S343(100)]	1	3	630.295	1888.87	204000	189715	140659		Peak Found	High	High	High	0.0001963	8.929e-05	3.95	39.15
[K].IVAITSCPNGIAHTYMAQEK.[L]	1xCarbamidomethyl [C7]; 1xPhospho [T14(100)]	4.51359e-08	0.000190712	1	1	4	10	A0A0H3KAP1	A0A0H3KAP1 [3-22]	A0A0H3KAP1 1xPhospho [T16(100)]	0	3	762.019	2284.05	1.14123e+06	811130	1.18452e+06		High	High	High	High	0.0001544	1.224e-10	3.78	49.88
[K].IVAITSCPNGIAHTYMAQEK.[L]	1xCarbamidomethyl [C7]; 1xOxidation [M16]; 1xPhospho [T14(100)]	1.57906e-05	0.000190712	1	1	2	6	A0A0H3KAP1	A0A0H3KAP1 [3-22]	A0A0H3KAP1 1xPhospho [T16(100)]	0	3	767.356	2300.05	453774	285101	383972		High	High	High	High	0.0002421	1.745e-06	3.85	40.81
[K].IVATSFDEIFDGK.[D]	1xPhospho [S5(100)]	0.000499713	0.000190712	1	1	1	2	A0A290QIC2	A0A290QIC2 [293-305]	A0A290QIC2 1xPhospho [S297(100)]	0	2	761.348	1521.69	175206	91856.4	132723		Peak Found	High	High	High	0.0002421	0.000198	1.77	85.66
[K].IVCTIGPASESEEMIEK.[L]	1xCarbamidomethyl [C3]; 1xPhospho [S11(98.8)]	0.00169097	0.000481541	1	1	2	3	A0A0H3K8Q4	A0A0H3K8Q4 [6-22]	A0A0H3K8Q4 1xPhospho [S16(98.8)]	0	2	986.941	1972.86	NAN	NAN	NAN	NoQuanValues	High	High	High	High	0.0003681	0.001412	1.83
[K].IVEEVMNAVSIPVMAK.[A]	1xPhospho [S10(100)]	0.045969	0.00276366	1	1	1	2	A6QEH1	A6QEH1 [67-82]	A6QEH1 1xPhospho [S76(100)]	0	2	905.451	1809.89	NAN	NAN	NAN	NoQuanValues	High	Not Found	High	High	0.0005598	0.04655	1.4
[R].LVGAPPGYVGHDDGGQLTEK.[V]	1xPhospho [T18(97.9)]	0.00453315	0.000481541	1	1	2	4	A0A0H3K6F4	A0A0H3K6F4 [586-605]	A0A0H3K6F4 1xPhospho [T603(97.9)]	0	3	697.324	2089.96	182796	154920	186132		High	High	High	High	0.0003098	0.00275	1.62	33.82
[R].IVGERVSIVEDTPGVTR.[D]	1xPhospho [S7(100)]	9.62168e-06	0.000190712	1	1	1	5	A6QH24	A6QH24 [23-39]	A6QH24 1xPhospho [S29(100)]	1	3	636.325	1906.96	835669	468028	434124		High	High	High	High	0.0001544	6.893e-07	4.99	49
[R].LVGGAGEETIIAR.[V]	1xPhospho [T9(100)]	0.00377528	0.000481541	1	1	1	1	A0A290QKP4	A0A290QKP4 [161-173]	A0A290QKP4 1xPhospho [T169(100)]	0	2	683.342	1365.68	NAN	137321	102149		Not Found	Peak Found	High	High	0.0003681	0.003876	1.38	42.6
[K].IVGISDAYGALHDPNGLDIDYLLDRRDSFGTVTNLFEETISNK.[E]	1xPhospho [S28(97.3)]	6.3302e-08	0.000190712	1	2	2	8	A0A290QN31	A0A290QN31 [237-279]	A0A290QN31 1xPhospho [S264(97.3)]	2	4	1209.34	4834.32	1.11272e+07	1.59278e+06	564731		High	High	High	High	0.0001544	4.013e-10	10.59	104.4
[K].IVIALGGNAIQTTEATAEAQQTAIR.[C]	1xPhospho [T13(97.1)]	0.000146517	0.000190712	1	2	1	1	A0A290QJY4	A0A290QJY4 [5-29]	A0A290QJY4 1xPhospho [T17(97.1)]	0	3	874.117	2620.33	NAN	NAN	NAN	NoQuanValues	High	Not Found	Not Found	High	0.0001544	2.533e-05	2.89
[R].LVLDGIEVVGSLVGTR.[Q]	1xPhospho [S11(100)]	4.85742e-06	0.000190712	1	1	1	5	A0A0H3KB93	A0A0H3KB93 [274-289]	A0A0H3KB93 1xPhospho [S284(100)]	0	2	853.958	1706.91	268448	160769	NAN		High	High	High	High	0.0001544	1.431e-07	4.02	97.18
[R].LVLKDESK.[V]	1xPhospho [S7(100)]	0.0338131	0.0023513	1	2	1	1	A0A290QE53	A0A290QE53 [33-40]	A0A290QE53 1xPhospho [S39(100)]	1	2	506.26	1011.51	2.71098e+06	4.14626e+06	3829666		Peak Found	High	Peak Found	High	0.001613	0.01792	2	8.6
[R].LVLKDESKVDK.[D]	1xPhospho [S7(100)]	0.000289156	0.000190712	1	2	1	4	A0A290QE53	A0A290QE53 [33-43]	A0A290QE53 1xPhospho [S39(100)]	2	3	451.906	1353.7	749869	1.15229e+06	1.46851e+06		Peak Found	High	High	High	0.0002421	8.48e-05	3.51	10.81
[R].LVILHSEYR.[S]	1xPhospho [S6(100)]	0.00489245	0.000481541	1	1	1	2	A0A0H3KEW6	A0A0H3KEW6 [531-539]	A0A0H3KEW6 1xPhospho [S536(100)]	0	2	605.305	1209.6	NAN	166141	78923		Not Found	High	High	High	0.0003098	0.002975	1.9	32.17
[K].IVISDKGDSFDYETTK.[S]	1xPhospho [S9(100)]	1.04501e-05	0.000190712	1	1	5	23	A6QIR1	A6QIR1 [81-96]	A6QIR1 1xPhospho [S89(100)]	1	2	949.426	1897.85	2.91552e+06	2.63362e+06	3.17764e+06		High	High	High	High	0.0001544	4.562e-07	4.19	45.3
[R].IVISHGNGPQIGSLLIQQAK.[S]	1xPhospho [S13(100)]	0.010285	0.00107853	1	2	1	2	A0A290QJY4	A0A290QJY4 [45-64]	A0A290QJY4 1xPhospho [S57(100)]	0	3	718.386	2153.15	NAN	NAN	NAN	NoQuanValues	High	High	Not Found	High	0.0002854	0.01218	1.49
[K].LVIVANDASDNTAK.[L]	1xPhospho [S9(99.1)]	0.000186442	0.000190712	1	1	3	3	A0A0H3KCF6	A0A0H3KCF6 [37-50]	A0A0H3KCF6 1xPhospho [S45(99.1)]	0	2	755.863	1510.71	129427	123475	114247		High	High	High	High	0.0001963	5.923e-05	1.89	31.52
[K].IVNEEALGYGK.[W]	1xPhospho [Y9(100)]	1.77378e-05	0.000190712	1	1	1	3	A0A0H3KIX5	A0A0H3KIX5 [541-551]	A0A0H3KIX5 1xPhospho [Y549(100)]	0	2	636.797	1272.59	244468	247786	265215		High	High	High	High	0.0001963	3.364e-06	2.54	25.05
[K].IVSDLCYK.[Q]	1xCarbamidomethyl [C6]; 1xPhospho [S3(100)]	0.0132536	0.00107853	1	1	1	3	A6QD96	A6QD96 [56-63]	A6QD96 1xPhospho [S58(100)]	0	2	539.24	1077.47	261043	214039	180193		High	High	High	High	0.0007182	0.007832	1.41	45.33
[K].IVSDLDLK.[G]	1xPhospho [S3(100)]	0.000559452	0.000190712	1	1	1	3	A6QF82	A6QF82 [5-12]	A6QF82 1xPhospho [S7(100)]	0	2	491.746	982.486	1.35041e+06	1.21243e+06	1.04237e+06		High	High	High	High	0.0001963	0.0002375	1.9	56.07
[K].IVSLAPEVL.[-]	1xPhospho [S3(100)]	0.00786088	0.000627006	1	1	1	2	A0A290QIT6	A0A290QIT6 [114-122]	A0A290QIT6 1xPhospho [S116(100)]	0	2	510.772	1020.54	548190	322752	260354		Peak Found	High	High	High	0.0004422	0.004761	2.14	96.36
[K].LVSNIGKISK.[D]	1xPhospho [S9(100)]	0.152948	0.00623719	1	1	1	1	A0A0H3K925	A0A0H3K925 [130-139]	A0A0H3K925 1xPhospho [S138(100)]	1	2	569.815	1138.62	144705	190943	162191		Peak Found	High	Peak Found	High	0.003654	0.06495	1.77	18.08
[K].LVSSGNDSIDIIMPNMTK.[G]	1xPhospho [S/T]	1.91193e-05	0.000190712	1	1	1	3	A0A0H3KAL0	A0A0H3KAL0 [174-191]		0	2	1007.97	2014.92	NAN	NAN	NAN	NoQuanValues	High	High	High	High	0.0001544	1.138e-06	2.84
[R].IVTEEDLK.[K]	1xPhospho [T3(100)]	0.0005395	0.000190712	1	1	1	3	A0A0H3K8U0	A0A0H3K8U0 [123-130]	A0A0H3K8U0 1xPhospho [T125(100)]	0	2	513.741	1026.48	469543	579818	649520		High	High	High	High	0.0001544	0.0002055	2.35	22.5
[R].IVTEEDLKK.[N]	1xPhospho [T3(100)]	0.000753786	0.000396015	1	1	1	2	A0A0H3K8U0	A0A0H3K8U0 [123-131]	A0A0H3K8U0 1xPhospho [T125(100)]	1	2	577.789	1154.57	1019822	1.06118e+06	944214		Peak Found	High	High	High	0.0003681	0.0003878	2.89	11.47
[K].IVTETSEEELK.[Q]	1xPhospho [T3(100)]	0.00145147	0.000481541	1	1	1	2	A0A0H3KAK3	A0A0H3KAK3 [200-210]	A0A0H3KAK3 1xPhospho [T202(100)]	0	2	679.309	1357.61	178178	202270	167165		Peak Found	High	High	High	0.0003098	0.0007916	1.59	27.81
[K].IVTFGRSMENNIK.[I]	1xPhospho [T3(99.1)]	0.0532305	0.00303383	1	1	1	1	A0A0H3KC36	A0A0H3KC36 [252-264]	A0A0H3KC36 1xPhospho [T254(99.1)]	1	2	794.883	1588.76	NAN	NAN	NAN	NoQuanValues	Not Found	High	Not Found	High	0.001716	0.02654	1.74
[R].IVVADARSPR.[D]	1xPhospho [S8(100)]	0.0501187	0.00290818	1	1	1	2	A6QGD8	A6QGD8 [20-29]	A6QGD8 1xPhospho [S27(100)]	1	2	582.3	1163.59	NAN	148003	155895		Not Found	High	High	High	0.00144	0.04265	1.46	9.98
[K].IVVNMGVGDAVQNSK.[V]	1xPhospho [S14(100)]	1.03835e-08	0.000190712	1	1	1	8	A6QJ80	A6QJ80 [34-48]	A6QJ80 1xPhospho [S47(100)]	0	2	805.883	1610.76	1.07132e+07	6.59529e+06	6.88988e+06		High	High	High	High	0.0002421	3.698e-11	5.35	49.72
[K].IVVNMGVGDAVQNSK.[V]	1xOxidation [M5]; 1xPhospho [S14(100)]	1.88511e-09	0.000190712	1	1	1	8	A6QJ80	A6QJ80 [34-48]	A6QJ80 1xPhospho [S47(100)]	0	2	813.881	1626.76	2.70602e+06	2.67314e+06	2.26963e+06		High	High	High	High	0.0002421	3.251e-12	5.16	30.14
[K].LWEQVMQLSK.[E]	1xPhospho [S9(100)]	0.00013172	0.000190712	1	1	1	3	A0A0H3K6G9	A0A0H3K6G9 [54-63]	A0A0H3K6G9 1xPhospho [S62(100)]	0	2	671.318	1341.63	409429	468600	443392		High	High	High	High	0.0001963	3.855e-05	3.78	68.38
[K].LYDGSYHDVDSSEMAFK.[I]	1xPhospho [S5(100)]	1.57947e-06	0.000190712	1	1	2	5	A6QEJ9	A6QEJ9 [566-582]	A6QEJ9 1xPhospho [S570(100)]	0	3	681.94	2043.8	313421	404293	370075		Peak Found	High	High	High	0.0002421	4.734e-08	3.45	51.33
[K].IYKLESEQQK.[A]	1xPhospho [S6(100)]	0.00017209	0.000190712	1	1	1	3	A6QGR0	A6QGR0 [51-60]	A6QGR0 1xPhospho [S56(100)]	1	2	673.324	1345.64	NAN	609424	665857		Not Found	High	High	High	0.0001963	5.369e-05	2.59	11.71
[K].LYQENGKTSFEPADLK.[A]	1xPhospho [S9(99.2)]	4.60463e-07	0.000190712	1	1	3	11	A0A0H3KHB9	A0A0H3KHB9 [154-169]	A0A0H3KHB9 1xPhospho [S162(99.2)]	1	3	640.632	1919.88	2.15076e+06	2.18979e+06	2.7679e+06		High	High	High	High	0.0002421	8.174e-09	4.32	40.9
[K].LYQREDDNPETVANRLSVNIK.[Q]	1xPhospho [S17(98.1)]	3.08856e-05	0.000190712	1	1	1	4	A0A0H3K9W6	A0A0H3K9W6 [157-177]	A0A0H3K9W6 1xPhospho [S173(98.1)]	2	3	852.086	2554.23	NAN	983030	656394		Not Found	High	High	High	0.0002421	3.292e-06	4.27	47.98
[K].IYSSIAQK.[V]	1xPhospho [S4(99)]	0.0344743	0.0023513	1	1	1	1	A0A0H3K9T9	A0A0H3K9T9 [340-347]	A0A0H3K9T9 1xPhospho [S343(99)]	0	2	495.238	989.47	NAN	NAN	326858		Not Found	Not Found	High	High	0.00114	0.03143	1.88	16.46
[K].LYTSYGTYGFLHQIK.[I]	1xPhospho [T7(100)]	0.000347356	0.000190712	1	1	1	2	A0A0H3KDJ0	A0A0H3KDJ0 [4-18]	A0A0H3KDJ0 1xPhospho [T10(100)]	0	3	624.297	1870.88	NAN	137110	NAN		Not Found	High	High	High	0.0001963	0.0001288	2.42	71.82
[K].IYVEDEYVR.[A]	1xPhospho [Y7(100)]	0.012288	0.00107853	1	1	1	1	A0A0H3KEL9	A0A0H3KEL9 [178-186]	A0A0H3KEL9 1xPhospho [Y184(100)]	0	2	633.276	1265.54	153342	179444	188150		Peak Found	Peak Found	High	High	0.0006923	0.01274	1.15	36.56
[R].IYVIAAGTSYHAGLVGK.[E]	1xPhospho [T/S/Y]	0.00162937	0.000481541	1	1	2	2	A0A0H3KE75	A0A0H3KE75 [294-310]		0	3	600.641	1799.91	NAN	134125	88100.4		Not Found	High	High	High	0.0003681	0.001339	1.62	58.85
[K].MADAILEGQQGVSNEEVAAEQNIDLDEK.[E]	1xPhospho [S13(100)]	2.0143e-07	0.000190712	1	1	1	3	A0A290QFR6	A0A290QFR6 [217-244]	A0A290QFR6 1xPhospho [S229(100)]	0	3	1032.8	3096.37	812623	141419	240990		High	High	High	High	0.0001544	1.17e-09	6.38	78.6
[K].MADAILEGQQGVSNEEVAAEQNIDLDEK.[E]	1xOxidation [M1]; 1xPhospho [S13(100)]	7.19302e-08	0.000190712	1	1	1	1	A0A290QFR6	A0A290QFR6 [217-244]	A0A290QFR6 1xPhospho [S229(100)]	0	3	1038.13	3112.37	305957	NAN	NAN		High	Not Found	Not Found	High	0.0001544	2.471e-10	5.94	74.13
[-].MADESKFEQAK.[G]	1xPhospho [S5(100)]	0.000251596	0.000190712	1	1	1	3	A0A0H3K7N9	A0A0H3K7N9 [1-11]	A0A0H3K7N9 1xPhospho [S5(100)]	1	2	682.283	1363.56	364493	375781	346869		High	High	High	High	0.0002421	6.877e-05	2.92	14.91
[K].MASSQTIPTTSQPAIGEWITK.[Y]	1xOxidation [M1]; 1xPhospho [T/S]	0.00704563	0.000627006	1	1	1	3	A0A0H3K6S0	A0A0H3K6S0 [53-73]		0	3	781.701	2343.09	229196	130452	75676.6		High	High	High	High	0.0001544	0.008304	1.6	77.72
[K].MDLPNGIHSLGYTNVPVK.[L]	1xPhospho [S9(100)]	1.87046e-06	0.000190712	1	1	1	2	A0A290QCT0	A0A290QCT0 [115-132]	A0A290QCT0 1xPhospho [S123(100)]	0	3	678.996	2034.97	117252	143069	163552		Peak Found	High	High	High	0.0002421	6.026e-08	3.91	69.43
[-].MDRQSFTDLIQTK.[F]	1xPhospho [S5(100)]	7.62016e-05	0.000190712	1	1	1	6	A0A0H3KDJ8	A0A0H3KDJ8 [1-13]	A0A0H3KDJ8 1xPhospho [S5(100)]	1	2	831.878	1662.76	278724	354553	382570		High	High	High	High	0.0002421	1.205e-05	3.53	52.23
[-].MENFDKTMKFDYEELPTQDVR.[D]	1xOxidation [M8]; 1xPhospho [T7(100)]	1.1593e-07	0.000190712	1	1	1	5	A6QHF8	A6QHF8 [1-21]	A6QHF8 1xPhospho [T7(100)]	2	3	911.393	2732.16	550513	1.79097e+06	1.39272e+06		High	High	High	High	0.0002421	1.148e-09	5.08	55.51
[-].MENFDKTMKFDYEELPTQDVR.[D]	2xOxidation [M1; M8]; 1xPhospho [T7(100)]	6.24304e-07	0.000190712	1	1	1	6	A6QHF8	A6QHF8 [1-21]	A6QHF8 1xPhospho [T7(100)]	2	3	916.723	2748.16	814122	1.10822e+06	676047		High	High	High	High	0.0002421	5.108e-08	4.24	51.19
[-].MENTINESEK.[K]	1xPhospho [S8(100)]	0.000377666	0.000190712	1	1	1	3	A0A0H3K859	A0A0H3K859 [1-10]	A0A0H3K859 1xPhospho [S8(100)]	0	2	637.753	1274.5	NAN	NAN	NAN	NoQuanValues	High	High	High	High	0.0001963	0.0001434	3.18
[-].MEQITSAQNNR.[I]	1xPhospho [S6(98.4)]	0.13683	0.00543065	1	1	1	1	A0A0H3KFV4	A0A0H3KFV4 [1-11]	A0A0H3KFV4 1xPhospho [S6(98.4)]	0	2	686.29	1371.57	NAN	NAN	101558		Not Found	Not Found	High	High	0.002569	0.09168	1.5	12.61
[-].MEQNSYVIIDETGIHARPATMLVQTASK.[F]	1xPhospho [T12(100)]	9.02603e-13	0.000190712	1	1	3	16	A0A0H3K7D0	A0A0H3K7D0 [1-28]	A0A0H3K7D0 1xPhospho [T12(100)]	0	3	1061.85	3183.52	5.48646e+06	16719441	1.32175e+07		High	High	High	High	0.0002421	1.834e-16	9.46	73.95
[-].MEQNSYVIIDETGIHARPATMLVQTASK.[F]	1xOxidation [M]; 1xPhospho [T12(100)]	1.14804e-12	0.000190712	1	1	4	36	A0A0H3K7D0	A0A0H3K7D0 [1-28]	A0A0H3K7D0 1xPhospho [T12(100)]	0	3	1067.18	3199.52	9.14782e+06	2.41521e+07	1.00291e+07		High	High	High	High	0.0001544	2.438e-15	10.12	71.97
[-].MEQNSYVIIDETGIHARPATMLVQTASK.[F]	2xOxidation [M1; M21]; 1xPhospho [T12(100)]	1.53309e-09	0.000190712	1	1	3	17	A0A0H3K7D0	A0A0H3K7D0 [1-28]	A0A0H3K7D0 1xPhospho [T12(100)]	0	3	1072.51	3215.51	3.82937e+06	4.09297e+06	2.4834e+06		High	High	High	High	0.0001544	1.069e-12	7.8	64.82
[K].MHDFNTMSTEMSEDVIR.[L]	1xPhospho [S/T]	5.17773e-06	0.000190712	1	1	4	13	A0A0H3K6G9	A0A0H3K6G9 [198-214]		0	3	708.281	2122.83	695341	979397	1.01635e+06		High	High	High	High	0.0002421	2.573e-07	5.19	59.96
[K].MHDFNTMSTEMSEDVIR.[L]	1xOxidation [M]; 1xPhospho [S8(100)]	5.53262e-05	0.000190712	1	1	8	12	A0A0H3K6G9	A0A0H3K6G9 [198-214]	A0A0H3K6G9 1xPhospho [S205(100)]	0	3	713.613	2138.82	670043	683893	710322		High	High	High	High	0.0002421	7.602e-06	3.77	47.87
[K].MHDFNTMSTEMSEDVIR.[L]	2xOxidation [M7; M]; 1xPhospho [T6(96.6)]	0.000999614	0.000481541	1	1	4	6	A0A0H3K6G9	A0A0H3K6G9 [198-214]	A0A0H3K6G9 1xPhospho [T203(96.6)]	0	3	718.944	2154.82	88918.4	265784	155484		High	High	High	High	0.0003681	0.0006214	2.14	42.13
[K].MKTIAVPLK.[K]	1xPhospho [T3(100)]	0.00276737	0.000481541	1	1	1	2	A6QGC0	A6QGC0 [286-294]	A6QGC0 1xPhospho [T288(100)]	1	2	540.797	1080.59	NAN	104282	204407		Not Found	High	High	High	0.0003681	0.002716	2.26	34.67
[K].MKTIAVPLK.[K]	1xOxidation [M1]; 1xPhospho [T3(100)]	0.00295957	0.000481541	1	1	1	1	A6QGC0	A6QGC0 [286-294]	A6QGC0 1xPhospho [T288(100)]	1	2	548.796	1096.58	118111	NAN	154976		Peak Found	Not Found	High	High	0.0003681	0.002937	2.19	24.25
[-].MKTNYNFSINVR.[N]	1xPhospho [T/Y/S]	0.216478	0.00997883	1	1	1	2	A0A290QTY2	A0A290QTY2 [1-12]		1	3	522.909	1566.71	NAN	159231	152314		Not Found	High	High	High	0.006257	0.107	1.24	44.5
[K].MIGFPSSAGSVSPR.[S]	1xOxidation [M1]; 1xPhospho [S]	0.00489245	0.000481541	1	1	2	4	P13646-1	P13646-1 [416-429]		0	2	744.832	1488.66	NAN	232295	89195.8		Not Found	High	High	High	0.0003098	0.002971	1.92	46.54
[-].MIGQTNLFDDVLK.[Q]	1xPhospho [T5(100)]	0.000578136	0.000190712	1	1	1	1	A0A0H3K8I0	A0A0H3K8I0 [1-13]	A0A0H3K8I0 1xPhospho [T5(100)]	0	2	787.374	1573.73	NAN	NAN	NAN	NoQuanValues	High	Not Found	Not Found	High	0.0001544	0.0002311	2.44
[-].MIGQTNLFDDVLK.[Q]	1xOxidation [M1]; 1xPhospho [T5(100)]	0.101043	0.00423039	1	1	1	1	A0A0H3K8I0	A0A0H3K8I0 [1-13]	A0A0H3K8I0 1xPhospho [T5(100)]	0	2	795.371	1589.73	NAN	NAN	NAN	NoQuanValues	High	Not Found	Not Found	High	0.001355	0.08582	1.24
[-].MLHETWK.[E]	1xPhospho [T5(100)]	0.0273792	0.00162844	1	1	1	2	A0A0H3K8I5	A0A0H3K8I5 [1-7]	A0A0H3K8I5 1xPhospho [T5(100)]	0	2	512.72	1024.43	583188	1.71521e+06	2.27472e+06		High	High	Peak Found	High	0.001972	0.0288	2.23	17.2
[-].MLHETWKER.[T]	1xPhospho [T5(100)]	0.113131	0.00518001	1	1	1	1	A0A0H3K8I5	A0A0H3K8I5 [1-9]	A0A0H3K8I5 1xPhospho [T5(100)]	1	3	437.196	1309.58	NAN	242209	NAN		Not Found	High	Not Found	High	0.003051	0.0503	1.57	11.34
[-].MIIFILITIFAIYYIAMIASLFK.[S]	2xOxidation [M1; M17]; 1xPhospho [T8(96.2)]	0.140712	0.0056983	1	1	1	1	A0A0H3K6L0	A0A0H3K6L0 [1-23]	A0A0H3K6L0 1xPhospho [T8(96.2)]	0	3	940.844	2820.51	210735	NAN	NAN		High	Not Found	Not Found	High	0.002136	0.1093	1.73	83.81
[-].MILGLALIPSK.[S]	1xPhospho [S10(100)]	0.0118689	0.00107853	1	1	1	2	A0A290QF78	A0A290QF78 [1-11]	A0A290QF78 1xPhospho [S10(100)]	0	2	618.344	1235.68	NAN	326668	304808		Not Found	High	High	High	0.0006923	0.01233	1.77	97.17
[R].MINALEIPTEGTVYVNGK.[T]	1xPhospho [Y14(98.1)]	0.000843222	0.000481541	1	1	2	2	A0A0H3KAA1	A0A0H3KAA1 [46-63]	A0A0H3KAA1 1xPhospho [Y59(98.1)]	0	2	1014.99	2028.97	300301	197663	163571		High	Peak Found	High	High	0.0003681	0.0004682	1.94	79.3
[K].MIPSYGESLIEDEK.[L]	1xPhospho [S/Y]	0.001467	0.000481541	1	1	2	2	A0A0H3KJ25	A0A0H3KJ25 [465-478]		0	2	845.868	1690.73	NAN	NAN	NAN	NoQuanValues	High	Not Found	High	High	0.0003681	0.001147	1.35
[-].MIQQETRLK.[V]	1xPhospho [T6(100)]	0.141697	0.0056983	1	1	1	1	A0A290QIT6	A0A290QIT6 [1-9]	A0A290QIT6 1xPhospho [T6(100)]	1	2	613.801	1226.6	NAN	NAN	NAN	NoQuanValues	Not Found	Not Found	High	High	0.002569	0.09413	1.49
[K].MLSEIAISDEK.[A]	1xOxidation [M1]; 1xPhospho [S8(100)]	0.0802015	0.0038225	1	1	1	2	A0A290QPG2	A0A290QPG2 [94-104]	A0A290QPG2 1xPhospho [S101(100)]	0	2	666.293	1331.58	NAN	95335.3	90262.2		Not Found	High	High	High	0.002317	0.03766	1.79	38.01
[R].MISGASVTDLTR.[E]	1xPhospho [S6(100)]	4.9653e-05	0.000190712	1	1	1	2	A0A0H3KCW4	A0A0H3KCW4 [534-545]	A0A0H3KCW4 1xPhospho [S539(100)]	0	2	665.807	1330.61	402099	307045	325173		Peak Found	High	High	High	0.0002421	6.518e-06	2.64	51.55
[-].MISTLNEIMK.[C]	1xPhospho [S3(100)]	0.000306027	0.000190712	1	1	1	3	A0A0H3K906	A0A0H3K906 [1-10]	A0A0H3K906 1xPhospho [S3(100)]	0	2	630.293	1259.58	262704	184684	192338		High	High	High	High	0.0001963	0.0001096	2.52	81.63
[-].MISTLNEIMK.[C]	1xOxidation [M9]; 1xPhospho [S3(98.7)]	0.068427	0.00359246	1	1	1	1	A0A0H3K906	A0A0H3K906 [1-10]	A0A0H3K906 1xPhospho [S3(98.7)]	0	2	638.29	1275.57	97783.5	96323.1	71295.6		Peak Found	High	Peak Found	High	0.00209	0.033	1.55	57.47
[-].MISVNDFK.[T]	1xPhospho [S3(100)]	0.000669206	0.000396015	1	1	1	3	A0A290QMG6	A0A290QMG6 [1-8]	A0A290QMG6 1xPhospho [S3(100)]	0	2	517.225	1033.44	1.89158e+06	2093936	2135065		High	High	High	High	0.0001963	0.0003013	3.1	53.63
[-].MISVNDFK.[T]	1xOxidation [M1]; 1xPhospho [S3(100)]	0.00103251	0.000481541	1	1	1	3	A0A290QMG6	A0A290QMG6 [1-8]	A0A290QMG6 1xPhospho [S3(100)]	0	2	525.223	1049.44	538954	489390	598593		High	High	High	High	0.0003098	0.0005238	2.17	41.3
[-].MLTIPEK.[E]	1xPhospho [T3(100)]	0.00663834	0.000627006	1	1	1	3	A0A0H3KDE4	A0A0H3KDE4 [1-7]	A0A0H3KDE4 1xPhospho [T3(100)]	0	2	456.219	911.431	1.21649e+06	2141885	1.88088e+06		High	High	High	High	0.0007182	0.007089	2.27	44.73
[-].MLTIPEK.[E]	1xOxidation [M1]; 1xPhospho [T3(100)]	0.0244406	0.00162844	1	1	1	4	A0A0H3KDE4	A0A0H3KDE4 [1-7]	A0A0H3KDE4 1xPhospho [T3(100)]	0	2	464.217	927.426	418322	925020	959584		High	High	High	High	0.001226	0.01357	1.86	29.33
[K].MMGDGIAIKPSQGEVR.[A]	1xPhospho [S11(100)]	0.000263576	0.000190712	1	1	1	2	A6QDH3	A6QDH3 [558-573]	A6QDH3 1xPhospho [S568(100)]	0	3	590.275	1768.81	177863	136493	140630		Peak Found	High	High	High	0.0002421	7.396e-05	2.34	42.56
[K].MMSRLGLDDSTPIESK.[M]	1xPhospho [S3(100)]	2.6429e-06	0.000190712	1	1	1	6	A6QF62	A6QF62 [563-578]	A6QF62 1xPhospho [S565(100)]	1	3	620.614	1859.83	615875	576928	545206		High	High	High	High	0.0002421	2.619e-07	3.8	61.54
[K].MMSRLGLDDSTPIESK.[M]	1xOxidation [M]; 1xPhospho [S3(100)]	0.000504758	0.000190712	1	1	3	7	A6QF62	A6QF62 [563-578]	A6QF62 1xPhospho [S565(100)]	1	3	625.946	1875.82	460806	1.07726e+06	1.13854e+06		High	High	High	High	0.0001963	0.0002082	2.56	42.81
[K].MMSRLGLDDSTPIESK.[M]	2xOxidation [M1; M2]; 1xPhospho [S3(100)]	0.00577855	0.000627006	1	1	1	1	A6QF62	A6QF62 [563-578]	A6QF62 1xPhospho [S565(100)]	1	3	631.274	1891.82	NAN	NAN	NAN	NoQuanValues	Not Found	Not Found	High	High	0.0003681	0.006106	1.91
[-].MNKTDLINAVAEQADLTK.[K]	1xPhospho [T4(100)]	4.45228e-10	0.000190712	1	1	1	6	A0A0H3K873	A0A0H3K873 [1-18]	A0A0H3K873 1xPhospho [T4(100)]	1	3	685.666	2054.98	2.64294e+06	2.71614e+06	2.34245e+06		High	High	High	High	0.0002421	4.157e-13	4.63	79.21
[-].MNKTDLINAVAEQADLTK.[K]	1xOxidation [M1]; 1xPhospho [T4(100)]	1.66479e-06	0.000190712	1	1	1	4	A0A0H3K873	A0A0H3K873 [1-18]	A0A0H3K873 1xPhospho [T4(100)]	1	3	690.998	2070.98	657110	553804	454180		High	High	High	High	0.0002421	5.818e-08	4.85	70.39
[-].MNLIPTVIETTNRGER.[A]	1xPhospho [T]	0.0193124	0.00162844	1	1	1	1	A0A290QQY9	A0A290QQY9 [1-16]		1	3	641.981	1923.94	NAN	163541	205855		Not Found	Peak Found	High	High	0.0009841	0.01919	2.52	65.03
[K].MNLPIDFNQVIIGGDSAGAQLASQFTAIQTNDR.[L]	1xOxidation [M1]; 1xPhospho [S16(100)]	5.21211e-05	0.000190712	1	1	1	1	A0A0H3K6L9	A0A0H3K6L9 [147-179]	A0A0H3K6L9 1xPhospho [S162(100)]	0	3	1201.24	3601.7	NAN	NAN	NAN	NoQuanValues	High	Not Found	Not Found	High	0.0001544	5.198e-06	3.24
[K].MNLTSITDEHDVYLK.[H]	1xPhospho [S5(98.7)]	0.00474477	0.000481541	1	1	1	1	A6QKK0	A6QKK0 [39-53]	A6QKK0 1xPhospho [S43(98.7)]	0	3	620.282	1858.83	NAN	NAN	NAN	NoQuanValues	Not Found	Not Found	High	High	0.0003681	0.004973	1.49
[-].MNNVFFNSDFDSIFR.[R]	1xPhospho [S12(100)]	5.82904e-05	0.000190712	1	1	2	3	A0A0H3KAL9	A0A0H3KAL9 [1-15]	A0A0H3KAL9 1xPhospho [S12(100)]	0	2	966.903	1932.8	NAN	NAN	84235.9		Not Found	High	High	High	0.0002421	8.164e-06	2.96	102.52
[-].MNNVFFNSDFDSIFR.[R]	1xOxidation [M1]; 1xPhospho [S12(100)]	0.00599668	0.000627006	1	1	1	1	A0A0H3KAL9	A0A0H3KAL9 [1-15]	A0A0H3KAL9 1xPhospho [S12(100)]	0	2	974.899	1948.79	NAN	NAN	81314.7		Not Found	Not Found	High	High	0.0003681	0.006339	2.78	99.92
[-].MNNVFFNSDFDSIFRR.[M]	1xPhospho [S12(100)]	0.000269284	0.000190712	1	1	2	5	A0A0H3KAL9	A0A0H3KAL9 [1-16]	A0A0H3KAL9 1xPhospho [S12(100)]	1	2	1044.95	2088.9	NAN	859421	803318		Not Found	High	High	High	0.0002421	7.626e-05	3.67	93.69
[-].MNNVFFNSDFDSIFRR.[M]	1xOxidation [M1]; 1xPhospho [S12(100)]	3.16214e-07	0.000190712	1	1	1	3	A0A0H3KAL9	A0A0H3KAL9 [1-16]	A0A0H3KAL9 1xPhospho [S12(100)]	1	3	702.303	2104.89	NAN	1.04543e+06	598172		Not Found	High	High	High	0.0002421	4.805e-09	5.44	90.31
[R].MNTLIER.[N]	1xPhospho [T3(100)]	0.12227	0.00518001	1	1	1	1	A6QHC3	A6QHC3 [378-384]	A6QHC3 1xPhospho [T380(100)]	0	2	478.718	956.427	155403	134218	NAN		Peak Found	High	Not Found	High	0.003051	0.05361	1.32	22.72
[K].MNVESFNLDHTK.[V]	1xPhospho [S5(98.7)]	0.0055989	0.000627006	1	1	1	2	A6QIX8	A6QIX8 [4-15]	A6QIX8 1xPhospho [S8(98.7)]	0	2	757.821	1514.63	150019	NAN	187713		Peak Found	High	High	High	0.0004422	0.003402	1.69	45.44
[R].MPASQATPSSRSDSQESNTNAYK.[T]	1xPhospho [S/T/Y]	0.024136	0.00162844	1	1	1	1	A0A0H3K908	A0A0H3K908 [650-672]		1	3	846.358	2537.06	169178	290849	267303		High	Peak Found	Peak Found	High	0.0002854	0.02696	2.25	11.39
[R].MPSAVGYQPTLATEMGQLQER.[I]	1xPhospho [S3(100)]	1.16519e-05	0.000190712	1	1	1	3	A0A290QJ40	A0A290QJ40 [268-288]	A0A290QJ40 1xPhospho [S270(100)]	0	3	796.362	2387.08	408861	279715	316740		High	High	High	High	0.0002421	1.611e-06	3.66	80.92
[K].MQDAITAVAGASSNTNHPMLRPR.[K]	1xPhospho [S/T]	0.00125083	0.000481541	1	1	1	2	A6QIU8	A6QIU8 [49-71]		0	3	840.064	2518.17	NAN	NAN	89617.6		Not Found	Not Found	High	High	0.0003681	0.0008946	2.47	44.94
[-].MQSKEDFIEMR.[V]	1xPhospho [S3(100)]	0.00426844	0.000481541	1	1	1	3	A6QIR1	A6QIR1 [1-11]	A6QIR1 1xPhospho [S3(100)]	1	2	747.314	1493.62	NAN	NAN	NAN	NoQuanValues	High	High	High	High	0.0003681	0.004444	1.63
[R].MQSVSAQVDR.[I]	1xPhospho [S3(100)]	0.000214752	0.000190712	1	2	1	3	A0A0H3KCP9	A0A0H3KCP9 [131-140]	A0A0H3KCP9 1xPhospho [S133(100)]	0	2	600.758	1200.51	765017	1.10305e+06	1.09952e+06		High	High	High	High	0.0001963	7.062e-05	3.07	16.74
[R].MSERVSYLYQPYNPSILR.[L]	1xPhospho [S/Y]	0.000104034	0.000190712	1	1	2	2	A0A0H3K822	A0A0H3K822 [468-485]		1	3	766.032	2296.08	NAN	296269	224378		Not Found	High	High	High	0.0002421	1.974e-05	3.78	73.65
[K].MSNLGFEHTGFHK.[G]	1xPhospho [T9(97.7)]	0.00918602	0.000944029	1	1	1	1	A0A0H3K7Z8	A0A0H3K7Z8 [135-147]	A0A0H3K7Z8 1xPhospho [T143(97.7)]	0	3	528.894	1584.67	NAN	NAN	100232		Not Found	Not Found	High	High	0.0006923	0.0097	1.16	30.67
[-].MTDGPIK.[V]	1xPhospho [T2(100)]	0.0342524	0.0023513	1	1	1	2	A6QKC4	A6QKC4 [1-7]	A6QKC4 1xPhospho [T2(100)]	0	2	421.18	841.353	313840	438565	401134		Peak Found	High	High	High	0.001613	0.01815	1.5	12.8
[-].MTDGPIKVNSEIGALK.[T]	1xPhospho [T2(100)]	0.00246086	0.000481541	1	1	1	1	A6QKC4	A6QKC4 [1-16]	A6QKC4 1xPhospho [T2(100)]	1	3	584.96	1752.86	NAN	NAN	NAN	NoQuanValues	Not Found	High	Not Found	High	0.0003098	0.001442	1.92
[-].MTEIQKPYDLK.[G]	1xPhospho [T2(100)]	0.169507	0.00759422	1	1	1	2	A0A0H3KAU0	A0A0H3KAU0 [1-11]	A0A0H3KAU0 1xPhospho [T2(100)]	0	2	723.336	1445.67	NAN	75086.2	63156.5		High	Peak Found	High	High	0.003149	0.108	1.12	30.78
[-].MTENNNLVTSTQGIIK.[E]	1xPhospho [T2(100)]	0.0661227	0.00345186	1	1	1	1	A0A290QN31	A0A290QN31 [1-16]	A0A290QN31 1xPhospho [T2(100)]	0	2	921.937	1842.87	281616	NAN	NAN		High	Not Found	Not Found	High	0.0009637	0.06207	1	56.21
[-].MTGEQFTQIK.[R]	1xPhospho [T2(100)]	0.00011708	0.000190712	1	1	1	2	A0A0H3KFQ4	A0A0H3KFQ4 [1-10]	A0A0H3KFQ4 1xPhospho [T2(100)]	0	2	631.778	1262.55	268383	273198	303476		Peak Found	High	High	High	0.0002421	2.24e-05	2.92	37.55
[-].MTHIQLDFSK.[T]	1xOxidation [M1]; 1xPhospho [T2(100)]	0.0494545	0.00276366	1	1	1	1	A0A290QFC4	A0A290QFC4 [1-10]	A0A290QFC4 1xPhospho [T2(100)]	0	2	658.286	1315.58	NAN	NAN	NAN	NoQuanValues	Not Found	High	Not Found	High	0.001716	0.02489	2.37
[R].MVESDYTDIDVSYGK.[M]	1xPhospho [S4(100)]	2.5743e-06	0.000190712	1	1	2	3	A0A0H3KDD3	A0A0H3KDD3 [231-245]	A0A0H3KDD3 1xPhospho [S234(100)]	0	2	901.367	1801.72	271737	NAN	NAN		High	Not Found	High	High	0.0001544	5.488e-08	1.85	61.5
[R].MVESDYTDIDVSYGK.[M]	1xOxidation [M1]; 1xPhospho [S4(100)]	3.6962e-05	0.000190712	1	1	1	1	A0A0H3KDD3	A0A0H3KDD3 [231-245]	A0A0H3KDD3 1xPhospho [S234(100)]	0	2	909.367	1817.72	NAN	NAN	NAN	NoQuanValues	High	Not Found	Not Found	High	0.0001544	3.088e-06	2.51
[R].MVSEFAQR.[I]	1xPhospho [S3(100)]	0.000399173	0.000190712	1	1	1	3	A0A290QHM0	A0A290QHM0 [316-323]	A0A290QHM0 1xPhospho [S318(100)]	0	2	524.221	1047.43	359951	507436	658787		High	High	High	High	0.0001963	0.0001535	2.38	34.41
[R].MYEIESGDIK.[Y]	1xPhospho [S6(100)]	0.140712	0.0056983	1	1	1	1	A0A0H3KEV4	A0A0H3KEV4 [384-393]	A0A0H3KEV4 1xPhospho [S389(100)]	0	2	632.762	1264.52	137310	NAN	149941		Peak Found	Not Found	High	High	0.002569	0.09387	1.47	43.24
[-].MYSVISK.[I]	1xPhospho [S3(100)]	0.0596999	0.00331863	1	1	1	2	A0A0H3K8S4	A0A0H3K8S4 [1-7]	A0A0H3K8S4 1xPhospho [S3(100)]	0	2	454.204	907.399	NAN	111077	80892		Not Found	High	High	High	0.001972	0.02936	0.84	32.25
[K].NAASHLLSEGK.[Y]	1xPhospho [S8(100)]	0.0968621	0.00423039	1	2	1	1	A0A290QTF8	A0A290QTF8 [152-162]	A0A290QTF8 1xPhospho [S159(100)]	0	2	603.779	1206.55	586872	921245	948155		Peak Found	Peak Found	High	High	0.002009	0.07131	1.94	18.54
[K].NADEVIVSSTSAEVTPVIK.[L]	1xPhospho [T/S]	3.2374e-06	0.000190712	1	1	2	2	A0A0H3K935	A0A0H3K935 [233-251]		0	3	680.338	2038.99	255301	95965.6	NAN		High	Peak Found	Not Found	High	0.0001544	7.749e-08	3.25	66.65
[K].NADFGDVTGVTLGHEGIGK.[V]	1xPhospho [T8(100)]	1.4508e-08	0.000190712	1	1	3	6	A0A0H3KB93	A0A0H3KB93 [45-63]	A0A0H3KB93 1xPhospho [T52(100)]	0	3	656.302	1966.89	277487	525371	361232		High	High	High	High	0.0001963	6.188e-10	4.41	59.87
[K].NAENNTEHSTVSDK.[S]	1xPhospho [S/T]	0.0896667	0.0038225	1	1	1	1	A6QH29	A6QH29 [144-157]		0	2	813.325	1625.64	NAN	NAN	NAN	NoQuanValues	Not Found	Not Found	High	High	0.002009	0.06721	1.47
[K].NAFAMDKSHPEPIEDNDK.[H]	1xPhospho [S8(100)]	0.110758	0.00506578	1	1	1	2	A6QH29	A6QH29 [121-138]	A6QH29 1xPhospho [S128(100)]	1	3	713.301	2137.89	NAN	135911	169066		Not Found	High	High	High	0.003051	0.04948	1.45	26.88
[R].NALIIEDTGDNNVVK.[I]	1xPhospho [T8(100)]	0.001824	0.000481541	1	1	1	1	A6QHF1	A6QHF1 [74-88]	A6QHF1 1xPhospho [T81(100)]	0	2	847.904	1694.8	NAN	NAN	NAN	NoQuanValues	High	Not Found	Not Found	High	0.0001544	0.001617	1.86
[K].NASFPVLLAGMR.[S]	1xPhospho [S3(100)]	0.000265466	0.000190712	1	1	1	3	A0A0H3KI69	A0A0H3KI69 [201-212]	A0A0H3KI69 1xPhospho [S203(100)]	0	2	678.33	1355.65	NAN	NAN	86302.8		High	High	High	High	0.0002421	7.488e-05	1.71	88.04
[K].NASVTILHSR.[S]	1xPhospho [S9(100)]	0.00023841	0.000190712	1	1	1	3	A6QFS2	A6QFS2 [182-191]	A6QFS2 1xPhospho [S190(100)]	0	2	589.289	1177.57	1.77718e+06	2.78752e+06	2.96533e+06		High	High	High	High	0.0001963	8.042e-05	3.49	16.71
[R].NAVPITPTLNREQLSTSEENSK.[K]	2xPhospho [S15(100); T16(100)]	0.0071616	0.000627006	1	1	1	1	P02663	P02663 [115-136]	P02663 2xPhospho [S129(100); T130(100)]	1	3	863.394	2588.16	NAN	2.65877e+06	NAN		Not Found	High	Not Found	High	0.0004422	0.004362	3.3	53.03
[R].NAVPITPTLNREQLSTSEENSKK.[T]	2xPhospho [T8(98.4); T/S]	0.00619126	0.000627006	1	1	1	1	P02663	P02663 [115-137]	P02663 2xPhospho [T122(98.4); T/S]	2	3	906.092	2716.26	NAN	2.17086e+06	NAN		Not Found	High	Not Found	High	0.0004422	0.00377	3.12	42.67
[K].NCGSYNGEEVAAK.[-]	1xCarbamidomethyl [C2]; 1xPhospho [S4(100)]	7.47989e-05	0.000190712	1	1	1	2	A0A290QFU1	A0A290QFU1 [45-57]	A0A290QFU1 1xPhospho [S48(100)]	0	2	739.786	1478.56	NAN	NAN	NAN	NoQuanValues	Not Found	High	High	High	0.0002421	1.174e-05	2.47
[R].NDKSDLIYISQK.[G]	1xPhospho [S4(100)]	8.72681e-06	0.000190712	1	1	1	6	A6QF62	A6QF62 [407-418]	A6QF62 1xPhospho [S410(100)]	1	2	752.358	1503.71	1.13656e+06	1.29597e+06	1.21815e+06		High	High	High	High	0.0002421	5.435e-07	3.64	33.03
[R].NDSNTDHSTKPVATAPTSVAPK.[R]	1xPhospho [S/T]	0.000246241	0.000190712	1	1	1	1	A0A290QHU1	A0A290QHU1 [238-259]		0	3	773.362	2318.07	NAN	NAN	NAN	NoQuanValues	Not Found	Not Found	High	High	0.0002421	6.663e-05	1.74
[K].NDTENTVADEPSIHEGTEK.[T]	1xPhospho [S12(100)]	3.37076e-07	0.000190712	1	1	2	9	A0A0H3KA40	A0A0H3KA40 [313-331]	A0A0H3KA40 1xPhospho [S324(100)]	0	3	722.633	2165.89	1.92005e+06	2.01819e+06	1.8769e+06		High	High	High	High	0.0002421	5.25e-09	5.26	21.66
[R].NEDWQLYTAGK.[R]	1xPhospho [T8(100)]	2.34969e-05	0.000190712	1	1	1	2	A0A0H3KJ25	A0A0H3KJ25 [386-396]	A0A0H3KJ25 1xPhospho [T393(100)]	0	2	702.796	1404.58	259627	268477	279579		Peak Found	High	High	High	0.0001963	4.738e-06	3.26	48.22
[K].NEGDVTISNYNQNSAVK.[V]	1xPhospho [S14(100)]	2.06799e-07	0.000190712	1	1	1	3	A0A0H3K8W5	A0A0H3K8W5 [247-263]	A0A0H3K8W5 1xPhospho [S260(100)]	0	2	966.919	1932.83	230444	213891	152558		High	High	High	High	0.0002421	2.615e-09	4.49	33.31
[K].NEHDNDSVKQDQDEPK.[E]	1xPhospho [S7(100)]	0.000378979	0.000190712	1	1	1	2	A6QH29	A6QH29 [182-197]	A6QH29 1xPhospho [S188(100)]	1	3	659.932	1977.78	NAN	NAN	NAN	NoQuanValues	Not Found	High	High	High	0.0002421	0.0001281	3.79
[K].NEKVTDVEGEVAK.[F]	1xPhospho [T5(100)]	0.00166595	0.000481541	1	1	1	2	A0A0H3K822	A0A0H3K822 [32-44]	A0A0H3K822 1xPhospho [T36(100)]	1	2	749.344	1497.68	178563	NAN	NAN		High	High	Not Found	High	0.0003098	0.0009272	1.62	20.33
[K].NEIDHEVRDVNEQFSERPIHVK.[Q]	1xPhospho [S15(100)]	0.0738076	0.0038225	1	1	1	3	A0A290QMU4	A0A290QMU4 [451-472]	A0A290QMU4 1xPhospho [S465(100)]	1	4	693.327	2770.29	NAN	298942	408543		Not Found	High	High	High	0.002216	0.03502	2.64	40.61
[R].NELSESEK.[Q]	1xPhospho [S]	0.200276	0.00931687	1	1	1	1	A0A0H3K6R4	A0A0H3K6R4 [211-218]		0	2	508.203	1015.4	NAN	NAN	119812		Not Found	Not Found	High	High	0.004003	0.1227	1.44	2.7
[K].NELVSLAVK.[L]	1xPhospho [S5(100)]	0.155075	0.00637273	1	1	1	1	A0A290QRW0	A0A290QRW0 [47-55]	A0A290QRW0 1xPhospho [S51(100)]	0	2	526.774	1052.54	NAN	117511	153054		Not Found	Peak Found	High	High	0.002863	0.1009	1.4	58.29
[K].NEIYYIVCAGGVR.[S]	1xCarbamidomethyl [C8]; 1xPhospho [Y4(100)]	0.000521887	0.000190712	1	1	2	2	A0A0H3K8U3	A0A0H3K8U3 [56-68]	A0A0H3K8U3 1xPhospho [Y59(100)]	0	2	797.363	1593.71	668449	75407.8	NAN		High	Peak Found	Not Found	High	0.0001544	0.000194	1.98	68.87
[K].NEIYYIVCAGGVRSAK.[V]	1xCarbamidomethyl [C8]; 1xPhospho [S14(100)]	0.000231648	0.000190712	1	1	1	2	A0A0H3K8U3	A0A0H3K8U3 [56-71]	A0A0H3K8U3 1xPhospho [S69(100)]	1	3	627.299	1879.88	323578	252321	348813		Peak Found	High	High	High	0.0001963	7.769e-05	3.75	55.12
[K].NEMTDLQSTHK.[D]	1xPhospho [S/T]	0.0123594	0.00107853	1	1	1	2	A6QEL9	A6QEL9 [31-41]		0	2	692.284	1383.56	NAN	103276	93234.6		Not Found	High	High	High	0.0009785	0.01002	1.77	10.98
[K].NENANAATALTDVTTQFVTIFESMDNEYMK.[E]	1xOxidation [M]; 1xPhospho [Y28(100)]	3.09588e-09	0.000190712	1	1	2	2	A0A0H3K822	A0A0H3K822 [97-126]	A0A0H3K822 1xPhospho [Y124(100)]	0	3	1155.5	3464.49	1.63522e+06	NAN	NAN		High	Not Found	Not Found	High	0.0001544	2.147e-12	7.03	107.34
[K].NENANAATALTDVTTQFVTIFESMDNEYMK.[E]	2xOxidation [M24; M29]; 1xPhospho [Y28(100)]	1.54071e-08	0.000190712	1	1	1	1	A0A0H3K822	A0A0H3K822 [97-126]	A0A0H3K822 1xPhospho [Y124(100)]	0	3	1160.84	3480.49	NAN	NAN	NAN	NoQuanValues	High	Not Found	Not Found	High	0.0001544	2.423e-11	6.15
[K].NESAEFGSSIGGEIK.[S]	1xPhospho [S9(98.9)]	6.23335e-05	0.000190712	1	1	2	2	A0A0H3K972	A0A0H3K972 [70-84]	A0A0H3K972 1xPhospho [S78(98.9)]	0	2	802.846	1604.68	425238	256521	212758		High	Peak Found	Peak Found	High	0.0001544	6.835e-06	3.01	50.8
[K].NESGQLMSRLTDDTK.[V]	1xPhospho [T11(98.5)]	0.0902966	0.0038225	1	1	1	2	A0A0H3KEV4	A0A0H3KEV4 [110-124]	A0A0H3KEV4 1xPhospho [T120(98.5)]	1	2	887.885	1774.77	NAN	NAN	NAN	NoQuanValues	Not Found	High	High	High	0.002009	0.06734	1.17
[K].NESLEDALR.[R]	1xPhospho [S3(100)]	0.000907683	0.000481541	1	1	1	2	A6QHB8	A6QHB8 [9-17]	A6QHB8 1xPhospho [S11(100)]	0	2	563.742	1126.48	168030	285261	227547		Peak Found	High	High	High	0.0003681	0.0005303	2.38	39.69
[K].NEVEIVSTK.[T]	1xPhospho [S/T]	0.1938	0.00891836	1	1	1	1	A0A0H3K8B6	A0A0H3K8B6 [154-162]		0	2	549.758	1098.51	85589.2	77595.8	96373.4		Peak Found	High	Peak Found	High	0.004487	0.0792	0.72	23.15
[R].NFNIEFITK.[L]	1xPhospho [T8(100)]	0.000503072	0.000190712	1	1	1	2	A0A290QFQ0	A0A290QFQ0 [42-50]	A0A290QFQ0 1xPhospho [T49(100)]	0	2	603.285	1205.56	154124	289864	382994		Peak Found	High	High	High	0.0001963	0.0002073	2.67	72.85
[R].NFPEYKTEWAPK.[I]	1xPhospho [T7(100)]	0.00786088	0.000627006	1	1	1	2	A0A0H3KJ25	A0A0H3KJ25 [450-461]	A0A0H3KJ25 1xPhospho [T456(100)]	1	3	530.572	1589.7	51711.9	156810	131772		Peak Found	High	High	High	0.0007182	0.00782	1.85	45.6
[K].NFQPMNANFGLLPSLETR.[I]	1xPhospho [S14(98.6)]	4.32453e-05	0.000190712	1	1	2	2	A0A290QFR9	A0A290QFR9 [392-409]	A0A290QFR9 1xPhospho [S405(98.6)]	0	3	710.334	2128.99	NAN	NAN	NAN	NoQuanValues	Not Found	High	High	High	0.0001963	9.903e-06	3.29
[K].NGASFISIPQDVISSPVESK.[A]	1xPhospho [S19(100)]	8.27566e-07	0.000190712	1	1	1	6	A0A0H3KI69	A0A0H3KI69 [155-174]	A0A0H3KI69 1xPhospho [S173(100)]	0	3	719.016	2155.03	654596	279226	214298		High	High	High	High	0.0001544	1.511e-08	5.26	88.6
[R].NGATFISTNPDVSIPK.[E]	1xPhospho [S13(100)]	0.000272181	0.000190712	1	1	1	3	A0A0H3K7Q5	A0A0H3K7Q5 [139-154]	A0A0H3K7Q5 1xPhospho [S151(100)]	0	2	870.915	1740.82	278066	NAN	159138		High	High	High	High	0.0001544	6.699e-05	3.67	67.82
[K].NGDITEDELRSGTEDVQK.[A]	1xPhospho [S11(100)]	0.00033894	0.000190712	1	1	3	3	A0A290QFS8	A0A290QFS8 [144-161]	A0A290QFS8 1xPhospho [S154(100)]	1	3	695.97	2085.9	180284	132204	213602		High	High	High	High	0.0001544	9.509e-05	2.8	32.28
[K].NGDSVAQSYDMIDNAPEEK.[E]	1xPhospho [S8(100)]	1.8803e-08	0.000190712	1	1	4	17	A6QEK0	A6QEK0 [39-57]	A6QEK0 1xPhospho [S46(100)]	0	2	1081.93	2162.86	1.33924e+07	8.72407e+06	1.0241e+07		High	High	High	High	0.0002421	8.611e-11	5.01	53.89
[K].NGDSVAQSYDMIDNAPEEK.[E]	1xOxidation [M11]; 1xPhospho [S4(100)]	2.55897e-08	0.000190712	1	1	3	21	A6QEK0	A6QEK0 [39-57]	A6QEK0 1xPhospho [S42(100)]	0	2	1089.93	2178.85	6.50958e+06	3.43272e+06	3.80841e+06		High	High	High	High	0.0002421	1.335e-10	4.8	41.47
[K].NGLQLGDTLNCSGAESYK.[E]	1xCarbamidomethyl [C11]; 1xPhospho [S12(100)]	1.59139e-06	0.000190712	1	1	1	4	A0A0H3KDC4	A0A0H3KDC4 [206-223]	A0A0H3KDC4 1xPhospho [S217(100)]	0	2	1003.93	2006.85	315344	116561	357446		High	High	High	High	0.0001544	2.66e-08	4.21	58
[K].NGSNLDLFK.[S]	1xPhospho [S3(100)]	0.00348016	0.000481541	1	1	1	1	A0A0H3KJ25	A0A0H3KJ25 [330-338]	A0A0H3KJ25 1xPhospho [S332(100)]	0	2	544.245	1087.48	296973	303136	270918		Peak Found	Peak Found	High	High	0.0003681	0.00354	1.74	54.1
[R].NGVIELGVGSK.[T]	1xPhospho [S10(100)]	3.3411e-05	0.000190712	1	1	1	8	A0A0H3K742	A0A0H3K742 [58-68]	A0A0H3K742 1xPhospho [S67(100)]	0	2	576.787	1152.57	21675364	18527252	20742546		High	High	High	High	0.0001544	6.169e-06	3.74	47.57
[K].NHATAWQGFK.[N]	1xPhospho [T4(100)]	0.000155359	0.000190712	1	1	1	4	A0A0H3K6G9	A0A0H3K6G9 [7-16]	A0A0H3K6G9 1xPhospho [T10(100)]	0	2	620.27	1239.53	1.02904e+06	2.36305e+06	2.19952e+06		High	High	High	High	0.0001544	2.778e-05	2.5	21.26
[K].NHGTEFLMDHR.[H]	1xPhospho [T4(100)]	0.000127901	0.000190712	1	1	1	2	A6QH05	A6QH05 [107-117]	A6QH05 1xPhospho [T110(100)]	0	3	479.531	1436.58	NAN	1.19726e+06	886675		Not Found	High	High	High	0.0002421	2.543e-05	3.81	18.75
[K].NHGTEFLMDHR.[H]	1xOxidation [M8]; 1xPhospho [T4(100)]	0.000105975	0.000190712	1	1	1	2	A6QH05	A6QH05 [107-117]	A6QH05 1xPhospho [T110(100)]	0	3	484.862	1452.57	NAN	611837	487189		Not Found	High	High	High	0.0001963	2.959e-05	3.37	11.89
[R].NHSFPTPEVEPAIVAYTK.[S]	1xPhospho [S3(99.9)]	0.0307062	0.00177168	1	1	1	2	A0A0H3K935	A0A0H3K935 [100-117]	A0A0H3K935 1xPhospho [S102(99.9)]	0	3	693.994	2079.98	NAN	NAN	NAN	NoQuanValues	High	High	Not Found	High	0.001356	0.01649	1.53
[K].NKITDAIDK.[L]	1xPhospho [T4(100)]	0.00120131	0.000481541	1	1	1	2	A0A0H3K8J1	A0A0H3K8J1 [49-57]	A0A0H3K8J1 1xPhospho [T52(100)]	1	2	549.265	1097.52	2.58564e+06	3.16181e+06	3.12266e+06		Peak Found	High	High	High	0.0003681	0.0008387	3.12	19.36
[K].NKLTFSDEVVEK.[I]	1xPhospho [T4(100)]	2.89231e-06	0.000190712	1	1	1	5	A0A0H3KI52	A0A0H3KI52 [40-51]	A0A0H3KI52 1xPhospho [T43(100)]	1	2	744.853	1488.7	993341	772557	798950		High	High	High	High	0.0001963	3.745e-07	4.05	36.92
[K].NKTTIDHNDDLFK.[H]	1xPhospho [T4(98.8)]	0.000233321	0.000190712	1	1	1	3	A0A0H3K877	A0A0H3K877 [46-58]	A0A0H3K877 1xPhospho [T49(98.8)]	1	3	547.583	1640.73	168470	307212	381225		High	High	High	High	0.0002421	6.154e-05	3.24	20.47
[K].NKVEHIENQYTSQENK.[K]	1xPhospho [T/S/Y]	0.209614	0.00943864	1	1	1	1	A0A0H3K6E6	A0A0H3K6E6 [3-18]		1	3	680.972	2040.9	NAN	NAN	NAN	NoQuanValues	Not Found	Not Found	High	High	0.00429	0.1269	1.17
[R].NKVSEEIALK.[K]	1xPhospho [S4(100)]	0.000112425	0.000190712	1	1	1	5	A0A290QDD2	A0A290QDD2 [53-62]	A0A290QDD2 1xPhospho [S56(100)]	1	2	605.809	1210.61	4.1484e+06	4.24472e+06	4.38097e+06		High	High	High	High	0.0001963	3.184e-05	3.84	22.36
[R].NIAVSAEAAQDYK.[K]	1xPhospho [S5(100)]	5.35576e-06	0.000190712	1	1	1	2	A0A0H3K8Q4	A0A0H3K8Q4 [329-341]	A0A0H3K8Q4 1xPhospho [S333(100)]	0	2	730.322	1459.65	NAN	191802	196079		Not Found	High	High	High	0.0002421	2.707e-07	2.82	34.54
[R].NIAVSAEAAQDYKK.[L]	1xPhospho [S5(100)]	0.00239896	0.000481541	1	1	1	3	A0A0H3K8Q4	A0A0H3K8Q4 [329-342]	A0A0H3K8Q4 1xPhospho [S333(100)]	1	2	794.375	1587.74	151645	261582	251698		Peak Found	High	High	High	0.0003681	0.002264	1.24	22.06
[R].NLDLDSIIAEVK.[A]	1xPhospho [S6(100)]	0.00428977	0.000481541	3	8	1	1	P02538; P35908; P13647	P02538 [327-338]; P35908 [348-359]; P13647 [332-343]	P02538 1xPhospho [S332(100)]; P35908 1xPhospho [S353(100)]; P13647 1xPhospho [S337(100)]	0	2	705.349	1409.69	NAN	NAN	NAN	NoQuanValues	Not Found	High	Not Found	High	0.0003098	0.002599	1.18
[K].NLDYVAK.[T]	1xPhospho [Y4(100)]	0.0180608	0.00162844	1	1	1	1	A0A0H3K8T4	A0A0H3K8T4 [33-39]	A0A0H3K8T4 1xPhospho [Y36(100)]	0	2	451.704	902.402	173247	205969	214864		Peak Found	Peak Found	High	High	0.0009841	0.01806	1.22	13.41
[R].NLEELEPNNYLDHVNDDEETNHTEAEK.[S]	1xPhospho [Y10(100)]	1.42708e-06	0.000190712	1	1	3	4	A0A0H3KA40	A0A0H3KA40 [263-289]	A0A0H3KA40 1xPhospho [Y272(100)]	0	3	1097.79	3291.36	372623	347333	289579		High	High	High	High	0.0001963	1.59e-07	3.99	49.47
[K].NIESESEINSK.[L]	1xPhospho [S6(100)]	0.000484832	0.000190712	1	1	1	2	A0A0H3K889	A0A0H3K889 [97-107]	A0A0H3K889 1xPhospho [S102(100)]	0	2	665.282	1329.56	319183	288698	391417		Peak Found	High	High	High	0.0001963	0.0001975	2.66	15.34
[R].NIGIMAHIDAGKTTTTER.[I]	1xPhospho [T14(97.4)]	1.03299e-06	0.000190712	1	1	2	2	A6QEJ9	A6QEJ9 [12-29]	A6QEJ9 1xPhospho [T25(97.4)]	1	3	670.324	2008.95	NAN	1.05466e+06	1.09173e+06		Not Found	Peak Found	High	High	0.0002421	2.584e-08	5.81	34.63
[R].NIGIMAHIDAGKTTTTER.[I]	1xOxidation [M5]; 1xPhospho [T14(95.8)]	0.023247	0.00162844	1	1	1	1	A6QEJ9	A6QEJ9 [12-29]	A6QEJ9 1xPhospho [T25(95.8)]	1	3	675.655	2024.95	51035.8	146558	118534		Peak Found	Peak Found	High	High	0.0009841	0.02255	1.8	24.06
[R].NIIHGSDSLESAER.[E]	1xPhospho [S8(100)]	1.57773e-07	0.000190712	1	1	3	9	A6QH18	A6QH18 [112-125]	A6QH18 1xPhospho [S119(100)]	0	2	804.358	1607.71	2.56184e+06	4.00287e+06	5.2639e+06		High	High	High	High	0.0001963	1.111e-08	3.88	26.99
[K].NILLGVDTQLK.[N]	1xPhospho [T8(100)]	0.00635899	0.000627006	1	1	1	1	A0A0H3K8R0	A0A0H3K8R0 [4-14]	A0A0H3K8R0 1xPhospho [T11(100)]	0	2	647.344	1293.68	NAN	NAN	NAN	NoQuanValues	Not Found	Not Found	High	High	0.0005408	0.006756	1.62
[K].NILMASEQAASIVDAEAVVIPTK.[S]	1xOxidation [M4]; 1xPhospho [S/T]	0.0859842	0.0038225	1	1	1	1	A0A0H3K889	A0A0H3K889 [390-412]		0	3	822.742	2466.22	NAN	NAN	NAN	NoQuanValues	Not Found	High	Not Found	High	0.002317	0.03988	0.8
[R].NIINHSQAGAVAK.[G]	1xPhospho [S6(100)]	0.139732	0.0056983	1	2	1	1	A0A0H3K7G2	A0A0H3K7G2 [266-278]	A0A0H3K7G2 1xPhospho [S271(100)]	0	2	701.845	1402.68	NAN	NAN	120952		Not Found	Not Found	High	High	0.002569	0.09356	0.92	12.12
[K].NLNLSNMTPIEALVK.[L]	1xPhospho [S5(100)]	0.000252499	0.000190712	1	1	1	2	A0A290QFV4	A0A290QFV4 [849-863]	A0A290QFV4 1xPhospho [S853(100)]	0	2	868.936	1736.87	NAN	NAN	NAN	NoQuanValues	Not Found	High	High	High	0.0001963	8.652e-05	1.8
[R].NLNTTAGIMITASHNPK.[D]	1xPhospho [S13(100)]	6.38662e-10	0.000190712	1	2	2	121	A0A0H3KAD4	A0A0H3KAD4 [162-178]	A0A0H3KAD4 1xPhospho [S174(100)]	0	3	621.633	1862.88	5.84255e+07	7.94436e+07	1.05345e+08		High	High	High	High	0.0001544	3.153e-13	7.41	40.89
[R].NLNTTAGIMITASHNPK.[D]	1xOxidation [M9]; 1xPhospho [S13(100)]	2.70087e-10	0.000190712	1	2	2	115	A0A0H3KAD4	A0A0H3KAD4 [162-178]	A0A0H3KAD4 1xPhospho [S174(100)]	0	3	626.964	1878.88	2.56998e+07	2.70592e+07	2.35433e+07		High	High	High	High	0.0002421	1.68e-12	6.56	33.39
[R].NLPIDINSNGR.[V]	1xPhospho [S8(100)]	0.000937272	0.000481541	1	1	1	2	A0A0H3K7R5	A0A0H3K7R5 [240-250]	A0A0H3K7R5 1xPhospho [S247(100)]	0	2	646.803	1292.6	143554	181063	142703		Peak Found	High	High	High	0.0003681	0.0005576	2.34	48.51
[R].NLPYIGTLKPEVYSN.[-]	1xPhospho [S14(100)]	0.00052537	0.000190712	1	2	1	3	A0A290QDY7	A0A290QDY7 [165-179]	A0A290QDY7 1xPhospho [S178(100)]	0	2	894.435	1787.86	526546	428068	315542		High	High	High	High	0.0002421	0.000214	3.67	80.45
[K].NISNNMLVTIDAAQGK.[I]	1xPhospho [S3(100)]	3.83019e-07	0.000190712	1	1	1	3	A0A0H3K8Q4	A0A0H3K8Q4 [561-576]	A0A0H3K8Q4 1xPhospho [S563(100)]	0	2	884.918	1768.83	230851	NAN	101941		High	High	High	High	0.0001544	3.088e-09	3.21	71.14
[K].NITQDQDIHAVPK.[L]	1xPhospho [T3(100)]	0.000216309	0.000190712	1	1	1	3	A0A0H3KE94	A0A0H3KE94 [30-42]	A0A0H3KE94 1xPhospho [T32(100)]	0	2	779.862	1558.73	NAN	345652	464962		Not Found	High	High	High	0.0002421	5.515e-05	1.96	21.47
[K].NLVSEVTDAVEK.[T]	1xPhospho [S4(100)]	0.000390983	0.000190712	1	2	1	1	A0A0H3K8G2	A0A0H3K8G2 [20-31]	A0A0H3K8G2 1xPhospho [S23(100)]	0	2	692.321	1383.64	246594	NAN	NAN		High	Not Found	Not Found	High	0.0001544	0.0001198	1.91	87.32
[K].NMAINPSK.[E]	1xPhospho [S7(100)]	0.0444739	0.00263207	1	1	1	1	P02663	P02663 [25-32]	P02663 1xPhospho [S31(100)]	0	2	477.71	954.411	NAN	15885797	118022		Not Found	High	Peak Found	High	0.001716	0.02275	2.88	12.42
[K].NMAINPSK.[E]	1xOxidation [M2]; 1xPhospho [S7(100)]	0.0358392	0.0023513	1	1	1	2	P02663	P02663 [25-32]	P02663 1xPhospho [S31(100)]	0	2	485.707	970.406	NAN	1.11353e+06	NAN		Not Found	High	Not Found	High	0.001613	0.01883	2.9	7.86
[R].NMTSLDFAEITK.[T]	1xPhospho [S4(100)]	2.54204e-05	0.000190712	1	1	3	6	A6QJ89	A6QJ89 [15-26]	A6QJ89 1xPhospho [S18(100)]	0	2	725.321	1449.63	842866	623188	514546		High	High	High	High	0.0002421	2.497e-06	3.07	78.04
[R].NMTSLDFAEITK.[T]	1xOxidation [M2]; 1xPhospho [T3(98.5)]	0.000811439	0.000481541	1	1	2	2	A6QJ89	A6QJ89 [15-26]	A6QJ89 1xPhospho [T17(98.5)]	0	2	733.318	1465.63	121854	113717	106895		High	High	Peak Found	High	0.0001544	0.0004199	2.25	62.47
[R].NMTSLDFAEITKTTPEK.[S]	1xPhospho [T13(99.4)]	4.06757e-07	0.000190712	1	1	2	9	A6QJ89	A6QJ89 [15-31]	A6QJ89 1xPhospho [T27(99.4)]	1	2	1003.46	2005.92	1.47874e+06	1.39442e+06	889864		High	High	High	High	0.0002421	6.863e-09	6.01	60.71
[R].NMTSLDFAEITKTTPEK.[S]	1xOxidation [M2]; 1xPhospho [T13(99.3)]	4.32561e-09	0.000190712	1	1	2	5	A6QJ89	A6QJ89 [15-31]	A6QJ89 1xPhospho [T27(99.3)]	1	2	1011.46	2021.91	668580	437365	398252		High	High	High	High	0.0002421	1.061e-11	5.86	50.32
[R].NMVMCDSRGAIFEGR.[S]	1xCarbamidomethyl [C5]; 1xPhospho [S7(100)]	0.000155359	0.000190712	1	1	1	3	A0A0H3K8Z1	A0A0H3K8Z1 [210-224]	A0A0H3K8Z1 1xPhospho [S216(100)]	1	3	608.252	1822.74	NAN	291151	228902		Not Found	High	High	High	0.0002421	3.39e-05	2.89	48.16
[R].NMVMCDSRGAIFEGR.[S]	1xCarbamidomethyl [C5]; 1xOxidation [M4]; 1xPhospho [S7(100)]	0.00539751	0.000627006	1	1	1	1	A0A0H3K8Z1	A0A0H3K8Z1 [210-224]	A0A0H3K8Z1 1xPhospho [S216(100)]	1	3	613.585	1838.74	82573.1	261448	203126		Peak Found	High	Peak Found	High	0.0004422	0.003293	2.39	36.75
[K].NNAEITENVQNEAAESEQNVEEK.[T]	1xPhospho [S16(100)]	8.14694e-05	0.000190712	1	1	1	3	A0A0H3K908	A0A0H3K908 [567-589]	A0A0H3K908 1xPhospho [S582(100)]	0	3	890.38	2669.12	NAN	NAN	NAN	NoQuanValues	High	High	High	High	0.0001963	2.142e-05	3.24
[R].NNAGTGHAALCELNYTVLQPDGSIDIEK.[A]	1xCarbamidomethyl [C11]; 1xPhospho [S23(99.9)]	0.0785491	0.0038225	1	1	1	1	A0A0H3KJ25	A0A0H3KJ25 [52-79]	A0A0H3KJ25 1xPhospho [S74(99.9)]	0	3	1027.47	3080.4	NAN	NAN	NAN	NoQuanValues	Not Found	Not Found	High	High	0.001876	0.06074	1.73
[K].NNDSASSHANDNNIDDSTDSNIENEDYR.[Y]	1xPhospho [S/T/Y]	9.19392e-07	0.000190712	1	1	1	2	A0A0H3KCB3	A0A0H3KCB3 [76-103]		0	3	1069.41	3206.21	NAN	190414	241767		Not Found	High	High	High	0.0001963	9.356e-08	4.62	29.92
[R].NNDVTQHVSYVASK.[E]	1xPhospho [S9(100)]	4.05834e-05	0.000190712	1	1	1	4	A0A290QST1	A0A290QST1 [88-101]	A0A290QST1 1xPhospho [S96(100)]	0	2	821.367	1641.73	355665	277634	411749		High	High	High	High	0.0002421	8.641e-06	4.38	17.43
[K].NNEDTSSIINTPIK.[S]	1xPhospho [S7(100)]	1.45415e-06	0.000190712	1	1	1	3	A0A0H3KJA0	A0A0H3KJA0 [44-57]	A0A0H3KJA0 1xPhospho [S50(100)]	0	2	813.374	1625.74	487609	385172	360602		High	High	High	High	0.0001544	2.324e-08	3.87	47.44
[R].NNGERVEIS.[-]	1xPhospho [S9(100)]	0.0896667	0.0038225	1	1	1	1	A6QIR1	A6QIR1 [151-159]	A6QIR1 1xPhospho [S159(100)]	1	2	549.237	1097.46	NAN	1.51446e+06	NAN		Not Found	High	Not Found	High	0.002317	0.04137	3.02	12.43
[K].NNLTSNLTNK.[I]	1xPhospho [S5(100)]	0.000403325	0.000190712	1	1	2	3	A0A0H3KFN5	A0A0H3KFN5 [5-14]	A0A0H3KFN5 1xPhospho [S9(100)]	0	2	599.775	1198.55	919756	1.33518e+06	1.26075e+06		High	Peak Found	High	High	0.0002421	0.0001409	2.61	26.06
[R].NNPDTLNVSR.[K]	1xPhospho [S9(100)]	0.0402974	0.00263207	1	1	1	2	A0A0H3K7R7	A0A0H3K7R7 [389-398]	A0A0H3K7R7 1xPhospho [S397(100)]	0	2	605.267	1209.53	147552	201342	278479		Peak Found	High	High	High	0.001716	0.0209	1.86	17.02
[R].NNPELERSLK.[D]	1xPhospho [S8(100)]	0.0915707	0.0038225	1	1	1	2	A0A0H3KHI4	A0A0H3KHI4 [69-78]	A0A0H3KHI4 1xPhospho [S76(100)]	1	2	640.305	1279.6	556309	726136	580950		High	High	Peak Found	High	0.001227	0.07973	1.41	12.24
[K].NNSSIVIEIFIPNDNK.[I]	1xPhospho [S4(98.9)]	9.76726e-06	0.000190712	1	1	2	2	A0A0H3KHK4	A0A0H3KHK4 [69-84]	A0A0H3KHK4 1xPhospho [S72(98.9)]	0	2	948.959	1896.91	394413	NAN	NAN		High	Not Found	High	High	0.0001544	4.12e-07	4	94.5
[K].NNTIDRTAPTGSK.[S]	1xPhospho [T3(98.6)]	0.010285	0.00107853	1	1	1	1	A0A0H3K972	A0A0H3K972 [32-44]	A0A0H3K972 1xPhospho [T34(98.6)]	1	2	727.836	1454.66	130259	NAN	NAN		High	Not Found	Not Found	High	0.0002854	0.01218	1.23	7.28
[R].NNTQIFK.[V]	1xPhospho [T3(100)]	0.00939492	0.00107853	1	1	1	2	A0A0H3KDE4	A0A0H3KDE4 [459-465]	A0A0H3KDE4 1xPhospho [T461(100)]	0	2	472.716	944.424	323832	404962	606785		Peak Found	High	High	High	0.0007182	0.006854	1.57	17.93
[K].NNVDGVYSADPK.[V]	1xPhospho [S8(100)]	0.107671	0.00493142	1	1	1	1	A0A290QNQ6	A0A290QNQ6 [164-175]	A0A290QNQ6 1xPhospho [S171(100)]	0	2	679.783	1358.56	NAN	NAN	NAN	NoQuanValues	Not Found	Not Found	High	High	0.002153	0.07677	1.81
[K].NPDILLLDEATANLDSESELK.[I]	1xPhospho [S/T]	0.000230815	0.000190712	1	1	2	2	A0A0H3KEV4	A0A0H3KEV4 [490-510]		0	3	794.047	2380.12	NAN	118734	106391		Not Found	High	High	High	0.0002421	6.075e-05	3.59	96.85
[K].NPGIPYTVSIIDEAVK.[R]	1xPhospho [S9(100)]	0.000859577	0.000481541	1	1	2	3	A6QG83	A6QG83 [78-93]	A6QG83 1xPhospho [S86(100)]	0	2	898.447	1795.89	NAN	NAN	NAN	NoQuanValues	High	High	High	High	0.0003098	0.0004165	2.45
[K].NPTLSQTIQGNTYDNPIGLAAGFDK.[S]	1xPhospho [T3(99.1)]	0.020409	0.00162844	1	1	1	1	A0A0H3KAP8	A0A0H3KAP8 [46-70]	A0A0H3KAP8 1xPhospho [T48(99.1)]	0	3	905.762	2715.27	NAN	NAN	NAN	NoQuanValues	Not Found	High	Not Found	High	0.0009785	0.01158	1.61
[K].NPTQNISGTQVYQDPAIVQPK.[T]	1xPhospho [Y12(99.9)]	0.00426844	0.000481541	1	1	3	3	A0A0H3K7X7	A0A0H3K7X7 [61-81]	A0A0H3K7X7 1xPhospho [Y72(99.9)]	0	3	793.382	2378.14	NAN	NAN	NAN	NoQuanValues	High	Not Found	High	High	0.0001544	0.004835	1.37
[K].NQIEDELQYPGHIK.[V]	1xPhospho [Y9(100)]	0.180122	0.00840871	1	1	1	1	A0A290QLZ5	A0A290QLZ5 [492-505]	A0A290QLZ5 1xPhospho [Y500(100)]	0	3	588.605	1763.8	NAN	NAN	NAN	NoQuanValues	Not Found	Not Found	High	High	0.003883	0.1128	0.99
[K].NQNTIEEVNQTYIDAHNIDVVR.[R]	1xPhospho [T11(100)]	0.000404717	0.000190712	1	1	1	2	A0A0H3KFJ2	A0A0H3KFJ2 [47-68]	A0A0H3KFJ2 1xPhospho [T57(100)]	0	3	889.078	2665.23	202712	NAN	NAN		High	Not Found	High	High	0.0001544	0.0001266	2.9	62.13
[K].NQPVTSETPEK.[A]	1xPhospho [S6(100)]	0.000267369	0.000190712	1	1	1	3	A0A0H3KEQ5	A0A0H3KEQ5 [188-198]	A0A0H3KEQ5 1xPhospho [S193(100)]	0	2	655.287	1309.57	447323	573539	783720		High	High	High	High	0.0001963	9.278e-05	2.37	9.24
[K].NQSNHRPQSINM.[-]	1xPhospho [S9(100)]	7.73424e-05	0.000190712	1	1	1	6	A0A0H3KEZ1	A0A0H3KEZ1 [220-231]	A0A0H3KEZ1 1xPhospho [S228(100)]	0	2	753.32	1505.63	4.51675e+06	6446473	7.56068e+06		High	High	High	High	0.0002421	1.232e-05	4.18	10.47
[K].NQSNHRPQSINM.[-]	1xOxidation [M12]; 1xPhospho [S9(100)]	0.181333	0.00866714	1	1	1	2	A0A0H3KEZ1	A0A0H3KEZ1 [220-231]	A0A0H3KEZ1 1xPhospho [S228(100)]	0	3	507.881	1521.63	NAN	307770	154300		Not Found	High	High	High	0.004373	0.07473	1.87	7.36
[R].NQTTEEQNYSEQR.[G]	1xPhospho [S10(100)]	0.00154812	0.000481541	1	1	1	1	A0A0H3K908	A0A0H3K908 [103-115]	A0A0H3K908 1xPhospho [S112(100)]	0	2	853.834	1706.67	NAN	NAN	NAN	NoQuanValues	Not Found	Not Found	High	High	0.0003681	0.001246	2.75
[K].NRQSIDTNSHQDHTEDVEK.[D]	1xPhospho [S4(100)]	5.70012e-05	0.000190712	1	1	1	1	A6QH29	A6QH29 [12-30]	A6QH29 1xPhospho [S15(100)]	1	4	584	2332.98	NAN	NAN	NAN	NoQuanValues	Not Found	High	Not Found	High	0.0001963	1.386e-05	5.19
[K].NSATSLNNAMDQLKQAIADHDTIVASGNYTNASPDK.[Q]	2xPhospho [T/S/Y]	0.181333	0.00866714	1	1	1	1	A6QGY5	A6QGY5 [6548-6583]		1	4	984.684	3935.72	NAN	NAN	201497		Not Found	Not Found	High	High	0.003883	0.1135	1.35	39.15
[K].NSDSTVFNDAK.[A]	1xPhospho [S4(99.2)]	0.000121924	0.000190712	1	1	1	3	A0A0H3KCQ2	A0A0H3KCQ2 [8-18]	A0A0H3KCQ2 1xPhospho [S11(99.2)]	0	2	639.256	1277.5	195362	319143	274276		High	High	High	High	0.0002421	2.378e-05	2.58	23.01
[R].NSIIDEEDSSQVVDAMLR.[S]	1xPhospho [S]	0.0010192	0.000481541	1	1	1	2	A6QF62	A6QF62 [621-638]		0	3	700.977	2100.92	NAN	NAN	NAN	NoQuanValues	High	High	Not Found	High	0.0003098	0.0005163	2.18
[R].NSIIDEEDSSQVVDAMLRSTLQR.[S]	1xPhospho [S19(99)]	6.65618e-10	0.000190712	1	1	2	7	A6QF62	A6QF62 [621-643]	A6QF62 1xPhospho [S639(99)]	1	3	896.085	2686.24	14669219	14492112	16704484		High	High	High	High	0.0002421	7.371e-13	6.22	89.76
[R].NSIIDEEDSSQVVDAMLRSTLQR.[S]	1xOxidation [M16]; 1xPhospho [S19(99)]	1.07536e-07	0.000190712	1	1	1	5	A6QF62	A6QF62 [621-643]	A6QF62 1xPhospho [S639(99)]	1	3	901.414	2702.23	4.25287e+06	4.12777e+06	2.37619e+06		High	High	High	High	0.0002421	1.029e-09	7.06	70.8
[R].NSISHNVSATDLLNIK.[T]	1xPhospho [S4(100)]	5.06234e-06	0.000190712	1	1	5	15	A0A0H3KDE4	A0A0H3KDE4 [437-452]	A0A0H3KDE4 1xPhospho [S440(100)]	0	2	903.442	1805.88	1.55968e+06	1.0091e+06	1.12561e+06		High	High	High	High	0.0002421	2.493e-07	3.22	62.65
[K].NSLSSHLEQR.[N]	1xPhospho [S4(100)]	0.000803681	0.000396015	1	1	2	5	A0A0H3KFI8	A0A0H3KFI8 [70-79]	A0A0H3KFI8 1xPhospho [S73(100)]	0	2	625.78	1250.55	306046	1.06327e+06	1.02154e+06		High	High	High	High	0.0001963	0.0003821	2.74	11.71
[K].NSITNESHWTNEDEPGLSVYEK.[S]	1xPhospho [T10(96.7)]	0.000273154	0.000190712	1	1	2	2	A0A0H3K658	A0A0H3K658 [137-158]	A0A0H3K658 1xPhospho [T146(96.7)]	0	3	877.039	2629.11	NAN	NAN	489156		High	Not Found	High	High	0.0002421	7.787e-05	2.62	57.77
[K].NTAESYLGEK.[V]	1xPhospho [S5(100)]	0.000186442	0.000190712	1	1	1	3	A6QHC3	A6QHC3 [99-108]	A6QHC3 1xPhospho [S103(100)]	0	2	596.25	1191.49	446386	502253	503900		High	High	High	High	0.0001963	5.917e-05	2.66	25.17
[K].NTDVVIAGEDAGSK.[L]	1xPhospho [S13(100)]	1.33375e-05	0.000190712	1	1	1	3	A6QID2	A6QID2 [628-641]	A6QID2 1xPhospho [S640(100)]	0	2	728.322	1455.64	282040	360459	305599		High	High	High	High	0.0001963	2.384e-06	3.51	27.91
[K].NTESTVEETNVK.[Q]	1xPhospho [S4(100)]	5.03998e-05	0.000190712	1	1	4	8	A0A290QHZ4	A0A290QHZ4 [11-22]	A0A290QHZ4 1xPhospho [S14(100)]	0	2	715.807	1430.6	953310	1.25275e+06	1.19521e+06		High	High	High	High	0.0001963	1.192e-05	3.63	14.25
[K].NTLGNTDIIK.[N]	1xPhospho [T6(100)]	0.0613436	0.00345186	1	1	1	1	A0A290QHM0	A0A290QHM0 [399-408]	A0A290QHM0 1xPhospho [T404(100)]	0	2	584.782	1168.56	1.1505e+06	698041	572183		Peak Found	Peak Found	High	High	0.001583	0.05019	1.54	34.99
[K].NTINNYNEELDSSNIPEHIAIIMDGNGR.[W]	1xPhospho [S/T/Y]	0.00361527	0.000481541	1	1	1	1	A0A0H3K8A1	A0A0H3K8A1 [10-37]		0	3	1075.15	3223.44	NAN	NAN	NAN	NoQuanValues	Not Found	Not Found	High	High	0.0003681	0.003697	2.03
[K].NTLSSVEFQK.[F]	1xPhospho [S5(100)]	0.000298537	0.000190712	1	2	1	1	A0A0H3KB53	A0A0H3KB53 [108-117]	A0A0H3KB53 1xPhospho [S112(100)]	0	2	616.781	1232.56	224848	252173	214648		Peak Found	High	Peak Found	High	0.0001963	0.0001065	2.28	36.47
[R].NTNEVYVQGLSTSLPEHVQR.[Q]	1xPhospho [S11(98.6)]	0.00063751	0.000396015	1	1	1	1	A6QKK1	A6QKK1 [300-319]	A6QKK1 1xPhospho [S310(98.6)]	0	3	784.376	2351.1	NAN	NAN	NAN	NoQuanValues	High	Not Found	Not Found	High	0.0001544	0.000274	2.37
[R].NTPGVTGFVGSAGAGSKPNPLLPEEVR.[F]	1xPhospho [S11(100)]	9.74232e-12	0.000190712	1	1	3	6	P0C1S3	P0C1S3 [86-112]	P0C1S3 1xPhospho [S96(100)]	0	3	911.12	2731.35	2.66849e+06	1.42509e+06	2.28432e+06		High	Peak Found	High	High	0.0002421	2.934e-15	5.33	71.55
[R].NTPVIAVDAPAQHTQLHDTDITQHDTEVDNVDNTAK.[H]	1xPhospho [T34(100)]	1.52161e-09	0.000190712	1	1	3	7	A0A0H3KAP1	A0A0H3KAP1 [462-497]	A0A0H3KAP1 1xPhospho [T495(100)]	0	4	1001.71	4003.83	1.5514e+06	3.08204e+06	2.54305e+06		High	High	High	High	0.0001963	4.036e-11	6.7	48.6
[K].NTRVNFSGDEK.[M]	1xPhospho [S7(100)]	0.0138897	0.0012322	1	1	2	3	A0A290QHU2	A0A290QHU2 [254-264]	A0A290QHU2 1xPhospho [S260(100)]	1	2	673.79	1346.57	940466	593429	NAN		High	High	High	High	0.0007182	0.008185	2.63	9.11
[K].NTTSEDIVIVAGSVPSSIPSDAYAQIAQITAQTGAK.[L]	1xPhospho [S/T/Y]	9.85128e-09	0.000190712	1	1	3	5	A0A0H3KF02	A0A0H3KF02 [122-157]		0	3	1228.61	3683.81	250978	NAN	NAN		High	Not Found	Not Found	High	0.0001544	1.234e-11	4.66	102.53
[R].NVEILNEDETTQTALQK.[L]	1xPhospho [T10(99.3)]	4.65684e-07	0.000190712	1	1	3	9	A0A290QUX8	A0A290QUX8 [68-84]	A0A290QUX8 1xPhospho [T77(99.3)]	0	3	675.981	2025.94	409664	170197	349028		High	High	High	High	0.0002421	8.336e-09	4.02	53.96
[K].NVEYFTEMPVRK.[L]	1xPhospho [Y4(100)]	0.000155359	0.000190712	1	2	1	3	A0A290QK06	A0A290QK06 [151-162]	A0A290QK06 1xPhospho [Y154(100)]	1	2	796.863	1592.72	116244	130581	93843.8		High	High	High	High	0.0001963	4.736e-05	2.09	42.52
[K].NVLNYANEQLDEQNKVTSIDEYK.[E]	1xPhospho [T17(98.8)]	0.000104806	0.000190712	1	1	2	4	A0A0H3K845	A0A0H3K845 [93-115]	A0A0H3K845 1xPhospho [T109(98.8)]	1	3	936.43	2807.28	NAN	NAN	NAN	NoQuanValues	High	High	High	High	0.0001544	1.513e-05	2.84
[K].NVLSTLEQPK.[K]	1xPhospho [S4(99.2)]	0.000200482	0.000190712	1	1	2	3	A6QJ91	A6QJ91 [141-150]	A6QJ91 1xPhospho [S144(99.2)]	0	2	604.799	1208.59	719634	626335	799310		High	High	High	High	0.0002421	4.933e-05	2.55	58.57
[K].NVLSTLEQPKK.[V]	1xPhospho [S4(100)]	0.0013722	0.000481541	1	1	1	3	A6QJ91	A6QJ91 [141-151]	A6QJ91 1xPhospho [S144(100)]	1	2	668.846	1336.69	NAN	207967	241053		High	High	High	High	0.0003098	0.001034	2.21	41.8
[R].NVMMTFSLSEIK.[A]	1xPhospho [S9(100)]	7.96748e-05	0.000190712	1	1	1	2	A0A0H3KET7	A0A0H3KET7 [58-69]	A0A0H3KET7 1xPhospho [S66(100)]	0	2	740.336	1479.66	897854	156659	543353		High	Peak Found	High	High	0.0001544	9.925e-06	3.66	91.5
[R].NVMMTFSLSEIK.[A]	1xOxidation [M]; 1xPhospho [S9(100)]	8.20764e-05	0.000190712	1	1	2	9	A0A0H3KET7	A0A0H3KET7 [58-69]	A0A0H3KET7 1xPhospho [S66(100)]	0	2	748.332	1495.66	935735	620818	443376		High	High	High	High	0.0001544	1.04e-05	3.01	84.04
[R].NVMMTFSLSEIK.[A]	2xOxidation [M3; M4]; 1xPhospho [S9(100)]	0.000426122	0.000190712	1	1	1	1	A0A0H3KET7	A0A0H3KET7 [58-69]	A0A0H3KET7 1xPhospho [S66(100)]	0	2	756.329	1511.65	350493	283647	117302		High	Peak Found	Peak Found	High	0.0001544	0.0001379	3.03	69.75
[K].NVSLDNLFEQMK.[Q]	1xPhospho [S3(100)]	4.50585e-06	0.000190712	1	1	1	3	A0A290QFT9	A0A290QFT9 [489-500]	A0A290QFT9 1xPhospho [S491(100)]	0	2	759.339	1517.67	337091	248209	282132		High	High	High	High	0.0002421	2.114e-07	3.25	90.74
[K].NVSLDNLFEQMK.[Q]	1xOxidation [M11]; 1xPhospho [S3(100)]	0.000200482	0.000190712	1	1	1	3	A0A290QFT9	A0A290QFT9 [489-500]	A0A290QFT9 1xPhospho [S491(100)]	0	2	767.335	1533.67	211174	NAN	113214		High	High	High	High	0.0001963	6.479e-05	1.72	75.17
[R].NVVEIPLNDEEQSK.[F]	1xPhospho [S13(100)]	1.74082e-05	0.000190712	1	1	1	5	A0A290QNM8	A0A290QNM8 [285-298]	A0A290QNM8 1xPhospho [S297(100)]	0	2	847.388	1693.77	4.7478e+06	3.94176e+06	4056965		High	High	High	High	0.0001963	3.285e-06	4.15	55.49
[R].NVVTMNNATPNNASQESSK.[M]	1xPhospho [S14(98.3)]	1.02943e-05	0.000190712	1	1	3	10	A0A290QNL3	A0A290QNL3 [81-99]	A0A290QNL3 1xPhospho [S94(98.3)]	0	2	1043.45	2085.89	302842	481306	632248		High	High	High	High	0.0001963	1.739e-06	4.32	21.4
[R].NVVTMNNATPNNASQESSK.[M]	1xOxidation [M5]; 1xPhospho [S/T]	0.017312	0.00162844	1	1	1	3	A0A290QNL3	A0A290QNL3 [81-99]		0	2	1051.45	2101.89	122250	176136	145489		High	High	High	High	0.0009785	0.01001	1.5	11.31
[R].NVYDIEVSDYK.[G]	1xPhospho [S/Y]	0.0305103	0.00177168	1	1	1	1	A0A0H3KAS4	A0A0H3KAS4 [5-15]		0	2	712.801	1424.6	NAN	NAN	NAN	NoQuanValues	Not Found	Not Found	High	High	0.0009841	0.02844	0.81
[K].NYAVEATPGNLK.[Q]	1xPhospho [Y2(100)]	0.00218011	0.000481541	1	1	1	1	A0A290QCT0	A0A290QCT0 [34-45]	A0A290QCT0 1xPhospho [Y35(100)]	0	2	678.815	1356.62	NAN	NAN	NAN	NoQuanValues	Not Found	Not Found	High	High	0.0003681	0.002006	1.51
[K].NYLSVAGLNATESYLLK.[E]	1xPhospho [S4(100)]	0.000358454	0.000190712	1	2	1	1	A0A0H3K6G0	A0A0H3K6G0 [1037-1053]	A0A0H3K6G0 1xPhospho [S1040(100)]	0	2	968.48	1935.95	NAN	NAN	NAN	NoQuanValues	High	Not Found	Not Found	High	0.0001544	0.0001043	2.93
[K].NYMTQQMAPYVDEFIENR.[M]	1xPhospho [Y/T]	0.0219804	0.00162844	1	1	1	1	A0A0H3KH34	A0A0H3KH34 [30-47]		0	3	776.995	2328.97	NAN	NAN	NAN	NoQuanValues	Not Found	Not Found	High	High	0.0009841	0.02146	0.83
[K].NYSPYYNTIDDLK.[D]	1xPhospho [S3(98.7)]	0.00152043	0.000481541	1	1	1	2	P35527	P35527 [200-212]	P35527 1xPhospho [S202(98.7)]	0	2	843.36	1685.71	263568	159818	127667		High	High	Peak Found	High	0.0001544	0.00123	1.76	67.71
[K].NYVQSHSFIK.[S]	1xPhospho [S7(99.9)]	0.0250625	0.00162844	1	1	2	2	A0A290QNC5	A0A290QNC5 [33-42]	A0A290QNC5 1xPhospho [S39(99.9)]	0	2	651.797	1302.59	96497.1	558545	564372		Peak Found	Peak Found	High	High	0.0009841	0.02406	1.75	23.57
[R].NYVSNDLLR.[Q]	1xPhospho [S4(100)]	0.00128968	0.000481541	1	1	2	3	A6QKC4	A6QKC4 [370-378]	A6QKC4 1xPhospho [S373(100)]	0	2	587.268	1173.53	209864	229527	299666		Peak Found	High	High	High	0.0003681	0.0009411	1.76	48.7
[R].QAPAFDELSTEVQILETGIK.[V]	1xPhospho [S/T]	4.6774e-05	0.000190712	1	1	1	6	A0A290QJ40	A0A290QJ40 [118-137]		0	3	757.039	2269.1	217257	242997	297824		High	High	High	High	0.0001544	4.423e-06	3.03	103.04
[K].QAPQSDDLTNDSNEDEIEQSLKEPVTYK.[E]	1xPhospho [S20(99.9)]	0.000848639	0.000481541	1	1	1	3	A0A0H3KA40	A0A0H3KA40 [365-392]	A0A0H3KA40 1xPhospho [S384(99.9)]	1	3	1091.82	3273.43	NAN	NAN	266364		High	High	High	High	0.0003681	0.0004744	3.11	54.14
[K].QATSNDSLEAK.[A]	1xPhospho [T3(99)]	0.0155416	0.00162844	1	1	1	1	A0A0H3K6Y4	A0A0H3K6Y4 [277-287]	A0A0H3K6Y4 1xPhospho [T279(99)]	0	2	622.259	1243.52	243711	127043	255112		Peak Found	Peak Found	High	High	0.0009841	0.01578	1.69	7.82
[K].QAYDNQTGVNEK.[E]	1xPhospho [T7(100)]	5.68751e-06	0.000190712	1	1	2	11	A0A0H3KI52	A0A0H3KI52 [10-21]	A0A0H3KI52 1xPhospho [T16(100)]	0	2	723.799	1446.59	4.64501e+06	4.59878e+06	6.94008e+06		High	High	High	High	0.0002421	2.939e-07	3.41	8.03
[R].QDMSQFGDSLLVINDEEIVK.[V]	1xPhospho [S9(100)]	2.0733e-08	0.000190712	1	1	1	4	A0A0H3K889	A0A0H3K889 [261-280]	A0A0H3K889 1xPhospho [S269(100)]	0	3	787.363	2360.07	560480	NAN	417101		High	Not Found	High	High	0.0001544	3.78e-11	5.44	94.04
[R].QDMSQFGDSLLVINDEEIVK.[V]	1xOxidation [M3]; 1xPhospho [S9(100)]	2.35851e-05	0.000190712	1	1	1	5	A0A0H3K889	A0A0H3K889 [261-280]	A0A0H3K889 1xPhospho [S269(100)]	0	3	792.691	2376.07	338001	76398.4	163999		High	High	High	High	0.0001544	1.558e-06	3.82	89.82
[K].QDVSDQLLELGAK.[E]	1xPhospho [S4(100)]	0.00528624	0.000627006	1	2	1	2	A0A0H3KA68	A0A0H3KA68 [186-198]	A0A0H3KA68 1xPhospho [S189(100)]	0	2	748.353	1495.7	NAN	NAN	NAN	NoQuanValues	High	Not Found	High	High	0.0001544	0.00612	1.36
[K].QEENTIEVVRPSDSK.[E]	1xPhospho [S12(100)]	0.0478357	0.00276366	1	1	1	3	A0A290QJ77	A0A290QJ77 [45-59]	A0A290QJ77 1xPhospho [S56(100)]	0	3	604.281	1810.82	344978	446730	454718		High	Peak Found	High	High	0.00144	0.04124	2.1	23.29
[K].QELGEEEPELSR.[T]	1xPhospho [S11(100)]	0.0253799	0.00162844	1	1	1	3	A0A0H3KC30	A0A0H3KC30 [225-236]	A0A0H3KC30 1xPhospho [S235(100)]	0	2	748.319	1495.63	170861	170116	240135		High	High	High	High	0.0009841	0.02431	2.66	33.18
[K].QEQEVPGLQSEMTPAPDCGETSYQGHQR.[L]	1xCarbamidomethyl [C18]; 1xPhospho [T21(98)]	0.000445472	0.000190712	1	1	1	1	A0A0H3KEP6	A0A0H3KEP6 [18-45]	A0A0H3KEP6 1xPhospho [T38(98)]	0	3	1080.46	3239.34	NAN	NAN	NAN	NoQuanValues	Not Found	Not Found	High	High	0.0002421	0.0001653	2.99
[R].QFGSGNTGATNSFR.[V]	1xPhospho [T10(100)]	5.27589e-06	0.000190712	1	1	1	3	A6QGQ6	A6QGQ6 [33-46]	A6QGQ6 1xPhospho [T42(100)]	0	2	762.318	1523.63	623234	579644	753746		High	High	High	High	0.0002421	3.813e-07	3.84	26.7
[K].QFIDETGAQEASK.[D]	1xPhospho [S12(100)]	0.000334216	0.000190712	1	2	1	1	A0A290QE53	A0A290QE53 [77-89]	A0A290QE53 1xPhospho [S88(100)]	0	2	752.324	1503.64	278491	278922	324265		Peak Found	Peak Found	High	High	0.0002421	0.0001055	2.95	26.53
[K].QFIDETGAQEASKDEAK.[Q]	1xPhospho [S12(100)]	2.33826e-08	0.000190712	1	2	2	9	A0A290QE53	A0A290QE53 [77-93]	A0A290QE53 1xPhospho [S88(100)]	1	3	649.618	1946.84	8.87009e+06	8838458	1.17367e+07		High	High	High	High	0.0002421	1.176e-10	5.32	21
[K].QFNISVEDIK.[N]	1xPhospho [S5(100)]	0.000266416	0.000190712	1	1	1	3	A0A290QHM0	A0A290QHM0 [389-398]	A0A290QHM0 1xPhospho [S393(100)]	0	2	636.795	1272.59	871203	689553	880883		High	High	High	High	0.0002421	7.505e-05	2.87	63.32
[R].QFSFNIENDLVSGFDGITK.[L]	1xPhospho [T18(94.4)]	0.182551	0.00866714	2	3	1	1	A0A0H3KFU7; A0A0H3K649	A0A0H3KFU7 [126-144]; A0A0H3K649 [126-144]	A0A0H3KFU7 1xPhospho [T143(94.4)]; A0A0H3K649 1xPhospho [T143(94.4)]	0	3	737.672	2211	NAN	NAN	NAN	NoQuanValues	Not Found	Not Found	High	High	0.004003	0.114	0.68
[K].QGEHGNISFGDQLFEAK.[-]	1xPhospho [S8(100)]	5.62378e-06	0.000190712	1	1	1	5	A6QDH3	A6QDH3 [665-681]	A6QDH3 1xPhospho [S672(100)]	0	2	978.927	1956.85	1.1335e+06	823056	1.67265e+06		High	High	High	High	0.0002421	2.899e-07	3.22	64.71
[K].QHTSSSDDERAEIATSNQDQETNSSK.[R]	1xPhospho [S/T]	0.00835415	0.000784812	1	1	1	1	A0A0H3K841	A0A0H3K841 [5-30]		1	3	982.41	2945.2	NAN	NAN	NAN	NoQuanValues	Not Found	Not Found	High	High	0.0006923	0.008822	1.57
[K].QKDTETVFQLALPHLIK.[A]	1xPhospho [T]	2.03776e-05	0.000190712	1	1	1	2	A0A290QQC7	A0A290QQC7 [331-347]		1	3	687.697	2061.08	NAN	138639	131379		Not Found	High	High	High	0.0002421	1.818e-06	2.65	83.77
[K].QKSTEELGIEDDGYYAEPEVDPK.[E]	1xPhospho [S3(98.7)]	9.58562e-06	0.000190712	1	1	2	5	A0A0H3KFQ4	A0A0H3KFQ4 [244-266]	A0A0H3KFQ4 1xPhospho [S246(98.7)]	1	3	898.055	2692.15	1.18949e+06	534778	712812		High	High	High	High	0.0002421	6.194e-07	3.27	58.06
[K].QIDHDQHELLNASELSK.[T]	1xPhospho [S13(100)]	0.000285076	0.000190712	1	1	1	3	A0A0H3K8J6	A0A0H3K8J6 [287-303]	A0A0H3K8J6 1xPhospho [S299(100)]	0	3	686.316	2056.93	146878	399917	396870		High	High	High	High	0.0001963	0.0001007	3.66	37.3
[K].QLESEQQFESLK.[Q]	1xPhospho [S10(100)]	0.0223939	0.00162844	1	1	1	1	A0A0H3K931	A0A0H3K931 [3-14]	A0A0H3K931 1xPhospho [S12(100)]	0	2	773.346	1545.68	NAN	NAN	NAN	NoQuanValues	Not Found	Not Found	High	High	0.0009841	0.02189	2.87
[K].QLGIIDDVISEPLGGAHK.[D]	1xPhospho [S10(100)]	0.000285076	0.000190712	1	1	1	2	A0A290QPH8	A0A290QPH8 [253-270]	A0A290QPH8 1xPhospho [S262(100)]	0	3	647.993	1941.97	NAN	102878	NAN		Not Found	High	High	High	0.0001963	0.0001003	3.01	78.99
[K].QLKFSEDAR.[Q]	1xPhospho [S5(100)]	0.0108265	0.00107853	1	1	1	3	A0A290QI81	A0A290QI81 [4-12]	A0A290QI81 1xPhospho [S8(100)]	1	2	587.269	1173.53	302085	338879	404616		High	High	High	High	0.0006923	0.01132	2.04	15.99
[R].QILSDLTR.[A]	1xPhospho [S4(100)]	0.0101112	0.00107853	1	1	1	3	P0C046	P0C046 [27-34]	P0C046 1xPhospho [S30(100)]	0	2	513.255	1025.5	622312	952642	649789		High	High	High	High	0.0002854	0.01195	1.92	63.62
[R].QIIVVDPMLATGASAIEAITSLK.[K]	1xPhospho [S14(99.9)]	0.00176244	0.000481541	1	1	1	1	A0A290QUN0	A0A290QUN0 [126-148]	A0A290QUN0 1xPhospho [S139(99.9)]	0	3	807.763	2421.27	NAN	NAN	NAN	NoQuanValues	High	Not Found	Not Found	High	0.0001544	0.001537	2.16
[R].QIIVVDPMLATGASAIEAITSLK.[K]	1xOxidation [M8]; 1xPhospho [S14(99.9)]	0.0046024	0.000481541	1	1	2	2	A0A290QUN0	A0A290QUN0 [126-148]	A0A290QUN0 1xPhospho [S139(99.9)]	0	3	813.093	2437.27	NAN	96636.9	44912.8		Not Found	High	High	High	0.0003098	0.002792	1.5	104.49
[K].QLSDDEVTVSNVTSQHQSALQHNVEVNDK.[D]	1xPhospho [S/T]	0.169507	0.00759422	1	1	1	1	A0A0H3K908	A0A0H3K908 [409-437]		0	3	1101.16	3301.5	177630	218336	NAN		High	Peak Found	Not Found	High	0.003044	0.1252	0.87	41.73
[K].QLSDDEVTVSNVTSQHQSALQHNVEVNDKDELK.[N]	1xPhospho [S18(99.9)]	1.1902e-07	0.000190712	1	1	3	6	A0A0H3K908	A0A0H3K908 [409-441]	A0A0H3K908 1xPhospho [S426(99.9)]	1	4	947.443	3786.75	NAN	NAN	265959		High	High	High	High	0.0002421	1.189e-09	5.94	49.61
[K].QMITASIYNK.[L]	1xPhospho [T/S/Y]	0.00116191	0.000481541	1	1	2	3	A0A0H3K7V4	A0A0H3K7V4 [11-20]		0	2	624.789	1248.57	377797	327626	357815		High	High	High	High	0.0001544	0.0007865	2.74	41.9
[K].QMITASIYNK.[L]	1xOxidation [M2]; 1xPhospho [S6(100)]	0.129358	0.0053094	1	1	2	2	A0A0H3K7V4	A0A0H3K7V4 [11-20]	A0A0H3K7V4 1xPhospho [S16(100)]	0	2	632.785	1264.56	NAN	NAN	94062		High	Not Found	High	High	0.002008	0.1026	1.31	29.17
[K].QNADSSETVGYQSQSTASHR.[S]	1xPhospho [S13(97.3)]	1.54651e-08	0.000190712	1	1	2	3	A0A0H3KFI8	A0A0H3KFI8 [334-353]	A0A0H3KFI8 1xPhospho [S346(97.3)]	0	3	744.978	2232.92	171844	305734	367693		Peak Found	High	High	High	0.0002421	6.516e-11	6.46	9.27
[K].QNAIETATENER.[G]	1xPhospho [T]	0.0859842	0.0038225	1	2	2	3	A0A0H3KCP9	A0A0H3KCP9 [307-318]		0	2	728.31	1455.61	NAN	118753	225306		Not Found	High	High	High	0.002009	0.06505	1.82	15.93
[K].QNGELMSVMSQGEK.[F]	1xPhospho [S7(99)]	0.0034967	0.000481541	1	1	1	1	A0A0H3KIR5	A0A0H3KIR5 [8-21]	A0A0H3KIR5 1xPhospho [S14(99)]	0	2	809.334	1617.66	172931	110606	201494		High	Peak Found	Peak Found	High	0.0001544	0.003822	1.82	50.71
[K].QNIDDSVEQAEESK.[G]	1xPhospho [S6(100)]	4.0888e-05	0.000190712	1	1	1	2	A0A290QHZ4	A0A290QHZ4 [23-36]	A0A290QHZ4 1xPhospho [S28(100)]	0	2	836.341	1671.67	119545	NAN	121625		Peak Found	High	High	High	0.0002421	4.913e-06	2.09	20.73
[K].QNITDSAAGGTAFSSGHK.[T]	1xPhospho [S6(98.3)]	9.15944e-07	0.000190712	1	1	1	5	A0A0H3KAT5	A0A0H3KAT5 [102-119]	A0A0H3KAT5 1xPhospho [S107(98.3)]	0	2	914.898	1828.79	523258	429660	617870		High	High	High	High	0.0002421	6.767e-08	3.91	20.44
[K].QNRSAPPEELIPQFDYVK.[E]	1xPhospho [S4(100)]	0.191255	0.00891836	1	1	1	1	A0A0H3K8J5	A0A0H3K8J5 [79-96]	A0A0H3K8J5 1xPhospho [S82(100)]	1	3	737.687	2211.05	NAN	118106	136362		Not Found	High	Peak Found	High	0.004487	0.07832	1.35	74.22
[R].QNSQSMQVQSEVLK.[N]	1xPhospho [S5(100)]	1.11781e-06	0.000190712	1	1	3	6	A6QHF9	A6QHF9 [437-450]	A6QHF9 1xPhospho [S441(100)]	0	2	843.379	1685.76	532511	454219	527710		High	High	High	High	0.0001963	1.185e-07	3.15	36.16
[R].QNSQSMQVQSEVLK.[N]	1xOxidation [M6]; 1xPhospho [S3(98.1)]	0.00844751	0.000784812	1	1	2	4	A6QHF9	A6QHF9 [437-450]	A6QHF9 1xPhospho [S439(98.1)]	0	2	851.378	1701.75	85777	NAN	78259.4		High	High	High	High	0.0004422	0.005122	1.14	25.56
[K].QPNSPKPTQPNQSNSQPASDDK.[A]	1xPhospho [T8(91.2)]	0.105413	0.00465299	1	1	1	1	A0A0H3KJ61	A0A0H3KJ61 [190-211]	A0A0H3KJ61 1xPhospho [T197(91.2)]	0	4	612.022	2445.07	308175	881281	794692		Peak Found	High	Peak Found	High	0.002944	0.04731	2.66	15.42
[K].QQLNSTADAVQEQDQQLSNNFGLQ.[-]	1xPhospho [S/T]	0.0713073	0.00372735	1	1	2	3	P0C046	P0C046 [74-97]		0	3	919.413	2756.22	366437	165920	NAN		High	High	High	High	0.001876	0.05641	1.13	75.48
[R].QQNEFQDYGQGFGGQQSGQNNSYNNSSNTK.[Q]	1xPhospho [S26(100)]	8.04184e-09	0.000190712	1	1	5	7	A0A0H3K684	A0A0H3K684 [116-145]	A0A0H3K684 1xPhospho [S141(100)]	0	3	1136.12	3406.36	1.20398e+06	807572	965214		High	High	High	High	0.0001544	9.065e-12	5.56	46.19
[R].QSEDASYRQQYAK.[G]	1xPhospho [S6(100)]	0.146718	0.00596816	1	1	1	1	A0A0H3KAC7	A0A0H3KAC7 [23-35]	A0A0H3KAC7 1xPhospho [S28(100)]	1	3	551.901	1653.69	NAN	NAN	191953		Not Found	Not Found	High	High	0.002569	0.09664	1.81	7.52
[R].QSIDTNSHQDHTEDVEK.[D]	1xPhospho [T/S]	0.00222532	0.000481541	1	1	1	1	A6QH29	A6QH29 [14-30]		0	3	688.283	2062.83	241868	NAN	1.17711e+06		Peak Found	Not Found	High	High	0.0003681	0.002056	1.77	1.99
[R].QSLINANSTTEIYNLLMK.[I]	1xPhospho [T10(98)]	2.4608e-06	0.000190712	1	1	3	8	A0A0H3KAP1	A0A0H3KAP1 [632-649]	A0A0H3KAP1 1xPhospho [T641(98)]	0	2	1067.02	2133.03	NAN	NAN	NAN	NoQuanValues	High	High	High	High	0.0001544	5.123e-08	2.66
[K].QSNEPYVLAVTACPTGIAHTYMAR.[D]	1xCarbamidomethyl [C13]; 1xPhospho [T15(100)]	1.72278e-12	0.000190712	1	1	3	7	A0A0H3K6P9	A0A0H3K6P9 [175-198]	A0A0H3K6P9 1xPhospho [T189(100)]	0	3	910.752	2730.24	728079	872823	1.37234e+06		High	High	High	High	0.0002421	3.901e-16	7.23	80.57
[K].QSNEPYVLAVTACPTGIAHTYMAR.[D]	1xCarbamidomethyl [C13]; 1xOxidation [M22]; 1xPhospho [T15(100)]	4.65997e-05	0.000190712	1	1	3	5	A0A0H3K6P9	A0A0H3K6P9 [175-198]	A0A0H3K6P9 1xPhospho [T189(100)]	0	3	916.084	2746.24	218238	288114	238538		High	High	High	High	0.0001963	1.084e-05	2.99	72.59
[K].QSQAATASATELPYAVLEAMGGK.[A]	1xPhospho [S8(100)]	6.0139e-10	0.000190712	1	1	5	22	A6QDH3	A6QDH3 [416-438]	A6QDH3 1xPhospho [S423(100)]	0	3	792.038	2374.1	5.27061e+06	3.93448e+06	4.3439e+06		High	High	High	High	0.0001544	2.597e-12	5.19	99.73
[K].QSQAATASATELPYAVLEAMGGK.[A]	1xOxidation [M20]; 1xPhospho [T/S/Y]	9.10571e-05	0.000190712	1	1	1	4	A6QDH3	A6QDH3 [416-438]		0	3	797.37	2390.09	1492191	776979	819736		High	High	Peak Found	High	0.0001963	2.451e-05	3.08	79.77
[K].QTAAETLAQK.[A]	1xPhospho [T2(100)]	0.000254314	0.000190712	1	1	1	1	A0A0H3K7D7	A0A0H3K7D7 [215-224]	A0A0H3K7D7 1xPhospho [T216(100)]	0	2	570.768	1140.53	NAN	113396	108083		Not Found	High	Peak Found	High	0.0001963	8.697e-05	1.64	10.72
[R].QTFMANESNIER.[K]	1xPhospho [S8(100)]	0.000221045	0.000190712	1	1	1	1	A6QJ60	A6QJ60 [3-14]	A6QJ60 1xPhospho [S10(100)]	0	2	760.315	1519.62	NAN	179999	272903		Not Found	Peak Found	High	High	0.0002421	5.671e-05	3.32	37.46
[R].QTFMANESNIERK.[W]	1xPhospho [S8(100)]	5.11971e-06	0.000190712	1	1	1	5	A6QJ60	A6QJ60 [3-15]	A6QJ60 1xPhospho [S10(100)]	1	2	824.363	1647.72	1.24319e+06	1.91949e+06	1.44996e+06		High	High	High	High	0.0001963	7.453e-07	3.72	24.85
[R].QTFMANESNIERK.[W]	1xOxidation [M4]; 1xPhospho [S8(100)]	0.000509846	0.000190712	1	1	1	2	A6QJ60	A6QJ60 [3-15]	A6QJ60 1xPhospho [S10(100)]	1	3	555.243	1663.71	419621	432824	554856		High	Peak Found	High	High	0.0002421	0.0002041	3.51	15.8
[R].QTIADLSSK.[E]	1xPhospho [S/T]	0.00883277	0.000784812	1	1	1	2	A0A290QMX4	A0A290QMX4 [194-202]		0	2	521.745	1042.48	172584	189694	222886		Peak Found	High	High	High	0.0006923	0.00932	2.63	22.2
[R].QTQSICSELK.[Q]	1xCarbamidomethyl [C6]; 1xPhospho [S4(100)]	0.0588961	0.00331863	1	1	1	2	A0A290QFW6	A0A290QFW6 [106-115]	A0A290QFW6 1xPhospho [S109(100)]	0	2	637.279	1273.55	162235	138638	161111		High	Peak Found	High	High	0.0009637	0.05682	1.79	26.64
[K].QVDLSRFVGK.[R]	1xPhospho [S5(100)]	0.0178432	0.00162844	1	1	1	1	A0A0H3KAP1	A0A0H3KAP1 [66-75]	A0A0H3KAP1 1xPhospho [S70(100)]	1	2	614.809	1228.61	536675	941919	909554		Peak Found	Peak Found	High	High	0.0009841	0.01787	2.26	48.96
[R].QVESSHSTESQEPSHQDSTPQHEEEYYNK.[N]	1xPhospho [S14(99.9)]	1.40052e-06	0.000190712	1	1	2	11	A6QH29	A6QH29 [92-120]	A6QH29 1xPhospho [S105(99.9)]	0	4	875.106	3497.4	1.14657e+06	892495	3.14849e+06		High	High	High	High	0.0002421	3.999e-08	5.32	9.69
[K].QVHNESQTSEDNVQNEAGTIDDR.[Q]	1xPhospho [S6(98.6)]	5.79904e-09	0.000190712	1	1	3	12	A6QH29	A6QH29 [69-91]	A6QH29 1xPhospho [S74(98.6)]	0	3	889.371	2666.1	2.36715e+06	2.87834e+06	3.83674e+06		High	High	High	High	0.0002421	1.613e-11	7.71	23.64
[R].QVLPLSQEDSSK.[G]	1xPhospho [S6(100)]	0.000135153	0.000190712	1	1	3	9	A6QIU8	A6QIU8 [187-198]	A6QIU8 1xPhospho [S192(100)]	0	2	705.83	1410.65	1.81013e+06	1.50985e+06	1.87855e+06		High	High	High	High	0.0001544	2.24e-05	2.97	36.23
[R].QYAPEDEQTETFLR.[G]	1xPhospho [T11(100)]	0.00097729	0.000481541	1	1	2	4	A0A0H3KCP0	A0A0H3KCP0 [408-421]	A0A0H3KCP0 1xPhospho [T418(100)]	0	2	903.884	1806.76	150636	NAN	138149		High	High	High	High	0.0003681	0.0005986	3.24	49.98
[K].RADGQFVTGGSILYR.[Q]	1xPhospho [T/S/Y]	0.00812576	0.000627006	1	1	2	2	A0A290QGY7	A0A290QGY7 [33-47]		1	2	860.416	1719.82	NAN	250659	197967		Not Found	High	High	High	0.0005408	0.008584	2.02	53.14
[K].RAIEIAEQALESVEPGVTK.[H]	1xPhospho [S12(100)]	2.82783e-06	0.000190712	1	1	1	3	A0A290QMU4	A0A290QMU4 [537-555]	A0A290QMU4 1xPhospho [S548(100)]	1	3	707.361	2120.06	NAN	NAN	NAN	NoQuanValues	High	High	High	High	0.0001963	3.641e-07	4.38
[K].RANEDESQWNSLLEK.[Y]	1xPhospho [S11(100)]	0.00190329	0.000481541	1	1	2	2	A0A0H3KCK7	A0A0H3KCK7 [302-316]	A0A0H3KCK7 1xPhospho [S312(100)]	1	2	949.918	1898.83	NAN	111434	150724		Not Found	High	High	High	0.0003681	0.001673	2.55	48.22
[K].RAVESEYNHDERTEEEPSVLSR.[Q]	1xPhospho [S18(100)]	9.62588e-05	0.000190712	1	1	3	6	A0A0H3KFQ4	A0A0H3KFQ4 [217-238]	A0A0H3KFQ4 1xPhospho [S234(100)]	2	4	678.805	2712.19	NAN	1.72996e+06	1.38747e+06		Not Found	High	High	High	0.0002421	1.685e-05	5.12	19.77
[K].RDLTEHRVDSTIADGCDVK.[V]	1xCarbamidomethyl [C16]; 1xPhospho [T4(100)]	0.000248905	0.000190712	1	1	3	6	A0A0H3K8M5	A0A0H3K8M5 [229-247]	A0A0H3K8M5 1xPhospho [T232(100)]	2	4	567.509	2267.01	138903	976655	1.02593e+06		Peak Found	High	High	High	0.0001963	8.473e-05	5.01	23.09
[R].RDSFGTVTNLFEETISNK.[E]	1xPhospho [S3(100)]	2.30372e-11	0.000190712	1	2	4	106	A0A290QN31	A0A290QN31 [262-279]	A0A290QN31 1xPhospho [S264(100)]	1	3	713.331	2137.98	3.08546e+08	9.48524e+08	9.17069e+08		High	High	High	High	0.0001544	7.155e-15	9.65	89.31
[K].RDVTTEHEGEVSTILHDEIK.[E]	1xPhospho [T/S]	1.60943e-06	0.000190712	1	1	1	4	A0A0H3K6G1	A0A0H3K6G1 [218-237]		1	4	597.782	2388.11	NAN	1.48262e+06	1.02885e+06		Not Found	High	High	High	0.0001963	1.838e-07	5.39	49.08
[K].REELGGETNES.[-]	1xPhospho [S11(100)]	0.00252492	0.000481541	1	1	1	3	A6QJ85	A6QJ85 [134-144]	A6QJ85 1xPhospho [S144(100)]	1	2	650.756	1300.51	702596	2.42295e+06	1.9591e+06		High	High	High	High	0.0003098	0.00148	3	9.8
[R].RFSEGLHQAIEAK.[E]	1xPhospho [S3(100)]	7.39775e-06	0.000190712	1	1	1	2	A6QF62	A6QF62 [334-346]	A6QF62 1xPhospho [S336(100)]	1	3	522.587	1565.75	121625	798702	599761		Peak Found	High	High	High	0.0002421	4.283e-07	4.81	24.97
[R].RGDGAESVIIELV.[-]	1xPhospho [S7(100)]	0.00416373	0.000481541	1	1	1	2	A0A290QUX8	A0A290QUX8 [110-122]	A0A290QUX8 1xPhospho [S116(100)]	1	2	719.352	1437.7	324284	193417	223468		High	High	Peak Found	High	0.0003098	0.002526	2.18	93.88
[K].RGEGIYLVGTESK.[K]	1xPhospho [S12(100)]	0.0010061	0.000481541	1	1	1	4	A0A0H3KI28	A0A0H3KI28 [146-158]	A0A0H3KI28 1xPhospho [S157(100)]	1	3	496.908	1488.71	433312	229062	818325		High	High	High	High	0.0003681	0.00063	2.71	35.77
[K].RGHGGYVGEDQIPR.[L]	1xPhospho [Y6(100)]	4.06276e-08	0.000190712	1	1	1	3	A0A0H3K801	A0A0H3K801 [80-93]	A0A0H3K801 1xPhospho [Y85(100)]	1	3	540.914	1620.73	303440	822726	614044		Peak Found	High	High	High	0.0002421	2.582e-10	4.12	12.04
[K].RGLETAVGDEGGFAPK.[F]	1xPhospho [T5(100)]	0.000251596	0.000190712	1	1	1	3	A6QF85	A6QF85 [198-213]	A6QF85 1xPhospho [T202(100)]	1	2	842.392	1683.77	194878	185283	190739		High	High	High	High	0.0002421	6.91e-05	2.57	48.7
[K].RGQFINMDYLDDIR.[V]	1xPhospho [Y9(100)]	0.00786088	0.000627006	1	1	1	2	A0A290QKQ3	A0A290QKQ3 [435-448]	A0A290QKQ3 1xPhospho [Y443(100)]	1	3	612.61	1835.81	NAN	NAN	NAN	NoQuanValues	Not Found	High	High	High	0.0004422	0.004852	1.67
[K].RHSTNEQLSLDEINNTIK.[F]	1xPhospho [S/T]	1.45626e-08	0.000190712	1	1	5	19	A0A290QF60	A0A290QF60 [5-22]		1	3	731.349	2192.03	7.66724e+06	1.61711e+07	1.5216e+07		High	High	High	High	0.0002421	5.993e-11	4.77	45.4
[R].RHYSQPAQDTGNVTNEITIK.[D]	1xPhospho [S4(100)]	0.137791	0.00543065	1	1	1	1	A0A290QDE2	A0A290QDE2 [119-138]	A0A290QDE2 1xPhospho [S122(100)]	1	3	784.704	2352.1	NAN	NAN	NAN	NoQuanValues	Not Found	Not Found	High	High	0.002569	0.09227	1.44
[K].RKYDDTLPPLFDELPK.[E]	1xPhospho [T6(100)]	0.00121346	0.000481541	1	1	1	3	A0A0H3K8T0	A0A0H3K8T0 [73-88]	A0A0H3K8T0 1xPhospho [T78(100)]	2	3	676.333	2026.99	NAN	120017	162345		Not Found	High	High	High	0.0003681	0.0008528	3.11	74.37
[K].RLEVGEEQASHFGMTK.[E]	1xPhospho [S10(100)]	0.00322869	0.000481541	1	1	1	1	A0A0H3KAK6	A0A0H3KAK6 [31-46]	A0A0H3KAK6 1xPhospho [S40(100)]	1	3	633.619	1898.85	NAN	NAN	NAN	NoQuanValues	Not Found	High	Not Found	High	0.0003098	0.001933	2.64
[K].RLFVIGGGDSAVEEGTFLTK.[F]	1xPhospho [S10(100)]	0.00183102	0.000481541	1	1	1	1	A0A0H3K7K6	A0A0H3K7K6 [146-165]	A0A0H3K7K6 1xPhospho [S155(100)]	1	3	726.027	2176.07	NAN	143093	89904.1		Not Found	High	Peak Found	High	0.0003098	0.001033	2.49	83.34
[R].RLLEGEDAHLSSSQFSSGSQSSR.[D]	1xPhospho [S]	0.00102251	0.000481541	1	2	1	1	P02533	P02533 [417-439]		1	3	849.047	2545.13	NAN	NAN	NAN	NoQuanValues	Not Found	High	Not Found	High	0.0003098	0.0005184	2.53
[K].RILNGESTEEFEYVDR.[G]	1xPhospho [S7(99.4)]	8.58132e-05	0.000190712	1	1	1	3	A0A0H3KFB6	A0A0H3KFB6 [335-350]	A0A0H3KFB6 1xPhospho [S341(99.4)]	1	3	679.637	2036.9	182713	645898	985524		Peak Found	High	High	High	0.0002421	2.004e-05	5.13	51.87
[K].RLNDYDLNVTQATVSRDIK.[E]	1xPhospho [S15(98.3)]	0.0688982	0.00372735	1	1	1	1	A6QH66	A6QH66 [29-47]	A6QH66 1xPhospho [S43(98.3)]	2	3	767.714	2301.12	NAN	NAN	NAN	NoQuanValues	Not Found	High	Not Found	High	0.00209	0.03305	2.87
[K].RISEIEK.[M]	1xPhospho [S3(100)]	0.0319103	0.00177168	1	1	1	1	A0A290QFR6	A0A290QFR6 [113-119]	A0A290QFR6 1xPhospho [S115(100)]	1	2	477.737	954.466	2.60737e+06	3.67437e+06	3.3638e+06		Peak Found	High	Peak Found	High	0.001356	0.01711	2.77	8.34
[K].RISELENDK.[R]	1xPhospho [S3(100)]	0.00097729	0.000481541	1	1	1	3	A0A0H3KAL9	A0A0H3KAL9 [338-346]	A0A0H3KAL9 1xPhospho [S340(100)]	1	2	592.273	1183.54	629395	582575	665637		High	High	High	High	0.0003098	0.0004898	2.82	11.54
[K].RISIGGGSCAISGGYGSR.[A]	1xCarbamidomethyl [C9]; 1xPhospho [S8(97.8)]	0.00615833	0.000627006	1	3	1	1	P02538	P02538 [69-86]	P02538 1xPhospho [S76(97.8)]	1	3	612.281	1834.83	NAN	77217.7	102324		Not Found	High	Peak Found	High	0.0004422	0.003745	1.55	37.52
[K].RNAVPITPTLNREQLSTSEENSK.[K]	1xPhospho [S/T]	0.0137276	0.0012322	1	1	1	1	P02663	P02663 [114-136]		2	3	888.773	2664.3	NAN	259091	NAN		Not Found	High	Not Found	High	0.0007182	0.008089	2.08	37.41
[K].RNAVPITPTLNREQLSTSEENSK.[K]	2xPhospho [S/T]	0.000204887	0.000190712	1	1	1	2	P02663	P02663 [114-136]		2	4	686.822	2744.27	NAN	1.22702e+07	NAN		Not Found	High	Not Found	High	0.0001963	6.672e-05	5.12	43.1
[K].RNTPVIAVDAPAQHTQLHDTDITQHDTEVDNVDNTAK.[H]	1xPhospho [T35(100)]	7.19302e-08	0.000190712	1	1	3	6	A0A0H3KAP1	A0A0H3KAP1 [461-497]	A0A0H3KAP1 1xPhospho [T495(100)]	1	5	832.791	4159.93	185309	2.41224e+06	1.95032e+06		High	High	High	High	0.0002421	5.822e-10	6.81	42.81
[K].RPKPDYELASIPTVSSSK.[I]	1xPhospho [T/S/Y]	0.000946347	0.000481541	1	2	1	1	A0A290QND3	A0A290QND3 [487-504]		0	3	685.676	2055.02	NAN	140565	153241		Not Found	High	Peak Found	High	0.0003098	0.0004705	2.23	41.82
[R].RPSDVLEIR.[E]	1xPhospho [S3(100)]	0.000530632	0.000190712	1	1	1	3	A0A0H3K8Q4	A0A0H3K8Q4 [196-204]	A0A0H3K8Q4 1xPhospho [S198(100)]	0	2	582.792	1164.58	1.43361e+06	4652123	4.9047e+06		High	High	High	High	0.0001544	0.0001998	3.02	33.58
[R].RPSDVLEIREILEEQK.[A]	1xPhospho [S3(100)]	0.023247	0.00162844	1	1	1	1	A0A0H3K8Q4	A0A0H3K8Q4 [196-211]	A0A0H3K8Q4 1xPhospho [S198(100)]	1	3	678.68	2034.03	NAN	343265	NAN		Not Found	High	Not Found	High	0.001226	0.01299	2.36	71.17
[K].RPVITEKSSEAMAEDK.[Y]	1xPhospho [S9(100)]	0.00120534	0.000481541	1	1	1	2	A0A290QK64	A0A290QK64 [9-24]	A0A290QK64 1xPhospho [S17(100)]	1	3	624.293	1870.86	NAN	NAN	144034		Not Found	High	High	High	0.0003681	0.0008427	2.33	11.63
[K].RSGADVSGPIPLPTEK.[S]	1xPhospho [T14(100)]	0.00156506	0.000481541	1	1	1	2	A6QJ93	A6QJ93 [31-46]	A6QJ93 1xPhospho [T44(100)]	1	3	568.617	1703.84	154163	210359	193200		High	High	Peak Found	High	0.0003098	0.0008652	2.46	45.27
[K].RSMQPFGGIR.[M]	1xPhospho [S2(100)]	0.128452	0.0053094	1	1	1	2	A0A0H3K6G9	A0A0H3K6G9 [108-117]	A0A0H3K6G9 1xPhospho [S109(100)]	1	2	614.787	1228.57	NAN	279712	281660		Not Found	High	High	High	0.003165	0.0561	1.44	29.81
[K].RSQELNQSVPEIAEK.[Y]	1xPhospho [S]	0.150847	0.00623719	1	1	1	1	A0A290QDN6	A0A290QDN6 [77-91]		1	2	904.434	1807.86	1.50276e+06	NAN	NAN		High	Not Found	Not Found	High	0.002397	0.115	1.17	30.18
[K].RSSGVDFGPVDFVK.[Y]	1xPhospho [S3(100)]	6.35404e-08	0.000190712	1	1	1	5	A0A0H3KI69	A0A0H3KI69 [485-498]	A0A0H3KI69 1xPhospho [S487(100)]	1	2	795.373	1589.74	509353	751952	843020		High	High	High	High	0.0001544	2.562e-10	5.2	66.1
[R].RSSVVIDAEK.[H]	1xPhospho [S3(100)]	2.21294e-05	0.000190712	1	1	1	3	A0A0H3KA40	A0A0H3KA40 [396-405]	A0A0H3KA40 1xPhospho [S398(100)]	1	2	592.29	1183.57	608648	927779	1.0295e+06		High	High	High	High	0.0001544	3.583e-06	4.1	9.83
[R].RVGGSNYQVPVEVRPER.[R]	1xPhospho [S5(100)]	0.13683	0.00543065	1	1	1	2	A6QEJ8	A6QEJ8 [79-95]	A6QEJ8 1xPhospho [S83(100)]	1	3	674.671	2021.99	NAN	182798	217689		Not Found	High	High	High	0.004134	0.07028	1.92	31.39
[K].RVQSSTLNEVVTDAISMNPTPTDK.[G]	1xPhospho [S/T]	5.53001e-11	0.000190712	1	1	2	6	A6QH24	A6QH24 [353-376]		1	3	895.094	2683.26	1.31472e+06	1.25778e+06	1200910		High	High	High	High	0.0002421	2.221e-14	7.29	82.75
[K].RVQSSTLNEVVTDAISMNPTPTDK.[G]	1xOxidation [M17]; 1xPhospho [S/T]	3.49452e-05	0.000190712	1	1	1	1	A6QH24	A6QH24 [353-376]		1	3	900.421	2699.26	539758	532357	518395		High	Peak Found	Peak Found	High	0.0001544	2.828e-06	5.15	72.33
[K].RVSPDLFIK.[R]	1xPhospho [S3(100)]	0.00175577	0.000481541	1	1	1	3	A0A0H3K886	A0A0H3K886 [173-181]	A0A0H3K886 1xPhospho [S175(100)]	1	2	577.802	1154.6	372416	572242	615031		High	High	High	High	0.0003098	0.0009872	2.75	45.75
[K].RVVLKLSGEALAGEK.[G]	1xPhospho [S7(100)]	0.00469673	0.000481541	1	1	1	1	A0A290QNQ6	A0A290QNQ6 [9-23]	A0A290QNQ6 1xPhospho [S15(100)]	2	3	550.638	1649.9	NAN	350887	283189		Not Found	High	Peak Found	High	0.0003098	0.002859	3.07	37.84
[K].RWYAVHTYSGYENK.[V]	1xPhospho [T/S/Y]	0.00190329	0.000481541	1	1	2	2	P0C1S3	P0C1S3 [9-22]		1	3	618.605	1853.8	NAN	250306	175379		Not Found	High	High	High	0.0003098	0.001081	3.07	28.93
[K].SAAVSNEEPK.[A]	1xPhospho [S5(100)]	0.000401937	0.000190712	1	1	2	4	A0A0H3KH29	A0A0H3KH29 [193-202]; [246-255]	A0A0H3KH29 1xPhospho [S197(100)]; 1xPhospho [S250(100)]	0	2	556.237	1111.47	582152	2.14789e+06	1.03084e+06		High	High	High	High	0.0001544	0.0001256	2.89	2.52
[K].SAEALNNQIR.[K]	1xPhospho [S1(100)]	4.26038e-05	0.000190712	1	1	1	3	A0A0H3KGM7	A0A0H3KGM7 [160-169]	A0A0H3KGM7 1xPhospho [S160(100)]	0	2	598.277	1195.55	NAN	345115	371230		High	High	High	High	0.0001963	9.721e-06	2.82	19.54
[K].SAEALNNQIRK.[S]	1xPhospho [S1(100)]	0.00157076	0.000481541	1	1	1	2	A0A0H3KGM7	A0A0H3KGM7 [160-170]	A0A0H3KGM7 1xPhospho [S160(100)]	1	2	662.325	1323.64	369639	473771	418705		High	High	Peak Found	High	0.0003098	0.0008681	2.72	9.96
[R].SAGASAQVLGK.[E]	1xPhospho [S1(100)]	0.000109557	0.000190712	1	1	1	3	A6QJ89	A6QJ89 [157-167]	A6QJ89 1xPhospho [S157(100)]	0	2	534.758	1068.51	2.65275e+06	3.16002e+06	2948101		High	High	High	High	0.0001963	3.079e-05	4.1	16.45
[K].SALAILATSTPNEVK.[R]	1xPhospho [S1(100)]	6.65934e-06	0.000190712	1	1	1	3	A6QHI4	A6QHI4 [84-98]	A6QHI4 1xPhospho [S84(100)]	0	2	797.906	1594.81	361807	205239	170996		High	High	High	High	0.0001963	1.026e-06	4.08	68.04
[K].SALDVASLPGK.[L]	1xPhospho [S1(100)]	6.25661e-05	0.000190712	1	1	2	4	A0A0H3KD61	A0A0H3KD61 [407-417]	A0A0H3KD61 1xPhospho [S407(100)]	0	2	569.28	1137.56	1.14096e+06	1.33154e+06	1.2449e+06		High	High	High	High	0.0001544	6.879e-06	3.38	47.74
[K].SALFAPEK.[Y]	1xPhospho [S1(100)]	0.000658484	0.000396015	1	2	1	3	A0A290QPK8	A0A290QPK8 [4-11]	A0A290QPK8 1xPhospho [S4(100)]	0	2	471.72	942.433	1.87641e+06	2.00538e+06	1.87937e+06		High	High	High	High	0.0001963	0.0002949	2.62	31.23
[K].SALSFGMDPK.[V]	1xPhospho [S4(100)]	0.0577123	0.00303383	1	1	1	1	A0A0H3KB72	A0A0H3KB72 [188-197]	A0A0H3KB72 1xPhospho [S191(100)]	0	2	566.742	1132.47	NAN	NAN	NAN	NoQuanValues	High	Not Found	Not Found	High	0.0008333	0.05599	1.24
[K].SALVTGASR.[G]	1xPhospho [S8(100)]	0.00474477	0.000481541	1	1	1	2	A0A0H3KCE2	A0A0H3KCE2 [4-12]	A0A0H3KCE2 1xPhospho [S11(100)]	0	2	471.226	941.445	441517	797638	698851		Peak Found	High	High	High	0.0003098	0.002888	2.51	11.97
[K].SALYGNQSR.[T]	1xPhospho [S8(100)]	0.00148807	0.000481541	1	1	1	2	A0A0H3KB76	A0A0H3KB76 [313-321]	A0A0H3KB76 1xPhospho [S320(100)]	0	2	538.232	1075.46	564080	662079	804122		Peak Found	High	High	High	0.0003098	0.0008161	2.77	10.88
[K].SALYGNQSRTTDNR.[G]	1xPhospho [T/S/Y]	0.00583992	0.000627006	1	1	1	1	A0A0H3KB76	A0A0H3KB76 [313-326]		1	3	554.913	1662.72	NAN	151820	NAN		Not Found	High	Not Found	High	0.0004422	0.003558	2.57	8.02
[K].SAMEHGLK.[T]	1xPhospho [S1(100)]	0.00446515	0.000481541	1	1	1	1	A6QJ67	A6QJ67 [73-80]	A6QJ67 1xPhospho [S73(100)]	0	2	476.701	952.396	286314	NAN	NAN		High	Not Found	Not Found	High	0.0001544	0.005067	1.97	6.93
[K].SANEISPEQINQWIK.[E]	1xPhospho [S1(100)]	3.24256e-05	0.000190712	1	1	1	3	A0A0H3K9K0	A0A0H3K9K0 [7-21]	A0A0H3K9K0 1xPhospho [S7(100)]	0	2	918.936	1836.85	286434	NAN	192210		High	High	High	High	0.0001963	7.002e-06	3.04	81.86
[K].SAQTYNFK.[N]	1xPhospho [T4(100)]	0.00126791	0.000481541	1	1	2	6	A0A0H3K7Z9	A0A0H3K7Z9 [134-141]	A0A0H3K7Z9 1xPhospho [T137(100)]	0	2	519.718	1038.43	2.56573e+06	2368001	2.90378e+06		High	High	High	High	0.0003098	0.0006741	2.46	16.47
[K].SATSELSHIVHAPLTGEVTPLSEVPDQVFSEK.[M]	1xPhospho [S1(98.7)]	1.693e-14	0.000190712	1	1	6	26	A6QDH3	A6QDH3 [526-557]	A6QDH3 1xPhospho [S526(98.7)]	0	4	871.927	3484.69	7.5532e+06	11714770	2.12461e+07		High	High	High	High	0.0002421	1.775e-18	11.15	94.86
[K].SAVTDSDGIIK.[F]	1xPhospho [S6(100)]	0.000172719	0.000190712	1	1	2	6	A0A0H3KFE9	A0A0H3KFE9 [220-230]	A0A0H3KFE9 1xPhospho [S225(100)]	0	2	593.274	1185.54	914792	1.53498e+06	1.38383e+06		High	High	High	High	0.0001544	5.355e-05	2.54	29.89
[K].SAYNRDHYLTDDVSK.[K]	1xPhospho [S1(100)]	3.05407e-05	0.000190712	1	1	2	4	A0A0H3KFI8	A0A0H3KFI8 [99-113]	A0A0H3KFI8 1xPhospho [S99(100)]	1	3	621.934	1863.79	146997	517430	522350		Peak Found	High	High	High	0.0001963	6.493e-06	4.68	18.54
[K].SCENYSHISVSGGLR.[T]	1xCarbamidomethyl [C2]; 1xPhospho [S6(100)]	5.98309e-05	0.000190712	1	1	1	3	A0A0H3KBF9	A0A0H3KBF9 [121-135]	A0A0H3KBF9 1xPhospho [S126(100)]	0	2	873.369	1745.73	NAN	NAN	103446		High	High	High	High	0.0001544	6.416e-06	2.64	33.55
[R].SCNESIIPTSTGAAK.[A]	1xCarbamidomethyl [C2]; 1xPhospho [S5(100)]	0.00186668	0.000481541	1	1	1	2	A0A0H3K8Z7	A0A0H3K8Z7 [201-215]	A0A0H3K8Z7 1xPhospho [S205(100)]	0	2	808.355	1615.7	NAN	NAN	NAN	NoQuanValues	High	High	Not Found	High	0.0003098	0.001058	1.73
[K].SDEDPYENPHIK.[A]	1xPhospho [Y6(100)]	0.0115983	0.00107853	1	1	1	4	A0A290QDU5	A0A290QDU5 [118-129]	A0A290QDU5 1xPhospho [Y123(100)]	0	2	762.308	1523.6	NAN	140712	247374		Not Found	High	High	High	0.0006923	0.0121	1.12	10.87
[K].SDIDTTYKDDNDITSIYNK.[L]	1xPhospho [S15(97.7)]	0.118866	0.00518001	1	1	1	1	A0A0H3KDZ7	A0A0H3KDZ7 [65-83]	A0A0H3KDZ7 1xPhospho [S79(97.7)]	1	3	767.665	2300.98	NAN	NAN	NAN	NoQuanValues	Not Found	High	Not Found	High	0.003051	0.05231	1.6
[K].SDITPIIVTQGNITNLDFK.[Q]	1xPhospho [T14(100)]	2.71756e-08	0.000190712	1	1	2	11	A6QDH3	A6QDH3 [646-664]	A6QDH3 1xPhospho [T659(100)]	0	3	723.699	2169.08	1726342	963961	792212		High	High	High	High	0.0002421	1.452e-10	4.41	91.47
[K].SEAEQSQQPKPYFTTGANQSETSK.[N]	1xPhospho [Y/T/S]	2.3006e-09	0.000190712	1	1	3	6	A6QH29	A6QH29 [158-181]		0	3	908.4	2723.18	733858	734395	828785		High	High	High	High	0.0001544	1.371e-12	4.66	20.82
[K].SEAYILLFSK.[L]	1xPhospho [S9(100)]	0.0199133	0.00162844	1	1	1	1	A0A0H3K7A9	A0A0H3K7A9 [144-153]	A0A0H3K7A9 1xPhospho [S152(100)]	0	2	625.807	1250.61	NAN	108939	NAN		Not Found	High	Not Found	High	0.0009785	0.01133	1.93	80.55
[R].SEFIDDVLAESK.[K]	1xPhospho [S11(100)]	0.00194853	0.000481541	1	1	1	3	A6QKC4	A6QKC4 [85-96]	A6QKC4 1xPhospho [S95(100)]	0	2	716.817	1432.62	NAN	NAN	NAN	NoQuanValues	High	High	High	High	0.0003098	0.001113	2
[R].SEIVSLNHQILDLLSK.[R]	1xPhospho [S5(97.7)]	0.00353006	0.000481541	1	1	2	2	A0A0H3K927	A0A0H3K927 [10-25]	A0A0H3K927 1xPhospho [S14(97.7)]	0	3	630.331	1888.98	NAN	NAN	NAN	NoQuanValues	Not Found	High	High	High	0.0003098	0.002121	1.67
[K].SENTSITRDVSGEGVQQALLK.[I]	1xPhospho [S5(100)]	5.57088e-08	0.000190712	1	1	3	6	A0A290QT90	A0A290QT90 [191-211]	A0A290QT90 1xPhospho [S195(100)]	1	3	771.377	2312.11	1.27099e+06	571817	398361		High	High	High	High	0.0001963	3.15e-09	5.24	59.51
[K].SESGAVWLDAEK.[T]	1xPhospho [S3(100)]	6.81111e-06	0.000190712	1	1	2	5	A6QHR2	A6QHR2 [235-246]	A6QHR2 1xPhospho [S237(100)]	0	2	686.293	1371.58	321816	333062	202196		High	High	High	High	0.0002421	3.799e-07	3.52	51.36
[K].SETIRPELSNASDK.[V]	1xPhospho [S9(100)]	0.000158807	0.000190712	1	1	1	4	A0A0H3K7F4	A0A0H3K7F4 [102-115]	A0A0H3K7F4 1xPhospho [S110(100)]	0	3	542.917	1626.74	514086	223450	414288		High	High	High	High	0.0001963	4.851e-05	3.27	19.12
[K].SETPPFSINEENVNVDENIR.[L]	1xPhospho [S/T]	0.00653197	0.000627006	1	1	1	1	A0A290QH84	A0A290QH84 [108-127]		0	3	795.023	2383.04	168777	NAN	NAN		High	Not Found	Not Found	High	0.0001544	0.007674	1.26	73.69
[K].SFALVGGEHSK.[K]	1xPhospho [S1(100)]	0.125767	0.0053094	1	1	1	1	A0A0H3KDC4	A0A0H3KDC4 [179-189]	A0A0H3KDC4 1xPhospho [S179(100)]	0	2	606.277	1211.55	NAN	NAN	NAN	NoQuanValues	Not Found	High	Not Found	High	0.003165	0.0549	1.15
[K].SFFSSKEDPELCVLR.[V]	1xCarbamidomethyl [C12]; 1xPhospho [S1(100)]	0.000112425	0.000190712	1	1	2	3	A0A0H3KET0	A0A0H3KET0 [104-118]	A0A0H3KET0 1xPhospho [S104(100)]	1	3	631.952	1893.85	NAN	NAN	NAN	NoQuanValues	Not Found	High	High	High	0.0002421	2.106e-05	2.47
[R].SFGDLSENSEYDAAK.[D]	1xPhospho [S6(100)]	3.49003e-06	0.000190712	1	1	3	6	A6QHF1	A6QHF1 [41-55]	A6QHF1 1xPhospho [S46(100)]	0	2	856.843	1712.67	656260	510963	500978		High	High	High	High	0.0002421	1.47e-07	2.69	46.25
[R].SFGDLSENSEYDAAKDEQGFIEQDIQR.[I]	1xPhospho [S9(98.7)]	4.96406e-07	0.000190712	1	1	1	2	A6QHF1	A6QHF1 [41-67]	A6QHF1 1xPhospho [S49(98.7)]	1	3	1057.79	3171.34	NAN	NAN	NAN	NoQuanValues	High	Not Found	High	High	0.0002421	9.124e-09	3.34
[K].SFKESHPLDDFISDK.[E]	1xPhospho [S5(100)]	2.36117e-06	0.000190712	1	2	2	3	A0A0H3KCP9	A0A0H3KCP9 [7-21]	A0A0H3KCP9 1xPhospho [S11(100)]	1	3	615.608	1844.81	NAN	551535	499494		Not Found	High	High	High	0.0001963	2.924e-07	4.2	49.21
[R].SFMEDTSESK.[A]	1xPhospho [S/T]	0.00551153	0.000627006	1	1	2	5	A0A0H3K7Z8	A0A0H3K7Z8 [206-215]		0	2	620.724	1240.44	167864	290163	331389		High	High	High	High	0.0003681	0.005824	2.58	20.25
[R].SFNASGVEDIGLKDGDSLLK.[H]	2xPhospho [S5(95.5); S17(95.5)]	0.146718	0.00596816	1	1	2	5	A0A0H3KCL5	A0A0H3KCL5 [520-539]	A0A0H3KCL5 2xPhospho [S524(98.1); S]	1	2	1112.99	2224.98	636114	280518	243945		High	High	High	High	0.003654	0.06268	0.78	50.14
[K].SFQEAVDSYR.[K]	1xPhospho [S1(100)]	0.000652127	0.000396015	1	1	1	1	A0A290QF78	A0A290QF78 [12-21]	A0A290QF78 1xPhospho [S12(100)]	0	2	641.262	1281.51	NAN	NAN	91929.1		Not Found	Not Found	High	High	0.0003681	0.0003059	2.28	38.32
[K].SFQEAVDSYRK.[R]	1xPhospho [S1(100)]	0.000257982	0.000190712	1	1	2	5	A0A290QF78	A0A290QF78 [12-22]	A0A290QF78 1xPhospho [S12(100)]	1	2	705.307	1409.61	661263	759776	681995		High	High	High	High	0.0002421	7.175e-05	2.45	24.45
[R].SFREEVPEEEYTIDIGK.[A]	1xPhospho [T12(100)]	0.000471924	0.000190712	1	1	1	1	A0A0H3K828	A0A0H3K828 [179-195]	A0A0H3K828 1xPhospho [T190(100)]	1	3	707.653	2120.94	NAN	NAN	NAN	NoQuanValues	High	Not Found	Not Found	High	0.0001544	0.0001641	3.02
[K].SFSEPDASK.[L]	1xPhospho [S3(100)]	0.00433282	0.000481541	1	1	1	2	A0A0H3KBK6	A0A0H3KBK6 [74-82]	A0A0H3KBK6 1xPhospho [S76(100)]	0	2	524.205	1047.4	719897	1.1391e+06	1.26481e+06		Peak Found	High	High	High	0.0003098	0.002628	2.93	13.2
[K].SFSEPDASKLPWK.[D]	1xPhospho [S8(100)]	0.00145147	0.000481541	1	1	1	3	A0A0H3KBK6	A0A0H3KBK6 [74-86]	A0A0H3KBK6 1xPhospho [S81(100)]	1	2	786.359	1571.71	202466	310898	283895		High	High	High	High	0.0003681	0.00113	2.5	58.93
[K].SFSSNNTTTNTSSNNVDILK.[R]	1xPhospho [T11(100)]	2.63074e-10	0.000190712	1	1	6	45	A0A290QP22	A0A290QP22 [83-102]	A0A290QP22 1xPhospho [T93(100)]	0	3	741.998	2223.98	2.98891e+07	22062801	2.40561e+07		High	High	High	High	0.0002421	1.969e-13	4.25	46.34
[R].SFTFITK.[T]	1xPhospho [T6(100)]	0.0543141	0.00303383	1	2	1	3	A0A290QEC1	A0A290QEC1 [65-71]	A0A290QEC1 1xPhospho [T70(100)]	0	2	462.217	923.427	2360811	3.97265e+06	3.87893e+06		High	High	High	High	0.001716	0.02695	1.88	50.44
[K].SFTMGDYVTR.[I]	1xPhospho [T3(99.9)]	0.182551	0.00866714	1	2	1	1	A0A290QIB1	A0A290QIB1 [206-215]	A0A290QIB1 1xPhospho [T208(99.9)]	0	2	628.755	1256.5	NAN	128569	108177		Not Found	High	Peak Found	High	0.004373	0.07533	1.06	54.62
[K].SFYNLDK.[-]	1xPhospho [S1(100)]	0.000989978	0.000481541	1	1	2	5	A6QF85	A6QF85 [428-434]	A6QF85 1xPhospho [S428(100)]	0	2	483.702	966.397	443118	649571	664063		High	High	High	High	0.0001544	0.0005984	2.18	36.97
[K].SGAFPSEEYTYK.[K]	1xPhospho [T/Y/S]	0.0813238	0.0038225	1	1	1	2	A6QK86	A6QK86 [250-261]		0	2	729.795	1458.58	NAN	NAN	NAN	NoQuanValues	Not Found	High	High	High	0.002317	0.03819	0.7
[K].SGAQVGPNFEGINSEVLEYDEVFK.[K]	1xPhospho [S14(100)]	5.35155e-07	0.000190712	1	1	2	6	A0A0H3K6G9	A0A0H3K6G9 [449-472]	A0A0H3K6G9 1xPhospho [S462(100)]	0	3	903.409	2708.21	853747	328064	439555		High	High	High	High	0.0001544	7.765e-09	5.3	98.43
[K].SGDQAIYNITGQK.[A]	1xPhospho [S1(100)]	9.129e-06	0.000190712	1	1	1	2	A0A290QDU5	A0A290QDU5 [55-67]	A0A290QDU5 1xPhospho [S55(100)]	0	2	737.832	1474.66	370784	317256	361129		Peak Found	High	High	High	0.0002421	5.783e-07	3.82	44.56
[K].SGEPNPESNQALR.[L]	1xPhospho [S1(98.5)]	0.0013486	0.000481541	1	1	2	3	A6QEX8	A6QEX8 [36-48]	A6QEX8 1xPhospho [S36(98.5)]	0	2	739.817	1478.63	NAN	441302	446828		High	High	High	High	0.0003098	0.0007258	1.34	18.2
[R].SGETEDTTIADIAVATNAGQIK.[T]	1xPhospho [S1(100)]	4.43025e-11	0.000190712	1	1	2	8	A6QF85	A6QF85 [373-394]	A6QF85 1xPhospho [S373(100)]	0	3	762.356	2285.05	2.04821e+06	842161	1.19277e+06		High	High	High	High	0.0002421	1.717e-14	5.67	78.1
[R].SGGGFSSGSAGIINYQR.[R]	1xPhospho [S9(100)]	7.22849e-07	0.000190712	1	1	1	3	P04264	P04264 [13-29]	P04264 1xPhospho [S21(100)]	0	2	869.384	1737.76	994368	1.17267e+06	360610		High	High	High	High	0.0002421	1.554e-08	4	49.14
[R].SGGGGGGGGCGGGGGVSSLR.[I]	1xCarbamidomethyl [C10]; 1xPhospho [S1(100)]	1.11781e-06	0.000190712	1	1	1	1	P13645	P13645 [16-35]	P13645 1xPhospho [S16(100)]	0	2	815.327	1629.64	NAN	NAN	NAN	NoQuanValues	Not Found	High	Not Found	High	0.0001963	1.186e-07	3.1
[R].SGGGGGGGLGSGGSIR.[S]	1xPhospho [S]	0.067495	0.00359246	1	1	1	1	P35527	P35527 [14-29]		0	2	656.786	1312.56	NAN	NAN	85400.2		Not Found	Not Found	High	High	0.001739	0.05391	1.18	13.03
[K].SGHNLETISK.[L]	1xPhospho [S1(100)]	0.000801111	0.000396015	1	1	2	4	A0A0H3KFS4	A0A0H3KFS4 [236-245]	A0A0H3KFS4 1xPhospho [S236(100)]	0	2	583.266	1165.52	9770030	9.79842e+06	16374054		High	High	High	High	0.0003681	0.0004297	3.94	9.26
[K].SGIGPVIHNPIK.[T]	1xPhospho [S1(100)]	5.80735e-05	0.000190712	1	1	1	4	A0A290QIR5	A0A290QIR5 [92-103]	A0A290QIR5 1xPhospho [S92(100)]	0	2	656.345	1311.68	2069839	1.88657e+06	2.29432e+06		High	High	High	High	0.0001544	6.139e-06	3.02	42.56
[K].SGLLTIAGGK.[L]	1xPhospho [S1(100)]	0.00117748	0.000481541	1	2	1	3	A0A290QJV9	A0A290QJV9 [366-375]	A0A290QJV9 1xPhospho [S366(100)]	0	2	498.759	996.513	236139	221963	252756		High	High	High	High	0.0003681	0.0008147	1.53	51.13
[K].SGIVLTDSAK.[E]	1xPhospho [T6(100)]	9.17344e-05	0.000190712	1	1	3	9	A6QIM8	A6QIM8 [22-31]	A6QIM8 1xPhospho [T27(100)]	0	2	535.76	1070.51	9876263	20947405	1.77655e+07		High	High	High	High	0.0001544	1.475e-05	3.08	29.5
[R].SGNIDPALIPFIMEK.[T]	1xPhospho [S1(100)]	0.000430521	0.000190712	1	1	1	2	A6QHP5	A6QHP5 [241-255]	A6QHP5 1xPhospho [S241(100)]	0	2	862.92	1724.83	206724	163294	235618		High	Peak Found	High	High	0.0001544	0.0001408	2.3	99.56
[K].SGPFANQVGEVQEIETDK.[F]	1xPhospho [S1(100)]	0.0244406	0.00162844	1	1	1	1	P0C1S3	P0C1S3 [139-156]	P0C1S3 1xPhospho [S139(100)]	0	2	1014.46	2027.9	173535	NAN	NAN		High	Not Found	Not Found	High	0.0002854	0.02729	1.46	66.72
[K].SGQYAFR.[D]	1xPhospho [S1(100)]	0.00883277	0.000784812	1	1	1	2	A0A290QPG2	A0A290QPG2 [42-48]	A0A290QPG2 1xPhospho [S42(100)]	0	2	454.687	908.366	1.48521e+06	1.77068e+06	2474177		High	High	Peak Found	High	0.0001544	0.01043	2.74	18.14
[K].SGSLTYAVRDTK.[I]	1xPhospho [T11(100)]	0.0441813	0.00263207	1	1	1	1	A0A0H3K889	A0A0H3K889 [446-457]	A0A0H3K889 1xPhospho [T456(100)]	1	2	689.324	1377.64	NAN	NAN	NAN	NoQuanValues	High	Not Found	Not Found	High	0.0004225	0.04498	1.47
[K].SGSTGFGTSVNTSSNATSK.[D]	1xPhospho [T8(100)]	9.09275e-10	0.000190712	1	1	10	66	A0A0H3KFX1	A0A0H3KFX1 [326-344]	A0A0H3KFX1 1xPhospho [T333(100)]	0	2	935.397	1869.79	3.21607e+07	2.86482e+07	2.89825e+07		High	High	High	High	0.0002421	1.152e-12	6.48	22.44
[K].SGSTGFGTSVNTSSNATSKDESFTSNSSNAQATDSVSER.[T]	1xPhospho [T4(97.9)]	3.59314e-07	0.000190712	1	1	4	25	A0A0H3KFX1	A0A0H3KFX1 [326-364]	A0A0H3KFX1 1xPhospho [T329(97.9)]	1	4	996.423	3982.67	8.06003e+06	4.85264e+06	4.38966e+06		High	High	High	High	0.0002421	6.375e-09	6.16	38.59
[K].SGTIQEVR.[K]	1xPhospho [T3(100)]	0.00999717	0.00107853	1	1	2	5	A6QHB8	A6QHB8 [26-33]	A6QHB8 1xPhospho [T28(100)]	0	2	485.223	969.44	3.88934e+06	7.37191e+06	6788079		High	High	High	High	0.0007182	0.006354	2.66	11.17
[K].SGTTTEPAVAFR.[L]	1xPhospho [T4(100)]	0.000240994	0.000190712	1	1	3	17	A0A290QFC4	A0A290QFC4 [140-151]	A0A290QFC4 1xPhospho [T143(100)]	0	2	658.798	1316.59	5.69802e+07	8.89904e+07	8.65781e+07		High	High	High	High	0.0002421	6.463e-05	2.02	35.44
[K].SGVMEGNVITAEEVK.[T]	1xPhospho [T10(100)]	0.159403	0.0070599	1	1	1	1	A0A290QDP5	A0A290QDP5 [110-124]	A0A290QDP5 1xPhospho [T119(100)]	0	2	821.873	1642.74	NAN	NAN	NAN	NoQuanValues	Not Found	Not Found	High	High	0.003003	0.1029	0.99
[K].SGYIQYEFVK.[E]	1xPhospho [S1(100)]	0.000225067	0.000190712	1	1	1	3	A0A290QGW1	A0A290QGW1 [235-244]	A0A290QGW1 1xPhospho [S235(100)]	0	2	657.3	1313.58	294204	299697	303732		High	High	High	High	0.0001963	7.491e-05	2.97	62.42
[K].SHGYEHHGFTTEYDTSSQVR.[W]	1xPhospho [S1(100)]	9.46367e-08	0.000190712	1	1	1	8	A0A0H3K8J6	A0A0H3K8J6 [138-157]	A0A0H3K8J6 1xPhospho [S138(100)]	0	4	605.25	2417.98	94673.1	5.8173e+06	4.46087e+06		Peak Found	High	High	High	0.0002421	1.269e-09	6.22	18.33
[K].SHPEPIEDNDK.[H]	1xPhospho [S1(100)]	8.42362e-05	0.000190712	1	1	1	2	A6QH29	A6QH29 [128-138]	A6QH29 1xPhospho [S128(100)]	0	2	680.775	1360.54	290464	NAN	NAN		High	Not Found	High	High	0.0002421	1.388e-05	3.54	7.28
[K].SHPEPIEDNDKHDTIK.[N]	1xPhospho [S1(100)]	0.00106665	0.000481541	1	1	1	2	A6QH29	A6QH29 [128-143]	A6QH29 1xPhospho [S128(100)]	1	3	652.289	1954.85	NAN	875579	143618		Not Found	High	High	High	0.0003098	0.0005459	3.42	2.38
[K].SKAEAESLYQSK.[Y]	1xPhospho [S7(99.1)]	0.000691138	0.000396015	1	1	2	2	P04264	P04264 [365-376]	P04264 1xPhospho [S371(99.1)]	1	2	710.822	1420.64	NAN	175638	111563		Not Found	High	High	High	0.0003681	0.0003364	2.13	9.88
[R].SKFEELSDSLIR.[R]	1xPhospho [S1(100)]	0.000876252	0.000481541	1	1	1	1	A6QHC3	A6QHC3 [273-284]	A6QHC3 1xPhospho [S273(100)]	1	2	752.356	1503.71	NAN	122103	261140		Not Found	Peak Found	High	High	0.0003681	0.0004991	2.43	57.8
[R].SKFEELSDSLIRR.[T]	1xPhospho [S1(100)]	0.0195503	0.00162844	1	1	1	2	A6QHC3	A6QHC3 [273-285]	A6QHC3 1xPhospho [S273(100)]	2	3	553.942	1659.81	NAN	219164	138871		Not Found	High	High	High	0.0009841	0.01946	1.84	47.33
[K].SKFTEYDNK.[T]	1xPhospho [T4(100)]	0.00143615	0.000481541	1	1	2	8	A0A0H3K8U0	A0A0H3K8U0 [91-99]	A0A0H3K8U0 1xPhospho [T94(100)]	1	2	606.253	1211.5	2.6031e+06	4.77126e+06	6.24185e+06		High	High	High	High	0.0003098	0.0007826	2.87	8.22
[K].SKFTEYDNKTDESIEK.[G]	1xPhospho [T4(100)]	1.84529e-08	0.000190712	1	1	2	5	A0A0H3K8U0	A0A0H3K8U0 [91-106]	A0A0H3K8U0 1xPhospho [T94(100)]	2	2	1007.44	2013.87	1.49543e+06	2.55334e+06	2.18922e+06		High	High	High	High	0.0001963	8.28e-10	6.27	17.45
[K].SKPVVEPMAPK.[K]	1xPhospho [S1(100)]	0.000279055	0.000190712	1	1	1	1	A0A0H3K8T0	A0A0H3K8T0 [93-103]	A0A0H3K8T0 1xPhospho [S93(100)]	0	2	631.815	1262.62	NAN	163611	129838		Not Found	Peak Found	High	High	0.0002421	8.071e-05	2.11	16.1
[K].SKVDVPGLK.[D]	1xPhospho [S1(100)]	0.00248197	0.000481541	1	1	1	3	A6QDH3	A6QDH3 [459-467]	A6QDH3 1xPhospho [S459(100)]	1	2	511.768	1022.53	775933	1.04338e+06	1.00771e+06		High	High	High	High	0.0001544	0.002493	2.23	21.88
[K].SKYEPLFDK.[V]	1xPhospho [S1(100)]	0.00366764	0.000481541	1	1	1	3	A0A0H3KBS1	A0A0H3KBS1 [3-11]	A0A0H3KBS1 1xPhospho [S3(100)]	1	2	603.777	1206.54	352135	599157	588514		High	High	High	High	0.0003098	0.002528	2.05	27.88
[K].SIAEDIIK.[K]	1xPhospho [S1(100)]	0.000484832	0.000190712	1	1	1	3	A6QEJ9	A6QEJ9 [681-688]	A6QEJ9 1xPhospho [S681(100)]	0	2	484.738	968.47	1327745	1386548	1.25623e+06		High	High	High	High	0.0001963	0.000197	2.77	45.05
[K].SIAEDIIKK.[N]	1xPhospho [S1(100)]	0.00176914	0.000481541	1	1	1	4	A6QEJ9	A6QEJ9 [681-689]	A6QEJ9 1xPhospho [S681(100)]	1	2	548.786	1096.56	5.30397e+06	6.4038e+06	6.90956e+06		High	High	High	High	0.0003098	0.0009951	3.01	28.22
[R].SIALQLAEEGYNVAVNYAGSK.[E]	1xPhospho [S20(100)]	3.06485e-08	0.000190712	1	1	1	4	A0A0H3KCE2	A0A0H3KCE2 [17-37]	A0A0H3KCE2 1xPhospho [S36(100)]	0	3	759.698	2277.08	2667555	NAN	430452		High	High	High	High	0.0001544	6.841e-11	6.38	95.51
[R].SLAVAEPVVNAADAK.[G]	1xPhospho [S1(100)]	0.00144123	0.000481541	1	1	1	1	A0A290QL52	A0A290QL52 [197-211]	A0A290QL52 1xPhospho [S197(100)]	0	2	767.879	1534.75	NAN	NAN	NAN	NoQuanValues	Not Found	High	Not Found	High	0.0003098	0.0007836	1.99
[K].SIDASALR.[H]	1xPhospho [S5(100)]	0.0323229	0.00177168	1	1	2	2	A0A290QEY5	A0A290QEY5 [202-209]	A0A290QEY5 1xPhospho [S206(100)]	0	2	456.713	912.419	126886	222551	116115		Peak Found	High	High	High	0.001356	0.01729	1.03	26.36
[K].SLDDISENKPR.[T]	1xPhospho [S6(100)]	0.0226744	0.00162844	1	1	1	2	A0A0H3K6F9	A0A0H3K6F9 [141-151]	A0A0H3K6F9 1xPhospho [S146(100)]	0	2	677.306	1353.6	NAN	72368.5	96242.5		Not Found	High	High	High	0.0009841	0.02203	1.74	13.83
[R].SLDLDSIIAEVK.[A]	1xPhospho [S6(100)]	1.95543e-05	0.000190712	1	5	2	2	P04264	P04264 [344-355]	P04264 1xPhospho [S349(100)]	0	2	691.844	1382.68	NAN	NAN	NAN	NoQuanValues	High	High	Not Found	High	0.0001544	1.178e-06	2.9
[K].SLDTPIK.[I]	1xPhospho [S1(100)]	0.00112781	0.000481541	1	1	1	2	A0A0H3KET0	A0A0H3KET0 [131-137]	A0A0H3KET0 1xPhospho [S131(100)]	0	2	427.207	853.407	544496	438870	538270		Peak Found	High	High	High	0.0003098	0.000584	1.8	27.94
[K].SIDVTNTPK.[A]	1xPhospho [T/S]	0.000319273	0.000190712	1	1	3	5	A0A0H3KA24	A0A0H3KA24 [89-97]	A0A0H3KA24 1xPhospho [S89(100)]	0	2	527.744	1054.48	1.02319e+06	1.56919e+06	1.45402e+06		High	High	High	High	0.0002421	9.891e-05	2.5	16.24
[K].SIEDLNITK.[G]	1xPhospho [T8(100)]	0.000910597	0.000481541	1	1	1	2	A6QHA0	A6QHA0 [44-52]	A6QHA0 1xPhospho [T51(100)]	0	2	556.766	1112.52	276886	263164	337255		Peak Found	High	High	High	0.0003098	0.0004482	2.5	45.25
[K].SLEEGQAVEFEVVEGDRGPQAANVVK.[L]	1xPhospho [S1(100)]	2.25812e-12	0.000190712	1	1	1	7	A0A0H3KGD3	A0A0H3KGD3 [40-65]	A0A0H3KGD3 1xPhospho [S40(100)]	1	3	946.457	2837.34	3.30388e+06	1.69357e+06	1.79359e+06		High	High	High	High	0.0002421	5.338e-16	7.32	68.92
[K].SLEEGQAVEFEVVEGDRGPQAANVVKL.[-]	1xPhospho [S1(100)]	4.78498e-06	0.000190712	1	1	1	3	A0A0H3KGD3	A0A0H3KGD3 [40-66]	A0A0H3KGD3 1xPhospho [S40(100)]	2	3	984.147	2950.42	536500	148010	259997		High	High	High	High	0.0001544	1.404e-07	3.93	83.16
[K].SIEEIVANLDSVPANIQTAVR.[N]	1xPhospho [S11(100)]	4.16404e-06	0.000190712	1	1	2	8	A0A0H3K8D3	A0A0H3K8D3 [52-72]	A0A0H3K8D3 1xPhospho [S62(100)]	0	3	773.724	2319.16	948936	936660	1236838		High	High	High	High	0.0002421	1.885e-07	4.14	97.52
[R].SLEIPAIVGTK.[S]	1xPhospho [S1(100)]	0.000865099	0.000481541	1	1	2	5	A0A0H3K822	A0A0H3K822 [198-208]	A0A0H3K822 1xPhospho [S198(100)]	0	2	604.32	1207.63	764125	721687	693915		High	High	High	High	0.0003098	0.0004189	2.04	74.77
[K].SLEQQLNIEPITFPEK.[G]	1xPhospho [S1(100)]	2.47624e-05	0.000190712	1	1	1	3	A0A0H3K8Z9	A0A0H3K8Z9 [254-269]	A0A0H3K8Z9 1xPhospho [S254(100)]	0	2	983.482	1965.96	NAN	NAN	NAN	NoQuanValues	High	Not Found	High	High	0.0001544	1.682e-06	2.65
[K].SIESLSR.[E]	1xPhospho [S4(100)]	0.0670342	0.00359246	1	1	2	3	A0A290QFS8	A0A290QFS8 [15-21]	A0A290QFS8 1xPhospho [S18(100)]	0	2	436.199	871.392	989417	1.23477e+06	1.10768e+06		High	High	High	High	0.002216	0.03466	1.46	20.88
[K].SIESLSRELANISAGR.[A]	1xPhospho [S]	0.0802015	0.0038225	1	1	1	1	A0A290QFS8	A0A290QFS8 [15-30]		1	3	594.961	1782.87	NAN	117670	101794		Not Found	High	Peak Found	High	0.002317	0.03759	1.37	70.03
[R].SLESSFNIAR.[K]	1xPhospho [S1(100)]	0.00341502	0.000481541	1	1	1	2	A0A0H3KG49	A0A0H3KG49 [261-270]	A0A0H3KG49 1xPhospho [S261(100)]	0	2	602.274	1203.54	125883	NAN	95273.9		Peak Found	High	High	High	0.0003098	0.002052	1.32	53.94
[K].SLESVLTTR.[Q]	1xPhospho [S1(100)]	0.000940286	0.000481541	1	2	1	1	A0A290QN13	A0A290QN13 [821-829]	A0A290QN13 1xPhospho [S821(100)]	0	2	543.265	1085.52	NAN	84938.7	62348.4		Not Found	High	Peak Found	High	0.0003098	0.0004657	1.84	50.81
[K].SIEWDYYR.[T]	1xPhospho [S1(100)]	0.00700746	0.000627006	1	2	1	2	A0A290QNT6	A0A290QNT6 [424-431]	A0A290QNT6 1xPhospho [S424(100)]	0	2	606.241	1211.48	NAN	NAN	74612.6		Not Found	High	High	High	0.0005408	0.007406	1.58	61.28
[K].SIFQISDEINELAVK.[A]	1xPhospho [S1(100)]	0.00156506	0.000481541	1	1	1	1	A0A0H3KC41	A0A0H3KC41 [316-330]	A0A0H3KC41 1xPhospho [S316(100)]	0	2	893.437	1785.87	176895	109284	NAN		High	Peak Found	Not Found	High	0.0001544	0.001283	1.83	96.56
[K].SLGAVVEEVSLPNTK.[F]	1xPhospho [S1(100)]	2.17971e-07	0.000190712	1	1	1	3	A0A290QU10	A0A290QU10 [289-303]	A0A290QU10 1xPhospho [S289(100)]	0	2	811.905	1622.8	279755	199267	NAN		High	High	High	High	0.0001963	1.636e-08	4.45	78.3
[K].SIGELFGDVPSDILLNR.[D]	1xPhospho [S11(100)]	4.37245e-06	0.000190712	1	2	2	4	A0A0H3KCX3	A0A0H3KCX3 [27-43]	A0A0H3KCX3 1xPhospho [S37(100)]	0	2	962.975	1924.94	NAN	111855	160245		Not Found	High	High	High	0.0002421	2.022e-07	3.37	101.74
[K].SLGKEPEDQNR.[N]	1xPhospho [S1(100)]	0.000739413	0.000396015	1	1	1	4	A0A0H3K6G9	A0A0H3K6G9 [668-678]	A0A0H3K6G9 1xPhospho [S668(100)]	1	2	676.796	1352.58	2.75258e+06	7.93068e+06	5.03047e+06		High	High	High	High	0.0003681	0.0003754	2.84	2.12
[K].SLGLSEEDLK.[V]	1xPhospho [S1(100)]	0.000210144	0.000190712	1	1	1	2	A0A0H3K8A9	A0A0H3K8A9 [6-15]	A0A0H3K8A9 1xPhospho [S6(100)]	0	2	585.769	1170.53	323813	274540	316385		Peak Found	High	High	High	0.0002421	5.283e-05	2.46	49.13
[K].SLGNFILVHDIIK.[E]	1xPhospho [S1(100)]	1.52695e-06	0.000190712	1	1	1	5	A0A290QDN6	A0A290QDN6 [269-281]	A0A290QDN6 1xPhospho [S269(100)]	0	2	774.91	1548.82	NAN	733380	463698		Not Found	High	High	High	0.0002421	4.52e-08	4.66	90
[K].SLGNGVDPMDVIDEYGADSLR.[Y]	1xPhospho [S1(100)]	5.83903e-06	0.000190712	1	1	1	6	A6QHJ8	A6QHJ8 [524-544]	A6QHJ8 1xPhospho [S524(100)]	0	3	768.335	2302.99	NAN	104029	223779		High	High	High	High	0.0002421	4.569e-07	2.73	98.58
[K].SLGNVIVPDQVVK.[Q]	1xPhospho [S1(100)]	9.0607e-06	0.000190712	1	1	1	4	A0A290QS10	A0A290QS10 [599-611]	A0A290QS10 1xPhospho [S599(100)]	0	2	724.38	1447.76	3.09947e+06	1.90475e+06	1.68444e+06		High	High	High	High	0.0001963	1.494e-06	3.73	68.13
[K].SLGSNTPINMVR.[A]	1xPhospho [S1(100)]	0.00208491	0.000481541	1	1	1	1	A0A290QUZ0	A0A290QUZ0 [127-138]	A0A290QUZ0 1xPhospho [S127(100)]	0	2	684.821	1368.63	NAN	NAN	NAN	NoQuanValues	Not Found	Not Found	High	High	0.0003681	0.001892	1.77
[K].SLGSNTPINMVR.[A]	1xOxidation [M10]; 1xPhospho [S/T]	0.200276	0.00931687	1	1	1	1	A0A290QUZ0	A0A290QUZ0 [127-138]		0	2	692.822	1384.63	116670	307419	132276		Peak Found	Peak Found	High	High	0.004003	0.1224	0.95	39.58
[K].SLIADLISTPTSSSLMGK.[N]	1xPhospho [T/S]	0.000778344	0.000396015	1	1	1	2	A0A0H3KA67	A0A0H3KA67 [99-116]		0	2	950.97	1900.93	NAN	85622.4	NAN		Not Found	High	High	High	0.0001963	0.0003658	1.94	95.39
[R].SLLEADVSRQK.[R]	1xPhospho [S8(100)]	0.0430317	0.00263207	1	1	1	2	A6QHF7	A6QHF7 [110-120]	A6QHF7 1xPhospho [S117(100)]	1	2	663.326	1325.65	NAN	494773	443684		Not Found	High	High	High	0.00144	0.03789	2.63	21.21
[R].SLLEGEGSSGGGGR.[G]	1xPhospho [S8(99)]	6.27996e-05	0.000190712	1	1	2	2	P13645	P13645 [451-464]	P13645 1xPhospho [S458(99)]	0	2	671.786	1342.56	NAN	238467	167530		Not Found	High	High	High	0.0001963	1.558e-05	2.9	21.15
[K].SLLEILEISK.[Q]	1xPhospho [S1(100)]	0.000212436	0.000190712	1	1	1	3	A0A0H3KAN0	A0A0H3KAN0 [54-63]	A0A0H3KAN0 1xPhospho [S54(100)]	0	2	612.829	1224.65	NAN	90506.6	98706.7		High	High	High	High	0.0001963	6.977e-05	2.27	95.19
[R].SLLGIAVPTQIATHDSDFAK.[N]	1xPhospho [T/S]	0.0106426	0.00107853	1	1	2	3	A0A0H3K6G8	A0A0H3K6G8 [132-151]		0	3	722.026	2164.07	NAN	NAN	100381		Not Found	High	High	High	0.0006923	0.01114	1.85	83.96
[K].SLLGNFK.[S]	1xPhospho [S1(100)]	0.00873465	0.000784812	1	1	1	1	A0A0H3K972	A0A0H3K972 [85-91]	A0A0H3K972 1xPhospho [S85(100)]	0	2	429.71	858.412	247755	384915	330502		Peak Found	High	Peak Found	High	0.0004422	0.005283	1.68	51.38
[K].SLLGNFKSDINPNIER.[L]	1xPhospho [S8(100)]	1.33225e-07	0.000190712	1	1	1	4	A0A0H3K972	A0A0H3K972 [85-100]	A0A0H3K972 1xPhospho [S92(100)]	1	3	632.978	1896.92	191943	746821	982374		Peak Found	High	High	High	0.0002421	2.911e-09	6.38	67.79
[R].SLLKESDFTK.[A]	1xPhospho [S6(100)]	0.00172945	0.000481541	1	1	1	2	A0A0H3KAU0	A0A0H3KAU0 [14-23]	A0A0H3KAU0 1xPhospho [S19(100)]	1	2	624.299	1247.59	275167	493664	476605		Peak Found	High	High	High	0.0003681	0.001464	2.8	37.87
[K].SLLKPLPK.[K]	1xPhospho [S1(100)]	0.00528624	0.000627006	1	1	1	3	A6QJ89	A6QJ89 [32-39]	A6QJ89 1xPhospho [S32(100)]	0	2	488.286	975.564	210231	455636	578859		High	High	High	High	0.0004422	0.003609	2	28.49
[K].SLLLSLTK.[K]	1xPhospho [S1(100)]	0.00328932	0.000481541	1	2	2	3	A0A290QWB9	A0A290QWB9 [300-307]	A0A290QWB9 1xPhospho [S300(100)]	0	2	477.768	954.527	134212	232945	316094		Peak Found	High	High	High	0.0003098	0.001969	1.28	67.62
[K].SIINTSQDFEK.[R]	1xPhospho [S1(100)]	0.000532396	0.000190712	1	1	1	3	A0A0H3K8Y4	A0A0H3K8Y4 [6-16]	A0A0H3K8Y4 1xPhospho [S6(100)]	0	2	681.304	1361.6	496485	523709	512890		High	High	High	High	0.0001963	0.0002229	2.68	41.08
[K].SILSDACK.[I]	1xCarbamidomethyl [C7]; 1xPhospho [S4(100)]	0.00918602	0.000944029	1	1	2	3	A0A0H3KDQ2	A0A0H3KDQ2 [190-197]	A0A0H3KDQ2 1xPhospho [S193(100)]	0	2	487.208	973.406	419963	430482	378671		Peak Found	High	High	High	0.0004422	0.005548	1.4	33.48
[R].SLMEDTTVNR.[V]	1xPhospho [T7(99.1)]	0.00230034	0.000481541	1	1	1	1	A0A290QEY5	A0A290QEY5 [331-340]	A0A290QEY5 1xPhospho [T337(99.1)]	0	2	623.264	1245.52	79329.9	151737	112759		Peak Found	Peak Found	High	High	0.0003681	0.002152	1.89	23.86
[K].SIMGVMSLGVGK.[D]	1xPhospho [S1(100)]	9.51392e-06	0.000190712	1	1	1	20	A0A0H3K7D0	A0A0H3K7D0 [46-57]	A0A0H3K7D0 1xPhospho [S46(100)]	0	2	629.801	1258.59	8.64954e+07	4.5669e+07	5.65025e+07		High	High	High	High	0.0002421	8.124e-07	3.85	79.7
[K].SIMGVMSLGVGK.[D]	1xOxidation [M]; 1xPhospho [S1(100)]	8.5645e-06	0.000190712	1	1	3	144	A0A0H3K7D0	A0A0H3K7D0 [46-57]	A0A0H3K7D0 1xPhospho [S46(100)]	0	2	637.798	1274.59	5.82379e+07	3.53996e+07	3.2351e+07		High	High	High	High	0.0002421	5.268e-07	3.21	63.06
[K].SIMGVMSLGVGK.[D]	2xOxidation [M3; M6]; 1xPhospho [S1(100)]	3.10014e-05	0.000190712	1	1	2	125	A0A0H3K7D0	A0A0H3K7D0 [46-57]	A0A0H3K7D0 1xPhospho [S46(100)]	0	2	645.796	1290.58	2.50141e+07	1.86586e+07	1.61214e+07		High	High	High	High	0.0002421	3.314e-06	3.3	43.85
[K].SLNHIENEFNK.[L]	1xPhospho [S1(100)]	0.000301726	0.000190712	1	1	1	2	A0A290QDU5	A0A290QDU5 [81-91]	A0A290QDU5 1xPhospho [S81(100)]	0	2	712.813	1424.62	208907	186266	239625		High	High	Peak Found	High	0.0001544	7.86e-05	3.1	33
[K].SINPADTSQVIANASK.[A]	1xPhospho [T/S]	0.00101591	0.000481541	1	1	1	3	A0A290QK48	A0A290QK48 [54-69]		0	2	848.402	1695.79	117962	110274	120221		High	High	High	High	0.0003681	0.0006397	1.54	49.38
[R].SLNVALR.[Q]	1xPhospho [S1(100)]	0.00259122	0.000481541	1	1	1	3	A0A0H3K8Q1	A0A0H3K8Q1 [103-109]	A0A0H3K8Q1 1xPhospho [S103(100)]	0	2	426.72	852.434	557477	602853	797621		High	High	High	High	0.0003098	0.001522	1.99	35.98
[K].SLSELAGQMK.[K]	1xPhospho [S3(100)]	0.00184517	0.000481541	1	1	1	1	A0A290QTJ8	A0A290QTJ8 [360-369]	A0A290QTJ8 1xPhospho [S362(100)]	0	2	572.261	1143.51	NAN	NAN	NAN	NoQuanValues	Not Found	Not Found	High	High	0.0003681	0.001598	2.04
[K].SLSEVETYAK.[E]	1xPhospho [S3(100)]	0.000196167	0.000190712	1	1	3	8	A0A290QG30	A0A290QG30 [65-74]	A0A290QG30 1xPhospho [S67(100)]	0	2	603.769	1206.53	2.06275e+06	1.94903e+06	2.05133e+06		High	High	High	High	0.0001963	6.3e-05	3.43	45.3
[K].SISGVYQVDVNGER.[F]	1xPhospho [S3(100)]	3.99547e-06	0.000190712	1	1	1	3	A0A0H3KFY9	A0A0H3KFY9 [9-22]	A0A0H3KFY9 1xPhospho [S11(100)]	0	2	801.857	1602.72	219254	NAN	177097		High	High	High	High	0.0002421	1.779e-07	3.5	51.42
[R].SLSNVDIK.[T]	1xPhospho [S3(100)]	0.000700097	0.000396015	1	1	1	3	A0A0H3KAU1	A0A0H3KAU1 [392-399]	A0A0H3KAU1 1xPhospho [S394(100)]	0	2	478.228	955.45	334542	991370	961391		High	High	High	High	0.0001544	0.0003229	2.32	29.32
[R].SISSGYTSGR.[N]	1xPhospho [S1(100)]	0.000321531	0.000190712	1	1	2	3	A0A0H3KEG7	A0A0H3KEG7 [154-163]	A0A0H3KEG7 1xPhospho [S154(100)]	0	2	547.729	1094.45	172426	379221	467056		Peak Found	High	High	High	0.0001963	0.0001169	2.43	12.4
[K].SITAGELR.[R]	1xPhospho [S1(98.9)]	0.00539751	0.000627006	1	1	3	3	A6QJ60	A6QJ60 [87-94]	A6QJ60 1xPhospho [S87(98.9)]	0	2	463.721	926.434	633778	845858	922921		High	High	High	High	0.0004422	0.003291	1.88	23.9
[K].SITAGELRR.[T]	1xPhospho [S1(100)]	0.101758	0.00423039	1	1	1	2	A6QJ60	A6QJ60 [87-95]	A6QJ60 1xPhospho [S87(100)]	1	2	541.771	1082.54	2.93839e+06	4.52342e+06	4735267		Peak Found	High	High	High	0.002944	0.04616	1.36	13.98
[K].SLTEDLLTLR.[S]	1xPhospho [S1(99.2)]	0.000148681	0.000190712	1	1	1	3	A0A0H3K7J3	A0A0H3K7J3 [22-31]	A0A0H3K7J3 1xPhospho [S22(99.2)]	0	2	620.813	1240.62	695998	417897	401461		High	High	High	High	0.0002421	4.025e-05	2.77	83.56
[K].SLTEEQGQDK.[L]	1xPhospho [S1(100)]	0.00170367	0.000481541	1	1	1	1	A0A0H3KG31	A0A0H3KG31 [22-31]	A0A0H3KG31 1xPhospho [S22(100)]	0	2	607.751	1214.49	NAN	NAN	NAN	NoQuanValues	Not Found	Not Found	High	High	0.0003681	0.001427	1.6
[K].SLTEEQGQDKLEDTHSEGSTQDANDLAENAEVK.[K]	1xPhospho [T3(98.6)]	3.67073e-08	0.000190712	1	1	2	14	A0A0H3KG31	A0A0H3KG31 [22-54]	A0A0H3KG31 1xPhospho [T24(98.6)]	1	4	917.9	3668.57	2.47102e+06	1.44773e+06	1.61599e+06		High	High	High	High	0.0001544	8.956e-11	7.24	40.59
[K].SLTGQYLSGK.[K]	1xPhospho [S1(100)]	0.000326092	0.000190712	1	1	1	1	A0A0H3K7M0	A0A0H3K7M0 [586-595]	A0A0H3K7M0 1xPhospho [S586(100)]	0	2	567.266	1133.52	316296	383242	354193		Peak Found	Peak Found	High	High	0.0002421	0.0001018	3.29	34.47
[R].SLTIETGQLAK.[Q]	1xPhospho [S1(98.6)]	0.00306921	0.000481541	1	1	1	1	A6QGH3	A6QGH3 [16-26]	A6QGH3 1xPhospho [S16(98.6)]	0	2	620.812	1240.62	NAN	178273	286982		Not Found	Peak Found	High	High	0.0003681	0.003072	1.72	46.56
[K].SLTITNVAGSTLSR.[E]	1xPhospho [S/T]	0.198968	0.00918585	1	1	1	1	A0A0H3KE75	A0A0H3KE75 [368-381]		0	2	750.378	1499.75	NAN	NAN	159864		Not Found	Not Found	High	High	0.004003	0.1218	0.67	53.53
[K].SIVGEVMASK.[F]	1xPhospho [S1(100)]	0.000208629	0.000190712	1	1	1	6	A0A290QNM8	A0A290QNM8 [105-114]	A0A290QNM8 1xPhospho [S105(100)]	0	2	550.756	1100.51	7032871	5.86659e+06	6.39188e+06		High	High	High	High	0.0001544	4.397e-05	2.86	49.03
[K].SIVGEVMASK.[F]	1xOxidation [M7]; 1xPhospho [S1(100)]	9.24166e-05	0.000190712	1	1	1	6	A0A290QNM8	A0A290QNM8 [105-114]	A0A290QNM8 1xPhospho [S105(100)]	0	2	558.754	1116.5	2.76073e+06	2.37204e+06	2.18159e+06		High	High	High	High	0.0001963	2.497e-05	3.03	27.94
[R].SLVGLGGTK.[S]	1xPhospho [S1(100)]	0.000200482	0.000190712	1	1	1	3	P35908	P35908 [62-70]	P35908 1xPhospho [S62(100)]	0	2	456.233	911.46	1.11333e+06	1.42467e+06	943682		High	High	High	High	0.0001963	6.466e-05	2.08	32.09
[K].SLVGLITK.[G]	1xPhospho [T7(100)]	0.0785491	0.0038225	1	1	1	1	A0A0H3KCA5	A0A0H3KCA5 [30-37]	A0A0H3KCA5 1xPhospho [T36(100)]	0	2	455.754	910.501	216189	247201	251467		Peak Found	Peak Found	High	High	0.001876	0.06085	2.03	55.18
[K].SIVGPFAYYIK.[G]	1xPhospho [S1(100)]	5.57403e-05	0.000190712	1	1	4	15	A6QIC6	A6QIC6 [155-165]	A6QIC6 1xPhospho [S155(100)]	0	2	669.334	1337.65	6.95153e+06	8.55783e+06	8.57985e+06		High	High	High	High	0.0002421	9.562e-06	2.71	80.59
[K].SLVLGISGGQDSTLVGK.[L]	1xPhospho [S/T]	0.0584986	0.00317705	1	1	1	1	A0A290QNC5	A0A290QNC5 [43-59]		0	2	855.939	1710.87	NAN	NAN	NAN	NoQuanValues	High	Not Found	Not Found	High	0.0008333	0.0566	0.96
[K].SLVNELDMR.[I]	1xPhospho [S1(100)]	0.00017209	0.000190712	1	1	1	2	A0A0H3K9G3	A0A0H3K9G3 [164-172]	A0A0H3K9G3 1xPhospho [S164(100)]	0	2	578.757	1156.51	278882	237176	280791		Peak Found	High	High	High	0.0001963	5.375e-05	2.19	54.78
[R].SLVNLGGSK.[S]	1xPhospho [S1(100)]	0.000207875	0.000190712	1	1	1	3	P04264	P04264 [66-74]	P04264 1xPhospho [S66(100)]	0	2	477.738	954.466	2.20046e+06	928038	863021		High	High	High	High	0.0002421	5.177e-05	2.44	31.36
[R].SLYGLGGSK.[R]	1xPhospho [S1(100)]	0.0219804	0.00162844	1	3	1	1	P02538	P02538 [60-68]	P02538 1xPhospho [S60(100)]	0	2	481.221	961.439	456592	423482	503949		Peak Found	High	Peak Found	High	0.001226	0.01232	1.61	34.2
[K].SIYTFTETVQPNR.[V]	1xPhospho [T/S/Y]	0.00202723	0.000481541	1	1	2	3	A0A0H3K7W8	A0A0H3K7W8 [176-188]		0	2	818.374	1635.74	401727	653234	562641		High	Peak Found	High	High	0.0001544	0.001886	1.29	60.19
[K].SLYVIGK.[D]	1xPhospho [Y3(100)]	0.0130997	0.00107853	1	1	1	3	A0A0H3K8S4	A0A0H3K8S4 [19-25]	A0A0H3K8S4 1xPhospho [Y21(100)]	0	2	430.22	859.433	723607	951046	945181		High	High	High	High	0.0009785	0.009031	1.52	32.52
[K].SMGATHIISGGQTMNPSTEDIVK.[V]	1xPhospho [S17(98.7)]	1.05931e-07	0.000190712	1	1	6	11	A0A0H3K889	A0A0H3K889 [350-372]	A0A0H3K889 1xPhospho [S366(98.7)]	0	3	818.706	2454.1	2.22999e+06	1.26349e+06	1.91538e+06		High	High	High	High	0.0002421	2.325e-09	5.49	59.47
[K].SMGATHIISGGQTMNPSTEDIVK.[V]	1xOxidation [M]; 1xPhospho [S9(100)]	5.31568e-06	0.000190712	1	1	4	10	A0A0H3K889	A0A0H3K889 [350-372]	A0A0H3K889 1xPhospho [S358(100)]	0	3	824.037	2470.1	1.01694e+06	784600	818856		High	High	High	High	0.0002421	2.678e-07	4.33	52.99
[K].SMGATHIISGGQTMNPSTEDIVK.[V]	2xOxidation [M2; M14]; 1xPhospho [S9(100)]	0.000229986	0.000190712	1	1	2	3	A0A0H3K889	A0A0H3K889 [350-372]	A0A0H3K889 1xPhospho [S358(100)]	0	3	829.365	2486.09	320384	183883	202429		High	High	High	High	0.0001544	5.12e-05	3.26	43.12
[K].SMPNYSK.[V]	1xPhospho [S1(100)]	0.01456	0.00138426	1	1	1	1	A0A0H3K908	A0A0H3K908 [264-270]	A0A0H3K908 1xPhospho [S264(100)]	0	2	453.675	906.343	176466	306190	279874		Peak Found	High	Peak Found	High	0.0008584	0.008524	1.65	11.01
[K].SMPQALFVVDPR.[K]	1xPhospho [S1(100)]	0.000284064	0.000190712	1	1	1	2	A0A290QFR6	A0A290QFR6 [156-167]	A0A290QFR6 1xPhospho [S156(100)]	0	2	720.341	1439.68	546670	466715	494589		High	Peak Found	High	High	0.0001544	7.161e-05	2.98	82.26
[K].SMPQALFVVDPR.[K]	1xOxidation [M2]; 1xPhospho [S1(100)]	0.000645826	0.000396015	1	1	1	5	A0A290QFR6	A0A290QFR6 [156-167]	A0A290QFR6 1xPhospho [S156(100)]	0	2	728.338	1455.67	522556	359989	190036		High	High	High	High	0.0001544	0.0002802	2.29	67.6
[R].SMQPFGGIR.[M]	1xPhospho [S1(100)]	0.00262524	0.000481541	1	1	1	3	A0A0H3K6G9	A0A0H3K6G9 [109-117]	A0A0H3K6G9 1xPhospho [S109(100)]	0	2	536.736	1072.46	2.27247e+06	2658009	2682160		High	High	High	High	0.0003098	0.002041	2.19	47.95
[R].SMQPFGGIR.[M]	1xOxidation [M2]; 1xPhospho [S1(100)]	0.00424725	0.000481541	1	1	1	3	A0A0H3K6G9	A0A0H3K6G9 [109-117]	A0A0H3K6G9 1xPhospho [S109(100)]	0	2	544.733	1088.46	1.36882e+06	1.07672e+06	1138105		Peak Found	High	High	High	0.0003098	0.00308	1.5	33.66
[K].SNDSSSVSAAPK.[T]	1xPhospho [S1(100)]	0.00115041	0.000481541	1	1	2	3	Q53653	Q53653 [56-67]	Q53653 1xPhospho [S56(100)]	0	2	615.258	1229.5	NAN	430504	80625.8		High	High	High	High	0.0003098	0.0005995	1.54	2.41
[K].SNDSSSVSAAPKTDDTNVSDTK.[T]	1xPhospho [T13(100)]	1.58178e-08	0.000190712	1	1	1	3	Q53653	Q53653 [56-77]	Q53653 1xPhospho [T68(100)]	1	3	769.332	2305.97	272116	352941	445183		High	High	High	High	0.0002421	6.739e-11	5.4	10.8
[K].SNDTIVETFK.[D]	1xPhospho [S1(100)]	0.00136744	0.000481541	1	2	1	1	A0A0H3KI37	A0A0H3KI37 [9-18]	A0A0H3KI37 1xPhospho [S9(100)]	0	2	617.274	1233.54	145662	121539	142244		Peak Found	High	Peak Found	High	0.0003098	0.0007388	1.37	47.96
[K].SNDVFVIISGSGSTEHLR.[L]	1xPhospho [T14(97)]	0.000158807	0.000190712	1	1	1	1	A0A0H3KB62	A0A0H3KB62 [78-95]	A0A0H3KB62 1xPhospho [T91(97)]	0	3	666.653	1997.93	700918	956668	696847		Peak Found	Peak Found	High	High	0.0002421	3.491e-05	3.03	68.05
[K].SNHENDLSHHIPSISDDK.[D]	1xPhospho [S8(100)]	0.000191941	0.000190712	1	1	3	4	A0A0H3KFI8	A0A0H3KFI8 [273-290]	A0A0H3KFI8 1xPhospho [S280(100)]	0	4	531.98	2124.9	NAN	274876	250600		Not Found	High	High	High	0.0001963	6.138e-05	3.43	21.82
[K].SNNTPTLDSLAR.[D]	1xPhospho [S1(100)]	0.000102887	0.000190712	1	1	1	3	A0A0H3K6F4	A0A0H3K6F4 [157-168]	A0A0H3K6F4 1xPhospho [S157(100)]	0	2	684.811	1368.62	1.42001e+06	1.14742e+06	1.25279e+06		High	High	High	High	0.0002421	1.857e-05	2.65	45.7
[K].SNPNDLVTNVDK.[A]	1xPhospho [S1(100)]	5.11577e-05	0.000190712	1	1	1	3	A0A0H3K837	A0A0H3K837 [32-43]	A0A0H3K837 1xPhospho [S32(100)]	0	2	698.311	1395.62	461150	690719	546627		High	High	High	High	0.0002421	8.523e-06	2.56	32.49
[K].SNSDFTDVR.[F]	1xPhospho [S3(100)]	0.00128092	0.000481541	1	1	1	1	A6QGD9	A6QGD9 [22-30]	A6QGD9 1xPhospho [S24(100)]	0	2	560.719	1120.43	NAN	87780.2	113474		Not Found	High	Peak Found	High	0.0003098	0.000683	1.6	21.95
[K].SNTLNVTLPR.[Q]	1xPhospho [S1(100)]	0.000105194	0.000190712	1	1	2	2	A0A0H3KID8	A0A0H3KID8 [88-97]	A0A0H3KID8 1xPhospho [S88(100)]	0	2	597.798	1194.59	241240	243166	222498		Peak Found	High	High	High	0.0002421	1.913e-05	2.94	51.4
[K].SNTVYDQEQERDK.[Y]	1xPhospho [S1(100)]	0.0171045	0.00162844	1	1	2	3	A0A0H3KFQ4	A0A0H3KFQ4 [198-210]	A0A0H3KFQ4 1xPhospho [S198(100)]	1	2	846.349	1691.69	NAN	193157	NAN		Not Found	High	High	High	0.0009841	0.01722	1.51	8.04
[K].SNTVYDQEQERDKYDQFPK.[R]	1xPhospho [T3(100)]	0.000118382	0.000190712	1	1	5	9	A0A0H3KFQ4	A0A0H3KFQ4 [198-216]	A0A0H3KFQ4 1xPhospho [T200(100)]	2	3	824.023	2470.06	362045	853705	668633		High	High	High	High	0.0002421	2.604e-05	2.89	31.15
[K].SNVNDATDYSSETPEGK.[N]	1xPhospho [T7(100)]	1.12075e-07	0.000190712	1	1	3	8	A0A0H3KCK7	A0A0H3KCK7 [386-402]	A0A0H3KCK7 1xPhospho [T392(100)]	0	2	947.375	1893.74	571248	351304	406444		High	High	High	High	0.0001963	7.328e-09	4.28	20.99
[K].SPAIAFGK.[S]	1xPhospho [S1(100)]	0.0015997	0.000481541	1	1	1	2	A0A0H3K6P9	A0A0H3K6P9 [75-82]	A0A0H3K6P9 1xPhospho [S75(100)]	0	2	435.71	870.412	228600	1.05598e+06	908202		Peak Found	High	High	High	0.0003098	0.0008854	2.24	29.86
[K].SPEQVESFLAETFK.[-]	1xPhospho [S7(100)]	1.40579e-06	0.000190712	1	1	2	7	A0A0H3K7P7	A0A0H3K7P7 [93-106]	A0A0H3K7P7 1xPhospho [S99(100)]	0	2	846.383	1691.76	1.21739e+06	807683	772044		High	High	High	High	0.0001544	2.199e-08	4.55	98.19
[K].SPLAKTEELK.[H]	1xPhospho [T6(100)]	0.000934267	0.000481541	1	1	1	2	A0A0H3KIK4	A0A0H3KIK4 [617-626]	A0A0H3KIK4 1xPhospho [T622(100)]	1	2	598.302	1195.6	NAN	171118	174054		Not Found	High	High	High	0.0003681	0.0005568	2.74	11.8
[K].SPSANAQYYYK.[Q]	1xPhospho [S3(100)]	0.000141241	0.000190712	1	1	1	2	A0A0H3K7Q0	A0A0H3K7Q0 [365-375]	A0A0H3K7Q0 1xPhospho [S367(100)]	0	2	686.286	1371.56	NAN	147852	128860		Not Found	High	High	High	0.0002421	2.947e-05	2.49	23.78
[K].SPSIYEVIK.[E]	1xPhospho [S3(100)]	0.000393696	0.000190712	1	1	2	8	A0A0H3KDJ0	A0A0H3KDJ0 [49-57]	A0A0H3KDJ0 1xPhospho [S51(100)]	0	2	558.273	1115.54	1.62152e+06	1.66799e+06	1.6652e+06		High	High	High	High	0.0001963	0.0001514	2.58	56.13
[K].SPYDGFAIR.[S]	1xPhospho [Y3(100)]	0.0758758	0.0038225	1	1	1	1	A0A0H3K9Z3	A0A0H3K9Z3 [56-64]	A0A0H3K9Z3 1xPhospho [Y58(100)]	0	2	553.239	1105.47	NAN	NAN	NAN	NoQuanValues	Not Found	Not Found	High	High	0.001876	0.05909	0.68
[R].SQDLASLLDISTSSVIR.[F]	1xPhospho [S/T]	0.00327403	0.000481541	1	1	1	2	A0A0H3KA41	A0A0H3KA41 [38-54]		0	2	942.97	1884.93	NAN	NAN	NAN	NoQuanValues	High	Not Found	High	High	0.0003681	0.003314	1.85
[K].SQEGPTIIEVK.[T]	1xPhospho [S1(100)]	0.000210905	0.000190712	1	1	1	3	A0A0H3KCK7	A0A0H3KCK7 [234-244]	A0A0H3KCK7 1xPhospho [S234(100)]	0	2	640.81	1280.61	696125	786265	861607		High	High	High	High	0.0001544	4.564e-05	2.86	45.38
[R].SQELNQSVPEIAEK.[Y]	1xPhospho [S1(100)]	0.00161148	0.000481541	1	1	1	1	A0A290QDN6	A0A290QDN6 [78-91]	A0A290QDN6 1xPhospho [S78(100)]	0	2	826.386	1651.76	NAN	NAN	NAN	NoQuanValues	Not Found	Not Found	High	High	0.0003681	0.001321	1.89
[K].SQGVRVSIDDRNEK.[M]	1xPhospho [S7(100)]	0.00420523	0.000481541	1	1	1	1	A0A290QS42	A0A290QS42 [571-584]	A0A290QS42 1xPhospho [S577(100)]	2	3	561.6	1682.79	NAN	244011	202792		Not Found	High	Peak Found	High	0.0003098	0.002549	2.23	11.05
[K].SQGVSEEELNESIDR.[M]	1xPhospho [S1(100)]	8.81147e-08	0.000190712	1	1	2	4	A0A0H3KDE4	A0A0H3KDE4 [820-834]	A0A0H3KDE4 1xPhospho [S820(100)]	0	2	886.373	1771.74	473069	331901	388316		High	High	High	High	0.0002421	7.787e-10	3.46	43.26
[K].SQLRTDLPSFRPGDTLR.[V]	1xPhospho [T5(98.5)]	0.00181007	0.000481541	1	1	1	2	A6QGE1	A6QGE1 [13-29]	A6QGE1 1xPhospho [T17(98.5)]	1	3	680.34	2039.01	44946.5	428891	369030		Peak Found	High	High	High	0.0003098	0.00102	1.7	52.24
[K].SQIYSTAVDNQPSVDVHVLQGERPMAADNK.[T]	1xPhospho [S1(100)]	0.082463	0.0038225	1	1	1	1	A6QHC3	A6QHC3 [393-422]	A6QHC3 1xPhospho [S393(100)]	0	4	838.147	3349.55	NAN	NAN	NAN	NoQuanValues	Not Found	Not Found	High	High	0.001876	0.06301	2.32
[K].SQNIILEDTPQGVR.[F]	1xPhospho [S1(100)]	0.000145981	0.000190712	1	1	1	2	A0A290QDN6	A0A290QDN6 [449-462]	A0A290QDN6 1xPhospho [S449(100)]	0	2	825.399	1649.79	348924	331565	232866		High	Peak Found	High	High	0.0001544	2.524e-05	3.12	56.7
[K].SQQEDYESDILEK.[R]	1xPhospho [S1(100)]	8.75964e-06	0.000190712	1	1	2	6	A0A0H3K8I4	A0A0H3K8I4 [524-536]	A0A0H3K8I4 1xPhospho [S524(100)]	0	2	832.341	1663.67	594044	524781	559279		High	High	High	High	0.0001544	3.493e-07	3.1	47.73
[R].SQQSRNSGGLTGIFN.[-]	1xPhospho [S7(98.8)]	0.00372097	0.000481541	1	1	2	2	A0A0H3KCS5	A0A0H3KCS5 [713-727]	A0A0H3KCS5 1xPhospho [S719(98.8)]	1	2	823.37	1645.73	414631	290421	177071		High	Peak Found	High	High	0.0001544	0.004108	2.71	56.36
[K].SQSFIANK.[L]	1xPhospho [S3(100)]	0.00174254	0.000481541	1	1	1	2	A0A0H3KJC5	A0A0H3KJC5 [155-162]	A0A0H3KJC5 1xPhospho [S157(100)]	0	2	487.721	974.434	NAN	421773	405543		Not Found	High	High	High	0.0003098	0.0009785	2.73	13.81
[K].SQSVLVFAK.[G]	1xPhospho [S1(100)]	0.000423212	0.000190712	1	1	1	3	A0A290QE20	A0A290QE20 [72-80]	A0A290QE20 1xPhospho [S72(100)]	0	2	529.768	1058.53	2.77917e+06	2.39962e+06	2.45151e+06		High	High	High	High	0.0001963	0.0001655	3.31	52.96
[R].SQTVSNWLK.[W]	1xPhospho [S5(100)]	0.00484262	0.000481541	1	1	1	3	A0A0H3K9Z4	A0A0H3K9Z4 [182-190]	A0A0H3K9Z4 1xPhospho [S186(100)]	0	2	571.766	1142.52	219396	206635	209455		High	High	High	High	0.0001544	0.00556	1.82	53.4
[K].SREDINLSPVSK.[I]	1xPhospho [S1(100)]	0.010582	0.00107853	1	1	1	2	A0A0H3KFF2	A0A0H3KFF2 [12-23]	A0A0H3KFF2 1xPhospho [S12(100)]	1	2	712.842	1424.68	263959	222575	254293		Peak Found	High	High	High	0.0007182	0.006344	2.04	26.87
[K].SRPQTIVMDQNDDK.[R]	1xPhospho [S1(100)]	4.1349e-05	0.000190712	1	1	2	5	A0A0H3K8W5	A0A0H3K8W5 [192-205]	A0A0H3K8W5 1xPhospho [S192(100)]	0	2	863.876	1726.75	323691	397360	478688		High	High	High	High	0.0001544	3.665e-06	3.75	16.98
[K].SRPQTIVMDQNDDK.[R]	1xOxidation [M8]; 1xPhospho [S/T]	0.177719	0.00813794	1	1	1	1	A0A0H3K8W5	A0A0H3K8W5 [192-205]		0	3	581.587	1742.74	NAN	92669.5	108563		Not Found	Peak Found	High	High	0.003737	0.1117	1.24	9.58
[K].SSAEVQQTQQASIPASQK.[A]	1xPhospho [S16(100)]	4.54765e-08	0.000190712	1	1	3	65	A0A0H3K5Z1	A0A0H3K5Z1 [33-50]	A0A0H3K5Z1 1xPhospho [S48(100)]	0	2	984.457	1967.91	3.06319e+08	3.75902e+08	4.55548e+08		High	High	High	High	0.0002421	3.029e-10	5.95	16.7
[K].SSAEVQQTQQASIPASQK.[A]	2xPhospho [S12(100); S16(100)]	0.00030387	0.000190712	1	1	1	7	A0A0H3K5Z1	A0A0H3K5Z1 [33-50]	A0A0H3K5Z1 2xPhospho [S44(100); S48(100)]	0	2	1024.44	2047.87	819461	1.10898e+06	1.14829e+06		High	High	High	High	0.0002421	9.158e-05	4.12	21.11
[K].SSAQVQGKFSR.[Q]	1xPhospho [S10(100)]	0.0982352	0.00423039	1	1	1	1	A6QEJ9	A6QEJ9 [488-498]	A6QEJ9 1xPhospho [S497(100)]	1	2	637.798	1274.59	NAN	NAN	307073		Not Found	Not Found	High	High	0.002009	0.07178	2.29	2.42
[K].SSEGSATLDLTK.[V]	1xPhospho [S5(98.7)]	0.00201917	0.000481541	1	1	1	2	A0A290QG05	A0A290QG05 [948-959]	A0A290QG05 1xPhospho [S952(98.7)]	0	2	644.788	1288.57	95999	85066.3	92358.4		High	Peak Found	High	High	0.0003681	0.001811	1.27	31.63
[K].SSGSSYPSLLQCLK.[A]	1xCarbamidomethyl [C12]; 1xPhospho [S/Y]	0.00140615	0.000481541	1	1	1	2	P00761 SWISS-PROT:P00761	P00761 SWISS-PROT:P00761 [134-147]		0	2	803.864	1606.72	NAN	NAN	165502		Not Found	High	High	High	0.0003681	0.001074	2.28	75.26
[R].SSGVDFGPVDFVK.[Y]	1xPhospho [S1(99.2)]	3.88031e-05	0.000190712	1	1	2	2	A0A0H3KI69	A0A0H3KI69 [486-498]	A0A0H3KI69 1xPhospho [S486(99.2)]	0	2	717.322	1433.63	1385525	1.08309e+06	1.13569e+06		High	High	Peak Found	High	0.0001544	3.321e-06	3.85	81.93
[K].SSHQEVHENNSAYEEIDITHFAEASK.[G]	1xPhospho [S11(100)]	3.61217e-12	0.000190712	1	1	5	16	A0A0H3K6Y7	A0A0H3K6Y7 [106-131]	A0A0H3K6Y7 1xPhospho [S116(100)]	0	4	763.827	3052.3	NAN	8.41059e+06	6.79561e+06		Not Found	High	High	High	0.0002421	1.214e-15	7.76	50.37
[K].SSKGEEELEEAK.[F]	1xPhospho [S1(99.2)]	0.000190552	0.000190712	1	1	1	2	A6QKK0	A6QKK0 [173-184]	A6QKK0 1xPhospho [S173(99.2)]	1	2	708.301	1415.59	233626	365524	383094		Peak Found	High	High	High	0.0002421	4.565e-05	2.22	9.33
[K].SSLEIAADDGIK.[I]	1xPhospho [S]	7.70556e-05	0.000190712	1	1	1	1	A0A0H3KF51	A0A0H3KF51 [84-95]		0	2	649.798	1298.59	316927	234746	237779		Peak Found	Peak Found	High	High	0.0002421	1.223e-05	2.72	46.24
[K].SSIIETLQPYLFEK.[T]	1xPhospho [S/T/Y]	5.15409e-05	0.000190712	1	1	1	3	A0A0H3KC36	A0A0H3KC36 [529-542]		0	2	874.428	1747.86	152912	146254	103382		High	High	High	High	0.0002421	6.868e-06	2.14	98.96
[K].SSINEIFSR.[M]	1xPhospho [S8(100)]	0.000656359	0.000396015	1	2	3	5	A0A0H3KCP9	A0A0H3KCP9 [122-130]	A0A0H3KCP9 1xPhospho [S129(100)]	0	2	566.756	1132.5	558074	602774	638090		High	High	High	High	0.0001544	0.000289	2.3	49.84
[K].SSLRDTYFNINQR.[G]	1xPhospho [T6(100)]	2.28029e-05	0.000190712	1	1	1	6	A0A0H3K9G3	A0A0H3K9G3 [275-287]	A0A0H3K9G3 1xPhospho [T280(100)]	1	3	565.265	1693.77	422402	1.3266e+06	1.12111e+06		High	High	High	High	0.0002421	2.137e-06	4.15	42.17
[K].SSLVNAILGEDR.[V]	1xPhospho [S]	7.34217e-05	0.000190712	1	1	1	3	A6QH24	A6QH24 [189-200]		0	2	677.325	1353.64	462700	487862	462628		High	High	High	High	0.0002421	1.141e-05	2.5	76.21
[K].SSNLKSEVISDK.[S]	1xPhospho [S6(100)]	6.38983e-06	0.000190712	1	1	1	3	A0A0H3KFI8	A0A0H3KFI8 [210-221]	A0A0H3KFI8 1xPhospho [S215(100)]	1	2	693.83	1386.65	469395	NAN	NAN		High	High	High	High	0.0002421	3.482e-07	5.12	17.57
[K].SSPLIFER.[S]	1xPhospho [S]	0.0273792	0.00162844	1	1	1	1	A0A290QSY0	A0A290QSY0 [5-12]		0	2	514.744	1028.48	NAN	93580.9	72604.8		Not Found	High	Peak Found	High	0.001226	0.01492	1.36	52.06
[K].SSQNAVLFFDEIHQIIGSGATGSDSGSK.[G]	1xPhospho [S27(97.6)]	0.00381204	0.000481541	1	1	1	1	A0A0H3KAL9	A0A0H3KAL9 [188-215]	A0A0H3KAL9 1xPhospho [S214(97.6)]	0	3	978.12	2932.34	NAN	154397	135151		Not Found	High	Peak Found	High	0.0003098	0.002301	3.4	99.36
[K].SSSYYHYYGDE.[-]	1xPhospho [S3(99.4)]	3.57385e-05	0.000190712	1	2	5	29	A0A290QCG4	A0A290QCG4 [218-228]	A0A290QCG4 1xPhospho [S220(99.4)]	0	2	725.745	1450.48	59730762	62878229	68189669		High	High	High	High	0.0001544	3.992e-06	3.73	27.08
[K].SSSYYHYYGDE.[-]	2xPhospho [S3(100); Y5(100)]	6.51819e-05	0.000190712	1	2	6	18	A0A290QCG4	A0A290QCG4 [218-228]	A0A290QCG4 2xPhospho [S220(100); Y222(100)]	0	2	765.728	1530.45	1.31687e+06	8.39461e+06	5.41586e+06		High	High	High	High	0.0002421	1.258e-05	2.73	30.63
[K].SSTSEDANEMCAFVR.[Q]	1xCarbamidomethyl [C11]; 1xPhospho [S4(98.7)]	0.000194043	0.000190712	1	1	1	2	A0A290QMX4	A0A290QMX4 [179-193]	A0A290QMX4 1xPhospho [S182(98.7)]	0	2	892.331	1783.67	127787	NAN	127840		Peak Found	High	High	High	0.0002421	4.692e-05	1.86	56.04
[K].SSTSEDANEMCAFVR.[Q]	1xCarbamidomethyl [C11]; 1xOxidation [M10]; 1xPhospho [T3(98.3)]	3.41224e-06	0.000190712	1	1	1	3	A0A290QMX4	A0A290QMX4 [179-193]	A0A290QMX4 1xPhospho [T181(98.3)]	0	2	900.334	1799.66	186879	159530	136343		High	High	High	High	0.0001544	1.168e-07	2.1	28.91
[R].SSVVIDAEK.[H]	1xPhospho [S1(99)]	0.0019795	0.000481541	1	1	1	1	A0A0H3KA40	A0A0H3KA40 [397-405]	A0A0H3KA40 1xPhospho [S397(99)]	0	2	514.239	1027.47	83276.4	NAN	147512		Peak Found	Not Found	High	High	0.0003681	0.001763	2.56	19.56
[K].SSYVAPYYGQNAAPVAR.[Q]	1xPhospho [S/Y]	9.22854e-07	0.000190712	1	1	1	5	A0A0H3KA57	A0A0H3KA57 [106-122]		0	2	947.429	1893.85	275763	293426	303525		High	High	High	High	0.0001544	5.611e-08	3.01	49.18
[K].STAYLINASR.[G]	1xPhospho [S/T/Y]	0.000175895	0.000190712	1	1	1	3	A0A0H3KA24	A0A0H3KA24 [227-236]		0	2	588.276	1175.55	302644	364448	262551		High	High	High	High	0.0001963	5.518e-05	2.97	35.93
[K].STDALLNNAVATAVETGR.[V]	1xPhospho [S/T]	3.4957e-08	0.000190712	1	1	1	6	A0A0H3K8Q4	A0A0H3K8Q4 [426-443]		0	2	941.949	1882.89	3.20541e+06	1.58017e+06	1.31559e+06		High	High	High	High	0.0002421	2.079e-10	5.84	84.03
[K].STDALLNNAVATAVETGRVSNGDLIIITAGVPTGETGTTNMMK.[I]	1xOxidation [M41]; 1xPhospho [T/S]	0.00050645	0.000190712	1	1	1	1	A0A0H3K8Q4	A0A0H3K8Q4 [426-468]		1	4	1100.79	4400.14	NAN	NAN	NAN	NoQuanValues	High	Not Found	Not Found	High	0.0001544	0.0001845	2.57
[K].STDEDIQTNNIK.[M]	1xPhospho [S/T]	0.00157076	0.000481541	1	1	1	1	A6QJJ7	A6QJJ7 [35-46]		0	2	729.313	1457.62	NAN	NAN	NAN	NoQuanValues	Not Found	High	Not Found	High	0.0003098	0.0008697	1.89
[K].STGMALMSNVGGASGPLYGFSFVK.[M]	1xPhospho [S/T/Y]	6.6844e-06	0.000190712	1	1	1	3	A0A0H3K7C9	A0A0H3K7C9 [62-85]		0	3	820.045	2458.12	130917	127446	167544		High	High	High	High	0.0001963	1.031e-06	2.99	101.44
[K].STGMALMSNVGGASGPLYGFSFVK.[M]	1xOxidation [M4]; 1xPhospho [S8(93.6)]	0.0037936	0.000481541	1	1	1	1	A0A0H3K7C9	A0A0H3K7C9 [62-85]	A0A0H3K7C9 1xPhospho [S69(93.6)]	0	3	825.379	2474.11	NAN	NAN	NAN	NoQuanValues	Not Found	High	Not Found	High	0.0003098	0.002293	1.69
[K].STGMALMSNVGGASGPLYGFSFVKMSAVTK.[D]	2xPhospho [S/T/Y]	0.0890414	0.0038225	1	1	1	1	A0A0H3K7C9	A0A0H3K7C9 [62-91]		1	4	789.606	3155.41	NAN	NAN	NAN	NoQuanValues	Not Found	Not Found	High	High	0.002009	0.06661	0.34
[R].STGPYSLVTQQPLGGK.[A]	1xPhospho [S/T/Y]	2.46698e-05	0.000190712	1	1	2	6	A6QEJ4	A6QEJ4 [1052-1067]		0	2	856.914	1712.83	232879	181527	225297		High	High	High	High	0.0001544	1.668e-06	3.46	63.27
[K].STHVWDIK.[I]	1xPhospho [S/T]	0.0573235	0.00303383	1	1	1	1	A0A0H3KBR5	A0A0H3KBR5 [95-102]		0	2	533.242	1065.48	100438	204818	209677		Peak Found	Peak Found	High	High	0.001583	0.04763	2	31.05
[K].STIEAINNAK.[E]	1xPhospho [S/T]	0.000770896	0.000396015	1	1	1	1	A0A0H3K8A1	A0A0H3K8A1 [126-135]		0	2	570.768	1140.53	239964	330680	285978		Peak Found	Peak Found	High	High	0.0003681	0.0004026	2	18.44
[K].STIIGEIK.[E]	1xPhospho [S1(99)]	0.0143045	0.0012322	1	1	1	2	A0A0H3KCW8	A0A0H3KCW8 [73-80]	A0A0H3KCW8 1xPhospho [S73(99)]	0	2	470.741	940.475	221532	232442	229155		Peak Found	High	High	High	0.0007182	0.008412	1.43	42.84
[K].STPFAAQMASETASK.[S]	1xPhospho [S10(100)]	9.62588e-05	0.000190712	1	1	2	9	A6QJ67	A6QJ67 [58-72]	A6QJ67 1xPhospho [S67(100)]	0	2	803.845	1606.68	686358	674360	808513		High	High	High	High	0.0001963	2.625e-05	2.79	40.81
[K].STPMMEAFK.[E]	1xPhospho [S/T]	0.00243999	0.000481541	1	1	1	2	A0A0H3KFX1	A0A0H3KFX1 [176-184]		0	2	561.224	1121.44	556572	589437	627886		Peak Found	High	High	High	0.0003098	0.001427	1.29	51.99
[K].STPMMEAFK.[E]	1xOxidation [M5]; 1xPhospho [S/T]	0.00237879	0.000481541	1	1	1	2	A0A0H3KFX1	A0A0H3KFX1 [176-184]		0	2	569.222	1137.44	209003	150598	137314		Peak Found	High	High	High	0.0003098	0.001389	1.37	34.67
[K].STSLYTQANVFAK.[M]	1xPhospho [S3(100)]	4.16592e-05	0.000190712	1	1	3	5	A6QF62	A6QF62 [236-248]	A6QF62 1xPhospho [S238(100)]	0	2	755.352	1509.7	1.43268e+06	968461	1.07085e+06		High	High	High	High	0.0001963	9.481e-06	2.91	58.03
[R].STSSFSCLSR.[H]	1xCarbamidomethyl [C7]; 1xPhospho [S/T]	0.000437941	0.000190712	1	1	1	3	P35908	P35908 [36-45]		0	2	606.242	1211.48	455739	349091	242473		High	High	High	High	0.0001544	0.0001448	2.07	28.68
[K].STSVDTSSNQSSEDNSENSTIPVNGVR.[K]	1xPhospho [S/T]	7.75451e-08	0.000190712	1	1	1	11	A0A0H3K8P0	A0A0H3K8P0 [177-203]		0	3	964.41	2891.22	1.16567e+06	1.26753e+06	1.44704e+06		High	High	High	High	0.0002421	6.488e-10	5.1	39.27
[K].STSVDTSSNQSSEDNSENSTIPVNGVRK.[A]	1xPhospho [S/T]	9.33513e-10	0.000190712	1	1	2	9	A0A0H3K8P0	A0A0H3K8P0 [177-204]		1	3	1007.11	3019.31	654113	714983	253090		High	High	High	High	0.0001963	2.238e-11	6.13	26.73
[R].STTTEDQTGDTLETK.[G]	1xPhospho [T11(100)]	0.000299596	0.000190712	1	1	1	2	A6QGH0	A6QGH0 [76-90]	A6QGH0 1xPhospho [T86(100)]	0	2	853.853	1706.7	NAN	NAN	71332.1		Not Found	High	High	High	0.0001963	0.0001068	1.96	12.77
[K].STTYNATIGMATNK.[D]	1xPhospho [S/T/Y]	3.42976e-05	0.000190712	1	1	1	2	A0A0H3K9C1	A0A0H3K9C1 [45-58]		0	2	776.839	1552.67	261491	198644	164698		High	High	Peak Found	High	0.0001544	2.759e-06	2.79	37.37
[K].STTYNATIGMATNK.[D]	1xOxidation [M10]; 1xPhospho [S/T/Y]	9.80568e-05	0.000190712	1	1	1	3	A0A0H3K9C1	A0A0H3K9C1 [45-58]		0	2	784.838	1568.67	NAN	NAN	NAN	NoQuanValues	High	High	High	High	0.0001963	2.687e-05	2.04
[K].SVAEQVAEVAK.[M]	1xPhospho [S1(100)]	7.47989e-05	0.000190712	1	1	1	3	A0A290QNQ6	A0A290QNQ6 [34-44]	A0A290QNQ6 1xPhospho [S34(100)]	0	2	605.787	1210.57	204085	130677	103450		High	High	High	High	0.0002421	1.172e-05	2.23	35.62
[K].SVAVTTTMGPGVK.[I]	1xPhospho [S1(100)]	8.00476e-06	0.000190712	1	1	1	3	A0A290QE20	A0A290QE20 [211-223]	A0A290QE20 1xPhospho [S211(100)]	0	2	664.32	1327.63	451959	507763	503757		High	High	High	High	0.0002421	4.79e-07	3.22	36.1
[R].SVDAQIIGEHGDTELPVWSHANIAGQPLK.[T]	1xPhospho [S1(100)]	5.47107e-05	0.000190712	1	1	1	2	A0A290QNM8	A0A290QNM8 [170-198]	A0A290QNM8 1xPhospho [S170(100)]	0	3	1054.84	3162.53	NAN	NAN	NAN	NoQuanValues	Not Found	High	High	High	0.0001963	1.322e-05	2.08
[K].SVDEPLQTGIK.[A]	1xPhospho [S1(100)]	0.00966352	0.00107853	1	1	1	2	A0A290QIF4	A0A290QIF4 [141-151]	A0A290QIF4 1xPhospho [S141(100)]	0	2	633.803	1266.6	281364	229597	259012		High	Peak Found	High	High	0.0002854	0.0114	1.76	39.8
[K].SVDTPAIFMDHGK.[G]	1xPhospho [S1(100)]	2.58042e-05	0.000190712	1	1	1	2	A0A290QGW9	A0A290QGW9 [30-42]	A0A290QGW9 1xPhospho [S30(100)]	0	2	749.325	1497.64	NAN	117896	125309		Not Found	High	High	High	0.0002421	2.554e-06	2.1	51.1
[K].SVELTPK.[K]	1xPhospho [S1(100)]	0.00446515	0.000481541	1	1	1	1	A0A0H3K7S8	A0A0H3K7S8 [262-268]	A0A0H3K7S8 1xPhospho [S262(100)]	0	2	427.206	853.407	301725	297965	328257		Peak Found	Peak Found	High	High	0.0003681	0.004681	1.44	18.21
[K].SVIEANNVEDAVDK.[V]	1xPhospho [S1(100)]	7.26075e-05	0.000190712	1	1	1	3	A6QG83	A6QG83 [392-405]	A6QG83 1xPhospho [S392(100)]	0	2	791.853	1582.7	NAN	NAN	NAN	NoQuanValues	High	High	High	High	0.0002421	1.121e-05	2.71
[R].SVIGRPETQR.[K]	1xPhospho [S1(100)]	0.00950135	0.00107853	1	1	1	1	A0A290QTR4	A0A290QTR4 [11-20]	A0A290QTR4 1xPhospho [S11(100)]	0	3	408.202	1222.59	80022.2	135451	226197		Peak Found	Peak Found	High	High	0.0006923	0.009985	1.27	8.62
[K].SVINSDTPVIVK.[F]	1xPhospho [S5(100)]	3.21838e-05	0.000190712	1	1	2	5	A0A0H3K7P7	A0A0H3K7P7 [12-23]	A0A0H3K7P7 1xPhospho [S16(100)]	0	2	676.347	1351.69	2.92042e+06	2.72792e+06	2.44836e+06		High	High	High	High	0.0001544	2.496e-06	2.98	52.85
[K].SVISPIIITNTDQAASINIYDENAVIK.[G]	1xPhospho [S16(100)]	2.47007e-06	0.000190712	1	1	1	3	A0A0H3K8L8	A0A0H3K8L8 [129-155]	A0A0H3K8L8 1xPhospho [S144(100)]	0	3	994.849	2982.51	800733	NAN	224551		High	High	High	High	0.0001544	5.174e-08	6.02	96.71
[R].SVIVNALRK.[L]	1xPhospho [S1(100)]	0.00132099	0.000481541	1	1	1	2	A0A290QGD5	A0A290QGD5 [215-223]	A0A290QGD5 1xPhospho [S215(100)]	1	2	540.302	1079.6	NAN	168896	184712		Not Found	High	High	High	0.0003681	0.000975	2.3	23.21
[K].SVNPNELNTDKPSMLK.[R]	1xPhospho [S13(100)]	0.000133181	0.000190712	1	2	1	2	A0A0H3KCP9	A0A0H3KCP9 [99-114]	A0A0H3KCP9 1xPhospho [S111(100)]	0	3	622.96	1866.87	240596	249766	406093		Peak Found	High	High	High	0.0002421	2.708e-05	4	39.43
[R].SVRPPEPYK.[G]	1xPhospho [Y8(100)]	0.012217	0.00107853	1	1	1	2	A0A290QJ77	A0A290QJ77 [150-158]	A0A290QJ77 1xPhospho [Y157(100)]	0	2	576.776	1152.54	558209	633663	772480		Peak Found	High	High	High	0.0007182	0.00727	1.22	8.54
[K].SVSDFRGGMPSEGGFGVTVATLK.[-]	1xPhospho [S11(100)]	7.73874e-06	0.000190712	1	1	1	3	A0A290QG38	A0A290QG38 [760-782]	A0A290QG38 1xPhospho [S770(100)]	1	3	793.706	2379.11	365437	639646	471575		High	High	High	High	0.0002421	8.212e-07	3.98	76.49
[K].SVSDFRGGMPSEGGFGVTVATLK.[-]	1xOxidation [M9]; 1xPhospho [S11(100)]	3.62772e-05	0.000190712	1	1	1	2	A0A290QG38	A0A290QG38 [760-782]	A0A290QG38 1xPhospho [S770(100)]	1	3	799.038	2395.1	344027	340275	NAN		High	High	Not Found	High	0.0001963	8.024e-06	3.65	67.03
[K].SVTDLLENLK.[-]	1xPhospho [S1(100)]	0.000134163	0.000190712	1	1	2	4	A0A0H3KBN3	A0A0H3KBN3 [89-98]	A0A0H3KBN3 1xPhospho [S89(100)]	0	2	606.3	1211.59	1.15205e+06	1.29076e+06	1.38621e+06		High	High	High	High	0.0002421	2.728e-05	2.6	81.16
[K].SVVIAYEPIWAIGTGK.[S]	1xPhospho [S1(100)]	3.2374e-06	0.000190712	1	1	1	3	A0A290QMX4	A0A290QMX4 [163-178]	A0A290QMX4 1xPhospho [S163(100)]	0	2	892.452	1783.9	NAN	NAN	NAN	NoQuanValues	High	High	High	High	0.0002421	1.639e-07	3.29
[K].SVVNVQPTNEENK.[K]	1xPhospho [S1(100)]	0.00305522	0.000481541	1	1	1	1	O86488	O86488 [165-177]	O86488 1xPhospho [S165(100)]	0	2	769.348	1537.69	195645	231603	232198		High	Peak Found	Peak Found	High	0.0001544	0.003254	1.65	19.21
[K].SVYTIIR.[A]	1xPhospho [S1(100)]	0.00999717	0.00107853	1	1	1	3	A6QJ93	A6QJ93 [47-53]	A6QJ93 1xPhospho [S47(100)]	0	2	466.236	931.465	1.15617e+06	1.48788e+06	1.23179e+06		High	High	High	High	0.000586	0.00602	2.18	44.77
[K].SWAENELATMGK.[I]	1xPhospho [S1(100)]	0.000143856	0.000190712	1	1	1	2	A0A0H3KFF5	A0A0H3KFF5 [254-265]	A0A0H3KFF5 1xPhospho [S254(100)]	0	2	708.798	1416.59	103909	85773.6	144782		High	High	Peak Found	High	0.0001544	2.457e-05	2.11	59.35
[R].SYAQQNPLR.[D]	1xPhospho [S/Y]	0.0149973	0.00138426	1	1	1	2	A6QF62	A6QF62 [745-753]		0	2	578.759	1156.51	NAN	486073	664231		Not Found	High	High	High	0.0008584	0.008787	1.71	13.81
[truncated: 461 more rows]

## Sheet: S6B
Table S6B. The list of phosphopepide identified from sample of MU in S. aureus.
[truncated: 2,471 more rows]

## Sheet: S6C
Table S6C. The list of phosphopepide identified from sample of SDS in B. subtilis.
[truncated: 4,052 more rows]

## Sheet: S6D
Table S6D. The list of phosphopepide identified from sample of MU in B. subtilis.
[truncated: 4,200 more rows]

[truncated: 4 more sheets: S6E, S6F, S6G, S6H]
