# Supplementary material for: A Methanolic Urea-Enhanced Protein Extraction Enabling the Largest Bacterial Phosphorylation Resource
Source: Mol Cell Proteomics. 2025 Jun 24;24(8):101019. doi: 10.1016/j.mcpro.2025.101019 (PMC12345307; doi:10.1016/j.mcpro.2025.101019)
Supplement: Table S7 [file mmc8.xlsx]

## Sheet: S7A
Table S7A. The comparison of bacterial phosphoproteomes based on gel-free strategies. Quantitative studies are annotated, and total number of phosphosites/phosphoproteins are provided. (p-Site: phosphosite, p-Peptide: phosphopeptide, p-Protein: phosphoprotein)
Bacterium	Gram Stain	Starting Input	p-Site /p-Peptide/ p-Protein identified #	Sample Preparation	LC-MS/MS Analysis	Total Run Time	Experimental Status	Quantitative	Year	Ref.
Listeria monocytogenes ATCC 19117	(+)	10 mg cell pellet	p-Site: 11,608 (STY) p-Peptide: 15,020 p-Protein: 1,829	Cell lysis & Protein extraction: different lysis strategies, included 5 % SDS (SDS & Strap); 50 % MeOH (ME); 50 % MeOH + 50/100 mM Tris (ME') ; 50 % MeOH + 1/2/4/6 M urea (ME' & MU); 5 % SDS + 4 M urea (SU); 5 % SDS + 8 M urea (ST); 8 M urea (UA), Bioruptor sonication, MeOH/CHCl3 precipitation; S-Trap digestion Phosphopeptide enrichment: Fe3+-IMAC enrichment	Orbitrap Fusion Lumos MS (Thermo Fisher Scientific)	Total: 45 raw files, 90 hrs	Growth phase analysis	Yes, Label-free approach	---	This study
Staphylococcus aureus Newman strain	(+)	50 mg cell pellet	p-Site: 2,576 (STY) p-Peptide: 3,377 p-Protein: 886	Cell lysis & Protein extraction: 50% MeOH + 4 M urea (MU) ; 5 % SDS (SDS), Bioruptor sonication, MeOH/CHCl3 precipitation Phosphopeptide enrichment: Fe3+-IMAC enrichment		Total: 6 raw files, 12 hrs
Bacillus subtilis strain 168	(+)	7 mg cell pellet	p-Site: 5,043 (STY) p-Peptide: 5,600 p-Protein: 1,425			Total: 6 raw files, 12 hrs
Escherichia coli strain BW25113	(−)	10 mg cell pellet	p-Site: 3,116 (STY) p-Peptide: 3,829 p-Protein: 1,153			Total: 6 raw files, 12 hrs
Pseudomonas aeruginosa strain PAO1	(−)	10 mg cell pellet	p-Site: 1,196 (STY) p-Peptide: 1,542 p-Protein: 709			Total: 6 raw files, 12 hrs
Listeria monocytogenes EGDe	(+)	500 μg peptide	p-Site: 420 (STY) p-Protein: 241	Cell lysis & Protein extraction: 4 % SDS + 1 % NP-40 + 100 mM Tris-HCl + Benzonase & Lysozyme, Probe sonication, Acetone precipitation Phosphopeptide enrichment: TiO2 & Fe3+-IMAC enrichment	Orbitrap Fusion Lumos MS equipped with a FAIMS Pro (Thermo Fisher Scientific)	Total: 24 raw files, 36 hrs	Growth phase analysis	Yes, Label-free approach	2021	[53]
Bacillus subtilis strain 168	(+)	1 mg peptide	p-Site: 214 (STY) p-Protein: 153			Total: 24 raw files, 36 hrs
Streptococcus pyogenes M1	(+)	500 μg peptide	p-Site: 449 (STY) p-Protein: 205			Total: 24 raw files, 36 hrs
Staphylococcus aureus USA300 JE2 strain	(+)	2mg peptide	p-Site: 2,852 (HSTY) p-Peptide: 3,800 p-Protein: 1,752	Cell lysis & Protein extraction: 1 % SDC + 7 M urea+ 100 mM Tris-HCl + DNase I & Benzonase, Bead beating + Bioruptor sonication, MeOH/CHCl3 precipitation Phosphopeptide enrichment: Fe3+-IMAC enrichment	Orbitrap QE HF-X MS (Thermo Fisher Scientific)	Total: 12 raw files, 23 hrs	Comparing control and 2 mutant strains	Yes, Label-free approach	2021	[56]
Bacillus subtilis strain 168	(+)	2mg peptide	p-Site: 176 (HSTY) p-Peptide: 283 p-Protein: 146			Total: 3 raw files, 5.75 hrs	Growth phase analysis
Escherichia coli strain W3310	(−)	2mg protein	p-Site: 2,509 (HDSTY) p-Peptide: 3,872 p-Protein: 1,133	Cell lysis & Protein extraction: 1 % SDC + 7 M urea + 100 mM Tris-HCl + DNase I & Benzonase, Bioruptor sonication, MeOH/CHCl3 precipitation Phosphopeptide enrichment: Fe3+-IMAC enrichment	Orbitrap QE HF MS (Thermo Fisher Scientific)	Total: 18 raw files, 34.5 hrs	Comparing wild-type and resistant strain	Yes, Label-free approach	2018	[54]
Pseudomonas aeruginosa strain PA14	(−)	2.5 mg protein	p-Site: 84 (STY) p-Peptide: 73 p-Protein: 63	Cell lysis & Protein extraction: Cells in H2O are disrupted by using freeze-thawed & sonication, protein in 7 M urea + 2 M thiourea + 4 % CHAPS is fractioned by IEF (10 fractions), Phosphopeptide enrichment: TiO2 enrichment	90 min LC gradient, LTQ-Orbitrap Elite MS	---	Growth phase analysis	No, ID only	2014	[55]
Listeria monocytogenes EGDe	(+)	8 mg protein	p-Site: 242 (STY) p-Peptide: 256 p-Protein: 191	Cell lysis & Protein extraction: 50 mM Tris-HCl + lysozyme + inhibitors, Sonication on-ice, Phenol & Tris-HCl extraction/Methanol-ammonium acetate precipitation, SCX fractionation (14 fractions), Phosphopeptide enrichment: TiO2 enrichment	36 min linear gradient, LTQ-Orbitrap Discovery MS (Thermo Fisher Scientific)	Total: 20 raw files, 12 hrs	Comparing wild-type and prfA mutant strain	Yes, SILAC labeling approach	2014	[57]
Mycobacterium tuberculosis	(+)	1 mg protein	Total identification: p-Site: 14,452 (STY) p-Protein: 2,617 Label-free: p-Site: 8,327 (STY) p-Peptide: 10,555 p-Protein: 2,272 TMT10-labling: p-Site: 10,244 (STY) p-Peptide: 12,955 p-Protein: 2,312	Cell lysis & Protein extraction: 8 M urea + 50 mM Tris, Bead beating, The supernatant was sterilized by filtration, TMT-10 plex labeling, High-pH RP HPLC fractionation (6 fractions) Phosphopeptide enrichment: Fe3+-IMAC enrichment	Orbitrap QE HF MS (Thermo Fisher Scientific)	Total: 94 raw files, 236 hrs Label-free: 55 files, 128 hrs TMT-labeling: 72 files, 108 hrs	Comparing wild-type and 10 STPK mutant in OE and LOF strains	Yes, Label-free and TMT 10-plex labeling approaches	2023	[87]

## Sheet: S7B
Table S7B. Motif analysis of bacterial phosphorylated serine residue (pSer) using pLogo.
L. Monocytogenes (6486 sequences)			S. aureus (1723 sequence)			B. subtilis (3134 sequences)			E. coli (2232 sequences)			P. aeruginosa (887 sequences)
Position	Frequency (%)	Value	Position	Frequency (%)	Value	Position	Frequency (%)	Value	Position	Frequency (%)	Value	Position	Frequency (%)	Value
E at 1	10.78	23.8254	E at 3	11.98	13.6415	K at 7	10.51	14.8406	E at 1	9.6	13.5133	K at -1	11.53	32.2344
R at 7	5.97	20.3675	E at 1	11.31	12.7917	E at -4	10.45	11.7973	K at 7	7.58	12.5062	K at -7	7.18	10.6889
E at 3	10.64	17.5913	E at 4	9.79	10.2331	K at 4	10.21	10.6266	K at -3	7.34	12.3075	K at -5	6.47	7.4588
R at 4	5.59	15.1212	E at -7	9.54	8.21295	E at 1	9.68	10.6225	D at -1	8.42	11.7234	K at -3	6.12	6.97539
R at 3	5.31	14.403	R at 4	6.02	6.93673	R at 4	6.43	9.97761	D at 1	8.42	9.06543	K at -6	6.12	6.67245
E at -7	9.53	14.0657	E at -4	9.18	6.44056	E at -3	9.68	9.50392	G at -2	11.86	8.46588	K at -4	5.76	6.0387
E at 4	9.37	13.4505	R at -4	5.71	6.16907	E at -7	9.41	8.30095	K at -1	6.64	8.28925	K at 6	6	5.72479
E at -4	9.32	13.0739	E at -1	8.63	5.75302	E at 3	10.38	7.77294	E at 4	8.19	8.23493	K at 7	5.65	4.92536
R at -7	5.32	13.0525	E at 7	8.88	5.23538	R at -7	5.86	7.38591	D at -2	8.28	8.10259	R at -1	10.71	4.61966
E at -3	9.03	12.7433	E at -5	8.57	5.21002	K at 3	9.68	7.26771	K at 5	6.54	7.32806	G at -2	14	4.37591
E at -1	8.05	12.5235	A at 6	9.12	5.14491	E at 4	9.37	7.21341	R at 4	8.33	7.18809	S at 0	100	N/A
R at -6	5.1	11.9701	E at 2	8.88	5.07368	R at -6	5.83	7.00214	E at -3	8.05	7.09321	K at 5	5.53	4.79918
R at 6	5.24	10.1829	E at 6	8.81	5.05407	K at -7	9.27	6.42427	E at -4	7.86	6.52342	K at 4	5.65	4.75979
K at 3	8.9	9.66089	E at -6	8.33	5.00761	R at -4	5.69	6.25368	K at 6	6.59	6.01002	K at 3	5.29	4.27525
E at 7	9.03	9.33198	R at 7	5.23	4.92711	G at -2	10.34	6.24635	K at -6	6.45	5.98356
R at -4	4.8	9.04702	E at -3	8.63	4.88149	K at 6	9.07	5.91348	E at -1	7.62	5.95078
K at -7	8.76	8.65647	G at -1	8.33	4.24442	K at -5	9.17	5.51571	R at 3	7.48	5.64208
K at -4	8.41	8.34172	G at -6	8.21	4.08629	R at 7	5.56	5.47001	E at 3	8.24	5.5829
K at 4	9.01	8.28047	D at -1	7.29	3.96959	P at -1	5.62	5.34149	R at 7	7.81	5.37476
R at 5	4.87	7.97966	S at 0	100	N/A	Q at 3	5.46	5.19659	E at 7	7.86	5.31204
P at -1	4.76	7.59092	K at 7	9.6	3.83842	E at 7	9.14	5.11461	D at 2	7.2	5.18812
D at 1	7	6.93059				R at 3	5.22	4.95021	K at -7	6.26	5.04745
K at -5	8.87	6.76159				R at -3	5.36	4.80977	R at -7	7.29	4.92785
R at -5	4.63	6.72826				V at 2	8.6	4.44	E at 2	7.81	4.7408
R at -3	4.6	6.40291				K at -3	8.4	4.34524	K at -4	5.98	4.69164
K at 7	8.34	6.25769				R at -5	5.19	4.26493	Q at 1	6.21	4.63253
R at 2	4.62	6.14569				E at -6	8.3	4.04781	K at -5	6.07	4.54774
K at 6	8.54	5.87332				S at 0	100	N/A	G at -1	9.46	4.45221
E at 2	8.67	5.50113				R at 5	5.49	4.23998	R at -5	7.25	3.83359
E at 5	8.73	5.30337							S at 0	100	N/A
E at -5	8.19	5.20491							D at 4	6.54	3.74981
K at -6	7.85	4.99065
D at -3	6.31	4.68309
P at 2	4.51	4.67153
G at -2	8.96	3.85614
S at 0	100	N/A
D at 4	6.25	4.32003
